# Supplementary material for: Defining the landscape of circular RNAs in neuroblastoma unveils a global suppressive function of MYCN
Source: Nat Commun. 2023 Jul 4;14:3936. doi: 10.1038/s41467-023-38747-4 (PMC10319804; doi:10.1038/s41467-023-38747-4)
Supplement: Supplementary file 3 — Supplementary Data 1 [file 41467_2023_38747_MOESM3_ESM.xlsx]

## Sheet: Patients
Patient ID	Sex	INSS stage	Age at diagnosis [days]	Survival status	Diagnostic MYCN status	clinico-biological subgroup
CB2001	M	4	769	survived without progression	amplified MYCN	high-risk disease, MYCN-amplified
CB2002	M	3	1707	survived without progression	no MYCN amplification	intermediate-risk disease
CB2003	M	3	1408	died from disease	no MYCN amplification	intermediate-risk disease
CB2004	F	2,1	300	survived without progression	no MYCN amplification	low-risk disease
CB2005	F	2,1	596	survived without progression	no MYCN amplification	low-risk disease
CB2006	M	4S	75	survived without progression	no MYCN amplification	low-risk disease, stage 4S
CB2007	F	3	860	survived without progression	no MYCN amplification	intermediate-risk disease
CB2008	M	3	768	survived without progression	no MYCN amplification	intermediate-risk disease
CB2010	M	4	1812	survived post progression	no MYCN amplification	high-risk disease, w/o MYCN amplification
CB2011	M	4S	0	survived without progression	no MYCN amplification	low-risk disease, stage 4S
CB2012	F	1	32	survived without progression	no MYCN amplification	low-risk disease
CB2013	M	4	713	died from disease	amplified MYCN	high-risk disease, MYCN-amplified
CB2014	M	1	179	survived without progression	no MYCN amplification	low-risk disease
CB2015	F	4S	6	survived without progression	no MYCN amplification	low-risk disease, stage 4S
CB2016	M	4	1136	survived without progression	no MYCN amplification	high-risk disease, w/o MYCN amplification
CB2017	M	4S	81	survived without progression	no MYCN amplification	low-risk disease, stage 4S
CB2018	M	4	918	died from disease	no MYCN amplification	high-risk disease, w/o MYCN amplification
CB2019	F	4	1182	survived without progression	no MYCN amplification	high-risk disease, w/o MYCN amplification
CB2020	F	4S	76	survived without progression	no MYCN amplification	low-risk disease, stage 4S
CB2021	F	3	1226	survived without progression	no MYCN amplification	intermediate-risk disease
CB2022	M	4	961	died from disease	amplified MYCN	high-risk disease, MYCN-amplified
CB2023	F	1	3	survived without progression	no MYCN amplification	low-risk disease
CB2024	M	4	553	survived post progression	amplified MYCN	high-risk disease, MYCN-amplified
CB2025	M	3	980	survived without progression	amplified MYCN	high-risk disease, MYCN-amplified
CB2026	M	4	1969	died from disease	no MYCN amplification	high-risk disease, w/o MYCN amplification
CB2027	F	4	972	died from disease	amplified MYCN	high-risk disease, MYCN-amplified
CB2028	F	4	1730	survived post progression	no MYCN amplification	high-risk disease, w/o MYCN amplification
CB2029	M	2,1	14	survived without progression	no MYCN amplification	low-risk disease
CB2030	M	3	1308	survived without progression	amplified MYCN	high-risk disease, MYCN-amplified
CB2031	F	4	1396	died from disease	amplified MYCN	high-risk disease, MYCN-amplified
CB2032	M	4	1691	survived post progression	no MYCN amplification	high-risk disease, w/o MYCN amplification
CB2033	M	4	837	survived post progression	amplified MYCN	high-risk disease, MYCN-amplified
CB2034	M	4	1409	died from disease	amplified MYCN	high-risk disease, MYCN-amplified
CB2035	M	1	1762	survived post progression	no MYCN amplification	low-risk disease
CB2036	F	4	1414	died from disease	no MYCN amplification	high-risk disease, w/o MYCN amplification
CB2037	M	1	1054	survived without progression	no MYCN amplification	low-risk disease
CB2038	M	4	1640	survived without progression	no MYCN amplification	high-risk disease, w/o MYCN amplification
CB2039	M	4S	383	survived without progression	no MYCN amplification	low-risk disease, stage 4S
CB2040	M	4	930	survived post progression	amplified MYCN	high-risk disease, MYCN-amplified
CB2041	F	1	163	survived without progression	no MYCN amplification	low-risk disease
CB2042	M	4	1368	died from disease	amplified MYCN	high-risk disease, MYCN-amplified
CB2043	F	4	633	died from disease	amplified MYCN	high-risk disease, MYCN-amplified
CB2044	M	3	1683	survived without progression	no MYCN amplification	intermediate-risk disease
CB2045	F	4	865	survived without progression	amplified MYCN	high-risk disease, MYCN-amplified
CB2046	M	1	116	survived without progression	no MYCN amplification	low-risk disease
CB2047	M	4	1706	died from disease	no MYCN amplification	high-risk disease, w/o MYCN amplification
CB2048	M	1	98	survived without progression	no MYCN amplification	low-risk disease
CB2049	M	4	1101	survived without progression	no MYCN amplification	high-risk disease, w/o MYCN amplification
CB2050	M	4	907	died from disease	amplified MYCN	high-risk disease, MYCN-amplified
CB2051	M	2,1	448	survived without progression	no MYCN amplification	low-risk disease
CB2052	F	2,2	381	survived without progression	no MYCN amplification	low-risk disease
CB2053	M	1	254	survived without progression	no MYCN amplification	low-risk disease
CB2054	F	2,1	24	survived without progression	no MYCN amplification	low-risk disease
CB2055	M	1	356	survived without progression	no MYCN amplification	low-risk disease
CB2056	M	1	1197	survived without progression	no MYCN amplification	low-risk disease
CB2057	M	4	1167	survived without progression	no MYCN amplification	high-risk disease, w/o MYCN amplification
CB2058	M	4S	27	survived without progression	no MYCN amplification	low-risk disease, stage 4S
CB2059	M	4S	118	survived without progression	no MYCN amplification	low-risk disease, stage 4S
CB2060	F	4S	65	survived without progression	no MYCN amplification	low-risk disease, stage 4S
CB2061	F	4S	278	survived without progression	no MYCN amplification	low-risk disease, stage 4S
CB2062	M	4	1324	survived without progression	no MYCN amplification	high-risk disease, w/o MYCN amplification
CB2063	M	4	934	survived without progression	no MYCN amplification	high-risk disease, w/o MYCN amplification
CB2064	M	4	1438	died from disease	no MYCN amplification	high-risk disease, w/o MYCN amplification
CB2065	M	4	1022	survived without progression	no MYCN amplification	high-risk disease, w/o MYCN amplification
CB3001	M	4S	10	survived without progression	no MYCN amplification	low-risk disease, stage 4S
CB3002	F	4	1443	died from disease	no MYCN amplification	high-risk disease, w/o MYCN amplification
CB3003	F	2	1	survived without progression	no MYCN amplification	low-risk disease
CB3004	M	4	1034	died from disease	no MYCN amplification	high-risk disease, w/o MYCN amplification
CB3005	M	4S	310	died from disease	amplified MYCN	high-risk disease, MYCN-amplified
CB3006	F	4	953	died from disease	amplified MYCN	high-risk disease, MYCN-amplified
CB3007	F	4S	19	survived without progression	no MYCN amplification	low-risk disease, stage 4S
CB3008	M	4	1227	died from disease	no MYCN amplification	high-risk disease, w/o MYCN amplification
CB3009	na	4	1419	survived post progression	no MYCN amplification	high-risk disease, w/o MYCN amplification
CB3010	M	4	690	survived post progression	amplified MYCN	high-risk disease, MYCN-amplified
CB3012	M	1	165	survived without progression	no MYCN amplification	low-risk disease
CB3013	M	1	460	survived without progression	no MYCN amplification	low-risk disease
CB3014	F	4S	180	survived without progression	no MYCN amplification	low-risk disease, stage 4S
CB3015	M	4	1570	died from disease	no MYCN amplification	high-risk disease, w/o MYCN amplification
CB3016	F	4S	11	died from disease	amplified MYCN	high-risk disease, MYCN-amplified
CB3017	F	4S	134	survived without progression	amplified MYCN	high-risk disease, MYCN-amplified
CB3018	F	4	244	survived post progression	amplified MYCN	high-risk disease, MYCN-amplified
CB3019	M	4	1215	survived without progression	no MYCN amplification	high-risk disease, w/o MYCN amplification
CB3020	M	1	1852	survived without progression	no MYCN amplification	low-risk disease
CB3021	M	1	34	survived without progression	amplified MYCN	high-risk disease, MYCN-amplified
CB3022	M	4	4785	survived post progression	no MYCN amplification	high-risk disease, w/o MYCN amplification
CB3023	M	4	1875	survived post progression	no MYCN amplification	high-risk disease, w/o MYCN amplification
CB3025	M	2,1	134	survived without progression	no MYCN amplification	low-risk disease
CB3027	F	4	1413	survived without progression	no MYCN amplification	high-risk disease, w/o MYCN amplification
CB3028	F	4	2437	died from disease	no MYCN amplification	high-risk disease, w/o MYCN amplification
CB3029	M	4	2464	died from disease	no MYCN amplification	high-risk disease, w/o MYCN amplification
CB3030	F	4	0	died from disease	no MYCN amplification	intermediate-risk disease
CB3031	F	2,1	0	survived post progression	no MYCN amplification	low-risk disease
CB3032	M	1	56	survived without progression	no MYCN amplification	low-risk disease
CB3033	M	2,2	729	survived without progression	no MYCN amplification	low-risk disease
CB3034	F	4	719	died from disease	no MYCN amplification	high-risk disease, w/o MYCN amplification
CB3035	M	3	0	survived without progression	no MYCN amplification	low-risk disease
CB3038	M	4	3969	survived without progression	no MYCN amplification	high-risk disease, w/o MYCN amplification
CB3039	M	3	2143	survived post progression	no MYCN amplification	intermediate-risk disease
CB3040	M	3	711	died from disease	no MYCN amplification	intermediate-risk disease
CB3041	F	1	199	survived post progression	no MYCN amplification	low-risk disease
CB3043	F	4	150	survived without progression	no MYCN amplification	intermediate-risk disease
CB3044	M	1	37	survived without progression	no MYCN amplification	low-risk disease
CB3045	M	2,1	108	survived without progression	no MYCN amplification	low-risk disease
CB3046	F	3	534	survived without progression	no MYCN amplification	low-risk disease

## Sheet: Risk groups
Risk group short name	Risk group long name	Description
MNA	High-risk patients, MYCN-amplified	Patients of all stages with MYCN-amplification
HR_nMNA	High-risk patients without MYCN-amplification	Stage 4 patient older than 547 days
IMR	Intermediate-risk patients	Stage 4 patient younger than 547 days, but not classified as stage 4S, all stage 3 patients older than 547 days
LR	Low risk patients	Stage 3 patients younger than 547 days, stage 1, stage 2
ST4S	Stage 4S patients	Stage 4S patients
Staging according to International Neuroblastoma Staging System (INSS) and risk assessment according to International Neuroblastoma Staging System (INRG)
