# Supplementary material for: Defining the landscape of circular RNAs in neuroblastoma unveils a global suppressive function of MYCN
Source: Nat Commun. 2023 Jul 4;14:3936. doi: 10.1038/s41467-023-38747-4 (PMC10319804; doi:10.1038/s41467-023-38747-4)
Supplement: Supplementary file 4 — Supplementary Data 2 [file 41467_2023_38747_MOESM4_ESM.xlsx]

## Sheet: circRNAs in NB tumor samples
locus	gene_name	jc_count [per sample]	non_jc_count [per sample]	ratio jc_count non_jc_count [per sample]	region	Sample
chrX(+):140783175-140784659	LINC00632	11271, 9298, 6162, 4614, 4291, 3961, 3589, 3270, 3237, 2791, 2777, 2718, 2660, 2646, 2606, 2556, 2531, 2203, 2062, 1998, 1998, 1951, 1791, 1774, 1628, 1626, 1607, 1601, 1581, 1581, 1557, 1502, 1489, 1453, 1432, 1340, 1158, 1152, 1146, 1117, 1100, 1075, 1060, 1059, 1029, 1007, 945, 934, 911, 850, 830, 804, 780, 776, 767, 753, 685, 679, 657, 640, 625, 620, 617, 593, 574, 565, 532, 520, 498, 496, 49…	3156, 1498, 1292, 746, 607, 842, 803, 519, 780, 1030, 636, 486, 492, 560, 748, 400, 737, 948, 378, 473, 342, 486, 615, 461, 575, 244, 385, 562, 624, 473, 387, 317, 384, 822, 382, 377, 319, 478, 289, 295, 321, 493, 449, 313, 231, 250, 285, 182, 207, 280, 265, 241, 250, 455, 128, 97, 241, 253, 168, 400, 194, 191, 169, 333, 125, 66, 181, 269, 192, 234, 177, 87, 171, 115, 90, 265, 148, 131, 110, 149,…	0.877, 0.925, 0.905, 0.925, 0.934, 0.904, 0.899, 0.926, 0.892, 0.844, 0.897, 0.918, 0.915, 0.904, 0.874, 0.927, 0.873, 0.823, 0.916, 0.894, 0.921, 0.889, 0.853, 0.885, 0.85, 0.93, 0.893, 0.851, 0.835, 0.87, 0.889, 0.905, 0.886, 0.78, 0.882, 0.877, 0.879, 0.828, 0.888, 0.883, 0.873, 0.813, 0.825, 0.871, 0.899, 0.89, 0.869, 0.911, 0.898, 0.859, 0.862, 0.87, 0.862, 0.773, 0.923, 0.939, 0.85, 0.843, …	exon	CB2001-11-R01, CB2045-11-R01, CB2033-11-R01, CB3021-11-R01, CB3012-11-R01, CB2052-11-R01, CB3006-11-R01, CB2050-11-R01, CB2024-11-R01, CB3038-11-R01, CB3005-11-R01, CB2014-11-R01, CB2029-11-R01, CB3007-11-R01, CB3017-11-R01, CB3016-11-R01, CB3014-11-R01, CB3015-11-R01, CB3034-11-R01, CB2049-11-R01, CB3032-11-R01, CB2063-11-R01, CB2018-11-R01, CB2025-11-R01, CB2017-11-R01, CB3020-11-R01, CB2043-11…
chr1(-):31915895-31919658	PTP4A2	10896, 260, 145, 138, 107, 103, 99, 96, 93, 86, 85, 84, 83, 81, 77, 69, 65, 63, 59, 55, 53, 51, 49, 46, 45, 44, 44, 39, 37, 36, 36, 35, 35, 34, 31, 31, 31, 30, 28, 28, 27, 27, 27, 26, 26, 26, 24, 23, 23, 23, 22, 22, 22, 21, 21, 20, 20, 19, 19, 18, 18, 17, 17, 17, 16, 16, 16, 15, 14, 14, 14, 14, 13, 12, 12, 11, 11, 10, 10, 10, 10, 9, 8, 8, 8, 8, 7, 7, 5, 4, 3, 3, 2	36039, 249, 152, 290, 209, 134, 158, 253, 52, 106, 89, 117, 271, 127, 84, 134, 48, 185, 88, 88, 119, 130, 120, 121, 174, 105, 96, 95, 103, 131, 140, 94, 63, 92, 96, 48, 151, 79, 68, 38, 23, 83, 101, 120, 83, 151, 75, 104, 128, 108, 59, 69, 90, 74, 84, 90, 93, 152, 74, 86, 128, 90, 31, 85, 81, 34, 27, 112, 113, 32, 77, 166, 55, 95, 98, 92, 54, 55, 73, 85, 46, 44, 40, 33, 59, 23, 35, 36, 89, 72, 31…	0.377, 0.676, 0.656, 0.488, 0.506, 0.606, 0.556, 0.431, 0.782, 0.619, 0.656, 0.589, 0.38, 0.561, 0.647, 0.507, 0.73, 0.405, 0.573, 0.556, 0.471, 0.44, 0.45, 0.432, 0.341, 0.456, 0.478, 0.451, 0.418, 0.355, 0.34, 0.427, 0.526, 0.425, 0.392, 0.564, 0.291, 0.432, 0.452, 0.596, 0.701, 0.394, 0.348, 0.302, 0.385, 0.256, 0.39, 0.307, 0.264, 0.299, 0.427, 0.389, 0.328, 0.362, 0.333, 0.308, 0.301, 0.2, 0…	exon	CB2001-11-R01, CB2051-11-R01, CB2019-11-R01, CB2036-11-R01, CB3038-11-R01, CB3004-11-R01, CB2038-11-R01, CB2052-11-R01, CB2002-11-R01, CB2015-11-R01, CB2046-11-R01, CB3007-11-R01, CB2018-11-R01, CB2032-11-R01, CB2005-11-R01, CB3034-11-R01, CB2056-11-R01, CB3020-11-R01, CB2048-11-R01, CB3019-11-R01, CB2039-11-R01, CB2049-11-R01, CB3030-11-R01, CB3009-11-R01, CB2063-11-R01, CB2007-11-R01, CB3031-11…
chr8(-):71299047-71334174	EYA1	2457, 2239, 1455, 919, 713, 630, 586, 538, 513, 440, 403, 381, 376, 362, 342, 322, 305, 276, 267, 250, 240, 220, 214, 211, 206, 203, 183, 181, 176, 165, 155, 155, 154, 153, 151, 138, 137, 129, 124, 124, 124, 118, 115, 114, 107, 105, 100, 99, 80, 80, 79, 75, 73, 73, 70, 66, 59, 58, 54, 53, 53, 51, 51, 49, 45, 36, 35, 34, 27, 25, 25, 23, 23, 21, 20, 18, 16, 15, 15, 14, 13, 13, 13, 12, 12, 8, 6, 5, …	8846, 8289, 1929, 1208, 3177, 1680, 963, 1867, 1528, 1875, 922, 1269, 1359, 827, 1830, 1214, 847, 979, 1558, 1102, 1264, 908, 1029, 387, 766, 1322, 833, 1309, 986, 1082, 1065, 987, 1084, 1623, 647, 606, 672, 415, 1115, 699, 959, 580, 437, 504, 607, 391, 958, 1407, 817, 283, 395, 917, 578, 217, 458, 314, 77, 405, 332, 341, 530, 150, 257, 379, 111, 167, 427, 70, 247, 314, 213, 218, 187, 34, 189, 57…	0.357, 0.351, 0.601, 0.603, 0.31, 0.429, 0.549, 0.366, 0.402, 0.319, 0.466, 0.375, 0.356, 0.467, 0.272, 0.347, 0.419, 0.361, 0.255, 0.312, 0.275, 0.326, 0.294, 0.522, 0.35, 0.235, 0.305, 0.217, 0.263, 0.234, 0.225, 0.239, 0.221, 0.159, 0.318, 0.313, 0.29, 0.383, 0.182, 0.262, 0.205, 0.289, 0.345, 0.311, 0.261, 0.349, 0.173, 0.123, 0.164, 0.361, 0.286, 0.141, 0.202, 0.402, 0.234, 0.296, 0.605, 0.2…	exon	CB2001-11-R01, CB2056-11-R01, CB2051-11-R01, CB2062-11-R01, CB2006-11-R01, CB2020-11-R01, CB3007-11-R01, CB3043-11-R01, CB2014-11-R01, CB2053-11-R01, CB3045-11-R01, CB2004-11-R01, CB2050-11-R01, CB2012-11-R01, CB2064-11-R01, CB3006-11-R01, CB2060-11-R01, CB2018-11-R01, CB3017-11-R01, CB3001-11-R01, CB2028-11-R01, CB2038-11-R01, CB2019-11-R01, CB2049-11-R01, CB3003-11-R01, CB3018-11-R01, CB3046-11…
chr9(-):110972073-110973558	LPAR1	1811, 679, 661, 522, 486, 450, 384, 368, 361, 353, 302, 296, 261, 259, 259, 257, 249, 233, 228, 225, 217, 214, 213, 201, 201, 198, 198, 194, 193, 184, 180, 178, 172, 171, 168, 165, 158, 157, 153, 152, 150, 146, 142, 138, 134, 134, 128, 127, 126, 124, 117, 115, 115, 112, 112, 110, 105, 99, 99, 95, 93, 91, 90, 89, 88, 87, 83, 83, 80, 78, 75, 72, 68, 67, 64, 60, 59, 57, 56, 51, 48, 46, 44, 42, 39, 3…	7560, 599, 1086, 753, 1328, 576, 1358, 777, 889, 547, 452, 1038, 1260, 971, 419, 458, 492, 776, 369, 887, 481, 779, 1206, 623, 549, 786, 464, 416, 417, 715, 449, 867, 1079, 340, 1249, 573, 827, 702, 398, 715, 400, 965, 799, 490, 380, 446, 562, 576, 531, 987, 286, 853, 228, 327, 594, 374, 320, 444, 319, 575, 198, 421, 472, 388, 264, 129, 405, 284, 257, 226, 607, 431, 528, 164, 229, 268, 274, 104, …	0.324, 0.694, 0.549, 0.581, 0.423, 0.61, 0.361, 0.486, 0.448, 0.563, 0.572, 0.363, 0.293, 0.348, 0.553, 0.529, 0.503, 0.375, 0.553, 0.337, 0.474, 0.355, 0.261, 0.392, 0.423, 0.335, 0.46, 0.483, 0.481, 0.34, 0.445, 0.291, 0.242, 0.501, 0.212, 0.365, 0.276, 0.309, 0.435, 0.298, 0.429, 0.232, 0.262, 0.36, 0.414, 0.375, 0.313, 0.306, 0.322, 0.201, 0.45, 0.212, 0.502, 0.407, 0.274, 0.37, 0.396, 0.308,…	exon	CB2056-11-R01, CB2032-11-R01, CB2038-11-R01, CB2051-11-R01, CB2006-11-R01, CB3009-11-R01, CB2002-11-R01, CB3004-11-R01, CB3033-11-R01, CB2028-11-R01, CB3007-11-R01, CB3017-11-R01, CB3020-11-R01, CB2005-11-R01, CB3019-11-R01, CB3001-11-R01, CB2019-11-R01, CB2061-11-R01, CB2049-11-R01, CB2001-11-R01, CB3043-11-R01, CB2036-11-R01, CB2014-11-R01, CB2015-11-R01, CB3034-11-R01, CB2048-11-R01, CB2055-11…
chr2(-):15488894-15511350	NBAS	1692, 1024, 518, 94, 72, 51, 32, 30, 29, 27, 25, 25, 19, 18, 18, 16, 15, 15, 15, 15, 13, 13, 13, 13, 11, 11, 11, 11, 11, 11, 10, 10, 9, 8, 8, 8, 8, 8, 7, 7, 7, 7, 7, 7, 6, 6, 6, 6, 6, 6, 6, 6, 6, 6, 6, 6, 6, 5, 5, 5, 5, 4, 4, 4, 4, 4, 4, 4, 4, 4, 4, 4, 4, 4, 3, 3, 3, 3, 3, 2, 2, 2, 2, 2, 2	19417, 78893, 23002, 4379, 477, 4410, 382, 1541, 1403, 2208, 686, 589, 674, 1943, 434, 375, 449, 292, 653, 561, 768, 1247, 681, 352, 524, 232, 419, 392, 841, 675, 708, 447, 404, 594, 535, 361, 453, 242, 552, 467, 715, 818, 429, 352, 415, 573, 455, 436, 247, 240, 656, 410, 335, 271, 420, 393, 635, 237, 440, 926, 272, 189, 635, 656, 310, 587, 329, 264, 277, 271, 548, 287, 416, 237, 174, 694, 384, 2…	0.148, 0.025, 0.043, 0.041, 0.232, 0.023, 0.143, 0.037, 0.04, 0.024, 0.068, 0.078, 0.053, 0.018, 0.077, 0.079, 0.063, 0.093, 0.044, 0.051, 0.033, 0.02, 0.037, 0.069, 0.04, 0.087, 0.05, 0.053, 0.025, 0.032, 0.027, 0.043, 0.043, 0.026, 0.029, 0.042, 0.034, 0.062, 0.025, 0.029, 0.019, 0.017, 0.032, 0.038, 0.028, 0.021, 0.026, 0.027, 0.046, 0.048, 0.018, 0.028, 0.035, 0.042, 0.028, 0.03, 0.019, 0.04,…	exon	CB2034-11-R01, CB2013-11-R01, CB2045-11-R01, CB2031-11-R01, CB2051-11-R01, CB3016-11-R01, CB2032-11-R01, CB3030-11-R01, CB2018-11-R01, CB3021-11-R01, CB2025-11-R01, CB3014-11-R01, CB2002-11-R01, CB2043-11-R01, CB3004-11-R01, CB3009-11-R01, CB2019-11-R01, CB2047-11-R01, CB2063-11-R01, CB3017-11-R01, CB2001-11-R01, CB2056-11-R01, CB2062-11-R01, CB3040-11-R01, CB2024-11-R01, CB2030-11-R01, CB2038-11…
chr2(-):40428473-40430304	SLC8A1	1389, 1135, 941, 744, 668, 586, 570, 551, 524, 474, 466, 460, 456, 445, 414, 410, 328, 312, 308, 307, 291, 287, 280, 273, 270, 257, 248, 248, 230, 223, 213, 212, 208, 205, 188, 187, 186, 176, 171, 170, 169, 166, 166, 161, 160, 157, 152, 142, 137, 135, 132, 123, 121, 119, 117, 116, 116, 103, 102, 101, 98, 94, 93, 92, 90, 89, 88, 86, 83, 81, 69, 68, 66, 64, 62, 60, 60, 59, 56, 55, 53, 49, 46, 46, 4…	1470, 771, 1392, 1119, 1688, 784, 1143, 1159, 1128, 631, 1065, 453, 1031, 1060, 750, 829, 663, 688, 412, 786, 778, 815, 567, 828, 494, 513, 730, 547, 810, 570, 1179, 615, 394, 820, 844, 683, 442, 651, 585, 236, 596, 381, 421, 461, 562, 835, 559, 651, 1012, 1425, 349, 333, 376, 309, 261, 684, 333, 412, 478, 369, 506, 365, 716, 482, 285, 472, 662, 220, 393, 246, 537, 393, 342, 539, 212, 206, 245, 5…	0.654, 0.746, 0.575, 0.571, 0.442, 0.599, 0.499, 0.487, 0.482, 0.6, 0.467, 0.67, 0.469, 0.456, 0.525, 0.497, 0.497, 0.476, 0.599, 0.439, 0.428, 0.413, 0.497, 0.397, 0.522, 0.5, 0.405, 0.476, 0.362, 0.439, 0.265, 0.408, 0.514, 0.333, 0.308, 0.354, 0.457, 0.351, 0.369, 0.59, 0.362, 0.466, 0.441, 0.411, 0.363, 0.273, 0.352, 0.304, 0.213, 0.159, 0.431, 0.425, 0.392, 0.435, 0.473, 0.253, 0.411, 0.333,…	exon	CB2051-11-R01, CB3030-11-R01, CB2036-11-R01, CB2052-11-R01, CB2047-11-R01, CB2002-11-R01, CB2046-11-R01, CB2019-11-R01, CB2004-11-R01, CB2005-11-R01, CB3023-11-R01, CB2032-11-R01, CB3004-11-R01, CB2016-11-R01, CB2015-11-R01, CB2023-11-R01, CB2049-11-R01, CB2018-11-R01, CB3019-11-R01, CB2012-11-R01, CB2059-11-R01, CB2062-11-R01, CB3007-11-R01, CB2022-11-R01, CB3009-11-R01, CB2055-11-R01, CB2058-11…
chr6(+):72295937-72333835	RIMS1	1311, 1029, 933, 778, 716, 591, 580, 568, 556, 547, 538, 510, 507, 430, 411, 401, 401, 394, 393, 355, 334, 312, 308, 303, 303, 301, 283, 271, 269, 264, 260, 251, 251, 236, 233, 232, 227, 223, 217, 216, 214, 214, 211, 194, 179, 170, 168, 166, 163, 162, 156, 154, 153, 151, 145, 144, 144, 143, 140, 135, 135, 131, 128, 128, 122, 121, 116, 115, 114, 113, 112, 110, 108, 107, 107, 106, 104, 99, 95, 92, …	175, 489, 639, 184, 191, 105, 108, 142, 186, 130, 159, 136, 148, 147, 111, 285, 151, 195, 147, 199, 149, 147, 119, 69, 133, 66, 141, 173, 47, 130, 181, 58, 70, 106, 85, 180, 101, 97, 197, 46, 85, 70, 54, 176, 45, 104, 79, 113, 94, 188, 128, 50, 49, 72, 74, 92, 53, 60, 85, 73, 47, 100, 58, 85, 56, 42, 54, 104, 106, 42, 37, 21, 47, 55, 75, 39, 55, 37, 109, 122, 41, 9, 62, 44, 96, 91, 64, 31, 48, 53…	0.937, 0.808, 0.745, 0.894, 0.882, 0.918, 0.915, 0.889, 0.857, 0.894, 0.871, 0.882, 0.873, 0.854, 0.881, 0.738, 0.842, 0.802, 0.842, 0.781, 0.818, 0.809, 0.838, 0.898, 0.82, 0.901, 0.801, 0.758, 0.92, 0.802, 0.742, 0.896, 0.878, 0.817, 0.846, 0.72, 0.818, 0.821, 0.688, 0.904, 0.834, 0.859, 0.887, 0.688, 0.888, 0.766, 0.81, 0.746, 0.776, 0.633, 0.709, 0.86, 0.862, 0.807, 0.797, 0.758, 0.845, 0.827…	exon	CB2002-11-R01, CB2051-11-R01, CB2056-11-R01, CB3007-11-R01, CB2007-11-R01, CB3020-11-R01, CB3022-11-R01, CB2038-11-R01, CB2004-11-R01, CB2050-11-R01, CB3033-11-R01, CB2044-11-R01, CB2012-11-R01, CB2021-11-R01, CB2025-11-R01, CB2006-11-R01, CB3043-11-R01, CB2001-11-R01, CB2018-11-R01, CB2005-11-R01, CB2046-11-R01, CB3040-11-R01, CB2020-11-R01, CB2003-11-R01, CB3035-11-R01, CB2059-11-R01, CB2014-11…
chr1(+):117402186-117420649	MAN1A2	1294, 1166, 1067, 947, 944, 878, 870, 867, 848, 832, 809, 796, 742, 722, 705, 697, 692, 685, 653, 637, 614, 596, 591, 590, 588, 584, 582, 567, 554, 551, 543, 532, 531, 501, 492, 492, 483, 482, 440, 421, 417, 411, 408, 406, 402, 395, 390, 359, 339, 338, 323, 321, 320, 308, 308, 305, 302, 284, 280, 269, 268, 264, 264, 261, 259, 257, 252, 250, 248, 242, 237, 233, 230, 229, 223, 219, 218, 217, 216, 2…	1464, 928, 655, 779, 906, 584, 572, 736, 732, 1094, 839, 597, 868, 1194, 554, 835, 883, 1147, 791, 525, 937, 768, 544, 483, 642, 693, 1014, 535, 755, 435, 737, 852, 833, 1197, 462, 376, 473, 491, 530, 537, 667, 496, 763, 497, 992, 435, 362, 361, 371, 374, 454, 348, 489, 727, 434, 1022, 383, 374, 319, 497, 473, 364, 654, 465, 392, 393, 380, 503, 451, 478, 380, 337, 328, 397, 436, 403, 411, 478, 28…	0.639, 0.715, 0.765, 0.709, 0.676, 0.75, 0.753, 0.702, 0.699, 0.603, 0.659, 0.727, 0.631, 0.547, 0.718, 0.625, 0.61, 0.544, 0.623, 0.708, 0.567, 0.608, 0.685, 0.71, 0.647, 0.628, 0.534, 0.679, 0.595, 0.717, 0.596, 0.555, 0.56, 0.456, 0.68, 0.724, 0.671, 0.663, 0.624, 0.611, 0.556, 0.624, 0.517, 0.62, 0.448, 0.645, 0.683, 0.665, 0.646, 0.644, 0.587, 0.648, 0.567, 0.459, 0.587, 0.374, 0.612, 0.603,…	exon	CB2001-11-R01, CB3017-11-R01, CB3010-11-R01, CB3007-11-R01, CB3006-11-R01, CB3018-11-R01, CB2034-11-R01, CB2050-11-R01, CB2038-11-R01, CB2016-11-R01, CB2051-11-R01, CB2045-11-R01, CB2052-11-R01, CB2040-11-R01, CB3012-11-R01, CB3021-11-R01, CB2004-11-R01, CB2036-11-R01, CB2028-11-R01, CB2030-11-R01, CB2018-11-R01, CB2008-11-R01, CB3023-11-R01, CB3005-11-R01, CB3029-11-R01, CB2043-11-R01, CB2006-11…
chr18(+):9182382-9221999	ANKRD12	1291, 1282, 1062, 819, 674, 580, 543, 479, 463, 457, 442, 434, 429, 390, 324, 317, 306, 305, 301, 300, 277, 261, 255, 232, 232, 223, 220, 202, 200, 200, 197, 196, 194, 191, 189, 184, 179, 176, 174, 170, 170, 166, 166, 161, 160, 158, 155, 152, 151, 150, 149, 143, 142, 141, 137, 137, 137, 136, 133, 133, 132, 130, 129, 129, 125, 125, 123, 122, 121, 120, 120, 119, 111, 107, 106, 106, 103, 99, 97, 97,…	1309, 897, 2458, 659, 648, 576, 954, 531, 674, 644, 493, 575, 367, 420, 351, 462, 472, 321, 444, 477, 379, 357, 371, 490, 339, 304, 468, 355, 418, 305, 238, 232, 361, 455, 236, 512, 306, 218, 343, 308, 326, 244, 306, 238, 302, 247, 252, 292, 265, 495, 401, 224, 363, 144, 292, 419, 253, 262, 229, 214, 148, 107, 139, 476, 412, 275, 294, 195, 348, 205, 209, 179, 296, 257, 238, 142, 207, 205, 202, 22…	0.664, 0.741, 0.464, 0.713, 0.675, 0.668, 0.532, 0.643, 0.579, 0.587, 0.642, 0.602, 0.7, 0.65, 0.649, 0.578, 0.565, 0.655, 0.576, 0.557, 0.594, 0.594, 0.579, 0.486, 0.578, 0.595, 0.485, 0.532, 0.489, 0.567, 0.623, 0.628, 0.518, 0.456, 0.616, 0.418, 0.539, 0.618, 0.504, 0.525, 0.511, 0.576, 0.52, 0.575, 0.514, 0.561, 0.552, 0.51, 0.533, 0.377, 0.426, 0.561, 0.439, 0.662, 0.484, 0.395, 0.52, 0.509,…	exon	CB2032-11-R01, CB2051-11-R01, CB2056-11-R01, CB2002-11-R01, CB3007-11-R01, CB2052-11-R01, CB2036-11-R01, CB2019-11-R01, CB2038-11-R01, CB2016-11-R01, CB2062-11-R01, CB2005-11-R01, CB2015-11-R01, CB3019-11-R01, CB2020-11-R01, CB3009-11-R01, CB3038-11-R01, CB3020-11-R01, CB2012-11-R01, CB2018-11-R01, CB3013-11-R01, CB3002-11-R01, CB3023-11-R01, CB2047-11-R01, CB2048-11-R01, CB2049-11-R01, CB3004-11…
chr6(+):69014038-69076038	ADGRB3	1145, 887, 330, 281, 277, 261, 254, 253, 252, 245, 243, 243, 212, 201, 200, 196, 191, 186, 182, 175, 157, 145, 137, 134, 128, 126, 124, 124, 120, 113, 111, 106, 106, 105, 99, 97, 96, 90, 86, 85, 79, 74, 70, 70, 70, 67, 66, 64, 59, 59, 56, 56, 56, 55, 54, 52, 52, 51, 49, 49, 49, 47, 45, 45, 43, 41, 40, 40, 38, 37, 37, 33, 31, 29, 29, 29, 29, 28, 27, 26, 20, 20, 14, 13, 12, 11, 9, 9, 9, 8, 6	1394, 1773, 1307, 1216, 1125, 1701, 1061, 1604, 2191, 1114, 1820, 1774, 1536, 1987, 1420, 916, 799, 669, 1107, 782, 972, 1882, 835, 1385, 973, 1566, 687, 787, 809, 919, 603, 999, 1024, 1054, 656, 121, 939, 196, 518, 931, 392, 512, 881, 1868, 659, 615, 693, 428, 949, 648, 495, 547, 361, 533, 940, 1112, 542, 399, 555, 266, 1330, 575, 247, 330, 725, 657, 222, 513, 524, 331, 347, 248, 527, 428, 288, …	0.622, 0.5, 0.336, 0.316, 0.33, 0.235, 0.324, 0.24, 0.187, 0.305, 0.211, 0.215, 0.216, 0.168, 0.22, 0.3, 0.323, 0.357, 0.247, 0.309, 0.244, 0.134, 0.247, 0.162, 0.208, 0.139, 0.265, 0.24, 0.229, 0.197, 0.269, 0.175, 0.172, 0.166, 0.232, 0.616, 0.17, 0.479, 0.249, 0.154, 0.287, 0.224, 0.137, 0.07, 0.175, 0.179, 0.16, 0.23, 0.111, 0.154, 0.185, 0.17, 0.237, 0.171, 0.103, 0.086, 0.161, 0.204, 0.15, …	exon	CB2051-11-R01, CB2048-11-R01, CB2015-11-R01, CB2019-11-R01, CB3007-11-R01, CB2018-11-R01, CB2002-11-R01, CB2036-11-R01, CB2056-11-R01, CB2055-11-R01, CB2012-11-R01, CB3013-11-R01, CB3012-11-R01, CB3021-11-R01, CB2046-11-R01, CB2026-11-R01, CB2050-11-R01, CB3004-11-R01, CB3045-11-R01, CB2024-11-R01, CB2059-11-R01, CB2014-11-R01, CB3032-11-R01, CB3017-11-R01, CB2020-11-R01, CB3035-11-R01, CB3020-11…
chr11(-):115209574-115240420	CADM1	1109, 801, 685, 562, 543, 540, 535, 529, 525, 516, 449, 427, 409, 332, 311, 304, 298, 275, 268, 267, 257, 256, 254, 252, 251, 226, 225, 223, 206, 202, 196, 185, 158, 155, 135, 133, 120, 98, 98, 93, 90, 58, 42	1657, 873, 2638, 827, 1067, 1905, 1027, 811, 1249, 1025, 830, 863, 617, 1027, 769, 654, 1063, 913, 746, 1149, 807, 659, 455, 371, 576, 416, 527, 451, 647, 526, 546, 355, 549, 452, 568, 630, 587, 247, 427, 214, 157, 208, 150	0.572, 0.647, 0.342, 0.576, 0.504, 0.362, 0.51, 0.566, 0.457, 0.502, 0.52, 0.497, 0.57, 0.393, 0.447, 0.482, 0.359, 0.376, 0.418, 0.317, 0.389, 0.437, 0.528, 0.576, 0.466, 0.521, 0.461, 0.497, 0.389, 0.434, 0.418, 0.51, 0.365, 0.407, 0.322, 0.297, 0.29, 0.442, 0.315, 0.465, 0.534, 0.358, 0.359	exon	CB2007-11-R01, CB2012-11-R01, CB2056-11-R01, CB2048-11-R01, CB2008-11-R01, CB3020-11-R01, CB2044-11-R01, CB2046-11-R01, CB2021-11-R01, CB2017-11-R01, CB3035-11-R01, CB2003-11-R01, CB2015-11-R01, CB3017-11-R01, CB3007-11-R01, CB2025-11-R01, CB2051-11-R01, CB2020-11-R01, CB3039-11-R01, CB3015-11-R01, CB3031-11-R01, CB2004-11-R01, CB2038-11-R01, CB2035-11-R01, CB3045-11-R01, CB2050-11-R01, CB3040-11…
chr6(+):72307258-72333835	RIMS1	1050, 584, 540, 503, 423, 395, 388, 384, 255, 255, 241, 224, 179, 164, 158, 147, 145, 139, 137, 116, 114, 112, 110, 103, 92, 90, 89, 85, 79, 78, 76, 75, 72, 69, 69, 67, 63, 63, 63, 55, 55, 54, 50, 50, 49, 48, 48, 48, 44, 40, 39, 39, 38, 37, 34, 33, 31, 30, 30, 29, 28, 28, 27, 25, 22, 20, 20, 20, 19, 18, 18, 17, 16, 15, 13, 13, 12, 11, 11, 8, 6, 5, 5, 5, 5, 4, 2, 2	1136, 397, 433, 376, 467, 362, 1440, 555, 423, 737, 312, 208, 328, 529, 221, 212, 411, 296, 437, 289, 262, 288, 241, 275, 670, 412, 212, 457, 182, 105, 136, 253, 135, 559, 369, 313, 83, 339, 220, 204, 207, 297, 490, 294, 116, 64, 332, 209, 422, 526, 548, 176, 130, 186, 228, 531, 361, 437, 102, 234, 1001, 148, 241, 274, 233, 501, 110, 166, 257, 151, 184, 71, 472, 349, 182, 99, 123, 211, 468, 157, …	0.649, 0.746, 0.714, 0.728, 0.644, 0.686, 0.35, 0.58, 0.547, 0.409, 0.607, 0.683, 0.522, 0.383, 0.588, 0.581, 0.414, 0.484, 0.385, 0.445, 0.465, 0.438, 0.477, 0.428, 0.215, 0.304, 0.456, 0.271, 0.465, 0.598, 0.528, 0.372, 0.516, 0.198, 0.272, 0.3, 0.603, 0.271, 0.364, 0.35, 0.347, 0.267, 0.169, 0.254, 0.458, 0.6, 0.224, 0.315, 0.173, 0.132, 0.125, 0.307, 0.369, 0.285, 0.23, 0.111, 0.147, 0.121, 0…	exon	CB2051-11-R01, CB2052-11-R01, CB2032-11-R01, CB3004-11-R01, CB2036-11-R01, CB2015-11-R01, CB2056-11-R01, CB2019-11-R01, CB2005-11-R01, CB3007-11-R01, CB2048-11-R01, CB2023-11-R01, CB2053-11-R01, CB2046-11-R01, CB3034-11-R01, CB2057-11-R01, CB2017-11-R01, CB2060-11-R01, CB3038-11-R01, CB3009-11-R01, CB2049-11-R01, CB3032-11-R01, CB2055-11-R01, CB3045-11-R01, CB2007-11-R01, CB2020-11-R01, CB2061-11…
chr2(-):72718103-72733118	EXOC6B	999, 720, 611, 525, 390, 332, 302, 294, 285, 260, 259, 247, 246, 232, 210, 191, 187, 179, 179, 168, 161, 157, 156, 151, 146, 143, 142, 142, 139, 139, 135, 134, 129, 127, 127, 124, 120, 120, 119, 119, 119, 115, 115, 114, 111, 107, 106, 103, 102, 101, 100, 96, 94, 94, 93, 92, 92, 89, 84, 83, 83, 83, 83, 80, 80, 78, 78, 75, 70, 69, 68, 68, 67, 67, 66, 66, 64, 64, 63, 63, 62, 59, 57, 57, 56, 52, 52, …	747, 2716, 755, 590, 1265, 668, 689, 520, 426, 555, 534, 593, 586, 526, 933, 710, 758, 408, 649, 526, 581, 592, 530, 416, 724, 592, 650, 1165, 552, 574, 360, 444, 467, 229, 850, 446, 901, 450, 530, 527, 421, 455, 507, 314, 354, 269, 387, 517, 623, 339, 448, 336, 314, 340, 408, 374, 457, 523, 474, 563, 462, 408, 342, 248, 608, 317, 420, 523, 334, 513, 179, 462, 350, 407, 760, 220, 289, 381, 363, 3…	0.728, 0.346, 0.618, 0.64, 0.381, 0.498, 0.467, 0.531, 0.572, 0.484, 0.492, 0.454, 0.456, 0.469, 0.31, 0.35, 0.33, 0.467, 0.356, 0.39, 0.357, 0.347, 0.371, 0.421, 0.287, 0.326, 0.304, 0.196, 0.335, 0.326, 0.429, 0.376, 0.356, 0.526, 0.23, 0.357, 0.21, 0.348, 0.31, 0.311, 0.361, 0.336, 0.312, 0.421, 0.385, 0.443, 0.354, 0.285, 0.247, 0.373, 0.309, 0.364, 0.375, 0.356, 0.313, 0.33, 0.287, 0.254, 0.…	exon	CB2051-11-R01, CB2056-11-R01, CB2032-11-R01, CB2048-11-R01, CB2036-11-R01, CB2002-11-R01, CB2052-11-R01, CB2015-11-R01, CB2005-11-R01, CB3007-11-R01, CB3004-11-R01, CB2012-11-R01, CB2038-11-R01, CB3022-11-R01, CB2016-11-R01, CB2019-11-R01, CB2018-11-R01, CB2049-11-R01, CB3012-11-R01, CB3017-11-R01, CB3020-11-R01, CB2046-11-R01, CB3030-11-R01, CB3034-11-R01, CB2003-11-R01, CB2017-11-R01, CB2001-11…
chr11(+):33286413-33287511	HIPK3	985, 824, 801, 787, 649, 586, 540, 524, 501, 401, 396, 389, 376, 368, 358, 328, 314, 302, 301, 290, 284, 283, 282, 275, 242, 239, 238, 235, 232, 232, 210, 208, 202, 189, 187, 185, 183, 174, 171, 170, 160, 158, 156, 155, 155, 153, 152, 152, 151, 150, 148, 148, 144, 142, 141, 138, 136, 131, 131, 127, 126, 118, 117, 115, 115, 114, 110, 107, 106, 105, 104, 104, 87, 80, 78, 77, 70, 69, 68, 64, 64, 61,…	630, 339, 334, 477, 364, 196, 145, 159, 477, 346, 173, 268, 467, 238, 229, 305, 185, 210, 296, 141, 106, 268, 257, 180, 192, 222, 306, 189, 203, 124, 237, 193, 252, 195, 167, 107, 144, 165, 125, 108, 148, 207, 196, 108, 146, 235, 219, 249, 102, 94, 38, 147, 216, 146, 76, 124, 250, 123, 156, 159, 132, 82, 74, 143, 191, 91, 198, 114, 90, 110, 75, 148, 99, 85, 35, 78, 88, 70, 158, 152, 128, 68, 54, …	0.758, 0.829, 0.827, 0.767, 0.781, 0.857, 0.882, 0.868, 0.677, 0.699, 0.821, 0.744, 0.617, 0.756, 0.758, 0.683, 0.772, 0.742, 0.67, 0.804, 0.843, 0.679, 0.687, 0.753, 0.716, 0.683, 0.609, 0.713, 0.696, 0.789, 0.639, 0.683, 0.616, 0.66, 0.691, 0.776, 0.718, 0.678, 0.732, 0.759, 0.684, 0.604, 0.614, 0.742, 0.68, 0.566, 0.581, 0.55, 0.748, 0.761, 0.886, 0.668, 0.571, 0.66, 0.788, 0.69, 0.521, 0.681,…	exon	CB2032-11-R01, CB2051-11-R01, CB3004-11-R01, CB3030-11-R01, CB2052-11-R01, CB3007-11-R01, CB2002-11-R01, CB3019-11-R01, CB2018-11-R01, CB2056-11-R01, CB2015-11-R01, CB2012-11-R01, CB2036-11-R01, CB3012-11-R01, CB3023-11-R01, CB3020-11-R01, CB2005-11-R01, CB2038-11-R01, CB2016-11-R01, CB2046-11-R01, CB3009-11-R01, CB2008-11-R01, CB3031-11-R01, CB2048-11-R01, CB2003-11-R01, CB3034-11-R01, CB2019-11…
chr8(-):71269740-71334174	EYA1	969, 679, 429, 196, 164, 142, 133, 128, 112, 107, 94, 89, 86, 79, 75, 73, 73, 64, 64, 62, 62, 59, 59, 58, 52, 49, 48, 47, 46, 46, 43, 43, 39, 38, 37, 36, 35, 30, 28, 28, 25, 23, 23, 22, 19, 19, 19, 19, 19, 17, 16, 16, 16, 14, 14, 14, 13, 13, 13, 13, 13, 12, 11, 9, 8, 8, 8, 7, 6, 6, 6, 6, 5, 4, 3, 3, 3, 2	5277, 6447, 1386, 962, 1300, 839, 1208, 1914, 1472, 1573, 1171, 1368, 1457, 651, 1021, 1204, 913, 389, 386, 1339, 1661, 814, 884, 893, 1313, 611, 1183, 1285, 555, 1120, 616, 419, 760, 814, 696, 349, 999, 998, 1257, 1075, 593, 1082, 398, 183, 303, 540, 307, 340, 408, 212, 590, 1507, 600, 152, 45, 328, 153, 256, 154, 775, 547, 380, 180, 119, 321, 186, 382, 94, 317, 81, 158, 173, 353, 122, 330, 17, …	0.269, 0.174, 0.382, 0.29, 0.201, 0.253, 0.18, 0.118, 0.132, 0.12, 0.138, 0.115, 0.106, 0.195, 0.128, 0.108, 0.138, 0.248, 0.249, 0.085, 0.069, 0.127, 0.118, 0.115, 0.073, 0.138, 0.075, 0.068, 0.142, 0.076, 0.123, 0.17, 0.093, 0.085, 0.096, 0.171, 0.065, 0.057, 0.043, 0.05, 0.078, 0.041, 0.104, 0.194, 0.111, 0.066, 0.11, 0.101, 0.085, 0.138, 0.051, 0.021, 0.051, 0.156, 0.384, 0.079, 0.145, 0.092,…	exon	CB2056-11-R01, CB2001-11-R01, CB2051-11-R01, CB2062-11-R01, CB2020-11-R01, CB3007-11-R01, CB2050-11-R01, CB2006-11-R01, CB2064-11-R01, CB2053-11-R01, CB3006-11-R01, CB3017-11-R01, CB3043-11-R01, CB2060-11-R01, CB2004-11-R01, CB2014-11-R01, CB2019-11-R01, CB2031-11-R01, CB2045-11-R01, CB2005-11-R01, CB2007-11-R01, CB2018-11-R01, CB3003-11-R01, CB2025-11-R01, CB3018-11-R01, CB2015-11-R01, CB3021-11…
chr2(-):168063500-168129758	STK39	912, 449, 364, 308, 293, 227, 219, 201, 199, 188, 160, 155, 147, 132, 131, 126, 123, 119, 116, 116, 106, 100, 100, 99, 99, 98, 95, 95, 86, 85, 84, 83, 82, 81, 79, 74, 69, 68, 68, 68, 65, 63, 62, 62, 61, 58, 55, 52, 52, 47, 46, 46, 43, 43, 43, 42, 41, 40, 36, 35, 35, 33, 31, 31, 30, 30, 29, 29, 29, 28, 27, 26, 25, 25, 24, 24, 22, 22, 21, 21, 20, 20, 20, 18, 15, 15, 11, 9, 8, 8, 8, 6, 6, 2	1894, 1463, 1011, 527, 516, 763, 1386, 1252, 631, 826, 1403, 934, 559, 777, 780, 673, 933, 1282, 511, 628, 419, 739, 544, 665, 820, 599, 261, 687, 539, 797, 670, 377, 726, 508, 713, 693, 726, 828, 558, 370, 1477, 853, 820, 223, 388, 442, 725, 343, 447, 520, 680, 516, 469, 379, 479, 452, 354, 379, 518, 286, 446, 435, 345, 296, 170, 620, 949, 303, 248, 344, 1396, 681, 285, 630, 608, 297, 323, 332, …	0.491, 0.38, 0.419, 0.539, 0.532, 0.373, 0.24, 0.243, 0.387, 0.313, 0.186, 0.249, 0.345, 0.254, 0.251, 0.272, 0.209, 0.157, 0.312, 0.27, 0.336, 0.213, 0.269, 0.229, 0.194, 0.247, 0.421, 0.217, 0.242, 0.176, 0.2, 0.306, 0.184, 0.242, 0.181, 0.176, 0.16, 0.141, 0.196, 0.269, 0.081, 0.129, 0.131, 0.357, 0.239, 0.208, 0.132, 0.233, 0.189, 0.153, 0.119, 0.151, 0.155, 0.185, 0.152, 0.157, 0.188, 0.174,…	exon	CB2051-11-R01, CB2056-11-R01, CB3007-11-R01, CB3004-11-R01, CB2032-11-R01, CB3019-11-R01, CB2052-11-R01, CB2060-11-R01, CB2015-11-R01, CB2002-11-R01, CB2006-11-R01, CB2005-11-R01, CB2057-11-R01, CB2046-11-R01, CB2055-11-R01, CB2049-11-R01, CB2007-11-R01, CB2035-11-R01, CB2019-11-R01, CB3043-11-R01, CB3009-11-R01, CB2017-11-R01, CB3020-11-R01, CB2020-11-R01, CB3015-11-R01, CB2033-11-R01, CB2048-11…
chr7(+):100023419-100024307	ZKSCAN1	865, 482, 390, 376, 360, 340, 301, 283, 268, 268, 244, 240, 217, 212, 203, 193, 191, 184, 177, 169, 162, 161, 159, 155, 153, 151, 149, 148, 148, 147, 138, 135, 131, 125, 125, 122, 119, 119, 116, 112, 105, 104, 103, 101, 101, 99, 98, 97, 95, 92, 87, 87, 86, 86, 83, 80, 80, 80, 79, 78, 77, 76, 76, 75, 73, 72, 72, 71, 71, 71, 71, 71, 69, 69, 68, 68, 67, 66, 64, 63, 62, 61, 60, 60, 58, 57, 55, 50, 49…	2144, 1396, 1027, 2354, 1052, 1246, 301, 1195, 771, 635, 1150, 840, 917, 863, 656, 723, 937, 672, 593, 483, 637, 755, 764, 685, 682, 660, 881, 1742, 421, 436, 571, 577, 548, 1515, 826, 339, 418, 546, 610, 524, 282, 719, 897, 236, 976, 352, 505, 1058, 484, 759, 546, 706, 625, 449, 396, 464, 517, 673, 589, 322, 359, 400, 184, 218, 462, 477, 665, 261, 494, 422, 575, 436, 580, 269, 750, 673, 784, 610…	0.447, 0.408, 0.432, 0.242, 0.406, 0.353, 0.667, 0.321, 0.41, 0.458, 0.298, 0.364, 0.321, 0.329, 0.382, 0.348, 0.29, 0.354, 0.374, 0.412, 0.337, 0.299, 0.294, 0.312, 0.31, 0.314, 0.253, 0.145, 0.413, 0.403, 0.326, 0.319, 0.323, 0.142, 0.232, 0.419, 0.363, 0.304, 0.276, 0.299, 0.427, 0.224, 0.187, 0.461, 0.171, 0.36, 0.28, 0.155, 0.282, 0.195, 0.242, 0.198, 0.216, 0.277, 0.295, 0.256, 0.236, 0.192…	exon	CB2032-11-R01, CB2052-11-R01, CB2036-11-R01, CB2056-11-R01, CB2051-11-R01, CB3038-11-R01, CB3019-11-R01, CB2001-11-R01, CB2005-11-R01, CB2045-11-R01, CB3004-11-R01, CB2018-11-R01, CB2049-11-R01, CB2023-11-R01, CB2015-11-R01, CB2033-11-R01, CB2047-11-R01, CB3005-11-R01, CB2016-11-R01, CB3030-11-R01, CB2062-11-R01, CB2019-11-R01, CB2048-11-R01, CB2038-11-R01, CB2046-11-R01, CB2040-11-R01, CB2012-11…
chr15(-):62007308-62013992	VPS13C	861, 770, 619, 557, 552, 494, 322, 310, 277, 238, 204, 201, 187, 182, 181, 172, 170, 160, 154, 150, 147, 144, 142, 133, 127, 125, 122, 116, 113, 110, 109, 108, 107, 107, 105, 104, 102, 99, 99, 98, 96, 96, 96, 95, 94, 90, 90, 90, 85, 81, 80, 79, 77, 76, 74, 72, 65, 64, 62, 61, 61, 58, 58, 52, 50, 50, 47, 46, 45, 42, 41, 41, 40, 36, 36, 35, 35, 34, 33, 32, 29, 29, 27, 26, 25, 25, 24, 22, 22, 21, 20…	871, 2497, 2379, 2028, 786, 1632, 2911, 1654, 1194, 1156, 1367, 2102, 1328, 1546, 697, 1628, 1604, 1226, 1116, 1167, 737, 1528, 926, 1941, 3323, 1007, 1068, 1883, 973, 681, 1278, 754, 1226, 668, 1346, 963, 893, 1164, 1096, 1395, 1146, 712, 1103, 531, 1913, 876, 1621, 1070, 1238, 1264, 1308, 1022, 2270, 1338, 1749, 1090, 1442, 1208, 561, 553, 498, 1449, 840, 776, 775, 829, 761, 603, 995, 818, 327,…	0.664, 0.381, 0.342, 0.355, 0.584, 0.377, 0.181, 0.273, 0.317, 0.292, 0.23, 0.161, 0.22, 0.191, 0.342, 0.174, 0.175, 0.207, 0.216, 0.204, 0.285, 0.159, 0.235, 0.121, 0.071, 0.199, 0.186, 0.11, 0.188, 0.244, 0.146, 0.223, 0.149, 0.243, 0.135, 0.178, 0.186, 0.145, 0.153, 0.123, 0.143, 0.212, 0.148, 0.264, 0.089, 0.17, 0.1, 0.144, 0.121, 0.114, 0.109, 0.134, 0.064, 0.102, 0.078, 0.117, 0.083, 0.096,…	exon	CB2051-11-R01, CB2038-11-R01, CB3012-11-R01, CB2002-11-R01, CB2032-11-R01, CB3007-11-R01, CB3019-11-R01, CB2012-11-R01, CB3046-11-R01, CB2017-11-R01, CB3020-11-R01, CB3017-11-R01, CB3003-11-R01, CB2019-11-R01, CB2044-11-R01, CB2048-11-R01, CB3013-11-R01, CB2026-11-R01, CB2052-11-R01, CB2063-11-R01, CB3033-11-R01, CB2007-11-R01, CB3004-11-R01, CB2016-11-R01, CB2056-11-R01, CB2021-11-R01, CB3023-11…
chr10(+):115120185-115129535	ATRNL1	850, 298, 279, 236, 229, 228, 226, 223, 222, 207, 207, 188, 187, 162, 162, 161, 159, 153, 147, 143, 143, 140, 137, 134, 134, 128, 124, 123, 112, 110, 107, 105, 102, 98, 94, 93, 93, 92, 85, 85, 81, 80, 80, 79, 79, 77, 75, 73, 68, 68, 68, 64, 61, 60, 59, 59, 58, 58, 57, 57, 55, 55, 54, 46, 40, 40, 39, 39, 35, 35, 34, 33, 33, 33, 32, 31, 31, 28, 25, 25, 24, 24, 24, 23, 22, 22, 21, 20, 19, 18, 17, 14…	2082, 487, 923, 596, 543, 746, 707, 484, 324, 575, 453, 520, 507, 906, 210, 428, 385, 392, 338, 267, 432, 764, 367, 359, 433, 288, 655, 196, 524, 571, 357, 360, 407, 370, 606, 179, 316, 295, 562, 232, 320, 269, 226, 220, 545, 317, 665, 422, 206, 183, 203, 329, 192, 204, 391, 229, 267, 311, 225, 142, 343, 197, 174, 270, 212, 380, 351, 124, 102, 107, 155, 248, 478, 269, 57, 152, 211, 87, 264, 98, 8…	0.449, 0.55, 0.377, 0.442, 0.458, 0.379, 0.39, 0.48, 0.578, 0.419, 0.478, 0.42, 0.425, 0.263, 0.607, 0.429, 0.452, 0.438, 0.465, 0.517, 0.398, 0.268, 0.427, 0.427, 0.382, 0.471, 0.275, 0.557, 0.299, 0.278, 0.375, 0.368, 0.334, 0.346, 0.237, 0.51, 0.371, 0.384, 0.232, 0.423, 0.336, 0.373, 0.415, 0.418, 0.225, 0.327, 0.184, 0.257, 0.398, 0.426, 0.401, 0.28, 0.389, 0.37, 0.232, 0.34, 0.303, 0.272, 0…	exon	CB2051-11-R01, CB3007-11-R01, CB3030-11-R01, CB2018-11-R01, CB3046-11-R01, CB3005-11-R01, CB2060-11-R01, CB2062-11-R01, CB2038-11-R01, CB2005-11-R01, CB3043-11-R01, CB3017-11-R01, CB3038-11-R01, CB2052-11-R01, CB3009-11-R01, CB2012-11-R01, CB2036-11-R01, CB3012-11-R01, CB2030-11-R01, CB2015-11-R01, CB2046-11-R01, CB2016-11-R01, CB2002-11-R01, CB3001-11-R01, CB3029-11-R01, CB2032-11-R01, CB2001-11…
chr7(-):127373342-127377329	ZNF800	849, 798, 604, 537, 441, 393, 347, 340, 335, 299, 299, 282, 281, 281, 274, 270, 265, 253, 236, 234, 227, 212, 208, 199, 190, 182, 180, 171, 169, 158, 155, 151, 151, 148, 143, 142, 138, 135, 134, 131, 131, 129, 123, 121, 120, 117, 113, 109, 105, 103, 100, 100, 100, 98, 97, 95, 94, 93, 93, 91, 90, 89, 88, 85, 79, 78, 76, 74, 74, 73, 72, 71, 61, 59, 58, 55, 51, 50, 47, 46, 46, 42, 40, 40, 40, 39, 35…	557, 479, 575, 509, 263, 257, 355, 538, 613, 297, 1187, 451, 290, 388, 357, 327, 393, 768, 520, 304, 389, 419, 254, 336, 280, 342, 387, 192, 368, 341, 503, 646, 427, 431, 253, 298, 443, 386, 368, 469, 356, 163, 213, 401, 479, 302, 481, 504, 408, 273, 297, 271, 146, 406, 311, 347, 279, 418, 352, 383, 351, 330, 241, 392, 325, 137, 187, 181, 151, 275, 395, 194, 274, 208, 354, 190, 438, 145, 232, 104…	0.753, 0.769, 0.678, 0.678, 0.77, 0.754, 0.662, 0.558, 0.522, 0.668, 0.335, 0.556, 0.66, 0.592, 0.606, 0.623, 0.574, 0.397, 0.476, 0.606, 0.539, 0.503, 0.621, 0.542, 0.576, 0.516, 0.482, 0.64, 0.479, 0.481, 0.381, 0.319, 0.414, 0.407, 0.531, 0.488, 0.384, 0.412, 0.421, 0.358, 0.424, 0.613, 0.536, 0.376, 0.334, 0.437, 0.32, 0.302, 0.34, 0.43, 0.402, 0.425, 0.578, 0.326, 0.384, 0.354, 0.403, 0.308,…	exon	CB2002-11-R01, CB2051-11-R01, CB2038-11-R01, CB2052-11-R01, CB2021-11-R01, CB2032-11-R01, CB2044-11-R01, CB2015-11-R01, CB2036-11-R01, CB2012-11-R01, CB2016-11-R01, CB3007-11-R01, CB2010-11-R01, CB2046-11-R01, CB3020-11-R01, CB2057-11-R01, CB3012-11-R01, CB3013-11-R01, CB2014-11-R01, CB3035-11-R01, CB2048-11-R01, CB2023-11-R01, CB2049-11-R01, CB2017-11-R01, CB2020-11-R01, CB3022-11-R01, CB2019-11…
chr8(-):71317552-71334174	EYA1	778, 493, 342, 174, 165, 147, 145, 120, 103, 98, 93, 88, 87, 84, 79, 76, 71, 68, 67, 66, 61, 60, 58, 55, 50, 49, 47, 46, 45, 43, 43, 41, 40, 40, 39, 36, 35, 34, 31, 31, 30, 29, 28, 28, 27, 24, 23, 22, 22, 22, 21, 18, 18, 18, 17, 15, 15, 15, 15, 14, 13, 12, 11, 10, 9, 9, 9, 8, 7, 7, 7, 7, 6, 6, 5, 5, 5, 5, 4, 3, 3, 2, 2	6312, 9025, 2777, 1774, 1471, 2150, 1767, 1075, 1712, 1097, 1107, 1952, 2044, 980, 839, 1933, 1546, 1538, 1328, 794, 1562, 922, 1526, 853, 1217, 1334, 1421, 1131, 605, 1414, 634, 1063, 898, 1263, 1299, 1665, 584, 592, 1053, 1100, 364, 675, 761, 1210, 770, 348, 1561, 437, 441, 884, 368, 229, 62, 181, 774, 94, 385, 306, 250, 281, 702, 170, 456, 385, 704, 497, 179, 77, 151, 287, 179, 214, 304, 79, 2…	0.198, 0.098, 0.198, 0.164, 0.183, 0.12, 0.141, 0.183, 0.107, 0.152, 0.144, 0.083, 0.078, 0.146, 0.158, 0.073, 0.084, 0.081, 0.092, 0.143, 0.072, 0.115, 0.071, 0.114, 0.076, 0.068, 0.062, 0.075, 0.129, 0.057, 0.119, 0.072, 0.082, 0.06, 0.057, 0.041, 0.107, 0.103, 0.056, 0.053, 0.142, 0.079, 0.069, 0.044, 0.066, 0.121, 0.029, 0.091, 0.091, 0.047, 0.102, 0.136, 0.367, 0.166, 0.042, 0.242, 0.072, 0.…	exon	CB2056-11-R01, CB2001-11-R01, CB2051-11-R01, CB2062-11-R01, CB3007-11-R01, CB3043-11-R01, CB2006-11-R01, CB2019-11-R01, CB2064-11-R01, CB2018-11-R01, CB2038-11-R01, CB2053-11-R01, CB2020-11-R01, CB3045-11-R01, CB2028-11-R01, CB2007-11-R01, CB2029-11-R01, CB3018-11-R01, CB3001-11-R01, CB2041-11-R01, CB2050-11-R01, CB3046-11-R01, CB2014-11-R01, CB2012-11-R01, CB2005-11-R01, CB2004-11-R01, CB3006-11…
chr19(-):23358430-23362725	ZNF91	769, 484, 439, 402, 396, 261, 261, 224, 217, 206, 196, 186, 183, 179, 177, 160, 157, 156, 149, 144, 144, 144, 142, 141, 141, 126, 124, 123, 120, 120, 116, 113, 112, 112, 110, 108, 108, 106, 105, 105, 104, 102, 101, 101, 99, 99, 97, 94, 94, 91, 77, 75, 75, 75, 74, 71, 69, 69, 67, 66, 64, 64, 62, 62, 61, 60, 60, 57, 56, 56, 55, 55, 54, 52, 52, 45, 45, 44, 42, 41, 41, 37, 37, 35, 35, 34, 34, 30, 30,…	461, 477, 445, 558, 501, 353, 943, 384, 702, 429, 303, 468, 408, 345, 242, 334, 478, 329, 277, 201, 330, 369, 281, 453, 281, 354, 216, 357, 319, 290, 517, 199, 254, 348, 297, 230, 283, 207, 146, 269, 240, 317, 218, 319, 328, 206, 275, 239, 366, 208, 322, 218, 227, 203, 288, 263, 261, 225, 322, 484, 351, 228, 442, 165, 258, 212, 319, 278, 206, 283, 135, 347, 283, 264, 172, 238, 156, 227, 327, 350,…	0.769, 0.67, 0.664, 0.59, 0.613, 0.597, 0.356, 0.538, 0.382, 0.49, 0.564, 0.443, 0.473, 0.509, 0.594, 0.489, 0.396, 0.487, 0.518, 0.589, 0.466, 0.438, 0.503, 0.384, 0.501, 0.416, 0.534, 0.408, 0.429, 0.453, 0.31, 0.532, 0.469, 0.392, 0.426, 0.484, 0.433, 0.506, 0.59, 0.438, 0.464, 0.392, 0.481, 0.388, 0.376, 0.49, 0.414, 0.44, 0.339, 0.467, 0.324, 0.408, 0.398, 0.425, 0.339, 0.351, 0.346, 0.38, 0…	exon	CB2051-11-R01, CB2052-11-R01, CB3004-11-R01, CB3030-11-R01, CB2048-11-R01, CB2012-11-R01, CB2016-11-R01, CB2002-11-R01, CB3023-11-R01, CB2018-11-R01, CB2049-11-R01, CB3021-11-R01, CB3007-11-R01, CB3013-11-R01, CB2010-11-R01, CB2038-11-R01, CB2001-11-R01, CB2020-11-R01, CB2059-11-R01, CB2032-11-R01, CB3010-11-R01, CB3022-11-R01, CB3002-11-R01, CB2056-11-R01, CB3025-11-R01, CB2014-11-R01, CB2057-11…
chr17(+):67945409-67975958	BPTF	725, 706, 697, 690, 559, 493, 463, 420, 397, 358, 357, 345, 344, 337, 317, 300, 293, 285, 283, 280, 278, 263, 260, 256, 253, 249, 242, 234, 233, 231, 222, 220, 220, 213, 201, 198, 195, 187, 185, 185, 182, 181, 180, 178, 176, 170, 169, 165, 163, 163, 162, 162, 157, 156, 156, 154, 154, 154, 154, 149, 147, 147, 146, 146, 143, 139, 129, 126, 125, 123, 120, 119, 119, 116, 115, 108, 107, 99, 99, 98, 93…	1579, 1375, 2159, 2269, 2518, 1678, 938, 1048, 1741, 787, 976, 1041, 1048, 581, 2305, 902, 1124, 1088, 1167, 987, 677, 797, 797, 1041, 1080, 838, 660, 505, 1264, 1221, 953, 432, 641, 726, 1211, 1046, 636, 599, 738, 833, 626, 646, 847, 626, 759, 797, 723, 961, 534, 483, 935, 712, 572, 756, 505, 928, 679, 543, 778, 670, 646, 488, 536, 818, 974, 926, 708, 620, 744, 404, 495, 766, 389, 665, 302, 461,…	0.479, 0.507, 0.392, 0.378, 0.307, 0.37, 0.497, 0.445, 0.313, 0.476, 0.422, 0.399, 0.396, 0.537, 0.216, 0.399, 0.343, 0.344, 0.327, 0.362, 0.451, 0.398, 0.395, 0.33, 0.319, 0.373, 0.423, 0.481, 0.269, 0.275, 0.318, 0.505, 0.407, 0.37, 0.249, 0.275, 0.38, 0.384, 0.334, 0.308, 0.368, 0.359, 0.298, 0.363, 0.317, 0.299, 0.319, 0.256, 0.379, 0.403, 0.257, 0.313, 0.354, 0.292, 0.382, 0.249, 0.312, 0.36…	exon	CB2052-11-R01, CB2032-11-R01, CB2001-11-R01, CB2018-11-R01, CB2056-11-R01, CB2036-11-R01, CB2051-11-R01, CB3004-11-R01, CB2016-11-R01, CB2045-11-R01, CB2038-11-R01, CB3038-11-R01, CB2049-11-R01, CB3019-11-R01, CB3015-11-R01, CB2062-11-R01, CB2063-11-R01, CB2040-11-R01, CB3017-11-R01, CB2046-11-R01, CB2034-11-R01, CB2015-11-R01, CB3014-11-R01, CB2033-11-R01, CB2006-11-R01, CB2055-11-R01, CB2012-11…
chr7(-):8218305-8236005	ICA1	722, 466, 413, 380, 316, 300, 295, 267, 238, 229, 221, 221, 217, 201, 182, 168, 158, 154, 145, 141, 141, 139, 138, 136, 129, 129, 126, 122, 110, 109, 109, 107, 105, 103, 97, 96, 96, 95, 93, 91, 88, 85, 85, 84, 84, 80, 79, 78, 67, 66, 65, 64, 63, 63, 62, 62, 60, 58, 58, 57, 55, 53, 52, 48, 45, 43, 42, 41, 39, 39, 38, 37, 36, 35, 33, 31, 31, 30, 30, 28, 27, 27, 27, 26, 24, 24, 24, 24, 23, 20, 19, 1…	1764, 2645, 2594, 2321, 2508, 1772, 710, 1333, 840, 2204, 3465, 1481, 1053, 1129, 742, 970, 1698, 1569, 1166, 1930, 688, 1533, 1111, 931, 1301, 2046, 963, 1374, 999, 1582, 770, 1324, 818, 619, 1115, 810, 831, 1076, 899, 775, 2769, 1017, 689, 1979, 1209, 2401, 691, 2014, 494, 431, 510, 387, 425, 633, 1341, 958, 737, 534, 1023, 625, 296, 1096, 748, 1242, 447, 744, 922, 944, 291, 582, 551, 519, 467,…	0.45, 0.261, 0.242, 0.247, 0.201, 0.253, 0.454, 0.286, 0.362, 0.172, 0.113, 0.23, 0.292, 0.263, 0.329, 0.257, 0.157, 0.164, 0.199, 0.127, 0.291, 0.154, 0.199, 0.226, 0.165, 0.112, 0.207, 0.151, 0.18, 0.121, 0.221, 0.139, 0.204, 0.25, 0.148, 0.192, 0.188, 0.15, 0.171, 0.19, 0.06, 0.143, 0.198, 0.078, 0.122, 0.062, 0.186, 0.072, 0.213, 0.234, 0.203, 0.249, 0.229, 0.166, 0.085, 0.115, 0.14, 0.178, 0…	exon	CB2051-11-R01, CB3043-11-R01, CB2038-11-R01, CB2050-11-R01, CB2004-11-R01, CB2018-11-R01, CB2002-11-R01, CB3008-11-R01, CB3007-11-R01, CB2028-11-R01, CB2006-11-R01, CB3040-11-R01, CB3020-11-R01, CB2003-11-R01, CB2019-11-R01, CB3012-11-R01, CB2043-11-R01, CB3046-11-R01, CB2034-11-R01, CB2040-11-R01, CB3004-11-R01, CB3017-11-R01, CB2015-11-R01, CB3023-11-R01, CB2025-11-R01, CB2056-11-R01, CB2007-11…
chr4(+):143543509-143543972	SMARCA5	699, 523, 515, 510, 500, 482, 449, 383, 362, 356, 326, 323, 315, 302, 298, 295, 291, 277, 267, 258, 252, 233, 210, 207, 203, 200, 194, 192, 183, 181, 170, 164, 163, 153, 151, 150, 148, 144, 143, 143, 141, 136, 135, 131, 131, 130, 129, 126, 123, 118, 116, 112, 111, 110, 106, 101, 101, 100, 100, 98, 97, 96, 95, 94, 92, 91, 89, 88, 87, 83, 83, 82, 81, 80, 79, 79, 77, 77, 74, 74, 73, 73, 73, 71, 66, …	1409, 1068, 1762, 1163, 931, 1462, 983, 1024, 826, 443, 822, 488, 1655, 1209, 1693, 968, 866, 651, 1216, 1023, 613, 1028, 708, 746, 534, 1854, 723, 522, 832, 704, 555, 392, 680, 353, 453, 463, 689, 783, 803, 577, 606, 678, 652, 729, 605, 583, 823, 774, 485, 651, 879, 841, 399, 652, 377, 629, 483, 612, 501, 619, 406, 293, 524, 421, 490, 618, 466, 494, 365, 804, 424, 363, 336, 356, 483, 379, 609, 5…	0.498, 0.495, 0.369, 0.467, 0.518, 0.397, 0.477, 0.428, 0.467, 0.616, 0.442, 0.57, 0.276, 0.333, 0.26, 0.379, 0.402, 0.46, 0.305, 0.335, 0.451, 0.312, 0.372, 0.357, 0.432, 0.177, 0.349, 0.424, 0.306, 0.34, 0.38, 0.456, 0.324, 0.464, 0.4, 0.393, 0.301, 0.269, 0.263, 0.331, 0.318, 0.286, 0.293, 0.264, 0.302, 0.308, 0.239, 0.246, 0.337, 0.266, 0.209, 0.21, 0.357, 0.252, 0.36, 0.243, 0.295, 0.246, 0.…	exon	CB2019-11-R01, CB2056-11-R01, CB3030-11-R01, CB2036-11-R01, CB2051-11-R01, CB2001-11-R01, CB3005-11-R01, CB3019-11-R01, CB3010-11-R01, CB2032-11-R01, CB3007-11-R01, CB3009-11-R01, CB2018-11-R01, CB3038-11-R01, CB2016-11-R01, CB2002-11-R01, CB3004-11-R01, CB2038-11-R01, CB2052-11-R01, CB3023-11-R01, CB2049-11-R01, CB3017-11-R01, CB2048-11-R01, CB2034-11-R01, CB3020-11-R01, CB2013-11-R01, CB3002-11…
chr7(-):83134250-83135656	PCLO	681, 422, 289, 243, 229, 183, 153, 149, 137, 132, 122, 115, 112, 110, 95, 95, 86, 85, 84, 83, 81, 80, 76, 75, 75, 75, 74, 69, 62, 62, 59, 58, 58, 55, 54, 51, 47, 47, 46, 46, 46, 41, 40, 39, 39, 39, 38, 38, 37, 36, 36, 36, 35, 34, 32, 32, 31, 30, 23, 23, 23, 22, 22, 21, 21, 20, 20, 17, 17, 17, 16, 15, 14, 13, 13, 12, 12, 12, 11, 11, 10, 9, 9, 8, 8, 8, 8, 8, 7, 7, 6, 6, 6, 5, 5, 3, 3, 2	1414, 10918, 2086, 1657, 1845, 1241, 1681, 2914, 949, 2350, 1945, 1484, 1307, 1814, 620, 1690, 857, 1084, 944, 1232, 671, 1271, 2345, 1413, 1125, 806, 1120, 760, 1872, 768, 729, 944, 1241, 604, 745, 741, 590, 2074, 872, 578, 598, 855, 420, 927, 1151, 534, 276, 279, 1169, 1139, 932, 1101, 1537, 356, 699, 366, 594, 796, 549, 595, 635, 531, 525, 570, 457, 467, 676, 1012, 1040, 784, 716, 1039, 581, 2…	0.491, 0.072, 0.217, 0.227, 0.199, 0.228, 0.154, 0.093, 0.224, 0.101, 0.111, 0.134, 0.146, 0.108, 0.235, 0.101, 0.167, 0.136, 0.151, 0.119, 0.194, 0.112, 0.061, 0.096, 0.118, 0.157, 0.117, 0.154, 0.062, 0.139, 0.139, 0.109, 0.085, 0.154, 0.127, 0.121, 0.137, 0.043, 0.095, 0.137, 0.133, 0.088, 0.16, 0.078, 0.063, 0.127, 0.216, 0.214, 0.06, 0.059, 0.072, 0.061, 0.044, 0.16, 0.084, 0.149, 0.095, 0.0…	exon	CB2051-11-R01, CB2056-11-R01, CB2015-11-R01, CB2032-11-R01, CB2052-11-R01, CB2038-11-R01, CB2019-11-R01, CB2007-11-R01, CB2012-11-R01, CB2046-11-R01, CB2017-11-R01, CB2060-11-R01, CB2062-11-R01, CB3038-11-R01, CB2005-11-R01, CB2023-11-R01, CB2057-11-R01, CB2014-11-R01, CB2059-11-R01, CB2061-11-R01, CB2055-11-R01, CB2036-11-R01, CB2006-11-R01, CB2018-11-R01, CB2020-11-R01, CB3007-11-R01, CB3046-11…
chr2(-):15461201-15478289	NBAS	662, 641, 512, 53, 41, 35, 26, 23, 23, 20, 18, 14, 13, 13, 11, 11, 9, 9, 9, 9, 9, 9, 9, 8, 8, 8, 7, 7, 6, 6, 6, 6, 6, 6, 6, 5, 5, 5, 5, 5, 5, 4, 4, 4, 4, 4, 4, 4, 4, 4, 4, 4, 4, 4, 4, 3, 3, 3, 3, 3, 3, 3, 3, 3, 3, 3, 3, 3, 2, 2, 2, 2, 2, 2, 2	62460, 11719, 17232, 1385, 3279, 3873, 378, 542, 499, 1583, 277, 239, 961, 303, 361, 371, 281, 486, 293, 1222, 490, 406, 336, 344, 217, 453, 703, 606, 126, 255, 239, 547, 390, 510, 330, 388, 286, 387, 334, 377, 379, 343, 444, 162, 548, 259, 513, 482, 291, 491, 300, 548, 247, 244, 270, 501, 187, 275, 389, 196, 287, 397, 504, 423, 197, 172, 136, 253, 449, 356, 252, 297, 209, 54, 155	0.021, 0.099, 0.056, 0.071, 0.024, 0.018, 0.121, 0.078, 0.084, 0.025, 0.115, 0.105, 0.026, 0.079, 0.057, 0.056, 0.06, 0.036, 0.058, 0.015, 0.035, 0.042, 0.051, 0.044, 0.069, 0.034, 0.02, 0.023, 0.087, 0.045, 0.048, 0.021, 0.03, 0.023, 0.035, 0.025, 0.034, 0.025, 0.029, 0.026, 0.026, 0.023, 0.018, 0.047, 0.014, 0.03, 0.015, 0.016, 0.027, 0.016, 0.026, 0.014, 0.031, 0.032, 0.029, 0.012, 0.031, 0.02…	exon	CB2013-11-R01, CB2034-11-R01, CB2045-11-R01, CB2056-11-R01, CB3016-11-R01, CB2031-11-R01, CB2032-11-R01, CB2002-11-R01, CB2051-11-R01, CB3021-11-R01, CB2038-11-R01, CB3009-11-R01, CB2018-11-R01, CB3004-11-R01, CB3007-11-R01, CB3043-11-R01, CB2015-11-R01, CB2016-11-R01, CB2019-11-R01, CB2043-11-R01, CB2046-11-R01, CB2049-11-R01, CB3027-11-R01, CB2020-11-R01, CB2044-11-R01, CB2052-11-R01, CB2001-11…
chr2(-):15488894-15534641	NBAS	639, 253, 163, 39, 21, 20, 20, 19, 15, 13, 12, 12, 12, 11, 10, 10, 9, 9, 8, 8, 8, 7, 7, 6, 5, 5, 5, 5, 5, 4, 4, 4, 4, 4, 4, 4, 4, 4, 4, 4, 3, 3, 3, 3, 3, 3, 2, 2, 2, 2, 2, 2, 2, 2	17124, 19490, 67659, 292, 3554, 297, 248, 983, 375, 590, 354, 1973, 390, 1053, 544, 309, 453, 237, 417, 358, 631, 2629, 569, 324, 615, 332, 584, 308, 300, 467, 179, 245, 230, 572, 384, 322, 314, 537, 1185, 421, 365, 219, 1370, 225, 342, 168, 575, 341, 441, 219, 550, 375, 195, 244	0.069, 0.025, 0.005, 0.211, 0.012, 0.119, 0.139, 0.037, 0.074, 0.042, 0.063, 0.012, 0.058, 0.02, 0.035, 0.061, 0.038, 0.071, 0.037, 0.043, 0.025, 0.005, 0.024, 0.036, 0.016, 0.029, 0.017, 0.031, 0.032, 0.017, 0.043, 0.032, 0.034, 0.014, 0.02, 0.024, 0.025, 0.015, 0.007, 0.019, 0.016, 0.027, 0.004, 0.026, 0.017, 0.034, 0.007, 0.012, 0.009, 0.018, 0.007, 0.011, 0.02, 0.016	exon	CB2034-11-R01, CB2045-11-R01, CB2013-11-R01, CB2032-11-R01, CB3016-11-R01, CB2019-11-R01, CB2053-11-R01, CB2056-11-R01, CB2051-11-R01, CB3023-11-R01, CB2049-11-R01, CB3021-11-R01, CB3043-11-R01, CB2018-11-R01, CB2002-11-R01, CB3004-11-R01, CB2003-11-R01, CB3009-11-R01, CB2017-11-R01, CB2038-11-R01, CB3019-11-R01, CB2031-11-R01, CB2046-11-R01, CB3027-11-R01, CB2016-11-R01, CB2048-11-R01, CB3012-11…
chr12(+):97492461-97561047	RMST	622, 405, 301, 256, 213, 175, 172, 127, 106, 94, 87, 85, 79, 79, 75, 67, 61, 59, 57, 53, 50, 43, 42, 41, 40, 38, 33, 29, 27, 26, 26, 26, 13, 10, 8, 7, 2, 2	452, 79, 374, 212, 132, 76, 40, 104, 93, 70, 58, 17, 28, 37, 30, 225, 39, 33, 62, 25, 73, 12, 29, 42, 52, 22, 26, 18, 18, 9, 4, 8, 32, 12, 0, 21, 2, 0	0.733, 0.911, 0.617, 0.707, 0.763, 0.822, 0.896, 0.709, 0.695, 0.729, 0.75, 0.909, 0.849, 0.81, 0.833, 0.373, 0.758, 0.781, 0.648, 0.809, 0.578, 0.878, 0.743, 0.661, 0.606, 0.776, 0.717, 0.763, 0.75, 0.852, 0.929, 0.867, 0.448, 0.625, 1, 0.4, 0.667, 1	exon	CB2036-11-R01, CB2032-11-R01, CB3038-11-R01, CB2063-11-R01, CB2016-11-R01, CB3004-11-R01, CB2052-11-R01, CB3027-11-R01, CB3034-11-R01, CB3023-11-R01, CB2061-11-R01, CB2030-11-R01, CB2018-11-R01, CB3030-11-R01, CB3009-11-R01, CB3015-11-R01, CB2053-11-R01, CB3002-11-R01, CB3028-11-R01, CB3022-11-R01, CB2037-11-R01, CB2051-11-R01, CB2047-11-R01, CB2005-11-R01, CB2065-11-R01, CB2049-11-R01, CB2043-11…
chr15(+):41668828-41669958	MGA	616, 306, 273, 239, 220, 200, 180, 165, 163, 159, 158, 135, 131, 128, 128, 123, 122, 114, 101, 100, 99, 99, 95, 88, 88, 83, 83, 82, 81, 81, 79, 79, 79, 78, 77, 76, 75, 75, 74, 74, 73, 72, 71, 71, 70, 70, 69, 66, 64, 62, 61, 57, 57, 56, 55, 55, 53, 52, 51, 50, 49, 48, 46, 44, 43, 43, 41, 39, 38, 37, 36, 35, 34, 31, 30, 30, 29, 26, 25, 22, 21, 21, 19, 18, 16, 16, 16, 14, 13, 11, 11, 10, 10, 10, 7, …	288, 621, 362, 526, 222, 334, 981, 252, 557, 337, 329, 438, 268, 366, 309, 245, 379, 524, 198, 288, 629, 301, 242, 304, 227, 321, 236, 183, 221, 428, 225, 159, 304, 391, 270, 285, 135, 513, 332, 323, 246, 522, 591, 180, 264, 129, 280, 278, 296, 197, 285, 200, 307, 252, 311, 181, 246, 177, 181, 346, 169, 432, 314, 317, 104, 273, 322, 253, 257, 172, 156, 327, 175, 347, 202, 219, 337, 225, 154, 209,…	0.811, 0.496, 0.601, 0.476, 0.665, 0.545, 0.268, 0.567, 0.369, 0.485, 0.49, 0.381, 0.494, 0.412, 0.453, 0.501, 0.392, 0.303, 0.505, 0.41, 0.239, 0.397, 0.44, 0.367, 0.437, 0.341, 0.413, 0.473, 0.423, 0.275, 0.413, 0.498, 0.342, 0.285, 0.363, 0.348, 0.526, 0.226, 0.308, 0.314, 0.372, 0.216, 0.194, 0.441, 0.347, 0.52, 0.33, 0.322, 0.302, 0.386, 0.3, 0.363, 0.271, 0.308, 0.261, 0.378, 0.301, 0.37, 0…	exon	CB2051-11-R01, CB2018-11-R01, CB3004-11-R01, CB2032-11-R01, CB2002-11-R01, CB2052-11-R01, CB2056-11-R01, CB3007-11-R01, CB2036-11-R01, CB2049-11-R01, CB3012-11-R01, CB3023-11-R01, CB3009-11-R01, CB3019-11-R01, CB3043-11-R01, CB2039-11-R01, CB2038-11-R01, CB3030-11-R01, CB2059-11-R01, CB3033-11-R01, CB2016-11-R01, CB3020-11-R01, CB2047-11-R01, CB2028-11-R01, CB2062-11-R01, CB2019-11-R01, CB3034-11…
chr9(-):110941421-110973558	LPAR1	604, 116, 88, 87, 61, 56, 55, 54, 53, 49, 47, 44, 44, 43, 41, 40, 40, 38, 35, 33, 32, 32, 32, 32, 31, 30, 29, 29, 28, 28, 28, 27, 27, 27, 26, 24, 23, 23, 21, 21, 21, 20, 20, 20, 20, 20, 19, 18, 16, 16, 15, 15, 14, 14, 13, 13, 13, 12, 12, 12, 11, 11, 10, 10, 9, 9, 9, 9, 9, 8, 8, 7, 7, 7, 7, 7, 6, 6, 6, 5, 4, 3, 3, 3, 3, 3, 2, 2, 2	4636, 1296, 1219, 733, 427, 1167, 870, 500, 1505, 816, 1079, 795, 704, 620, 388, 801, 665, 451, 1035, 305, 1552, 427, 726, 444, 377, 685, 368, 636, 792, 584, 395, 688, 825, 537, 256, 1221, 970, 859, 716, 598, 719, 615, 378, 520, 970, 528, 295, 1203, 347, 925, 634, 491, 273, 465, 348, 427, 390, 424, 245, 175, 254, 209, 304, 572, 211, 224, 524, 85, 258, 241, 273, 221, 391, 232, 381, 993, 369, 113, …	0.207, 0.152, 0.126, 0.192, 0.222, 0.088, 0.112, 0.178, 0.066, 0.107, 0.08, 0.1, 0.111, 0.122, 0.174, 0.091, 0.107, 0.144, 0.063, 0.178, 0.04, 0.13, 0.081, 0.126, 0.141, 0.081, 0.136, 0.084, 0.066, 0.087, 0.124, 0.073, 0.061, 0.091, 0.169, 0.038, 0.045, 0.051, 0.055, 0.066, 0.055, 0.061, 0.096, 0.071, 0.04, 0.07, 0.114, 0.029, 0.084, 0.033, 0.045, 0.058, 0.093, 0.057, 0.07, 0.057, 0.062, 0.054, 0…	exon	CB2056-11-R01, CB2002-11-R01, CB2007-11-R01, CB3004-11-R01, CB3005-11-R01, CB2044-11-R01, CB2005-11-R01, CB2019-11-R01, CB3020-11-R01, CB3033-11-R01, CB3017-11-R01, CB2036-11-R01, CB2051-11-R01, CB2015-11-R01, CB3019-11-R01, CB2046-11-R01, CB3009-11-R01, CB2052-11-R01, CB2012-11-R01, CB2059-11-R01, CB2014-11-R01, CB2032-11-R01, CB2048-11-R01, CB3007-11-R01, CB2020-11-R01, CB2053-11-R01, CB2047-11…
chr5(-):124701014-124701269	ZNF608	599, 333, 180, 124, 98, 89, 75, 69, 60, 57, 50, 47, 45, 44, 43, 42, 41, 40, 37, 37, 36, 35, 34, 34, 30, 30, 26, 26, 24, 24, 23, 23, 22, 22, 22, 21, 19, 19, 18, 17, 16, 15, 15, 14, 14, 14, 13, 13, 13, 13, 12, 12, 11, 11, 11, 10, 10, 10, 9, 9, 9, 8, 7, 7, 5, 5, 5, 4, 4, 4, 4, 4, 4, 3, 3, 3, 3, 2, 2	935, 1073, 2192, 2345, 560, 899, 443, 849, 1433, 709, 509, 623, 510, 553, 428, 712, 1034, 380, 811, 626, 431, 700, 257, 277, 164, 496, 671, 379, 408, 549, 544, 493, 262, 539, 432, 415, 564, 154, 473, 532, 502, 958, 258, 280, 380, 227, 720, 332, 435, 244, 284, 202, 745, 270, 396, 218, 340, 230, 393, 317, 375, 313, 331, 389, 225, 162, 632, 232, 411, 330, 260, 271, 216, 147, 436, 74, 379, 307, 198	0.562, 0.383, 0.141, 0.096, 0.259, 0.165, 0.253, 0.14, 0.077, 0.139, 0.164, 0.131, 0.15, 0.137, 0.167, 0.106, 0.073, 0.174, 0.084, 0.106, 0.143, 0.091, 0.209, 0.197, 0.268, 0.108, 0.072, 0.121, 0.105, 0.08, 0.078, 0.085, 0.144, 0.075, 0.092, 0.092, 0.063, 0.198, 0.071, 0.06, 0.06, 0.03, 0.104, 0.091, 0.069, 0.11, 0.035, 0.073, 0.056, 0.096, 0.078, 0.106, 0.029, 0.075, 0.053, 0.084, 0.056, 0.08, 0…	exon	CB2051-11-R01, CB2032-11-R01, CB2056-11-R01, CB2006-11-R01, CB2039-11-R01, CB2052-11-R01, CB2028-11-R01, CB3015-11-R01, CB2064-11-R01, CB2018-11-R01, CB2049-11-R01, CB3043-11-R01, CB3020-11-R01, CB2017-11-R01, CB2053-11-R01, CB3031-11-R01, CB2036-11-R01, CB2055-11-R01, CB2014-11-R01, CB3045-11-R01, CB3034-11-R01, CB2063-11-R01, CB3009-11-R01, CB3019-11-R01, CB2002-11-R01, CB3014-11-R01, CB2054-11…
chr14(+):32090502-32117287	ARHGAP5	577, 155, 121, 112, 104, 84, 84, 78, 77, 77, 68, 65, 59, 57, 56, 55, 52, 51, 51, 51, 51, 49, 45, 44, 43, 43, 42, 42, 42, 41, 38, 37, 37, 36, 36, 36, 35, 33, 31, 31, 31, 31, 30, 30, 30, 30, 29, 29, 28, 28, 28, 26, 25, 24, 24, 23, 23, 23, 23, 22, 22, 22, 22, 22, 21, 21, 21, 21, 20, 20, 20, 20, 19, 18, 18, 18, 18, 17, 16, 16, 16, 16, 15, 14, 14, 14, 14, 13, 13, 13, 13, 11, 9, 9, 9, 7, 4, 3	692, 184, 129, 110, 216, 78, 154, 107, 104, 147, 143, 72, 79, 106, 79, 125, 135, 60, 79, 151, 73, 127, 53, 106, 135, 77, 84, 149, 55, 124, 77, 76, 56, 154, 55, 43, 87, 53, 66, 57, 76, 79, 85, 44, 77, 44, 68, 94, 55, 49, 58, 84, 84, 47, 62, 132, 36, 90, 39, 69, 58, 51, 134, 145, 52, 37, 70, 99, 71, 74, 37, 54, 66, 44, 44, 65, 68, 49, 51, 86, 52, 80, 103, 54, 49, 60, 67, 37, 52, 69, 58, 109, 30, 94…	0.625, 0.628, 0.652, 0.671, 0.491, 0.683, 0.522, 0.593, 0.597, 0.512, 0.487, 0.644, 0.599, 0.518, 0.586, 0.468, 0.435, 0.63, 0.564, 0.403, 0.583, 0.436, 0.629, 0.454, 0.389, 0.528, 0.5, 0.361, 0.604, 0.398, 0.497, 0.493, 0.569, 0.319, 0.567, 0.626, 0.446, 0.555, 0.484, 0.521, 0.449, 0.44, 0.414, 0.577, 0.438, 0.577, 0.46, 0.382, 0.505, 0.533, 0.491, 0.382, 0.373, 0.505, 0.436, 0.258, 0.561, 0.338…	exon	CB3030-11-R01, CB2051-11-R01, CB2052-11-R01, CB2018-11-R01, CB2029-11-R01, CB3003-11-R01, CB3004-11-R01, CB3007-11-R01, CB2038-11-R01, CB3038-11-R01, CB2002-11-R01, CB2048-11-R01, CB2049-11-R01, CB3010-11-R01, CB3019-11-R01, CB3023-11-R01, CB2016-11-R01, CB2012-11-R01, CB3012-11-R01, CB3020-11-R01, CB3043-11-R01, CB2064-11-R01, CB3025-11-R01, CB2006-11-R01, CB2008-11-R01, CB2059-11-R01, CB2004-11…
chr20(+):32366384-32369123	ASXL1	575, 240, 227, 174, 113, 109, 98, 94, 94, 86, 85, 71, 68, 64, 63, 63, 60, 60, 53, 52, 51, 50, 49, 46, 43, 43, 42, 39, 39, 38, 37, 36, 36, 34, 33, 32, 31, 31, 31, 30, 30, 28, 28, 27, 27, 27, 26, 26, 26, 25, 25, 25, 24, 24, 24, 23, 23, 22, 22, 21, 21, 20, 19, 19, 18, 18, 18, 18, 18, 18, 18, 17, 17, 17, 16, 16, 16, 15, 15, 15, 15, 15, 15, 15, 13, 12, 11, 11, 11, 11, 9, 9, 9, 9, 9, 6, 4	1249, 394, 1658, 700, 167, 483, 460, 899, 543, 758, 433, 458, 313, 430, 491, 425, 377, 91, 164, 314, 177, 210, 256, 121, 133, 329, 364, 462, 266, 345, 291, 273, 236, 444, 572, 199, 253, 532, 200, 225, 496, 146, 199, 285, 267, 170, 330, 319, 198, 84, 527, 238, 134, 175, 192, 404, 393, 227, 162, 394, 263, 179, 184, 214, 362, 252, 276, 363, 137, 221, 284, 141, 235, 145, 304, 85, 155, 250, 165, 151, …	0.479, 0.549, 0.215, 0.332, 0.575, 0.311, 0.299, 0.173, 0.257, 0.185, 0.282, 0.237, 0.303, 0.229, 0.204, 0.229, 0.241, 0.569, 0.393, 0.249, 0.366, 0.323, 0.277, 0.432, 0.393, 0.207, 0.188, 0.144, 0.227, 0.181, 0.203, 0.209, 0.234, 0.133, 0.103, 0.243, 0.197, 0.104, 0.237, 0.211, 0.108, 0.277, 0.22, 0.159, 0.168, 0.241, 0.136, 0.14, 0.208, 0.373, 0.087, 0.174, 0.264, 0.215, 0.2, 0.102, 0.105, 0.16…	exon	CB2032-11-R01, CB2051-11-R01, CB2056-11-R01, CB2001-11-R01, CB2023-11-R01, CB2049-11-R01, CB3038-11-R01, CB2006-11-R01, CB2036-11-R01, CB2064-11-R01, CB3043-11-R01, CB2052-11-R01, CB2039-11-R01, CB3017-11-R01, CB2018-11-R01, CB3004-11-R01, CB2065-11-R01, CB3019-11-R01, CB2038-11-R01, CB2048-11-R01, CB2030-11-R01, CB3030-11-R01, CB3034-11-R01, CB3001-11-R01, CB2053-11-R01, CB3046-11-R01, CB2063-11…
chr12(-):130399679-130422561	RIMBP2	570, 298, 198, 180, 157, 131, 127, 101, 90, 84, 80, 76, 75, 68, 58, 58, 57, 57, 55, 55, 55, 54, 52, 47, 47, 47, 44, 43, 43, 42, 41, 40, 40, 40, 40, 39, 38, 37, 36, 36, 35, 35, 33, 32, 29, 28, 27, 27, 25, 25, 25, 24, 24, 23, 22, 21, 21, 21, 20, 19, 19, 19, 19, 19, 18, 17, 17, 17, 17, 17, 16, 15, 15, 14, 14, 13, 13, 12, 12, 12, 12, 10, 10, 9, 7, 7, 6, 6, 6, 4	1480, 2694, 825, 910, 613, 730, 931, 1946, 1164, 953, 1098, 1016, 1734, 554, 1127, 706, 1233, 1099, 1016, 806, 726, 1131, 618, 694, 1230, 1253, 691, 834, 463, 583, 1294, 717, 675, 516, 809, 744, 819, 1014, 791, 745, 734, 759, 544, 581, 914, 351, 1030, 490, 880, 795, 367, 324, 284, 1053, 1213, 1326, 482, 228, 656, 600, 414, 605, 669, 1233, 503, 265, 510, 638, 485, 1116, 691, 461, 154, 1017, 776, 5…	0.435, 0.181, 0.324, 0.283, 0.339, 0.264, 0.214, 0.094, 0.134, 0.15, 0.127, 0.13, 0.08, 0.197, 0.093, 0.141, 0.085, 0.094, 0.098, 0.12, 0.132, 0.087, 0.144, 0.119, 0.071, 0.07, 0.113, 0.093, 0.157, 0.126, 0.06, 0.1, 0.106, 0.134, 0.09, 0.095, 0.085, 0.068, 0.083, 0.088, 0.087, 0.084, 0.108, 0.099, 0.06, 0.138, 0.05, 0.099, 0.054, 0.059, 0.12, 0.129, 0.145, 0.042, 0.035, 0.031, 0.08, 0.156, 0.057,…	exon	CB2032-11-R01, CB3017-11-R01, CB2051-11-R01, CB3029-11-R01, CB3004-11-R01, CB2049-11-R01, CB2048-11-R01, CB2006-11-R01, CB3043-11-R01, CB2023-11-R01, CB2064-11-R01, CB3012-11-R01, CB2018-11-R01, CB3007-11-R01, CB2036-11-R01, CB2052-11-R01, CB2014-11-R01, CB3023-11-R01, CB2012-11-R01, CB2025-11-R01, CB3005-11-R01, CB2056-11-R01, CB3019-11-R01, CB2038-11-R01, CB3015-11-R01, CB3035-11-R01, CB3046-11…
chr1(+):117402186-117442325	MAN1A2	560, 427, 408, 404, 378, 337, 331, 325, 312, 312, 299, 298, 292, 278, 266, 262, 261, 256, 249, 247, 244, 234, 227, 221, 212, 211, 199, 197, 188, 181, 176, 175, 173, 169, 167, 164, 163, 162, 158, 158, 157, 155, 155, 155, 149, 147, 140, 135, 123, 123, 116, 115, 113, 112, 112, 112, 111, 106, 105, 102, 99, 97, 94, 94, 92, 91, 89, 88, 84, 84, 78, 77, 76, 75, 74, 73, 72, 72, 71, 70, 69, 68, 68, 67, 66,…	1315, 465, 838, 675, 470, 600, 659, 509, 1015, 1299, 908, 892, 868, 476, 808, 328, 666, 418, 1215, 756, 543, 668, 451, 739, 412, 1110, 498, 737, 809, 648, 358, 784, 375, 411, 526, 361, 453, 922, 962, 401, 504, 450, 341, 478, 671, 389, 363, 500, 419, 377, 330, 445, 879, 410, 725, 397, 507, 328, 342, 410, 354, 266, 195, 317, 266, 418, 290, 534, 433, 1075, 261, 395, 527, 688, 329, 424, 371, 361, 304…	0.46, 0.647, 0.493, 0.545, 0.617, 0.529, 0.501, 0.561, 0.381, 0.324, 0.397, 0.401, 0.402, 0.539, 0.397, 0.615, 0.439, 0.551, 0.291, 0.395, 0.473, 0.412, 0.502, 0.374, 0.507, 0.275, 0.444, 0.348, 0.317, 0.358, 0.496, 0.309, 0.48, 0.451, 0.388, 0.476, 0.418, 0.26, 0.247, 0.441, 0.384, 0.408, 0.476, 0.393, 0.308, 0.43, 0.435, 0.351, 0.37, 0.395, 0.413, 0.341, 0.205, 0.353, 0.236, 0.361, 0.305, 0.393…	exon	CB2001-11-R01, CB2045-11-R01, CB3017-11-R01, CB2051-11-R01, CB3010-11-R01, CB3007-11-R01, CB2050-11-R01, CB3018-11-R01, CB2006-11-R01, CB2040-11-R01, CB3006-11-R01, CB2016-11-R01, CB2052-11-R01, CB3012-11-R01, CB2033-11-R01, CB2062-11-R01, CB2038-11-R01, CB3005-11-R01, CB2036-11-R01, CB3021-11-R01, CB3029-11-R01, CB2043-11-R01, CB2034-11-R01, CB2013-11-R01, CB2030-11-R01, CB3014-11-R01, CB3040-11…
chr13(-):32517857-32527532	N4BP2L2	558, 424, 378, 370, 335, 317, 294, 287, 264, 261, 260, 255, 242, 226, 214, 210, 208, 204, 202, 199, 192, 190, 190, 182, 172, 154, 145, 137, 135, 134, 130, 129, 128, 122, 118, 117, 115, 114, 112, 109, 108, 106, 101, 100, 95, 90, 86, 83, 83, 83, 81, 81, 79, 77, 77, 77, 75, 75, 75, 74, 73, 73, 72, 72, 71, 70, 70, 70, 68, 68, 66, 66, 65, 59, 57, 55, 55, 52, 50, 50, 49, 49, 48, 47, 45, 45, 43, 42, 39,…	764, 304, 932, 1288, 1374, 656, 910, 895, 450, 592, 843, 560, 930, 930, 883, 751, 974, 477, 574, 293, 832, 1272, 587, 708, 477, 517, 696, 548, 603, 133, 817, 621, 386, 796, 643, 1286, 473, 788, 567, 593, 686, 1106, 536, 408, 622, 914, 494, 520, 545, 973, 446, 392, 458, 523, 433, 799, 288, 417, 443, 509, 345, 751, 505, 556, 350, 415, 325, 415, 691, 478, 448, 429, 448, 369, 655, 666, 388, 235, 447,…	0.594, 0.736, 0.448, 0.365, 0.328, 0.491, 0.393, 0.391, 0.54, 0.469, 0.382, 0.477, 0.342, 0.327, 0.326, 0.359, 0.299, 0.461, 0.413, 0.576, 0.316, 0.23, 0.393, 0.34, 0.419, 0.373, 0.294, 0.333, 0.309, 0.668, 0.241, 0.294, 0.399, 0.235, 0.268, 0.154, 0.327, 0.224, 0.283, 0.269, 0.239, 0.161, 0.274, 0.329, 0.234, 0.165, 0.258, 0.242, 0.233, 0.146, 0.266, 0.292, 0.256, 0.227, 0.262, 0.162, 0.342, 0.2…	exon	CB2051-11-R01, CB2032-11-R01, CB2048-11-R01, CB3013-11-R01, CB2036-11-R01, CB2055-11-R01, CB2005-11-R01, CB2002-11-R01, CB3019-11-R01, CB3004-11-R01, CB3012-11-R01, CB2012-11-R01, CB3023-11-R01, CB3030-11-R01, CB2001-11-R01, CB3002-11-R01, CB2019-11-R01, CB2049-11-R01, CB3007-11-R01, CB3009-11-R01, CB2018-11-R01, CB2016-11-R01, CB2038-11-R01, CB2039-11-R01, CB2053-11-R01, CB3043-11-R01, CB2052-11…
chr12(+):69251129-69262562	CPSF6	557, 409, 308, 302, 285, 280, 278, 277, 252, 244, 240, 237, 229, 225, 217, 210, 210, 206, 204, 200, 191, 190, 177, 177, 174, 171, 163, 163, 160, 155, 153, 138, 138, 137, 133, 133, 127, 122, 122, 120, 118, 117, 116, 116, 115, 107, 103, 102, 101, 98, 94, 93, 93, 91, 90, 86, 77, 77, 72, 71, 70, 68, 67, 67, 67, 65, 63, 62, 61, 60, 56, 56, 56, 55, 52, 51, 50, 50, 49, 49, 49, 45, 45, 43, 43, 42, 41, 40…	1655, 2132, 2397, 1402, 1755, 3377, 1935, 3227, 1018, 2825, 1835, 1102, 1325, 1574, 1577, 1243, 2973, 1228, 2599, 1502, 1748, 1475, 1218, 1222, 1645, 2675, 2149, 1179, 728, 1229, 1174, 1274, 1427, 1744, 978, 1487, 861, 1070, 1697, 1494, 1208, 1411, 1581, 1200, 866, 778, 629, 1765, 1066, 1561, 1471, 950, 1189, 1151, 1014, 1573, 1237, 1054, 1226, 1801, 1581, 2613, 1123, 858, 1528, 1748, 896, 1374, …	0.402, 0.277, 0.204, 0.301, 0.245, 0.142, 0.223, 0.147, 0.331, 0.147, 0.207, 0.301, 0.257, 0.222, 0.216, 0.253, 0.124, 0.251, 0.136, 0.21, 0.179, 0.205, 0.225, 0.225, 0.175, 0.113, 0.132, 0.217, 0.305, 0.201, 0.207, 0.178, 0.162, 0.136, 0.214, 0.152, 0.228, 0.186, 0.126, 0.138, 0.163, 0.142, 0.128, 0.162, 0.21, 0.216, 0.247, 0.104, 0.159, 0.112, 0.113, 0.164, 0.135, 0.137, 0.151, 0.099, 0.111, 0.…	exon	CB2051-11-R01, CB3005-11-R01, CB3004-11-R01, CB2015-11-R01, CB2032-11-R01, CB3015-11-R01, CB2006-11-R01, CB3038-11-R01, CB2039-11-R01, CB2018-11-R01, CB2052-11-R01, CB2049-11-R01, CB2034-11-R01, CB2014-11-R01, CB3031-11-R01, CB2022-11-R01, CB2056-11-R01, CB2020-11-R01, CB3017-11-R01, CB2038-11-R01, CB3043-11-R01, CB3023-11-R01, CB2059-11-R01, CB2062-11-R01, CB2048-11-R01, CB2001-11-R01, CB2036-11…
chr5(+):95755396-95763620	RHOBTB3	550, 370, 338, 305, 293, 229, 227, 207, 202, 195, 181, 180, 174, 170, 169, 155, 154, 153, 152, 152, 150, 148, 139, 132, 131, 130, 128, 124, 118, 117, 112, 109, 101, 100, 98, 91, 90, 87, 87, 85, 83, 81, 80, 79, 77, 77, 77, 76, 74, 73, 72, 69, 68, 68, 68, 67, 66, 66, 64, 62, 60, 59, 58, 56, 55, 55, 52, 52, 51, 48, 47, 46, 43, 42, 41, 41, 41, 40, 40, 39, 37, 37, 36, 34, 33, 32, 31, 29, 28, 24, 21, 2…	1715, 319, 1419, 446, 369, 537, 468, 529, 997, 369, 244, 458, 369, 661, 452, 521, 327, 578, 556, 148, 1114, 456, 525, 421, 268, 471, 290, 347, 578, 339, 401, 455, 597, 486, 424, 552, 175, 301, 358, 416, 432, 391, 319, 615, 206, 274, 194, 124, 359, 311, 240, 356, 188, 229, 355, 316, 293, 210, 269, 156, 111, 433, 495, 260, 263, 168, 187, 273, 470, 316, 296, 299, 171, 139, 226, 166, 348, 236, 308, 2…	0.391, 0.699, 0.323, 0.578, 0.614, 0.46, 0.492, 0.439, 0.288, 0.514, 0.597, 0.44, 0.485, 0.34, 0.428, 0.373, 0.485, 0.346, 0.353, 0.673, 0.212, 0.394, 0.346, 0.385, 0.494, 0.356, 0.469, 0.417, 0.29, 0.408, 0.358, 0.324, 0.253, 0.292, 0.316, 0.248, 0.507, 0.366, 0.327, 0.29, 0.278, 0.293, 0.334, 0.204, 0.428, 0.36, 0.443, 0.551, 0.292, 0.319, 0.375, 0.279, 0.42, 0.373, 0.277, 0.298, 0.311, 0.386, …	exon	CB3030-11-R01, CB2032-11-R01, CB2001-11-R01, CB2002-11-R01, CB2051-11-R01, CB3023-11-R01, CB2036-11-R01, CB2052-11-R01, CB2003-11-R01, CB3004-11-R01, CB3007-11-R01, CB3031-11-R01, CB3012-11-R01, CB3005-11-R01, CB3010-11-R01, CB2008-11-R01, CB2033-11-R01, CB3016-11-R01, CB2016-11-R01, CB3019-11-R01, CB2013-11-R01, CB3020-11-R01, CB2050-11-R01, CB2018-11-R01, CB2038-11-R01, CB3038-11-R01, CB2048-11…
chr4(-):139889357-139890967	MAML3	535, 397, 156, 152, 140, 97, 95, 80, 79, 76, 69, 63, 61, 61, 60, 60, 58, 57, 57, 56, 52, 51, 51, 50, 49, 48, 47, 47, 46, 43, 43, 42, 42, 41, 41, 39, 38, 38, 37, 36, 35, 34, 34, 34, 33, 33, 32, 32, 31, 31, 28, 28, 27, 26, 25, 25, 24, 24, 23, 23, 23, 22, 22, 21, 21, 21, 20, 19, 19, 17, 17, 16, 16, 16, 16, 15, 14, 14, 12, 11, 11, 11, 11, 10, 10, 10, 10, 10, 9, 9, 8, 8, 7, 6, 6, 6, 4	2993, 1139, 462, 278, 667, 535, 1304, 330, 340, 231, 339, 769, 375, 430, 302, 914, 479, 537, 251, 241, 736, 289, 532, 332, 137, 438, 305, 369, 497, 545, 369, 869, 645, 290, 554, 426, 343, 252, 462, 133, 401, 296, 137, 761, 202, 559, 190, 473, 367, 184, 301, 198, 270, 125, 236, 167, 238, 199, 296, 294, 186, 161, 280, 237, 207, 260, 390, 224, 312, 351, 96, 148, 219, 202, 151, 109, 135, 243, 123, 41…	0.263, 0.411, 0.403, 0.522, 0.296, 0.266, 0.127, 0.327, 0.317, 0.397, 0.289, 0.141, 0.245, 0.221, 0.284, 0.116, 0.195, 0.175, 0.312, 0.317, 0.124, 0.261, 0.161, 0.231, 0.417, 0.18, 0.236, 0.203, 0.156, 0.136, 0.189, 0.088, 0.115, 0.22, 0.129, 0.155, 0.181, 0.232, 0.138, 0.351, 0.149, 0.187, 0.332, 0.082, 0.246, 0.106, 0.252, 0.119, 0.145, 0.252, 0.157, 0.22, 0.167, 0.294, 0.175, 0.23, 0.168, 0.19…	exon	CB2056-11-R01, CB2032-11-R01, CB2051-11-R01, CB3023-11-R01, CB2052-11-R01, CB2019-11-R01, CB2006-11-R01, CB2015-11-R01, CB2045-11-R01, CB3002-11-R01, CB3033-11-R01, CB2018-11-R01, CB2020-11-R01, CB2028-11-R01, CB3014-11-R01, CB3015-11-R01, CB2058-11-R01, CB2049-11-R01, CB3019-11-R01, CB2017-11-R01, CB2014-11-R01, CB2038-11-R01, CB3004-11-R01, CB2046-11-R01, CB2002-11-R01, CB3031-11-R01, CB2036-11…
chr1(+):35358925-35361789	ZMYM4	523, 363, 269, 256, 192, 168, 166, 152, 138, 138, 136, 133, 132, 123, 123, 118, 117, 113, 111, 105, 98, 93, 92, 90, 85, 82, 82, 80, 79, 69, 68, 66, 61, 60, 60, 59, 59, 58, 54, 53, 52, 52, 51, 51, 50, 48, 48, 47, 45, 45, 44, 44, 44, 43, 43, 43, 43, 41, 41, 40, 40, 40, 40, 38, 38, 37, 34, 34, 34, 33, 32, 31, 30, 30, 29, 28, 25, 22, 22, 22, 21, 21, 21, 21, 20, 20, 19, 19, 19, 16, 16, 15, 13, 12, 11,…	487, 507, 396, 421, 442, 405, 394, 304, 308, 551, 435, 288, 773, 313, 353, 684, 314, 287, 505, 340, 223, 304, 327, 326, 464, 304, 286, 309, 395, 423, 255, 247, 253, 270, 309, 179, 218, 373, 311, 280, 331, 305, 223, 206, 203, 217, 383, 326, 448, 201, 442, 169, 280, 283, 310, 235, 267, 266, 212, 222, 242, 341, 209, 197, 264, 298, 386, 149, 237, 116, 404, 275, 258, 226, 122, 292, 212, 253, 317, 196,…	0.682, 0.589, 0.576, 0.549, 0.465, 0.453, 0.457, 0.5, 0.473, 0.334, 0.385, 0.48, 0.255, 0.44, 0.411, 0.257, 0.427, 0.441, 0.305, 0.382, 0.468, 0.38, 0.36, 0.356, 0.268, 0.35, 0.364, 0.341, 0.286, 0.246, 0.348, 0.348, 0.325, 0.308, 0.28, 0.397, 0.351, 0.237, 0.258, 0.275, 0.239, 0.254, 0.314, 0.331, 0.33, 0.307, 0.2, 0.224, 0.167, 0.309, 0.166, 0.342, 0.239, 0.233, 0.217, 0.268, 0.244, 0.236, 0.27…	exon	CB2051-11-R01, CB3007-11-R01, CB2002-11-R01, CB3004-11-R01, CB2056-11-R01, CB2038-11-R01, CB2019-11-R01, CB2015-11-R01, CB2005-11-R01, CB2018-11-R01, CB3038-11-R01, CB2048-11-R01, CB2016-11-R01, CB2007-11-R01, CB2032-11-R01, CB3030-11-R01, CB2012-11-R01, CB3012-11-R01, CB2052-11-R01, CB3023-11-R01, CB3009-11-R01, CB3019-11-R01, CB3003-11-R01, CB2046-11-R01, CB2036-11-R01, CB2017-11-R01, CB2020-11…
chr15(-):20669468-20671268	NBEAP1	521, 474, 371, 168, 145, 106, 93, 80, 52, 37, 35, 29, 26, 23, 9, 9, 7, 5, 4, 4, 3, 3, 3, 2, 2, 2	1513, 1499, 1578, 634, 632, 894, 867, 237, 101, 288, 55, 160, 416, 243, 176, 204, 62, 44, 20, 17, 6, 23, 5, 17, 6, 0	0.408, 0.387, 0.32, 0.346, 0.315, 0.192, 0.177, 0.403, 0.507, 0.204, 0.56, 0.266, 0.111, 0.159, 0.093, 0.081, 0.184, 0.185, 0.286, 0.32, 0.5, 0.207, 0.545, 0.19, 0.4, 1	exon	CB2062-11-R01, CB2049-11-R01, CB3038-11-R01, CB2038-11-R01, CB2003-11-R01, CB2019-11-R01, CB2047-11-R01, CB2032-11-R01, CB2057-11-R01, CB3015-11-R01, CB2061-11-R01, CB2018-11-R01, CB2063-11-R01, CB2052-11-R01, CB3027-11-R01, CB3034-11-R01, CB3039-11-R01, CB2030-11-R01, CB2026-11-R01, CB3023-11-R01, CB2051-11-R01, CB2065-11-R01, CB3022-11-R01, CB2005-11-R01, CB2010-11-R01, CB2060-11-R01
chr7(+):70762870-70771644	AUTS2	504, 173, 101, 92, 60, 57, 57, 55, 55, 49, 47, 39, 37, 37, 35, 34, 33, 31, 30, 29, 29, 29, 29, 26, 26, 25, 22, 20, 20, 20, 20, 20, 18, 18, 18, 18, 17, 17, 17, 16, 16, 15, 15, 15, 14, 14, 13, 13, 13, 13, 12, 12, 12, 11, 11, 11, 10, 10, 10, 10, 10, 9, 9, 9, 8, 8, 8, 7, 7, 7, 7, 7, 7, 7, 7, 6, 6, 6, 6, 6, 6, 5, 5, 4, 4, 4, 3, 3, 3, 2	1921, 1503, 2692, 909, 1085, 1967, 980, 616, 1367, 1188, 917, 856, 761, 1144, 1321, 814, 582, 555, 469, 827, 1244, 522, 630, 802, 1439, 1177, 471, 1047, 935, 708, 511, 662, 739, 779, 655, 789, 822, 602, 493, 478, 663, 938, 425, 464, 496, 665, 360, 743, 1011, 580, 360, 845, 257, 372, 612, 327, 673, 438, 563, 316, 564, 657, 624, 818, 239, 259, 388, 316, 734, 294, 488, 480, 279, 345, 708, 496, 503, …	0.344, 0.187, 0.07, 0.168, 0.1, 0.055, 0.104, 0.152, 0.074, 0.076, 0.093, 0.084, 0.089, 0.061, 0.05, 0.077, 0.102, 0.1, 0.113, 0.066, 0.045, 0.1, 0.084, 0.061, 0.035, 0.041, 0.085, 0.037, 0.041, 0.053, 0.073, 0.057, 0.046, 0.044, 0.052, 0.044, 0.04, 0.053, 0.065, 0.063, 0.046, 0.031, 0.066, 0.061, 0.053, 0.04, 0.067, 0.034, 0.025, 0.043, 0.062, 0.028, 0.085, 0.056, 0.035, 0.063, 0.029, 0.044, 0.0…	exon	CB2032-11-R01, CB2051-11-R01, CB2056-11-R01, CB2019-11-R01, CB2039-11-R01, CB2052-11-R01, CB3004-11-R01, CB2049-11-R01, CB2062-11-R01, CB3046-11-R01, CB2063-11-R01, CB2015-11-R01, CB2020-11-R01, CB2057-11-R01, CB2047-11-R01, CB2059-11-R01, CB2053-11-R01, CB3033-11-R01, CB2055-11-R01, CB2012-11-R01, CB3005-11-R01, CB3009-11-R01, CB3031-11-R01, CB2038-11-R01, CB2064-11-R01, CB2036-11-R01, CB3020-11…
chr7(-):22291175-22318037	RAPGEF5	495, 339, 308, 275, 198, 191, 172, 152, 146, 105, 97, 85, 79, 77, 68, 66, 65, 62, 62, 59, 52, 52, 52, 50, 47, 45, 44, 44, 43, 43, 42, 42, 42, 42, 42, 38, 36, 34, 34, 33, 33, 29, 29, 28, 28, 27, 26, 25, 25, 25, 23, 22, 22, 22, 22, 22, 21, 21, 19, 19, 18, 18, 18, 18, 17, 17, 15, 13, 13, 11, 11, 11, 9, 9, 9, 9, 9, 9, 8, 8, 8, 8, 8, 7, 6, 6, 5, 5, 5, 4, 3	2194, 718, 559, 590, 610, 456, 616, 386, 507, 564, 635, 294, 236, 520, 304, 575, 371, 267, 309, 330, 190, 332, 377, 649, 293, 679, 199, 276, 67, 110, 232, 157, 200, 170, 279, 397, 467, 274, 127, 311, 202, 268, 148, 260, 343, 239, 263, 311, 232, 282, 100, 207, 265, 193, 100, 185, 229, 165, 166, 145, 326, 142, 217, 197, 191, 115, 404, 104, 102, 66, 155, 114, 127, 31, 10, 94, 36, 196, 50, 37, 47, 85…	0.311, 0.486, 0.524, 0.482, 0.394, 0.456, 0.358, 0.441, 0.365, 0.271, 0.234, 0.366, 0.401, 0.228, 0.309, 0.187, 0.259, 0.317, 0.286, 0.263, 0.354, 0.239, 0.216, 0.134, 0.243, 0.117, 0.307, 0.242, 0.562, 0.439, 0.266, 0.349, 0.296, 0.331, 0.231, 0.161, 0.134, 0.199, 0.349, 0.175, 0.246, 0.178, 0.282, 0.177, 0.14, 0.184, 0.165, 0.139, 0.177, 0.151, 0.315, 0.175, 0.142, 0.186, 0.306, 0.192, 0.155, 0…	exon	CB2056-11-R01, CB2032-11-R01, CB2051-11-R01, CB3007-11-R01, CB2048-11-R01, CB2023-11-R01, CB2015-11-R01, CB3019-11-R01, CB2012-11-R01, CB3023-11-R01, CB2046-11-R01, CB2052-11-R01, CB3005-11-R01, CB2036-11-R01, CB3029-11-R01, CB2026-11-R01, CB2010-11-R01, CB2053-11-R01, CB3012-11-R01, CB2039-11-R01, CB2005-11-R01, CB2016-11-R01, CB3027-11-R01, CB3003-11-R01, CB3032-11-R01, CB2064-11-R01, CB3004-11…
chr15(-):100564692-100565265	LINS1	488, 326, 232, 223, 213, 190, 141, 134, 118, 112, 103, 102, 101, 98, 95, 94, 90, 83, 82, 76, 73, 63, 63, 63, 62, 61, 59, 52, 51, 44, 44, 42, 41, 41, 39, 36, 36, 36, 35, 35, 33, 33, 33, 32, 31, 30, 29, 29, 29, 28, 28, 28, 25, 25, 22, 22, 21, 20, 20, 18, 18, 16, 15, 15, 15, 15, 14, 14, 14, 13, 12, 12, 12, 12, 10, 10, 9, 9, 9, 8, 8, 8, 6, 6, 5, 4, 4, 4, 4, 3, 3, 2, 2	424, 437, 231, 389, 328, 227, 260, 294, 190, 178, 156, 164, 424, 111, 204, 169, 218, 187, 225, 168, 218, 206, 102, 152, 127, 117, 152, 159, 110, 187, 129, 79, 237, 185, 96, 52, 137, 65, 251, 102, 134, 130, 148, 75, 49, 54, 122, 130, 132, 95, 190, 109, 75, 84, 78, 79, 80, 72, 64, 77, 53, 76, 116, 53, 148, 57, 29, 43, 44, 110, 84, 117, 96, 48, 42, 96, 58, 54, 33, 46, 62, 51, 31, 43, 34, 62, 69, 80,…	0.697, 0.599, 0.668, 0.534, 0.565, 0.626, 0.52, 0.477, 0.554, 0.557, 0.569, 0.554, 0.323, 0.638, 0.482, 0.527, 0.452, 0.47, 0.422, 0.475, 0.401, 0.38, 0.553, 0.453, 0.494, 0.51, 0.437, 0.395, 0.481, 0.32, 0.406, 0.515, 0.257, 0.307, 0.448, 0.581, 0.344, 0.526, 0.218, 0.407, 0.33, 0.337, 0.308, 0.46, 0.559, 0.526, 0.322, 0.309, 0.305, 0.371, 0.228, 0.339, 0.4, 0.373, 0.361, 0.358, 0.344, 0.357, 0.…	exon	CB2038-11-R01, CB2056-11-R01, CB3009-11-R01, CB3038-11-R01, CB2032-11-R01, CB2049-11-R01, CB2006-11-R01, CB3039-11-R01, CB2046-11-R01, CB3031-11-R01, CB3041-11-R01, CB3032-11-R01, CB2016-11-R01, CB2005-11-R01, CB2061-11-R01, CB2012-11-R01, CB2039-11-R01, CB3023-11-R01, CB2064-11-R01, CB2001-11-R01, CB3017-11-R01, CB2003-11-R01, CB2019-11-R01, CB3034-11-R01, CB3012-11-R01, CB3004-11-R01, CB2059-11…
chr6(-):65490594-65495993	EYS	484, 126, 98, 72, 69, 67, 61, 56, 51, 45, 44, 41, 35, 34, 33, 33, 31, 30, 29, 25, 23, 23, 22, 21, 20, 18, 16, 16, 16, 14, 13, 13, 12, 11, 10, 9, 8, 8, 7, 7, 6, 6, 6, 6, 6, 6, 6, 5, 5, 5, 5, 5, 5, 4, 4, 4, 4, 3, 3, 3, 3, 3, 3, 3, 2, 2, 2, 2, 2, 2, 2, 2	4225, 4556, 1202, 1813, 910, 1258, 1375, 786, 1012, 2268, 2215, 525, 1024, 316, 1436, 648, 723, 932, 2357, 1210, 213, 513, 1254, 166, 410, 925, 420, 422, 346, 212, 22, 267, 347, 382, 97, 200, 80, 94, 383, 98, 227, 55, 94, 223, 112, 311, 69, 198, 117, 51, 58, 233, 87, 109, 11, 102, 211, 17, 96, 657, 106, 59, 27, 73, 77, 28, 75, 53, 34, 28, 71, 53	0.186, 0.052, 0.14, 0.074, 0.132, 0.096, 0.081, 0.125, 0.092, 0.038, 0.038, 0.135, 0.064, 0.177, 0.044, 0.092, 0.079, 0.06, 0.024, 0.04, 0.178, 0.082, 0.034, 0.202, 0.089, 0.037, 0.071, 0.07, 0.085, 0.117, 0.542, 0.089, 0.065, 0.054, 0.171, 0.083, 0.167, 0.145, 0.035, 0.125, 0.05, 0.179, 0.113, 0.051, 0.097, 0.037, 0.148, 0.048, 0.079, 0.164, 0.147, 0.041, 0.103, 0.068, 0.421, 0.073, 0.037, 0.261…	exon	CB2002-11-R01, CB3019-11-R01, CB3017-11-R01, CB3041-11-R01, CB2018-11-R01, CB2049-11-R01, CB3021-11-R01, CB3018-11-R01, CB3016-11-R01, CB3009-11-R01, CB2014-11-R01, CB2036-11-R01, CB2047-11-R01, CB3005-11-R01, CB2010-11-R01, CB2048-11-R01, CB2012-11-R01, CB3013-11-R01, CB3015-11-R01, CB2004-11-R01, CB3012-11-R01, CB3045-11-R01, CB3039-11-R01, CB3007-11-R01, CB3006-11-R01, CB2053-11-R01, CB2013-11…
chr7(+):8003908-8060248	GLCCI1	480, 213, 185, 116, 81, 79, 74, 65, 64, 63, 60, 56, 50, 48, 47, 47, 44, 42, 41, 41, 40, 40, 37, 37, 36, 36, 36, 36, 35, 35, 33, 32, 32, 29, 28, 27, 26, 25, 25, 24, 23, 23, 23, 22, 21, 21, 20, 20, 20, 18, 17, 16, 16, 16, 16, 16, 15, 15, 15, 14, 13, 13, 13, 12, 12, 12, 12, 12, 12, 12, 11, 11, 11, 10, 9, 9, 9, 9, 9, 8, 8, 8, 8, 7, 7, 6, 6, 6, 5, 5, 4, 4, 3, 3, 3	1341, 1364, 1485, 1075, 541, 598, 735, 1345, 1030, 503, 510, 632, 508, 1235, 1076, 1773, 873, 489, 358, 844, 983, 1020, 497, 663, 2343, 557, 598, 978, 1953, 1961, 565, 850, 579, 1166, 589, 1501, 688, 677, 940, 938, 704, 693, 603, 156, 691, 767, 559, 923, 732, 303, 429, 673, 1037, 444, 427, 335, 490, 498, 1461, 688, 228, 389, 403, 575, 297, 162, 258, 916, 498, 428, 488, 647, 527, 173, 434, 647, 34…	0.417, 0.238, 0.199, 0.178, 0.23, 0.209, 0.168, 0.088, 0.111, 0.2, 0.19, 0.151, 0.164, 0.072, 0.08, 0.05, 0.092, 0.147, 0.186, 0.089, 0.075, 0.073, 0.13, 0.1, 0.03, 0.114, 0.107, 0.069, 0.035, 0.034, 0.105, 0.07, 0.1, 0.047, 0.087, 0.035, 0.07, 0.069, 0.051, 0.049, 0.061, 0.062, 0.071, 0.22, 0.057, 0.052, 0.067, 0.042, 0.052, 0.106, 0.073, 0.045, 0.03, 0.067, 0.07, 0.087, 0.058, 0.057, 0.02, 0.03…	exon	CB2051-11-R01, CB2056-11-R01, CB2015-11-R01, CB2029-11-R01, CB2032-11-R01, CB2005-11-R01, CB3005-11-R01, CB2004-11-R01, CB2007-11-R01, CB2002-11-R01, CB2048-11-R01, CB3020-11-R01, CB3019-11-R01, CB2018-11-R01, CB2012-11-R01, CB3017-11-R01, CB3022-11-R01, CB2052-11-R01, CB2019-11-R01, CB2045-11-R01, CB2046-11-R01, CB3038-11-R01, CB3034-11-R01, CB3041-11-R01, CB2001-11-R01, CB2021-11-R01, CB3004-11…
chr5(+):168488602-168494650	RARS	478, 365, 358, 331, 244, 205, 200, 198, 186, 179, 175, 167, 165, 165, 164, 151, 147, 146, 139, 139, 133, 132, 130, 123, 120, 118, 118, 115, 113, 107, 104, 102, 102, 101, 99, 94, 92, 88, 86, 83, 82, 81, 81, 81, 81, 79, 78, 75, 74, 73, 69, 68, 68, 68, 67, 67, 65, 65, 65, 64, 64, 64, 62, 62, 62, 60, 60, 59, 59, 56, 56, 55, 53, 53, 51, 48, 47, 47, 46, 44, 44, 43, 42, 40, 40, 36, 36, 35, 34, 31, 29, 2…	528, 350, 568, 734, 469, 678, 700, 771, 727, 401, 381, 499, 659, 436, 241, 573, 384, 321, 324, 278, 311, 378, 273, 352, 309, 352, 298, 385, 261, 417, 237, 197, 512, 294, 427, 309, 420, 899, 319, 265, 340, 202, 329, 317, 427, 300, 249, 388, 604, 199, 437, 279, 403, 322, 184, 267, 255, 512, 203, 334, 185, 227, 455, 176, 324, 333, 356, 297, 305, 279, 250, 157, 289, 276, 304, 204, 268, 284, 96, 198, …	0.644, 0.676, 0.558, 0.474, 0.51, 0.377, 0.364, 0.339, 0.338, 0.472, 0.479, 0.401, 0.334, 0.431, 0.576, 0.345, 0.434, 0.476, 0.462, 0.5, 0.461, 0.411, 0.488, 0.411, 0.437, 0.401, 0.442, 0.374, 0.464, 0.339, 0.467, 0.509, 0.285, 0.407, 0.317, 0.378, 0.305, 0.164, 0.35, 0.385, 0.325, 0.445, 0.33, 0.338, 0.275, 0.345, 0.385, 0.279, 0.197, 0.423, 0.24, 0.328, 0.252, 0.297, 0.421, 0.334, 0.338, 0.202,…	exon	CB2051-11-R01, CB2032-11-R01, CB2003-11-R01, CB2038-11-R01, CB2002-11-R01, CB2001-11-R01, CB2036-11-R01, CB3030-11-R01, CB2016-11-R01, CB3007-11-R01, CB2019-11-R01, CB3004-11-R01, CB2018-11-R01, CB2052-11-R01, CB2005-11-R01, CB3022-11-R01, CB3019-11-R01, CB2048-11-R01, CB3002-11-R01, CB3012-11-R01, CB3010-11-R01, CB3029-11-R01, CB3009-11-R01, CB2012-11-R01, CB2055-11-R01, CB2008-11-R01, CB2015-11…
chr1(+):26729651-26732792	ARID1A	478, 364, 260, 254, 235, 213, 210, 187, 144, 135, 127, 114, 98, 92, 92, 92, 89, 88, 86, 82, 82, 80, 78, 78, 76, 73, 73, 72, 72, 72, 69, 68, 67, 64, 64, 63, 61, 61, 60, 57, 57, 57, 56, 55, 53, 50, 48, 48, 47, 45, 43, 41, 40, 39, 39, 39, 38, 38, 36, 36, 36, 35, 34, 34, 31, 30, 29, 27, 27, 27, 24, 24, 22, 22, 22, 20, 19, 19, 18, 17, 16, 15, 15, 15, 14, 13, 12, 11, 9, 9, 7, 7, 6, 6, 3	1263, 1381, 832, 641, 737, 716, 1057, 732, 1355, 367, 1055, 549, 556, 340, 594, 394, 246, 386, 436, 464, 433, 347, 561, 688, 390, 386, 385, 566, 250, 262, 536, 323, 543, 611, 491, 657, 556, 322, 289, 357, 238, 546, 524, 297, 220, 291, 353, 289, 223, 289, 297, 245, 276, 146, 237, 376, 139, 462, 305, 267, 510, 202, 214, 261, 92, 243, 200, 230, 261, 493, 133, 234, 257, 181, 135, 207, 165, 184, 174, …	0.431, 0.345, 0.385, 0.442, 0.389, 0.373, 0.284, 0.338, 0.175, 0.424, 0.194, 0.293, 0.261, 0.351, 0.237, 0.318, 0.42, 0.313, 0.283, 0.261, 0.275, 0.316, 0.218, 0.185, 0.28, 0.274, 0.275, 0.203, 0.365, 0.355, 0.205, 0.296, 0.198, 0.173, 0.207, 0.161, 0.18, 0.275, 0.293, 0.242, 0.324, 0.173, 0.176, 0.27, 0.325, 0.256, 0.214, 0.249, 0.297, 0.237, 0.225, 0.251, 0.225, 0.348, 0.248, 0.172, 0.353, 0.14…	exon	CB2056-11-R01, CB2032-11-R01, CB2018-11-R01, CB2051-11-R01, CB3004-11-R01, CB2052-11-R01, CB2047-11-R01, CB2049-11-R01, CB2064-11-R01, CB3034-11-R01, CB2006-11-R01, CB2061-11-R01, CB2065-11-R01, CB2015-11-R01, CB2036-11-R01, CB3043-11-R01, CB2053-11-R01, CB3031-11-R01, CB2020-11-R01, CB2039-11-R01, CB3009-11-R01, CB2048-11-R01, CB2057-11-R01, CB3015-11-R01, CB2059-11-R01, CB2019-11-R01, CB2058-11…
chr7(+):24623666-24668660	MPP6	474, 412, 385, 316, 289, 219, 212, 201, 191, 187, 184, 165, 161, 153, 147, 142, 132, 131, 126, 122, 115, 113, 104, 100, 98, 96, 93, 87, 87, 85, 85, 85, 81, 79, 78, 76, 75, 75, 73, 70, 70, 68, 67, 66, 66, 65, 64, 63, 63, 61, 61, 59, 57, 57, 56, 55, 54, 52, 48, 48, 47, 47, 47, 46, 45, 44, 43, 42, 41, 40, 40, 36, 36, 35, 33, 31, 30, 30, 28, 24, 23, 22, 16, 13, 12, 11, 11, 11, 10, 10, 10, 8, 7, 4, 4	933, 3597, 1058, 1465, 1379, 1014, 378, 1164, 986, 686, 1119, 683, 1302, 564, 1098, 724, 290, 1252, 1005, 666, 749, 475, 931, 741, 507, 318, 645, 302, 718, 396, 426, 679, 392, 429, 748, 777, 409, 335, 314, 401, 564, 508, 313, 259, 328, 176, 591, 412, 463, 301, 495, 145, 299, 507, 505, 303, 246, 454, 300, 190, 407, 478, 160, 314, 415, 289, 228, 569, 186, 545, 334, 227, 267, 272, 141, 223, 165, 182…	0.504, 0.186, 0.421, 0.301, 0.295, 0.302, 0.529, 0.257, 0.279, 0.353, 0.247, 0.326, 0.198, 0.352, 0.211, 0.282, 0.477, 0.173, 0.2, 0.268, 0.235, 0.322, 0.183, 0.213, 0.279, 0.376, 0.224, 0.366, 0.195, 0.3, 0.285, 0.2, 0.292, 0.269, 0.173, 0.164, 0.268, 0.309, 0.317, 0.259, 0.199, 0.211, 0.3, 0.338, 0.287, 0.425, 0.178, 0.234, 0.214, 0.288, 0.198, 0.449, 0.276, 0.184, 0.182, 0.266, 0.305, 0.186, 0…	exon	CB2032-11-R01, CB2016-11-R01, CB2038-11-R01, CB2052-11-R01, CB3013-11-R01, CB3019-11-R01, CB2051-11-R01, CB2019-11-R01, CB2005-11-R01, CB2056-11-R01, CB2036-11-R01, CB3004-11-R01, CB3027-11-R01, CB2010-11-R01, CB3023-11-R01, CB3007-11-R01, CB2045-11-R01, CB2026-11-R01, CB3038-11-R01, CB2065-11-R01, CB2018-11-R01, CB2001-11-R01, CB3002-11-R01, CB3012-11-R01, CB2055-11-R01, CB2047-11-R01, CB2035-11…
chr7(+):155672867-155680908	RBM33	474, 257, 246, 198, 196, 189, 181, 180, 157, 154, 147, 140, 139, 139, 137, 129, 120, 117, 111, 111, 111, 106, 102, 102, 102, 100, 94, 91, 91, 90, 89, 87, 86, 85, 79, 79, 76, 76, 74, 73, 70, 69, 69, 68, 68, 65, 65, 64, 64, 62, 60, 59, 58, 56, 53, 52, 50, 49, 49, 48, 47, 47, 46, 46, 46, 46, 45, 45, 44, 43, 43, 42, 40, 39, 37, 37, 36, 36, 36, 35, 33, 33, 33, 32, 32, 31, 31, 28, 27, 26, 22, 22, 20, 1…	1870, 1375, 1911, 974, 1045, 487, 458, 1076, 491, 566, 1278, 854, 743, 1109, 785, 516, 352, 765, 487, 452, 1225, 500, 552, 1187, 400, 481, 530, 587, 993, 905, 438, 1760, 482, 692, 525, 641, 516, 1042, 435, 675, 1942, 744, 577, 468, 718, 659, 291, 497, 855, 842, 634, 762, 585, 490, 587, 452, 498, 896, 618, 217, 490, 461, 481, 3047, 505, 494, 580, 480, 279, 844, 671, 454, 578, 492, 303, 511, 689, 4…	0.336, 0.272, 0.205, 0.289, 0.273, 0.437, 0.441, 0.251, 0.39, 0.352, 0.187, 0.247, 0.272, 0.2, 0.259, 0.333, 0.405, 0.234, 0.313, 0.329, 0.153, 0.298, 0.27, 0.147, 0.338, 0.294, 0.262, 0.237, 0.155, 0.166, 0.289, 0.09, 0.263, 0.197, 0.231, 0.198, 0.228, 0.127, 0.254, 0.178, 0.067, 0.156, 0.193, 0.225, 0.159, 0.165, 0.309, 0.205, 0.13, 0.128, 0.159, 0.134, 0.165, 0.186, 0.153, 0.187, 0.167, 0.099,…	exon	CB2032-11-R01, CB2018-11-R01, CB2016-11-R01, CB2051-11-R01, CB2052-11-R01, CB3030-11-R01, CB3019-11-R01, CB2001-11-R01, CB3007-11-R01, CB3004-11-R01, CB3014-11-R01, CB3012-11-R01, CB2019-11-R01, CB2036-11-R01, CB3023-11-R01, CB3009-11-R01, CB3010-11-R01, CB2064-11-R01, CB2002-11-R01, CB2038-11-R01, CB3038-11-R01, CB2034-11-R01, CB2010-11-R01, CB2063-11-R01, CB3005-11-R01, CB3043-11-R01, CB2012-11…
chr12(+):28305649-28307749	CCDC91	464, 346, 220, 217, 192, 157, 117, 116, 113, 112, 109, 107, 106, 102, 98, 91, 90, 87, 83, 80, 79, 76, 75, 74, 72, 71, 67, 65, 64, 64, 62, 61, 57, 57, 56, 56, 55, 55, 55, 54, 53, 52, 50, 50, 50, 49, 49, 47, 47, 47, 45, 44, 41, 41, 38, 38, 38, 36, 36, 35, 35, 35, 33, 32, 32, 31, 31, 31, 30, 30, 29, 28, 27, 27, 27, 26, 22, 22, 19, 18, 16, 16, 16, 15, 15, 15, 14, 13, 13, 13, 12, 12, 12, 11, 9, 4	833, 607, 586, 616, 768, 432, 422, 406, 283, 317, 318, 317, 350, 430, 389, 452, 183, 291, 199, 267, 524, 254, 250, 82, 354, 386, 215, 445, 371, 244, 367, 163, 290, 176, 292, 204, 239, 221, 244, 183, 243, 446, 223, 645, 221, 305, 247, 523, 181, 113, 296, 184, 326, 249, 300, 295, 291, 258, 219, 249, 326, 107, 153, 273, 340, 183, 198, 226, 149, 98, 173, 349, 203, 262, 407, 143, 101, 202, 187, 213, 4…	0.527, 0.533, 0.429, 0.413, 0.333, 0.421, 0.357, 0.364, 0.444, 0.414, 0.407, 0.403, 0.377, 0.322, 0.335, 0.287, 0.496, 0.374, 0.455, 0.375, 0.232, 0.374, 0.375, 0.643, 0.289, 0.269, 0.384, 0.226, 0.257, 0.344, 0.253, 0.428, 0.282, 0.393, 0.277, 0.354, 0.315, 0.332, 0.311, 0.371, 0.304, 0.189, 0.31, 0.134, 0.312, 0.243, 0.284, 0.152, 0.342, 0.454, 0.233, 0.324, 0.201, 0.248, 0.202, 0.205, 0.207, 0…	exon	CB2051-11-R01, CB3007-11-R01, CB2002-11-R01, CB2038-11-R01, CB2056-11-R01, CB2032-11-R01, CB2005-11-R01, CB3014-11-R01, CB3012-11-R01, CB2018-11-R01, CB3033-11-R01, CB3023-11-R01, CB2019-11-R01, CB2036-11-R01, CB3003-11-R01, CB2012-11-R01, CB2059-11-R01, CB3020-11-R01, CB2055-11-R01, CB2015-11-R01, CB2016-11-R01, CB2048-11-R01, CB3031-11-R01, CB2023-11-R01, CB2007-11-R01, CB3022-11-R01, CB2053-11…
chr2(-):15551493-15558634	NBAS	460, 447, 325, 253, 45, 34, 22, 18, 18, 18, 13, 13, 13, 12, 11, 11, 10, 10, 10, 9, 9, 8, 8, 8, 8, 7, 7, 7, 6, 6, 6, 6, 6, 6, 6, 6, 5, 5, 5, 5, 5, 4, 4, 4, 4, 4, 4, 4, 3, 3, 3, 3, 3, 3, 3, 3, 3, 3, 3, 3, 3, 2, 2, 2, 2, 2, 2, 2, 2	40038, 17677, 19204, 17546, 246, 2792, 260, 445, 301, 1008, 260, 1456, 420, 430, 875, 327, 315, 330, 243, 264, 326, 142, 281, 287, 258, 2314, 338, 319, 376, 133, 302, 277, 203, 1493, 265, 266, 353, 126, 550, 895, 382, 211, 248, 227, 120, 144, 237, 258, 265, 275, 181, 493, 234, 123, 166, 304, 286, 219, 173, 247, 181, 373, 104, 329, 174, 103, 115, 233, 191	0.022, 0.048, 0.033, 0.028, 0.268, 0.024, 0.145, 0.075, 0.107, 0.034, 0.091, 0.018, 0.058, 0.053, 0.025, 0.063, 0.06, 0.057, 0.076, 0.064, 0.052, 0.101, 0.054, 0.053, 0.058, 0.006, 0.04, 0.042, 0.031, 0.083, 0.038, 0.042, 0.056, 0.008, 0.043, 0.043, 0.028, 0.074, 0.018, 0.011, 0.026, 0.037, 0.031, 0.034, 0.062, 0.053, 0.033, 0.03, 0.022, 0.021, 0.032, 0.012, 0.025, 0.047, 0.035, 0.019, 0.021, 0.0…	exon	CB2013-11-R01, CB2034-11-R01, CB2045-11-R01, CB2033-11-R01, CB2051-11-R01, CB3016-11-R01, CB2038-11-R01, CB2001-11-R01, CB2049-11-R01, CB2056-11-R01, CB2022-11-R01, CB2043-11-R01, CB3019-11-R01, CB2036-11-R01, CB2018-11-R01, CB3038-11-R01, CB2014-11-R01, CB3009-11-R01, CB3020-11-R01, CB2002-11-R01, CB3007-11-R01, CB2005-11-R01, CB2052-11-R01, CB2065-11-R01, CB3004-11-R01, CB2031-11-R01, CB2062-11…
chr7(-):14574212-14673027	DGKB	460, 434, 246, 183, 172, 150, 111, 110, 107, 103, 83, 80, 73, 63, 57, 57, 49, 45, 45, 44, 44, 43, 43, 38, 38, 37, 37, 35, 34, 34, 33, 30, 29, 29, 24, 23, 23, 21, 21, 18, 17, 14, 14, 14, 13, 13, 13, 13, 12, 11, 11, 11, 10, 10, 9, 8, 8, 8, 8, 8, 8, 7, 7, 7, 6, 5, 5, 4, 4, 4, 3, 3, 3, 2, 2, 2	3937, 866, 1379, 1072, 2017, 1266, 782, 541, 798, 3338, 514, 447, 1080, 431, 831, 319, 890, 351, 563, 396, 885, 326, 407, 343, 422, 197, 331, 584, 408, 233, 602, 668, 216, 336, 440, 171, 212, 502, 250, 244, 411, 146, 377, 488, 501, 591, 117, 89, 148, 117, 316, 211, 203, 251, 137, 151, 197, 182, 265, 127, 60, 55, 803, 372, 66, 128, 22, 114, 178, 65, 70, 105, 53, 65, 95, 254	0.189, 0.501, 0.263, 0.255, 0.146, 0.192, 0.221, 0.289, 0.211, 0.058, 0.244, 0.264, 0.119, 0.226, 0.121, 0.263, 0.099, 0.204, 0.138, 0.182, 0.09, 0.209, 0.174, 0.181, 0.153, 0.273, 0.183, 0.107, 0.143, 0.226, 0.099, 0.082, 0.212, 0.147, 0.098, 0.212, 0.178, 0.077, 0.144, 0.129, 0.076, 0.161, 0.069, 0.054, 0.049, 0.042, 0.182, 0.226, 0.14, 0.158, 0.065, 0.094, 0.09, 0.074, 0.116, 0.096, 0.075, 0.0…	exon	CB2056-11-R01, CB2051-11-R01, CB2005-11-R01, CB2015-11-R01, CB2007-11-R01, CB2046-11-R01, CB2036-11-R01, CB2012-11-R01, CB2021-11-R01, CB2006-11-R01, CB2048-11-R01, CB3034-11-R01, CB2028-11-R01, CB2050-11-R01, CB2017-11-R01, CB2034-11-R01, CB2060-11-R01, CB3007-11-R01, CB3044-11-R01, CB3020-11-R01, CB3043-11-R01, CB2039-11-R01, CB3032-11-R01, CB2002-11-R01, CB3045-11-R01, CB2032-11-R01, CB3022-11…
chr15(-):32857015-32902040	FMN1	459, 321, 113, 105, 93, 87, 77, 67, 67, 64, 47, 45, 44, 40, 37, 36, 35, 34, 34, 34, 31, 29, 29, 28, 27, 27, 26, 26, 25, 25, 24, 23, 22, 22, 21, 20, 20, 18, 17, 17, 16, 16, 16, 15, 15, 13, 12, 11, 11, 10, 10, 10, 9, 8, 8, 7, 7, 6, 6, 6, 5, 5, 4, 4, 3, 3, 3, 3, 3, 3, 3, 3, 2, 2	2198, 891, 952, 751, 916, 907, 538, 1335, 689, 439, 852, 349, 615, 433, 495, 525, 778, 725, 844, 425, 472, 327, 685, 839, 506, 631, 727, 532, 361, 784, 390, 767, 452, 353, 215, 301, 737, 216, 393, 519, 143, 785, 141, 303, 301, 234, 267, 365, 442, 53, 254, 275, 113, 449, 327, 386, 248, 456, 65, 151, 33, 164, 91, 196, 106, 67, 124, 266, 188, 94, 199, 70, 104, 22	0.295, 0.419, 0.192, 0.219, 0.169, 0.161, 0.223, 0.091, 0.163, 0.226, 0.099, 0.205, 0.125, 0.156, 0.13, 0.121, 0.083, 0.086, 0.075, 0.138, 0.116, 0.151, 0.078, 0.063, 0.096, 0.079, 0.067, 0.089, 0.122, 0.06, 0.11, 0.057, 0.089, 0.111, 0.163, 0.117, 0.051, 0.143, 0.08, 0.061, 0.183, 0.039, 0.185, 0.09, 0.091, 0.1, 0.082, 0.057, 0.047, 0.274, 0.073, 0.068, 0.137, 0.034, 0.047, 0.035, 0.053, 0.026, …	exon	CB2019-11-R01, CB2051-11-R01, CB2048-11-R01, CB2032-11-R01, CB2023-11-R01, CB3020-11-R01, CB2037-11-R01, CB2016-11-R01, CB3031-11-R01, CB2015-11-R01, CB2004-11-R01, CB3007-11-R01, CB3033-11-R01, CB2036-11-R01, CB2052-11-R01, CB2017-11-R01, CB2058-11-R01, CB2003-11-R01, CB2046-11-R01, CB3034-11-R01, CB2049-11-R01, CB2038-11-R01, CB3022-11-R01, CB2014-11-R01, CB2039-11-R01, CB2055-11-R01, CB2006-11…
chr6(+):4891713-4892379	CDYL	455, 283, 272, 202, 199, 175, 139, 128, 121, 118, 117, 114, 104, 104, 92, 89, 88, 88, 88, 86, 84, 82, 80, 77, 74, 66, 65, 59, 58, 54, 50, 49, 46, 40, 40, 38, 36, 36, 34, 32, 31, 30, 30, 30, 29, 28, 27, 27, 26, 26, 25, 25, 25, 24, 23, 21, 20, 19, 18, 18, 17, 17, 17, 15, 15, 15, 15, 14, 14, 13, 13, 13, 12, 11, 11, 10, 10, 9, 9, 9, 8, 8, 7, 6, 6, 5, 5, 4, 4, 4, 4, 4, 4, 3, 2	739, 187, 333, 180, 254, 263, 101, 265, 126, 165, 105, 102, 201, 198, 155, 0, 146, 73, 81, 98, 151, 76, 81, 201, 245, 88, 83, 154, 155, 78, 74, 82, 66, 54, 48, 36, 55, 61, 52, 162, 142, 16, 68, 52, 78, 72, 209, 55, 66, 48, 45, 150, 56, 72, 25, 22, 84, 34, 60, 19, 46, 37, 39, 36, 17, 43, 28, 15, 25, 61, 103, 43, 40, 32, 30, 57, 20, 11, 30, 21, 13, 26, 49, 17, 11, 7, 14, 13, 19, 7, 10, 6, 15, 2, 30	0.552, 0.752, 0.62, 0.692, 0.61, 0.571, 0.734, 0.491, 0.658, 0.589, 0.69, 0.691, 0.509, 0.512, 0.543, 1, 0.547, 0.707, 0.685, 0.637, 0.527, 0.683, 0.664, 0.434, 0.377, 0.6, 0.61, 0.434, 0.428, 0.581, 0.575, 0.544, 0.582, 0.597, 0.625, 0.679, 0.567, 0.541, 0.567, 0.283, 0.304, 0.789, 0.469, 0.536, 0.426, 0.438, 0.205, 0.495, 0.441, 0.52, 0.526, 0.25, 0.472, 0.4, 0.648, 0.656, 0.323, 0.528, 0.375, …	exon	CB2056-11-R01, CB2032-11-R01, CB2018-11-R01, CB3030-11-R01, CB2047-11-R01, CB3015-11-R01, CB2038-11-R01, CB2064-11-R01, CB2019-11-R01, CB2036-11-R01, CB3009-11-R01, CB2051-11-R01, CB2014-11-R01, CB2040-11-R01, CB2037-11-R01, CB2023-11-R01, CB2008-11-R01, CB3020-11-R01, CB3033-11-R01, CB3038-11-R01, CB2033-11-R01, CB2007-11-R01, CB3034-11-R01, CB3028-11-R01, CB2001-11-R01, CB2012-11-R01, CB2052-11…
chrX(-):131749306-131794466	FIRRE	437, 176, 163, 129, 119, 99, 89, 83, 82, 82, 80, 75, 75, 71, 67, 67, 64, 64, 54, 49, 47, 45, 43, 43, 40, 39, 31, 30, 29, 28, 28, 28, 27, 26, 24, 24, 23, 22, 20, 19, 18, 18, 17, 16, 15, 14, 13, 13, 13, 13, 12, 11, 10, 10, 9, 8, 8, 7, 7, 7, 5, 4, 4, 4, 4, 3, 3, 3, 2, 2, 2, 2, 2	284, 375, 310, 247, 95, 92, 109, 72, 111, 158, 41, 274, 263, 468, 83, 136, 219, 163, 256, 133, 104, 222, 139, 226, 316, 70, 131, 29, 82, 43, 101, 40, 71, 156, 204, 57, 86, 191, 37, 35, 99, 30, 157, 72, 16, 49, 56, 11, 28, 169, 21, 2, 48, 69, 14, 22, 21, 84, 33, 29, 11, 4, 2, 8, 54, 13, 0, 4, 7, 2, 6, 3, 27	0.755, 0.484, 0.513, 0.511, 0.715, 0.683, 0.62, 0.697, 0.596, 0.509, 0.796, 0.354, 0.363, 0.233, 0.618, 0.496, 0.369, 0.44, 0.297, 0.424, 0.475, 0.288, 0.382, 0.276, 0.202, 0.527, 0.321, 0.674, 0.414, 0.566, 0.357, 0.583, 0.432, 0.25, 0.19, 0.457, 0.348, 0.187, 0.519, 0.521, 0.267, 0.545, 0.178, 0.308, 0.652, 0.364, 0.317, 0.703, 0.481, 0.133, 0.533, 0.917, 0.294, 0.225, 0.562, 0.421, 0.432, 0.14…	exon	CB2052-11-R01, CB2040-11-R01, CB2031-11-R01, CB2018-11-R01, CB2051-11-R01, CB2047-11-R01, CB2019-11-R01, CB3019-11-R01, CB3005-11-R01, CB3038-11-R01, CB2032-11-R01, CB2034-11-R01, CB2041-11-R01, CB2013-11-R01, CB2064-11-R01, CB3002-11-R01, CB3023-11-R01, CB3039-11-R01, CB2001-11-R01, CB2065-11-R01, CB2010-11-R01, CB3022-11-R01, CB3006-11-R01, CB3010-11-R01, CB2035-11-R01, CB3034-11-R01, CB3027-11…
chr9(-):135881633-135883078	CAMSAP1	421, 405, 317, 258, 211, 196, 194, 192, 158, 154, 153, 148, 145, 143, 140, 129, 128, 125, 122, 118, 111, 108, 106, 105, 103, 100, 96, 95, 92, 90, 89, 89, 89, 88, 85, 82, 82, 79, 78, 77, 76, 75, 74, 71, 71, 70, 70, 68, 66, 66, 66, 65, 62, 60, 59, 58, 55, 55, 54, 54, 54, 53, 51, 51, 51, 51, 50, 49, 46, 44, 41, 39, 39, 39, 38, 38, 38, 36, 36, 35, 35, 33, 33, 33, 32, 29, 26, 26, 25, 25, 24, 24, 24, 2…	441, 2647, 883, 554, 179, 340, 411, 533, 484, 418, 146, 329, 451, 552, 663, 322, 305, 505, 178, 110, 428, 301, 222, 249, 285, 549, 168, 374, 409, 255, 243, 378, 616, 260, 395, 364, 309, 430, 125, 163, 190, 192, 217, 271, 382, 251, 264, 190, 160, 105, 263, 215, 131, 287, 360, 169, 90, 190, 152, 313, 164, 73, 179, 332, 173, 242, 447, 148, 194, 182, 51, 275, 131, 179, 87, 239, 120, 196, 156, 235, 15…	0.656, 0.234, 0.418, 0.482, 0.702, 0.536, 0.486, 0.419, 0.395, 0.424, 0.677, 0.474, 0.391, 0.341, 0.297, 0.445, 0.456, 0.331, 0.578, 0.682, 0.342, 0.418, 0.488, 0.458, 0.42, 0.267, 0.533, 0.337, 0.31, 0.414, 0.423, 0.32, 0.224, 0.404, 0.301, 0.311, 0.347, 0.269, 0.555, 0.486, 0.444, 0.439, 0.405, 0.344, 0.271, 0.358, 0.347, 0.417, 0.452, 0.557, 0.334, 0.377, 0.486, 0.295, 0.247, 0.407, 0.55, 0.36…	exon	CB2051-11-R01, CB2056-11-R01, CB2032-11-R01, CB2005-11-R01, CB3030-11-R01, CB2012-11-R01, CB2018-11-R01, CB2052-11-R01, CB3015-11-R01, CB3004-11-R01, CB3007-11-R01, CB3038-11-R01, CB2036-11-R01, CB2006-11-R01, CB2001-11-R01, CB2060-11-R01, CB2047-11-R01, CB2064-11-R01, CB2019-11-R01, CB2023-11-R01, CB3017-11-R01, CB2048-11-R01, CB3009-11-R01, CB3031-11-R01, CB2046-11-R01, CB2013-11-R01, CB3043-11…
chr4(-):128992167-129003876	SCLT1	420, 372, 335, 307, 272, 242, 240, 225, 218, 197, 190, 189, 181, 175, 164, 159, 149, 148, 142, 140, 140, 134, 131, 127, 124, 123, 119, 110, 109, 107, 107, 105, 102, 102, 102, 98, 94, 94, 93, 92, 91, 90, 88, 85, 82, 81, 80, 78, 78, 77, 75, 73, 71, 71, 70, 70, 70, 68, 68, 67, 67, 66, 63, 62, 62, 61, 60, 58, 58, 57, 56, 54, 53, 52, 50, 49, 48, 47, 47, 47, 44, 44, 43, 40, 40, 40, 38, 35, 33, 30, 28, …	664, 318, 790, 385, 397, 422, 175, 263, 372, 133, 352, 224, 237, 252, 372, 294, 267, 199, 273, 227, 305, 209, 182, 235, 192, 134, 317, 254, 212, 147, 495, 135, 64, 186, 220, 177, 153, 146, 287, 198, 124, 558, 187, 159, 152, 161, 154, 220, 231, 218, 133, 195, 245, 153, 95, 98, 171, 118, 226, 158, 139, 234, 106, 92, 125, 183, 168, 220, 219, 100, 105, 120, 155, 132, 179, 201, 122, 110, 144, 91, 120,…	0.559, 0.701, 0.459, 0.615, 0.578, 0.534, 0.733, 0.631, 0.54, 0.748, 0.519, 0.628, 0.604, 0.581, 0.469, 0.52, 0.527, 0.598, 0.51, 0.552, 0.479, 0.562, 0.59, 0.519, 0.564, 0.647, 0.429, 0.464, 0.507, 0.593, 0.302, 0.609, 0.761, 0.523, 0.481, 0.525, 0.551, 0.563, 0.393, 0.482, 0.595, 0.244, 0.485, 0.517, 0.519, 0.502, 0.51, 0.415, 0.403, 0.414, 0.53, 0.428, 0.367, 0.481, 0.596, 0.588, 0.45, 0.535, …	exon	CB3019-11-R01, CB2051-11-R01, CB2016-11-R01, CB2002-11-R01, CB3023-11-R01, CB2005-11-R01, CB3009-11-R01, CB3012-11-R01, CB2049-11-R01, CB2032-11-R01, CB2056-11-R01, CB2052-11-R01, CB2038-11-R01, CB3030-11-R01, CB3013-11-R01, CB3021-11-R01, CB2018-11-R01, CB2048-11-R01, CB3043-11-R01, CB2042-11-R01, CB3007-11-R01, CB3018-11-R01, CB3006-11-R01, CB2036-11-R01, CB2062-11-R01, CB3001-11-R01, CB2006-11…
chr10(+):115461941-115469329	ATRNL1	418, 160, 153, 145, 129, 125, 124, 122, 110, 108, 104, 104, 103, 101, 100, 100, 95, 92, 85, 84, 84, 80, 79, 74, 74, 74, 74, 73, 73, 70, 70, 70, 67, 64, 59, 55, 55, 54, 54, 54, 52, 51, 48, 47, 46, 43, 40, 40, 39, 39, 38, 38, 37, 37, 36, 35, 35, 34, 32, 30, 30, 30, 30, 27, 27, 26, 25, 25, 25, 24, 23, 22, 21, 21, 21, 21, 20, 19, 16, 15, 15, 14, 14, 12, 12, 11, 10, 10, 9, 5	475, 442, 143, 328, 305, 249, 347, 329, 420, 288, 639, 291, 645, 364, 413, 297, 402, 443, 424, 277, 333, 172, 217, 258, 186, 274, 344, 77, 241, 284, 240, 354, 110, 281, 232, 278, 116, 257, 222, 294, 190, 181, 239, 183, 76, 158, 482, 267, 121, 154, 135, 155, 414, 70, 175, 136, 215, 100, 106, 145, 157, 188, 56, 93, 148, 59, 155, 95, 221, 155, 148, 144, 181, 166, 92, 147, 82, 192, 378, 64, 161, 160,…	0.638, 0.42, 0.682, 0.469, 0.458, 0.501, 0.417, 0.426, 0.344, 0.429, 0.246, 0.417, 0.242, 0.357, 0.326, 0.402, 0.321, 0.293, 0.286, 0.378, 0.335, 0.482, 0.421, 0.365, 0.443, 0.351, 0.301, 0.655, 0.377, 0.33, 0.368, 0.283, 0.549, 0.313, 0.337, 0.284, 0.487, 0.296, 0.327, 0.269, 0.354, 0.36, 0.287, 0.339, 0.548, 0.352, 0.142, 0.231, 0.392, 0.336, 0.36, 0.329, 0.152, 0.514, 0.291, 0.34, 0.246, 0.405…	exon	CB2051-11-R01, CB3016-11-R01, CB2038-11-R01, CB3007-11-R01, CB2002-11-R01, CB2048-11-R01, CB3012-11-R01, CB3043-11-R01, CB2035-11-R01, CB3018-11-R01, CB2016-11-R01, CB2018-11-R01, CB3030-11-R01, CB3046-11-R01, CB2005-11-R01, CB2046-11-R01, CB3017-11-R01, CB3021-11-R01, CB2060-11-R01, CB3001-11-R01, CB3022-11-R01, CB2015-11-R01, CB3006-11-R01, CB2036-11-R01, CB2050-11-R01, CB2059-11-R01, CB3038-11…
chr14(-):88726541-88754671	AL121768.1	418, 417, 380, 308, 251, 230, 223, 207, 207, 204, 204, 200, 195, 189, 186, 176, 175, 166, 149, 138, 135, 133, 128, 128, 127, 125, 122, 119, 119, 109, 107, 102, 101, 100, 98, 94, 93, 87, 87, 81, 81, 81, 80, 78, 77, 76, 71, 71, 69, 66, 64, 63, 63, 62, 61, 60, 58, 57, 55, 53, 53, 53, 49, 49, 48, 47, 46, 45, 45, 44, 43, 41, 40, 38, 36, 35, 34, 34, 33, 33, 33, 32, 31, 31, 29, 29, 28, 27, 26, 26, 24, 1…	1157, 3019, 4738, 1826, 4368, 2226, 3672, 1952, 2021, 3615, 1715, 1447, 1434, 3166, 2893, 3791, 1739, 1727, 3130, 2905, 1927, 2246, 1228, 1830, 2432, 1479, 2143, 1652, 2084, 2739, 1321, 2012, 1420, 2048, 1373, 3082, 1535, 1426, 1014, 1193, 1881, 1322, 1292, 1173, 2600, 1096, 2637, 1652, 796, 1000, 1085, 1085, 1130, 1879, 786, 1546, 1598, 1331, 1623, 1084, 1266, 1076, 1109, 984, 1567, 988, 990, 97…	0.419, 0.216, 0.138, 0.252, 0.103, 0.171, 0.108, 0.175, 0.17, 0.101, 0.192, 0.217, 0.214, 0.107, 0.114, 0.085, 0.168, 0.161, 0.087, 0.087, 0.123, 0.106, 0.173, 0.123, 0.095, 0.145, 0.102, 0.126, 0.102, 0.074, 0.139, 0.092, 0.125, 0.089, 0.125, 0.057, 0.108, 0.109, 0.146, 0.12, 0.079, 0.109, 0.11, 0.117, 0.056, 0.122, 0.051, 0.079, 0.148, 0.117, 0.106, 0.104, 0.1, 0.062, 0.134, 0.072, 0.068, 0.079…	exon	CB2051-11-R01, CB2038-11-R01, CB2048-11-R01, CB2002-11-R01, CB2018-11-R01, CB3019-11-R01, CB3023-11-R01, CB2019-11-R01, CB2052-11-R01, CB2001-11-R01, CB2015-11-R01, CB3007-11-R01, CB3020-11-R01, CB2016-11-R01, CB3012-11-R01, CB3017-11-R01, CB2036-11-R01, CB2049-11-R01, CB3021-11-R01, CB2056-11-R01, CB2050-11-R01, CB2026-11-R01, CB2032-11-R01, CB3022-11-R01, CB2014-11-R01, CB2012-11-R01, CB3002-11…
chr6(-):18236452-18258405	DEK	417, 332, 292, 278, 246, 236, 218, 192, 190, 189, 184, 180, 175, 160, 152, 146, 136, 130, 130, 130, 130, 126, 126, 117, 115, 114, 112, 112, 111, 109, 108, 105, 99, 98, 97, 95, 94, 93, 93, 93, 93, 89, 85, 85, 85, 84, 83, 82, 82, 81, 80, 80, 79, 79, 78, 78, 78, 76, 76, 75, 74, 73, 70, 70, 69, 69, 64, 63, 61, 59, 57, 57, 52, 51, 51, 50, 47, 46, 46, 44, 44, 44, 43, 42, 42, 41, 40, 40, 38, 37, 37, 30,…	1470, 1266, 1075, 3059, 1964, 3215, 1285, 1934, 1478, 1071, 1121, 1265, 2222, 1044, 992, 510, 963, 936, 1120, 700, 1671, 736, 843, 1257, 1125, 680, 434, 1155, 938, 674, 784, 752, 1331, 1195, 7191, 537, 715, 725, 816, 582, 760, 7048, 628, 716, 1376, 506, 1856, 633, 1731, 551, 1098, 608, 593, 1261, 574, 845, 1091, 987, 831, 531, 566, 894, 927, 1041, 990, 1899, 764, 878, 1041, 780, 293, 580, 1108, 3…	0.362, 0.344, 0.352, 0.154, 0.2, 0.128, 0.253, 0.166, 0.205, 0.261, 0.247, 0.222, 0.136, 0.235, 0.235, 0.364, 0.22, 0.217, 0.188, 0.271, 0.135, 0.255, 0.23, 0.157, 0.17, 0.251, 0.34, 0.162, 0.191, 0.244, 0.216, 0.218, 0.129, 0.141, 0.026, 0.261, 0.208, 0.204, 0.186, 0.242, 0.197, 0.025, 0.213, 0.192, 0.11, 0.249, 0.082, 0.206, 0.087, 0.227, 0.127, 0.208, 0.21, 0.111, 0.214, 0.156, 0.125, 0.133, 0…	exon	CB2038-11-R01, CB2051-11-R01, CB3038-11-R01, CB2001-11-R01, CB2018-11-R01, CB2013-11-R01, CB3010-11-R01, CB3030-11-R01, CB2014-11-R01, CB2052-11-R01, CB3007-11-R01, CB3013-11-R01, CB2016-11-R01, CB3006-11-R01, CB2012-11-R01, CB2019-11-R01, CB3045-11-R01, CB2002-11-R01, CB2036-11-R01, CB2048-11-R01, CB3017-11-R01, CB2055-11-R01, CB3014-11-R01, CB2033-11-R01, CB3021-11-R01, CB2007-11-R01, CB2045-11…
chr7(+):23611171-23611553	CCDC126	417, 161, 157, 136, 131, 130, 128, 114, 111, 97, 89, 87, 85, 81, 69, 68, 63, 57, 54, 53, 52, 50, 50, 48, 45, 44, 44, 44, 43, 42, 41, 41, 41, 40, 39, 38, 37, 36, 36, 35, 35, 35, 34, 32, 32, 32, 32, 31, 31, 30, 30, 30, 30, 28, 28, 27, 27, 27, 27, 27, 26, 25, 25, 24, 23, 23, 23, 23, 23, 22, 22, 19, 18, 18, 17, 17, 15, 15, 14, 13, 13, 13, 12, 12, 12, 11, 10, 9, 8, 8, 7, 5, 5, 4	746, 170, 153, 248, 222, 178, 170, 100, 109, 129, 171, 78, 118, 115, 107, 151, 156, 100, 137, 112, 90, 43, 84, 74, 121, 97, 36, 80, 120, 77, 69, 78, 61, 75, 85, 71, 89, 178, 64, 110, 96, 32, 53, 93, 73, 81, 32, 47, 68, 79, 56, 55, 67, 100, 56, 63, 52, 47, 74, 79, 52, 70, 43, 40, 131, 62, 93, 71, 68, 80, 41, 71, 71, 20, 39, 49, 98, 47, 30, 44, 52, 28, 80, 32, 38, 21, 41, 74, 40, 23, 14, 137, 58, 27	0.528, 0.654, 0.672, 0.523, 0.541, 0.594, 0.601, 0.695, 0.671, 0.601, 0.51, 0.69, 0.59, 0.585, 0.563, 0.474, 0.447, 0.533, 0.441, 0.486, 0.536, 0.699, 0.543, 0.565, 0.427, 0.476, 0.71, 0.524, 0.417, 0.522, 0.543, 0.512, 0.573, 0.516, 0.479, 0.517, 0.454, 0.288, 0.529, 0.389, 0.422, 0.686, 0.562, 0.408, 0.467, 0.441, 0.667, 0.569, 0.477, 0.432, 0.517, 0.522, 0.472, 0.359, 0.5, 0.462, 0.509, 0.535,…	exon	CB3030-11-R01, CB2002-11-R01, CB3007-11-R01, CB2016-11-R01, CB2051-11-R01, CB3004-11-R01, CB2038-11-R01, CB2032-11-R01, CB3012-11-R01, CB2048-11-R01, CB2052-11-R01, CB3019-11-R01, CB2005-11-R01, CB3023-11-R01, CB2003-11-R01, CB3038-11-R01, CB2036-11-R01, CB3013-11-R01, CB2007-11-R01, CB3029-11-R01, CB2015-11-R01, CB2056-11-R01, CB3032-11-R01, CB2044-11-R01, CB2019-11-R01, CB3002-11-R01, CB3009-11…
chr11(+):92352096-92355404	FAT3	412, 248, 192, 191, 188, 160, 146, 137, 128, 113, 103, 100, 96, 91, 81, 80, 77, 71, 71, 70, 66, 62, 60, 59, 55, 48, 48, 46, 45, 45, 42, 41, 41, 40, 40, 39, 39, 37, 37, 36, 36, 33, 31, 29, 28, 28, 27, 27, 27, 27, 25, 25, 25, 24, 24, 23, 23, 22, 21, 20, 19, 18, 17, 16, 15, 14, 14, 13, 13, 13, 12, 10, 10, 10, 9, 9, 8, 8, 8, 8, 7, 7, 7, 7, 7, 6, 6, 6, 6, 5, 5, 5, 5, 5, 4, 2	1826, 158, 380, 137, 308, 365, 211, 179, 208, 298, 176, 218, 185, 242, 149, 113, 105, 48, 169, 145, 128, 350, 124, 379, 128, 118, 173, 117, 77, 196, 102, 43, 76, 245, 83, 146, 89, 52, 96, 403, 47, 206, 133, 86, 29, 237, 64, 68, 307, 33, 322, 39, 127, 126, 47, 81, 39, 69, 118, 167, 92, 87, 42, 41, 35, 104, 33, 47, 39, 93, 14, 88, 59, 86, 100, 64, 58, 41, 55, 37, 61, 23, 142, 93, 28, 36, 47, 40, 10…	0.311, 0.758, 0.503, 0.736, 0.55, 0.467, 0.581, 0.605, 0.552, 0.431, 0.539, 0.478, 0.509, 0.429, 0.521, 0.586, 0.595, 0.747, 0.457, 0.491, 0.508, 0.262, 0.492, 0.237, 0.462, 0.449, 0.357, 0.44, 0.539, 0.315, 0.452, 0.656, 0.519, 0.246, 0.491, 0.348, 0.467, 0.587, 0.435, 0.152, 0.605, 0.243, 0.318, 0.403, 0.659, 0.191, 0.458, 0.443, 0.15, 0.621, 0.134, 0.562, 0.282, 0.276, 0.505, 0.362, 0.541, 0.3…	exon	CB2056-11-R01, CB2051-11-R01, CB2007-11-R01, CB2002-11-R01, CB2021-11-R01, CB2005-11-R01, CB2046-11-R01, CB3030-11-R01, CB2059-11-R01, CB2057-11-R01, CB2004-11-R01, CB2062-11-R01, CB2020-11-R01, CB2014-11-R01, CB2012-11-R01, CB2015-11-R01, CB3004-11-R01, CB2052-11-R01, CB3020-11-R01, CB2049-11-R01, CB2053-11-R01, CB2045-11-R01, CB3031-11-R01, CB2006-11-R01, CB3044-11-R01, CB2018-11-R01, CB3046-11…
chr7(+):24623666-24650712	MPP6	411, 395, 308, 206, 190, 176, 163, 160, 156, 151, 145, 127, 123, 119, 106, 102, 97, 95, 94, 93, 92, 81, 76, 75, 73, 73, 72, 71, 66, 65, 65, 61, 61, 52, 51, 49, 49, 47, 46, 46, 45, 44, 42, 42, 40, 38, 36, 36, 34, 34, 31, 30, 29, 28, 27, 26, 26, 26, 26, 25, 24, 24, 23, 21, 21, 21, 20, 19, 19, 18, 18, 16, 15, 15, 14, 14, 13, 12, 12, 11, 10, 9, 8, 8, 8, 7, 6, 6, 5, 4, 4, 3	3532, 1500, 1162, 1346, 1370, 1183, 1855, 969, 638, 2124, 672, 1275, 661, 1129, 1216, 597, 954, 891, 1049, 826, 1394, 652, 369, 624, 489, 715, 499, 723, 725, 530, 457, 452, 480, 645, 752, 709, 462, 425, 693, 359, 511, 575, 466, 342, 581, 207, 345, 329, 479, 289, 389, 492, 364, 297, 248, 373, 344, 174, 265, 503, 494, 571, 340, 319, 313, 184, 332, 192, 213, 261, 268, 198, 206, 285, 161, 238, 267, 4…	0.189, 0.345, 0.346, 0.234, 0.217, 0.229, 0.149, 0.248, 0.328, 0.124, 0.301, 0.166, 0.271, 0.174, 0.148, 0.255, 0.169, 0.176, 0.152, 0.184, 0.117, 0.199, 0.292, 0.194, 0.23, 0.17, 0.224, 0.164, 0.154, 0.197, 0.221, 0.213, 0.203, 0.139, 0.119, 0.121, 0.175, 0.181, 0.117, 0.204, 0.15, 0.133, 0.153, 0.197, 0.121, 0.269, 0.173, 0.18, 0.124, 0.19, 0.137, 0.109, 0.137, 0.159, 0.179, 0.122, 0.131, 0.23,…	exon	CB2016-11-R01, CB2032-11-R01, CB2005-11-R01, CB3019-11-R01, CB2019-11-R01, CB3013-11-R01, CB2052-11-R01, CB3002-11-R01, CB3004-11-R01, CB2038-11-R01, CB2056-11-R01, CB3027-11-R01, CB2051-11-R01, CB2036-11-R01, CB3023-11-R01, CB2055-11-R01, CB3012-11-R01, CB3007-11-R01, CB3038-11-R01, CB2018-11-R01, CB2026-11-R01, CB2010-11-R01, CB2012-11-R01, CB3034-11-R01, CB2049-11-R01, CB2065-11-R01, CB2002-11…
chr6(+):158312051-158314268	TULP4	408, 407, 204, 203, 190, 189, 182, 176, 175, 163, 155, 149, 144, 139, 138, 136, 131, 131, 130, 123, 123, 122, 119, 113, 113, 109, 108, 107, 107, 103, 97, 97, 96, 96, 96, 95, 94, 90, 88, 88, 87, 86, 83, 77, 73, 73, 72, 71, 71, 70, 66, 65, 65, 64, 63, 60, 60, 58, 57, 55, 52, 51, 50, 47, 46, 45, 43, 42, 41, 39, 39, 35, 32, 31, 31, 29, 29, 27, 26, 24, 24, 23, 23, 23, 22, 22, 20, 17, 16, 15, 13, 13, 7…	1111, 842, 477, 584, 787, 651, 1096, 510, 563, 493, 582, 460, 694, 888, 601, 422, 743, 530, 434, 560, 578, 347, 595, 642, 820, 478, 503, 353, 484, 525, 618, 511, 744, 421, 602, 411, 309, 405, 580, 631, 428, 277, 365, 330, 468, 417, 291, 489, 402, 553, 354, 632, 397, 459, 883, 362, 414, 268, 272, 297, 541, 307, 560, 480, 420, 211, 238, 280, 133, 399, 410, 250, 619, 226, 372, 204, 302, 269, 172, 26…	0.423, 0.492, 0.461, 0.41, 0.326, 0.367, 0.249, 0.408, 0.383, 0.398, 0.348, 0.393, 0.293, 0.238, 0.315, 0.392, 0.261, 0.331, 0.375, 0.305, 0.299, 0.413, 0.286, 0.26, 0.216, 0.313, 0.3, 0.377, 0.307, 0.282, 0.239, 0.275, 0.205, 0.313, 0.242, 0.316, 0.378, 0.308, 0.233, 0.218, 0.289, 0.383, 0.313, 0.318, 0.238, 0.259, 0.331, 0.225, 0.261, 0.202, 0.272, 0.171, 0.247, 0.218, 0.125, 0.249, 0.225, 0.30…	exon	CB2052-11-R01, CB2051-11-R01, CB3007-11-R01, CB2049-11-R01, CB2012-11-R01, CB3030-11-R01, CB2014-11-R01, CB3004-11-R01, CB2007-11-R01, CB2038-11-R01, CB3033-11-R01, CB3020-11-R01, CB2032-11-R01, CB2064-11-R01, CB3043-11-R01, CB2020-11-R01, CB2019-11-R01, CB3009-11-R01, CB2059-11-R01, CB2018-11-R01, CB2056-11-R01, CB2002-11-R01, CB2039-11-R01, CB2048-11-R01, CB3035-11-R01, CB3034-11-R01, CB2021-11…
chr14(+):100935772-100949596	MEG8	406, 255, 213, 93, 90, 76, 75, 67, 65, 64, 47, 38, 38, 37, 37, 36, 34, 33, 31, 29, 28, 27, 27, 27, 27, 24, 23, 23, 22, 21, 19, 19, 19, 18, 18, 18, 18, 18, 18, 17, 17, 16, 15, 15, 15, 13, 12, 12, 12, 11, 11, 10, 10, 10, 9, 8, 8, 8, 8, 8, 7, 7, 7, 7, 6, 6, 5, 5, 4, 4, 4, 4, 4, 3, 3, 3, 3, 3, 2, 2, 2	2297, 2024, 2704, 2050, 2007, 911, 902, 798, 711, 753, 641, 1114, 264, 555, 775, 585, 1281, 1161, 959, 916, 1422, 1377, 723, 697, 736, 558, 1263, 625, 335, 236, 379, 251, 360, 191, 238, 1393, 473, 544, 534, 518, 329, 523, 444, 1124, 364, 245, 547, 1124, 802, 595, 477, 256, 561, 497, 177, 513, 129, 250, 385, 223, 341, 1020, 654, 775, 784, 403, 94, 659, 605, 136, 317, 635, 401, 305, 81, 75, 241, 13…	0.261, 0.201, 0.136, 0.083, 0.082, 0.143, 0.143, 0.144, 0.155, 0.145, 0.128, 0.064, 0.224, 0.118, 0.087, 0.11, 0.05, 0.054, 0.061, 0.06, 0.038, 0.038, 0.069, 0.072, 0.068, 0.079, 0.035, 0.069, 0.116, 0.151, 0.091, 0.131, 0.095, 0.159, 0.131, 0.025, 0.071, 0.062, 0.063, 0.062, 0.094, 0.058, 0.063, 0.026, 0.076, 0.096, 0.042, 0.021, 0.029, 0.036, 0.044, 0.072, 0.034, 0.039, 0.092, 0.03, 0.11, 0.06,…	exon	CB3043-11-R01, CB3012-11-R01, CB2013-11-R01, CB2018-11-R01, CB3017-11-R01, CB3040-11-R01, CB2038-11-R01, CB2024-11-R01, CB2001-11-R01, CB2029-11-R01, CB2062-11-R01, CB2006-11-R01, CB2050-11-R01, CB2020-11-R01, CB2034-11-R01, CB2012-11-R01, CB3019-11-R01, CB3021-11-R01, CB2008-11-R01, CB3008-11-R01, CB2005-11-R01, CB2003-11-R01, CB2014-11-R01, CB3003-11-R01, CB3030-11-R01, CB2054-11-R01, CB3041-11…
chr8(-):51860845-51861246	PCMTD1	403, 350, 326, 261, 222, 198, 195, 177, 166, 151, 149, 140, 134, 133, 128, 126, 126, 125, 114, 112, 111, 109, 104, 101, 98, 96, 95, 93, 91, 86, 84, 84, 83, 82, 79, 79, 78, 74, 74, 71, 68, 66, 63, 63, 62, 59, 58, 56, 54, 54, 54, 51, 50, 48, 48, 48, 47, 46, 46, 44, 43, 42, 41, 40, 39, 37, 37, 37, 34, 33, 30, 30, 28, 28, 27, 27, 27, 26, 25, 24, 23, 21, 20, 20, 20, 19, 19, 19, 18, 12, 12, 10, 10, 10,…	577, 613, 705, 396, 419, 389, 398, 395, 392, 493, 366, 335, 224, 447, 445, 322, 621, 523, 257, 400, 275, 300, 401, 472, 352, 258, 365, 316, 219, 217, 249, 179, 264, 463, 262, 298, 467, 285, 454, 214, 311, 355, 460, 197, 352, 267, 217, 132, 412, 200, 331, 205, 219, 177, 361, 315, 56, 150, 357, 117, 213, 185, 210, 246, 287, 405, 265, 280, 126, 201, 189, 318, 165, 193, 215, 300, 174, 291, 172, 203, …	0.583, 0.533, 0.48, 0.569, 0.514, 0.504, 0.495, 0.473, 0.459, 0.38, 0.449, 0.455, 0.545, 0.373, 0.365, 0.439, 0.289, 0.323, 0.47, 0.359, 0.447, 0.421, 0.342, 0.3, 0.358, 0.427, 0.342, 0.371, 0.454, 0.442, 0.403, 0.484, 0.386, 0.262, 0.376, 0.346, 0.25, 0.342, 0.246, 0.399, 0.304, 0.271, 0.215, 0.39, 0.261, 0.306, 0.348, 0.459, 0.208, 0.351, 0.246, 0.332, 0.313, 0.352, 0.21, 0.234, 0.627, 0.38, 0.…	exon	CB2002-11-R01, CB2036-11-R01, CB3030-11-R01, CB3013-11-R01, CB2051-11-R01, CB3012-11-R01, CB2053-11-R01, CB3020-11-R01, CB3007-11-R01, CB2014-11-R01, CB2012-11-R01, CB2019-11-R01, CB2055-11-R01, CB3034-11-R01, CB2018-11-R01, CB2021-11-R01, CB2048-11-R01, CB2016-11-R01, CB2010-11-R01, CB2007-11-R01, CB2003-11-R01, CB3023-11-R01, CB3031-11-R01, CB3033-11-R01, CB2005-11-R01, CB3019-11-R01, CB2038-11…
chr8(+):37765526-37766355	PLPBP	402, 269, 260, 117, 104, 92, 67, 55, 50, 47, 43, 42, 38, 38, 37, 35, 35, 34, 34, 34, 33, 31, 31, 29, 29, 29, 27, 25, 24, 23, 22, 20, 19, 19, 18, 18, 18, 18, 18, 17, 16, 16, 15, 15, 15, 14, 14, 14, 14, 14, 14, 13, 13, 12, 12, 12, 12, 12, 12, 11, 11, 10, 10, 10, 10, 10, 9, 9, 9, 8, 8, 8, 8, 8, 8, 7, 7, 7, 7, 6, 5, 5, 5, 4, 4, 4, 4, 3, 3, 3, 3, 3, 2	448, 478, 392, 313, 163, 201, 326, 96, 139, 141, 207, 171, 103, 381, 145, 127, 62, 311, 148, 147, 159, 221, 89, 220, 75, 121, 96, 191, 161, 142, 96, 84, 59, 112, 54, 97, 166, 130, 54, 238, 187, 138, 165, 92, 113, 115, 113, 121, 57, 115, 113, 128, 92, 90, 71, 78, 105, 109, 75, 65, 83, 47, 82, 154, 97, 123, 95, 90, 124, 114, 56, 66, 128, 102, 47, 158, 81, 98, 73, 75, 205, 110, 227, 171, 56, 79, 80,…	0.642, 0.53, 0.57, 0.428, 0.561, 0.478, 0.291, 0.534, 0.418, 0.4, 0.294, 0.329, 0.425, 0.166, 0.338, 0.355, 0.53, 0.179, 0.315, 0.316, 0.293, 0.219, 0.411, 0.209, 0.436, 0.324, 0.36, 0.207, 0.23, 0.245, 0.314, 0.323, 0.392, 0.253, 0.4, 0.271, 0.178, 0.217, 0.4, 0.125, 0.146, 0.188, 0.154, 0.246, 0.21, 0.196, 0.199, 0.188, 0.329, 0.196, 0.199, 0.169, 0.22, 0.211, 0.253, 0.235, 0.186, 0.18, 0.242, …	exon	CB2051-11-R01, CB2032-11-R01, CB2056-11-R01, CB2001-11-R01, CB2053-11-R01, CB2049-11-R01, CB3004-11-R01, CB2048-11-R01, CB2038-11-R01, CB2022-11-R01, CB2065-11-R01, CB2006-11-R01, CB2002-11-R01, CB2064-11-R01, CB3015-11-R01, CB3017-11-R01, CB3019-11-R01, CB2036-11-R01, CB2063-11-R01, CB3034-11-R01, CB2042-11-R01, CB2039-11-R01, CB2062-11-R01, CB2018-11-R01, CB2055-11-R01, CB3046-11-R01, CB2033-11…
chr1(+):117402186-117414831	MAN1A2	400, 348, 325, 318, 308, 297, 293, 292, 280, 279, 277, 273, 267, 261, 255, 253, 229, 229, 227, 212, 210, 208, 207, 204, 193, 187, 185, 182, 182, 179, 178, 176, 176, 174, 172, 169, 169, 169, 168, 164, 163, 163, 160, 157, 148, 145, 140, 137, 134, 131, 130, 128, 128, 125, 122, 117, 114, 113, 112, 104, 103, 101, 100, 99, 97, 89, 87, 87, 86, 84, 83, 82, 78, 76, 75, 72, 72, 70, 70, 69, 69, 69, 68, 65, …	2433, 1577, 1716, 1591, 1169, 1390, 1095, 1490, 1805, 1096, 1426, 1147, 1331, 1205, 1849, 1776, 1626, 1394, 876, 967, 799, 1097, 845, 1152, 1371, 1117, 755, 1157, 1289, 761, 1451, 740, 309, 945, 1208, 962, 843, 901, 866, 1277, 911, 579, 1098, 603, 740, 667, 638, 854, 670, 1057, 586, 799, 963, 748, 651, 636, 502, 476, 1090, 879, 600, 443, 620, 467, 620, 628, 563, 668, 642, 666, 543, 464, 559, 632,…	0.247, 0.306, 0.275, 0.286, 0.345, 0.299, 0.349, 0.282, 0.237, 0.337, 0.28, 0.323, 0.286, 0.302, 0.216, 0.222, 0.22, 0.247, 0.341, 0.305, 0.345, 0.275, 0.329, 0.262, 0.22, 0.251, 0.329, 0.239, 0.22, 0.32, 0.197, 0.322, 0.533, 0.269, 0.222, 0.26, 0.286, 0.273, 0.28, 0.204, 0.264, 0.36, 0.226, 0.342, 0.286, 0.303, 0.305, 0.243, 0.286, 0.199, 0.307, 0.243, 0.21, 0.251, 0.273, 0.269, 0.312, 0.322, 0.…	exon	CB2001-11-R01, CB2051-11-R01, CB2016-11-R01, CB3007-11-R01, CB2006-11-R01, CB3010-11-R01, CB3012-11-R01, CB2052-11-R01, CB3006-11-R01, CB2034-11-R01, CB3014-11-R01, CB3018-11-R01, CB2038-11-R01, CB2045-11-R01, CB2040-11-R01, CB3017-11-R01, CB2036-11-R01, CB3021-11-R01, CB2028-11-R01, CB3023-11-R01, CB2032-11-R01, CB2008-11-R01, CB3009-11-R01, CB3030-11-R01, CB2050-11-R01, CB3029-11-R01, CB3004-11…
chr8(+):104041326-104148848	RIMS2	398, 202, 87, 72, 68, 67, 65, 56, 55, 47, 43, 36, 35, 35, 32, 32, 32, 31, 30, 30, 29, 25, 25, 25, 25, 25, 24, 22, 21, 20, 19, 19, 18, 18, 18, 17, 16, 16, 16, 15, 15, 15, 15, 15, 14, 14, 14, 13, 12, 12, 11, 10, 10, 10, 9, 8, 8, 8, 8, 8, 8, 7, 7, 7, 7, 7, 7, 7, 7, 7, 7, 7, 6, 5, 5, 5, 5, 5, 5, 5, 5, 4, 4, 4, 3, 3, 3, 3, 3, 2	1137, 360, 208, 260, 226, 285, 119, 163, 262, 432, 263, 111, 270, 150, 207, 145, 132, 117, 182, 199, 145, 205, 145, 216, 131, 242, 104, 167, 41, 183, 125, 179, 329, 183, 100, 155, 189, 68, 244, 90, 191, 110, 231, 156, 168, 118, 115, 228, 60, 87, 165, 102, 142, 146, 185, 74, 137, 135, 181, 179, 87, 193, 115, 98, 215, 112, 91, 110, 67, 59, 182, 68, 99, 169, 83, 98, 174, 54, 46, 173, 111, 92, 149, 1…	0.412, 0.529, 0.455, 0.356, 0.376, 0.32, 0.522, 0.407, 0.296, 0.179, 0.246, 0.393, 0.206, 0.318, 0.236, 0.306, 0.327, 0.346, 0.248, 0.232, 0.286, 0.196, 0.256, 0.188, 0.276, 0.171, 0.316, 0.209, 0.506, 0.179, 0.233, 0.175, 0.099, 0.164, 0.265, 0.18, 0.145, 0.32, 0.116, 0.25, 0.136, 0.214, 0.115, 0.161, 0.143, 0.192, 0.196, 0.102, 0.286, 0.216, 0.118, 0.164, 0.123, 0.12, 0.089, 0.178, 0.105, 0.106…	exon	CB2056-11-R01, CB2051-11-R01, CB2012-11-R01, CB2060-11-R01, CB2032-11-R01, CB2019-11-R01, CB2023-11-R01, CB3004-11-R01, CB2052-11-R01, CB2046-11-R01, CB2015-11-R01, CB3001-11-R01, CB2016-11-R01, CB2047-11-R01, CB2004-11-R01, CB2010-11-R01, CB2059-11-R01, CB2063-11-R01, CB2018-11-R01, CB3046-11-R01, CB3007-11-R01, CB2002-11-R01, CB2006-11-R01, CB2021-11-R01, CB2038-11-R01, CB2044-11-R01, CB2053-11…
chr14(-):99458279-99465813	SETD3	393, 339, 199, 145, 145, 130, 125, 118, 114, 113, 104, 104, 103, 101, 99, 96, 92, 89, 84, 73, 69, 65, 65, 64, 63, 60, 58, 54, 54, 53, 53, 52, 50, 50, 50, 49, 48, 48, 48, 47, 47, 46, 46, 44, 44, 42, 41, 40, 40, 39, 39, 38, 38, 38, 37, 37, 37, 33, 32, 31, 30, 30, 30, 30, 30, 29, 29, 28, 27, 27, 25, 25, 24, 24, 23, 23, 22, 20, 20, 20, 19, 19, 19, 18, 16, 16, 16, 15, 15, 15, 14, 14, 11, 10, 10, 9, 9,…	423, 394, 593, 463, 231, 333, 243, 230, 352, 167, 458, 183, 179, 429, 193, 230, 288, 242, 264, 167, 463, 235, 152, 290, 218, 151, 208, 123, 210, 134, 118, 216, 260, 99, 259, 271, 193, 174, 204, 251, 129, 136, 177, 225, 152, 184, 355, 321, 132, 135, 138, 169, 205, 154, 150, 118, 179, 132, 158, 215, 244, 192, 142, 242, 124, 470, 123, 99, 71, 183, 224, 180, 153, 292, 217, 143, 165, 153, 192, 149, 11…	0.65, 0.632, 0.402, 0.385, 0.557, 0.438, 0.507, 0.506, 0.393, 0.575, 0.312, 0.532, 0.535, 0.32, 0.506, 0.455, 0.39, 0.424, 0.389, 0.466, 0.23, 0.356, 0.461, 0.306, 0.366, 0.443, 0.358, 0.468, 0.34, 0.442, 0.473, 0.325, 0.278, 0.503, 0.279, 0.266, 0.332, 0.356, 0.32, 0.272, 0.422, 0.404, 0.342, 0.281, 0.367, 0.313, 0.188, 0.2, 0.377, 0.366, 0.361, 0.31, 0.27, 0.33, 0.33, 0.385, 0.292, 0.333, 0.288…	exon	CB2032-11-R01, CB2051-11-R01, CB2056-11-R01, CB2018-11-R01, CB2038-11-R01, CB2052-11-R01, CB2049-11-R01, CB2062-11-R01, CB2064-11-R01, CB2005-11-R01, CB2034-11-R01, CB3009-11-R01, CB3007-11-R01, CB2036-11-R01, CB3004-11-R01, CB2006-11-R01, CB3023-11-R01, CB3038-11-R01, CB2047-11-R01, CB3019-11-R01, CB2001-11-R01, CB2045-11-R01, CB3043-11-R01, CB2040-11-R01, CB3020-11-R01, CB2028-11-R01, CB2063-11…
chr2(-):61522611-61533903	XPO1	393, 385, 291, 189, 186, 180, 153, 151, 149, 148, 137, 137, 128, 126, 121, 114, 108, 102, 100, 99, 99, 98, 96, 94, 91, 89, 88, 87, 87, 85, 83, 81, 81, 80, 75, 75, 74, 70, 69, 68, 67, 67, 64, 64, 63, 61, 60, 59, 58, 58, 57, 56, 56, 53, 52, 52, 51, 50, 49, 49, 48, 47, 47, 46, 45, 45, 45, 45, 45, 44, 42, 41, 40, 40, 39, 39, 39, 38, 35, 34, 32, 32, 32, 30, 30, 29, 29, 28, 28, 27, 26, 26, 25, 24, 23, …	1439, 668, 1648, 2302, 1944, 1401, 562, 1329, 895, 1624, 2815, 2095, 1395, 1952, 1576, 1284, 803, 3236, 1341, 1447, 1196, 596, 1073, 817, 1132, 985, 1310, 1061, 1146, 1813, 2815, 906, 1344, 1435, 1124, 2568, 1282, 986, 1360, 1006, 1333, 1087, 809, 1124, 873, 914, 945, 1477, 1195, 1377, 964, 1056, 941, 993, 677, 1354, 1359, 1154, 2141, 975, 1078, 1062, 756, 709, 1268, 1339, 1121, 919, 489, 965, 54…	0.353, 0.535, 0.261, 0.141, 0.161, 0.204, 0.353, 0.185, 0.25, 0.154, 0.089, 0.116, 0.155, 0.114, 0.133, 0.151, 0.212, 0.059, 0.13, 0.12, 0.142, 0.247, 0.152, 0.187, 0.139, 0.153, 0.118, 0.141, 0.132, 0.086, 0.056, 0.152, 0.108, 0.1, 0.118, 0.055, 0.103, 0.124, 0.092, 0.119, 0.091, 0.11, 0.137, 0.102, 0.126, 0.118, 0.113, 0.074, 0.088, 0.078, 0.106, 0.096, 0.106, 0.096, 0.133, 0.071, 0.07, 0.08, 0…	exon	CB2051-11-R01, CB2032-11-R01, CB3019-11-R01, CB2036-11-R01, CB2001-11-R01, CB2038-11-R01, CB2056-11-R01, CB3007-11-R01, CB3009-11-R01, CB3005-11-R01, CB2018-11-R01, CB3030-11-R01, CB2019-11-R01, CB3038-11-R01, CB3043-11-R01, CB3018-11-R01, CB3004-11-R01, CB2013-11-R01, CB3012-11-R01, CB2002-11-R01, CB2034-11-R01, CB2023-11-R01, CB2048-11-R01, CB2030-11-R01, CB2005-11-R01, CB3001-11-R01, CB3023-11…
chr3(-):196391813-196403019	UBXN7	393, 333, 333, 220, 179, 174, 150, 125, 123, 105, 101, 97, 95, 95, 92, 92, 88, 87, 84, 83, 83, 79, 79, 74, 71, 71, 70, 70, 70, 68, 66, 66, 65, 64, 64, 62, 61, 59, 59, 57, 57, 56, 56, 56, 55, 55, 54, 51, 48, 45, 45, 43, 42, 41, 41, 41, 38, 34, 34, 34, 32, 32, 32, 32, 32, 30, 28, 28, 28, 27, 27, 27, 25, 25, 23, 20, 20, 20, 20, 20, 20, 19, 19, 19, 18, 18, 15, 15, 15, 12, 12, 11, 11, 11, 10, 10, 10, …	469, 570, 955, 709, 445, 746, 442, 785, 337, 560, 417, 288, 561, 343, 405, 640, 694, 494, 316, 749, 428, 441, 244, 272, 311, 273, 234, 510, 406, 371, 344, 397, 279, 248, 365, 705, 388, 290, 387, 206, 557, 313, 580, 344, 263, 665, 222, 484, 460, 406, 356, 876, 338, 294, 309, 341, 284, 135, 403, 329, 623, 240, 183, 365, 344, 345, 643, 352, 436, 344, 547, 432, 496, 365, 317, 213, 265, 290, 172, 313,…	0.626, 0.539, 0.411, 0.383, 0.446, 0.318, 0.404, 0.242, 0.422, 0.273, 0.326, 0.402, 0.253, 0.356, 0.312, 0.223, 0.202, 0.26, 0.347, 0.181, 0.279, 0.264, 0.393, 0.352, 0.313, 0.342, 0.374, 0.215, 0.256, 0.268, 0.277, 0.25, 0.318, 0.34, 0.26, 0.15, 0.239, 0.289, 0.234, 0.356, 0.17, 0.264, 0.162, 0.246, 0.295, 0.142, 0.327, 0.174, 0.173, 0.181, 0.202, 0.089, 0.199, 0.218, 0.21, 0.194, 0.211, 0.335, …	exon	CB2051-11-R01, CB2032-11-R01, CB2056-11-R01, CB2001-11-R01, CB2038-11-R01, CB2052-11-R01, CB2019-11-R01, CB2036-11-R01, CB2006-11-R01, CB2048-11-R01, CB3043-11-R01, CB2042-11-R01, CB3030-11-R01, CB3034-11-R01, CB2049-11-R01, CB3038-11-R01, CB3017-11-R01, CB2064-11-R01, CB3019-11-R01, CB2018-11-R01, CB3009-11-R01, CB2012-11-R01, CB2055-11-R01, CB2028-11-R01, CB2053-11-R01, CB3045-11-R01, CB2027-11…
chr7(+):92294889-92327900	ANKIB1	391, 287, 249, 240, 153, 127, 104, 101, 98, 89, 85, 77, 76, 72, 70, 67, 60, 59, 58, 58, 58, 57, 56, 56, 54, 53, 53, 52, 51, 50, 50, 50, 48, 48, 48, 47, 46, 44, 44, 43, 42, 42, 39, 38, 38, 36, 35, 35, 35, 35, 34, 34, 33, 33, 32, 32, 32, 30, 30, 30, 30, 29, 29, 28, 27, 27, 26, 26, 26, 26, 24, 24, 24, 23, 23, 23, 23, 22, 21, 21, 21, 20, 20, 19, 17, 17, 16, 16, 15, 15, 13, 11, 11, 8, 7, 5, 3	1306, 1831, 4869, 1189, 768, 648, 1089, 709, 1150, 554, 447, 681, 686, 580, 800, 1102, 734, 674, 959, 812, 405, 536, 548, 698, 303, 805, 487, 788, 469, 845, 566, 772, 718, 452, 282, 638, 393, 333, 318, 739, 370, 501, 453, 581, 290, 379, 391, 1054, 491, 539, 535, 487, 407, 426, 168, 307, 428, 312, 457, 419, 485, 343, 353, 467, 367, 372, 285, 289, 309, 355, 524, 696, 451, 532, 389, 238, 305, 407, 6…	0.375, 0.239, 0.093, 0.288, 0.285, 0.282, 0.16, 0.222, 0.146, 0.243, 0.276, 0.184, 0.181, 0.199, 0.149, 0.108, 0.141, 0.149, 0.108, 0.125, 0.223, 0.175, 0.17, 0.138, 0.263, 0.116, 0.179, 0.117, 0.179, 0.106, 0.15, 0.115, 0.118, 0.175, 0.254, 0.128, 0.19, 0.209, 0.217, 0.104, 0.185, 0.144, 0.147, 0.116, 0.208, 0.16, 0.152, 0.062, 0.125, 0.115, 0.113, 0.123, 0.14, 0.134, 0.276, 0.173, 0.13, 0.161, …	exon	CB2051-11-R01, CB3038-11-R01, CB2056-11-R01, CB2019-11-R01, CB2038-11-R01, CB2002-11-R01, CB2052-11-R01, CB2015-11-R01, CB2032-11-R01, CB3007-11-R01, CB3019-11-R01, CB2005-11-R01, CB2057-11-R01, CB3020-11-R01, CB2001-11-R01, CB2036-11-R01, CB2046-11-R01, CB2048-11-R01, CB2006-11-R01, CB2007-11-R01, CB2053-11-R01, CB3022-11-R01, CB2012-11-R01, CB3004-11-R01, CB2050-11-R01, CB2016-11-R01, CB3013-11…
chr4(+):48369849-48383784	SLAIN2	388, 332, 252, 195, 153, 151, 132, 119, 119, 118, 118, 114, 113, 111, 111, 110, 110, 109, 93, 93, 87, 83, 83, 82, 82, 77, 77, 70, 70, 69, 68, 65, 65, 61, 61, 61, 59, 59, 58, 56, 55, 54, 53, 53, 52, 52, 49, 49, 49, 48, 47, 46, 46, 46, 46, 45, 45, 44, 43, 43, 42, 40, 37, 37, 37, 35, 34, 33, 31, 31, 31, 31, 30, 29, 28, 28, 27, 26, 26, 26, 25, 24, 23, 23, 22, 22, 20, 18, 17, 16, 16, 16, 13, 13, 13, 9	510, 386, 580, 280, 230, 197, 528, 131, 337, 602, 307, 127, 150, 289, 216, 425, 229, 378, 197, 239, 304, 188, 386, 310, 363, 258, 277, 204, 162, 188, 185, 306, 273, 249, 299, 230, 271, 351, 223, 215, 207, 157, 163, 341, 349, 205, 149, 274, 217, 139, 177, 187, 260, 195, 200, 139, 164, 148, 201, 127, 156, 150, 436, 190, 188, 192, 166, 199, 173, 371, 168, 195, 215, 253, 391, 215, 229, 102, 220, 241,…	0.603, 0.632, 0.465, 0.582, 0.571, 0.605, 0.333, 0.645, 0.414, 0.282, 0.435, 0.642, 0.601, 0.434, 0.507, 0.341, 0.49, 0.366, 0.486, 0.438, 0.364, 0.469, 0.301, 0.346, 0.311, 0.374, 0.357, 0.407, 0.464, 0.423, 0.424, 0.298, 0.323, 0.329, 0.29, 0.347, 0.303, 0.252, 0.342, 0.343, 0.347, 0.408, 0.394, 0.237, 0.23, 0.337, 0.397, 0.263, 0.311, 0.409, 0.347, 0.33, 0.261, 0.321, 0.315, 0.393, 0.354, 0.37…	exon	CB2051-11-R01, CB2032-11-R01, CB2056-11-R01, CB2038-11-R01, CB2048-11-R01, CB2015-11-R01, CB2001-11-R01, CB2002-11-R01, CB3038-11-R01, CB2052-11-R01, CB3004-11-R01, CB2053-11-R01, CB3019-11-R01, CB2047-11-R01, CB2062-11-R01, CB2018-11-R01, CB3007-11-R01, CB2036-11-R01, CB2020-11-R01, CB3023-11-R01, CB3005-11-R01, CB2034-11-R01, CB3017-11-R01, CB2007-11-R01, CB2014-11-R01, CB2046-11-R01, CB3020-11…
chr11(+):32927157-32935435	QSER1	386, 331, 319, 249, 180, 167, 146, 125, 123, 118, 107, 103, 100, 92, 90, 89, 84, 84, 83, 83, 80, 79, 76, 76, 75, 74, 70, 68, 68, 65, 62, 61, 59, 59, 58, 57, 57, 57, 57, 56, 54, 53, 49, 48, 48, 48, 48, 47, 46, 45, 44, 43, 43, 43, 43, 42, 42, 42, 41, 41, 41, 40, 39, 39, 38, 37, 36, 36, 35, 35, 34, 34, 33, 32, 31, 30, 28, 27, 27, 25, 25, 22, 21, 20, 19, 18, 17, 16, 16, 15, 12, 11, 11, 10, 7, 5, 5	566, 780, 658, 514, 401, 234, 470, 601, 222, 334, 458, 288, 502, 438, 330, 779, 491, 212, 386, 389, 679, 283, 223, 226, 453, 188, 596, 277, 350, 330, 306, 200, 180, 217, 284, 229, 191, 243, 255, 239, 193, 242, 187, 173, 189, 214, 307, 223, 261, 210, 200, 169, 177, 230, 205, 374, 213, 427, 277, 275, 178, 192, 180, 207, 156, 208, 251, 274, 353, 134, 329, 378, 114, 436, 226, 251, 245, 283, 230, 233,…	0.577, 0.459, 0.492, 0.492, 0.473, 0.588, 0.383, 0.294, 0.526, 0.414, 0.318, 0.417, 0.285, 0.296, 0.353, 0.186, 0.255, 0.442, 0.301, 0.299, 0.191, 0.358, 0.405, 0.402, 0.249, 0.44, 0.19, 0.329, 0.28, 0.283, 0.288, 0.379, 0.396, 0.352, 0.29, 0.332, 0.374, 0.319, 0.309, 0.319, 0.359, 0.305, 0.344, 0.357, 0.337, 0.31, 0.238, 0.297, 0.261, 0.3, 0.306, 0.337, 0.327, 0.272, 0.296, 0.183, 0.283, 0.164, …	exon	CB2052-11-R01, CB2018-11-R01, CB2032-11-R01, CB3004-11-R01, CB2038-11-R01, CB2051-11-R01, CB2036-11-R01, CB2056-11-R01, CB2023-11-R01, CB2062-11-R01, CB3019-11-R01, CB2034-11-R01, CB3023-11-R01, CB3030-11-R01, CB2047-11-R01, CB2013-11-R01, CB2016-11-R01, CB2061-11-R01, CB2003-11-R01, CB3021-11-R01, CB2001-11-R01, CB2057-11-R01, CB2049-11-R01, CB2059-11-R01, CB2008-11-R01, CB2039-11-R01, CB3015-11…
chr2(-):55025086-55028220	RTN4	383, 209, 204, 187, 186, 151, 132, 122, 117, 116, 113, 111, 111, 94, 90, 88, 88, 82, 75, 74, 70, 67, 58, 53, 53, 53, 51, 50, 50, 43, 41, 39, 39, 39, 36, 34, 34, 33, 33, 33, 31, 31, 29, 29, 29, 28, 28, 28, 26, 26, 26, 26, 26, 25, 22, 22, 22, 22, 21, 21, 20, 20, 18, 18, 17, 17, 16, 16, 15, 15, 15, 14, 14, 13, 12, 12, 12, 11, 11, 11, 10, 9, 9, 9, 9, 8, 8, 8, 7, 6, 5, 5, 4, 4, 3, 3	806, 426, 520, 441, 610, 291, 353, 311, 314, 232, 368, 570, 715, 392, 384, 490, 160, 293, 216, 429, 476, 496, 365, 153, 319, 280, 339, 202, 520, 222, 541, 419, 874, 291, 130, 207, 142, 348, 151, 364, 424, 377, 276, 446, 214, 180, 111, 187, 339, 303, 154, 222, 167, 301, 519, 199, 459, 276, 127, 180, 190, 317, 232, 181, 342, 115, 262, 211, 326, 183, 145, 132, 87, 417, 571, 269, 395, 272, 273, 132, …	0.487, 0.495, 0.44, 0.459, 0.379, 0.509, 0.428, 0.44, 0.427, 0.5, 0.38, 0.28, 0.237, 0.324, 0.319, 0.264, 0.524, 0.359, 0.41, 0.256, 0.227, 0.213, 0.241, 0.409, 0.249, 0.275, 0.231, 0.331, 0.161, 0.279, 0.132, 0.157, 0.082, 0.211, 0.356, 0.247, 0.324, 0.159, 0.304, 0.153, 0.128, 0.141, 0.174, 0.115, 0.213, 0.237, 0.335, 0.23, 0.133, 0.146, 0.252, 0.19, 0.237, 0.142, 0.078, 0.181, 0.087, 0.138, 0.…	exon	CB2051-11-R01, CB2064-11-R01, CB3004-11-R01, CB3022-11-R01, CB2002-11-R01, CB2032-11-R01, CB2049-11-R01, CB2003-11-R01, CB2063-11-R01, CB3029-11-R01, CB2022-11-R01, CB2018-11-R01, CB2052-11-R01, CB3023-11-R01, CB3012-11-R01, CB2001-11-R01, CB2038-11-R01, CB2047-11-R01, CB2062-11-R01, CB3017-11-R01, CB3007-11-R01, CB2012-11-R01, CB3019-11-R01, CB2028-11-R01, CB3015-11-R01, CB3033-11-R01, CB2065-11…
chr14(-):88726541-88746283	AL121768.1	380, 353, 302, 244, 237, 233, 233, 231, 197, 195, 178, 172, 166, 153, 137, 132, 128, 125, 118, 118, 107, 105, 105, 104, 102, 99, 93, 90, 90, 89, 89, 89, 84, 78, 77, 77, 74, 71, 70, 67, 67, 67, 67, 66, 65, 65, 63, 62, 62, 60, 59, 59, 58, 58, 58, 58, 56, 55, 51, 51, 49, 49, 49, 48, 48, 47, 44, 44, 42, 41, 40, 40, 39, 38, 38, 30, 30, 29, 29, 29, 28, 28, 27, 24, 22, 22, 18, 15, 11, 9, 7, 4, 4	2126, 7392, 4836, 6939, 3471, 3172, 2301, 3244, 3021, 4602, 2758, 2853, 6812, 5703, 3158, 2169, 4955, 5355, 4783, 2804, 2327, 2132, 3349, 3754, 4007, 2060, 3451, 2262, 2138, 1554, 2396, 2166, 2182, 1766, 1540, 2094, 1189, 3102, 2742, 1151, 1535, 2014, 3573, 1645, 2203, 5576, 1461, 3375, 1968, 3246, 1604, 1990, 1888, 2058, 2330, 985, 1351, 1742, 1554, 2843, 2338, 1234, 1526, 1458, 2700, 617, 1609,…	0.263, 0.087, 0.111, 0.066, 0.12, 0.128, 0.168, 0.125, 0.115, 0.078, 0.114, 0.108, 0.046, 0.051, 0.08, 0.109, 0.049, 0.045, 0.047, 0.078, 0.084, 0.09, 0.059, 0.052, 0.048, 0.088, 0.051, 0.074, 0.078, 0.103, 0.069, 0.076, 0.071, 0.081, 0.091, 0.069, 0.111, 0.044, 0.049, 0.104, 0.08, 0.062, 0.036, 0.074, 0.056, 0.023, 0.079, 0.035, 0.059, 0.036, 0.069, 0.056, 0.058, 0.053, 0.047, 0.105, 0.077, 0.05…	exon	CB2051-11-R01, CB2048-11-R01, CB2038-11-R01, CB2018-11-R01, CB2019-11-R01, CB2002-11-R01, CB3020-11-R01, CB2052-11-R01, CB2015-11-R01, CB3012-11-R01, CB2036-11-R01, CB3004-11-R01, CB3017-11-R01, CB3023-11-R01, CB2050-11-R01, CB3034-11-R01, CB3021-11-R01, CB2001-11-R01, CB2016-11-R01, CB3022-11-R01, CB3007-11-R01, CB2061-11-R01, CB3002-11-R01, CB2014-11-R01, CB3016-11-R01, CB2045-11-R01, CB2026-11…
chr6(-):136388393-136389517	MAP7	374, 369, 300, 241, 225, 202, 183, 181, 170, 166, 161, 158, 157, 149, 128, 126, 118, 115, 109, 106, 103, 98, 83, 81, 78, 78, 77, 71, 70, 68, 63, 63, 61, 55, 51, 49, 48, 47, 46, 45, 44, 43, 43, 41, 40, 39, 38, 36, 35, 34, 32, 32, 31, 31, 31, 30, 29, 27, 26, 25, 24, 21, 21, 21, 20, 18, 17, 17, 17, 17, 13, 13, 10, 10, 10, 10, 9, 9, 9, 8, 8, 6, 5, 4, 4, 4, 4, 4, 3, 3, 3, 2, 2	1309, 3391, 861, 951, 988, 867, 847, 1390, 535, 719, 1077, 902, 1425, 913, 1188, 700, 756, 629, 694, 1620, 785, 744, 674, 1299, 3574, 903, 677, 320, 345, 1683, 758, 937, 625, 685, 654, 190, 632, 511, 686, 363, 501, 889, 375, 798, 714, 698, 1461, 576, 582, 455, 702, 292, 615, 523, 449, 332, 604, 410, 635, 419, 219, 278, 185, 551, 676, 172, 144, 181, 144, 123, 787, 219, 319, 414, 301, 324, 251, 91,…	0.364, 0.179, 0.411, 0.336, 0.313, 0.318, 0.302, 0.207, 0.389, 0.316, 0.23, 0.259, 0.181, 0.246, 0.177, 0.265, 0.238, 0.268, 0.239, 0.116, 0.208, 0.209, 0.198, 0.111, 0.042, 0.147, 0.185, 0.307, 0.289, 0.075, 0.143, 0.119, 0.163, 0.138, 0.135, 0.34, 0.132, 0.155, 0.118, 0.199, 0.149, 0.088, 0.187, 0.093, 0.101, 0.101, 0.049, 0.111, 0.107, 0.13, 0.084, 0.18, 0.092, 0.106, 0.121, 0.153, 0.088, 0.11…	exon	CB2051-11-R01, CB2056-11-R01, CB2032-11-R01, CB2019-11-R01, CB3034-11-R01, CB2015-11-R01, CB2023-11-R01, CB2012-11-R01, CB3020-11-R01, CB2038-11-R01, CB2007-11-R01, CB2039-11-R01, CB2048-11-R01, CB2036-11-R01, CB2046-11-R01, CB2055-11-R01, CB2021-11-R01, CB2052-11-R01, CB2005-11-R01, CB3035-11-R01, CB3007-11-R01, CB3004-11-R01, CB3032-11-R01, CB3017-11-R01, CB2006-11-R01, CB2017-11-R01, CB3033-11…
chr2(-):61522611-61526521	XPO1	373, 290, 173, 135, 119, 116, 103, 103, 97, 85, 80, 77, 76, 65, 63, 61, 58, 57, 56, 55, 54, 54, 53, 53, 50, 50, 49, 45, 45, 43, 43, 42, 41, 39, 38, 36, 34, 34, 33, 33, 33, 32, 31, 31, 31, 30, 30, 30, 30, 29, 29, 28, 27, 27, 27, 26, 26, 26, 25, 25, 25, 24, 24, 23, 22, 22, 21, 21, 20, 20, 19, 18, 17, 16, 16, 16, 15, 15, 15, 14, 14, 14, 14, 13, 13, 12, 12, 12, 11, 11, 10, 10, 9, 9, 9, 9, 6	2063, 1069, 869, 1735, 2052, 1087, 2388, 3207, 2592, 1429, 2431, 1661, 989, 1894, 1480, 597, 1205, 3238, 1509, 1823, 1383, 1678, 1376, 2484, 1267, 1487, 1387, 1800, 1471, 1538, 1326, 1149, 771, 845, 666, 2847, 2014, 1622, 1398, 1146, 1371, 1576, 2487, 3671, 1890, 1610, 793, 1097, 1138, 1122, 1171, 1529, 1090, 861, 1354, 723, 977, 1321, 916, 1302, 1593, 831, 1181, 1428, 1526, 878, 1571, 1241, 898,…	0.266, 0.352, 0.285, 0.135, 0.104, 0.176, 0.079, 0.06, 0.07, 0.106, 0.062, 0.085, 0.133, 0.064, 0.078, 0.17, 0.088, 0.034, 0.069, 0.057, 0.072, 0.06, 0.072, 0.041, 0.073, 0.063, 0.066, 0.048, 0.058, 0.053, 0.061, 0.068, 0.096, 0.085, 0.102, 0.025, 0.033, 0.04, 0.045, 0.054, 0.046, 0.039, 0.024, 0.017, 0.032, 0.036, 0.07, 0.052, 0.05, 0.049, 0.047, 0.035, 0.047, 0.059, 0.038, 0.067, 0.051, 0.038, …	exon	CB2051-11-R01, CB2032-11-R01, CB2056-11-R01, CB2019-11-R01, CB3019-11-R01, CB2049-11-R01, CB2001-11-R01, CB2018-11-R01, CB2036-11-R01, CB2047-11-R01, CB3038-11-R01, CB2038-11-R01, CB3004-11-R01, CB3015-11-R01, CB2005-11-R01, CB2065-11-R01, CB2029-11-R01, CB2016-11-R01, CB2042-11-R01, CB3039-11-R01, CB2006-11-R01, CB3023-11-R01, CB2062-11-R01, CB3030-11-R01, CB2048-11-R01, CB2052-11-R01, CB2034-11…
chr14(+):100937403-100949596	MEG8	373, 304, 274, 207, 170, 136, 129, 128, 126, 123, 99, 94, 94, 94, 89, 89, 83, 76, 73, 69, 62, 55, 55, 50, 49, 49, 47, 47, 47, 47, 44, 43, 43, 43, 41, 41, 40, 40, 36, 35, 35, 33, 32, 32, 30, 30, 29, 27, 25, 23, 23, 23, 21, 19, 19, 18, 18, 17, 17, 17, 16, 15, 15, 15, 14, 14, 13, 13, 13, 13, 13, 13, 13, 12, 12, 11, 10, 10, 10, 9, 7, 6, 6, 6, 5, 4, 4	3337, 2973, 2740, 1684, 2671, 4124, 554, 1158, 474, 1217, 1690, 563, 1641, 800, 682, 475, 987, 1137, 1667, 655, 673, 1380, 1471, 704, 812, 1180, 907, 352, 154, 614, 1037, 349, 1231, 796, 691, 466, 527, 940, 415, 804, 486, 1304, 638, 686, 656, 606, 306, 616, 1262, 474, 238, 884, 372, 1749, 704, 741, 319, 282, 445, 490, 308, 1203, 192, 324, 287, 281, 733, 354, 914, 356, 506, 172, 388, 981, 370, 417…	0.183, 0.17, 0.167, 0.197, 0.113, 0.062, 0.318, 0.181, 0.347, 0.168, 0.105, 0.25, 0.103, 0.19, 0.207, 0.273, 0.144, 0.118, 0.081, 0.174, 0.156, 0.074, 0.07, 0.124, 0.108, 0.077, 0.094, 0.211, 0.379, 0.133, 0.078, 0.198, 0.065, 0.098, 0.106, 0.15, 0.132, 0.078, 0.148, 0.08, 0.126, 0.048, 0.091, 0.085, 0.084, 0.09, 0.159, 0.081, 0.038, 0.088, 0.162, 0.049, 0.101, 0.021, 0.051, 0.046, 0.101, 0.108, …	exon	CB3043-11-R01, CB3012-11-R01, CB2018-11-R01, CB3019-11-R01, CB3017-11-R01, CB2013-11-R01, CB2023-11-R01, CB2008-11-R01, CB2032-11-R01, CB2038-11-R01, CB2005-11-R01, CB2049-11-R01, CB2051-11-R01, CB2062-11-R01, CB2052-11-R01, CB3009-11-R01, CB3023-11-R01, CB3008-11-R01, CB3041-11-R01, CB3002-11-R01, CB2016-11-R01, CB2048-11-R01, CB3021-11-R01, CB2054-11-R01, CB2046-11-R01, CB3013-11-R01, CB2014-11…
chr12(-):108652272-108654410	CORO1C	369, 367, 273, 179, 165, 157, 151, 126, 122, 121, 99, 97, 93, 89, 87, 83, 82, 79, 76, 75, 75, 73, 72, 69, 69, 68, 66, 64, 57, 57, 55, 54, 54, 54, 52, 51, 51, 50, 50, 48, 47, 46, 45, 45, 44, 44, 44, 44, 44, 43, 41, 40, 39, 39, 39, 38, 37, 37, 36, 35, 35, 35, 34, 34, 33, 32, 31, 31, 31, 31, 28, 28, 26, 25, 25, 24, 24, 23, 21, 20, 20, 18, 18, 18, 18, 17, 16, 16, 16, 15, 13, 11, 6	1134, 1342, 751, 454, 1193, 481, 515, 674, 313, 323, 215, 461, 640, 586, 542, 1073, 741, 398, 525, 644, 586, 503, 444, 345, 344, 206, 226, 236, 263, 170, 386, 405, 491, 250, 1010, 436, 306, 198, 267, 610, 422, 651, 186, 331, 361, 476, 455, 312, 384, 458, 375, 441, 516, 225, 192, 401, 288, 426, 189, 253, 382, 384, 296, 206, 232, 287, 171, 411, 426, 535, 165, 219, 361, 262, 189, 382, 206, 310, 324,…	0.394, 0.354, 0.421, 0.441, 0.217, 0.395, 0.37, 0.272, 0.438, 0.428, 0.479, 0.296, 0.225, 0.233, 0.243, 0.134, 0.181, 0.284, 0.225, 0.189, 0.204, 0.225, 0.245, 0.286, 0.286, 0.398, 0.369, 0.352, 0.302, 0.401, 0.222, 0.211, 0.18, 0.302, 0.093, 0.19, 0.25, 0.336, 0.272, 0.136, 0.182, 0.124, 0.326, 0.214, 0.196, 0.156, 0.162, 0.22, 0.186, 0.158, 0.179, 0.154, 0.131, 0.257, 0.289, 0.159, 0.204, 0.148…	exon	CB2056-11-R01, CB2051-11-R01, CB2032-11-R01, CB2019-11-R01, CB2001-11-R01, CB3007-11-R01, CB2048-11-R01, CB2036-11-R01, CB2002-11-R01, CB3012-11-R01, CB3019-11-R01, CB3031-11-R01, CB2063-11-R01, CB3030-11-R01, CB3015-11-R01, CB2029-11-R01, CB2052-11-R01, CB2005-11-R01, CB2049-11-R01, CB2018-11-R01, CB3038-11-R01, CB3004-11-R01, CB3020-11-R01, CB2015-11-R01, CB3034-11-R01, CB3022-11-R01, CB3023-11…
chr4(-):150467673-150491035	LRBA	367, 319, 304, 293, 221, 183, 177, 143, 134, 130, 126, 123, 116, 101, 89, 82, 80, 76, 73, 71, 71, 68, 53, 52, 50, 49, 48, 46, 44, 44, 43, 41, 39, 38, 37, 36, 34, 34, 33, 33, 32, 31, 30, 30, 28, 27, 26, 26, 24, 21, 21, 20, 19, 17, 17, 17, 15, 15, 15, 14, 14, 14, 12, 10, 10, 10, 9, 9, 9, 9, 8, 7, 7, 7, 7, 7, 6, 6, 6, 5, 4, 2	2406, 575, 943, 800, 1369, 1126, 1136, 2996, 227, 34, 334, 796, 788, 846, 350, 337, 772, 1107, 1129, 384, 1064, 449, 608, 199, 476, 518, 157, 176, 549, 197, 548, 1068, 210, 108, 297, 399, 469, 327, 283, 128, 556, 112, 231, 612, 95, 252, 313, 281, 332, 194, 153, 378, 199, 476, 378, 109, 186, 274, 99, 237, 126, 78, 70, 139, 89, 96, 147, 153, 98, 126, 57, 161, 83, 210, 77, 189, 76, 103, 77, 123, 54,…	0.234, 0.526, 0.392, 0.423, 0.244, 0.245, 0.238, 0.087, 0.541, 0.884, 0.43, 0.236, 0.227, 0.193, 0.337, 0.327, 0.172, 0.121, 0.115, 0.27, 0.118, 0.232, 0.148, 0.343, 0.174, 0.159, 0.379, 0.343, 0.138, 0.309, 0.136, 0.071, 0.271, 0.413, 0.199, 0.153, 0.127, 0.172, 0.189, 0.34, 0.103, 0.356, 0.206, 0.089, 0.371, 0.176, 0.142, 0.156, 0.126, 0.178, 0.215, 0.096, 0.16, 0.067, 0.083, 0.238, 0.139, 0.09…	exon	CB3019-11-R01, CB3009-11-R01, CB2002-11-R01, CB3023-11-R01, CB2056-11-R01, CB3005-11-R01, CB2049-11-R01, CB2013-11-R01, CB2048-11-R01, CB2023-11-R01, CB2032-11-R01, CB2052-11-R01, CB3017-11-R01, CB2047-11-R01, CB2019-11-R01, CB3033-11-R01, CB3018-11-R01, CB2001-11-R01, CB2016-11-R01, CB3007-11-R01, CB3039-11-R01, CB3020-11-R01, CB2034-11-R01, CB2012-11-R01, CB2007-11-R01, CB2008-11-R01, CB3012-11…
chr1(-):8541214-8557523	RERE	366, 342, 144, 142, 113, 108, 102, 91, 90, 85, 80, 80, 71, 66, 64, 63, 57, 56, 53, 52, 51, 48, 47, 46, 42, 40, 40, 38, 38, 37, 37, 36, 36, 36, 36, 35, 35, 34, 32, 32, 31, 30, 30, 28, 28, 27, 27, 26, 26, 26, 25, 23, 23, 23, 22, 22, 21, 20, 19, 19, 19, 19, 17, 17, 17, 16, 16, 15, 15, 13, 12, 12, 11, 11, 11, 11, 9, 9, 9, 9, 9, 8, 8, 7, 7, 7, 7, 7, 7, 6, 4, 2, 2	1353, 1130, 286, 716, 543, 646, 1395, 303, 638, 420, 386, 711, 466, 546, 758, 409, 557, 328, 226, 572, 713, 377, 423, 457, 213, 250, 330, 508, 487, 314, 297, 533, 294, 760, 260, 613, 365, 442, 386, 396, 400, 153, 351, 332, 277, 813, 326, 397, 311, 336, 444, 319, 542, 231, 582, 96, 361, 241, 292, 203, 222, 301, 283, 216, 336, 411, 259, 301, 316, 452, 358, 360, 287, 558, 197, 317, 217, 271, 395, 22…	0.351, 0.377, 0.502, 0.284, 0.294, 0.251, 0.128, 0.375, 0.22, 0.288, 0.293, 0.184, 0.234, 0.195, 0.144, 0.236, 0.17, 0.255, 0.319, 0.154, 0.125, 0.203, 0.182, 0.168, 0.283, 0.242, 0.195, 0.13, 0.135, 0.191, 0.199, 0.119, 0.197, 0.087, 0.217, 0.102, 0.161, 0.133, 0.142, 0.139, 0.134, 0.282, 0.146, 0.144, 0.168, 0.062, 0.142, 0.116, 0.143, 0.134, 0.101, 0.126, 0.078, 0.166, 0.07, 0.314, 0.104, 0.14…	exon	CB2051-11-R01, CB2032-11-R01, CB3019-11-R01, CB2049-11-R01, CB3007-11-R01, CB2048-11-R01, CB2056-11-R01, CB2038-11-R01, CB2052-11-R01, CB2002-11-R01, CB2005-11-R01, CB3004-11-R01, CB2019-11-R01, CB3038-11-R01, CB2036-11-R01, CB3034-11-R01, CB2015-11-R01, CB3009-11-R01, CB3022-11-R01, CB3033-11-R01, CB2018-11-R01, CB2029-11-R01, CB2017-11-R01, CB3023-11-R01, CB3030-11-R01, CB3002-11-R01, CB3043-11…
chr2(+):147896301-147899898	ACVR2A	366, 220, 178, 172, 161, 152, 134, 123, 123, 119, 116, 110, 102, 96, 90, 89, 88, 84, 84, 79, 78, 76, 73, 67, 67, 64, 63, 61, 61, 61, 60, 60, 59, 59, 59, 58, 58, 57, 56, 55, 55, 55, 53, 53, 53, 53, 51, 50, 50, 48, 48, 48, 47, 45, 45, 44, 39, 39, 37, 36, 34, 34, 34, 33, 30, 30, 29, 29, 29, 27, 27, 27, 25, 24, 24, 24, 24, 23, 20, 19, 18, 18, 17, 16, 15, 15, 13, 12, 11, 11, 6, 4, 3	449, 294, 255, 310, 315, 277, 99, 282, 312, 436, 267, 356, 419, 208, 194, 457, 248, 256, 222, 397, 210, 254, 418, 448, 304, 113, 297, 282, 226, 178, 230, 164, 361, 172, 326, 321, 93, 206, 168, 200, 230, 248, 187, 189, 186, 247, 328, 317, 127, 268, 166, 364, 183, 93, 248, 213, 191, 183, 106, 131, 200, 122, 189, 184, 127, 236, 299, 145, 150, 297, 201, 183, 156, 84, 152, 195, 174, 40, 234, 161, 111,…	0.62, 0.599, 0.583, 0.526, 0.505, 0.523, 0.73, 0.466, 0.441, 0.353, 0.465, 0.382, 0.327, 0.48, 0.481, 0.28, 0.415, 0.396, 0.431, 0.285, 0.426, 0.374, 0.259, 0.23, 0.306, 0.531, 0.298, 0.302, 0.351, 0.407, 0.343, 0.423, 0.246, 0.407, 0.266, 0.265, 0.555, 0.356, 0.4, 0.355, 0.324, 0.307, 0.362, 0.359, 0.363, 0.3, 0.237, 0.24, 0.441, 0.264, 0.366, 0.209, 0.339, 0.492, 0.266, 0.292, 0.29, 0.299, 0.41…	exon	CB2051-11-R01, CB2002-11-R01, CB3023-11-R01, CB2012-11-R01, CB3007-11-R01, CB3012-11-R01, CB2032-11-R01, CB2036-11-R01, CB2053-11-R01, CB3004-11-R01, CB2019-11-R01, CB2015-11-R01, CB2046-11-R01, CB2038-11-R01, CB2045-11-R01, CB2052-11-R01, CB2007-11-R01, CB2048-11-R01, CB2055-11-R01, CB2018-11-R01, CB3034-11-R01, CB3043-11-R01, CB3038-11-R01, CB2004-11-R01, CB2016-11-R01, CB2056-11-R01, CB2029-11…
chr17(+):42498924-42501304	ATP6V0A1	363, 231, 228, 172, 147, 146, 145, 128, 126, 118, 112, 107, 105, 95, 93, 92, 84, 77, 69, 69, 67, 67, 60, 55, 54, 53, 53, 53, 47, 47, 45, 41, 41, 40, 38, 38, 35, 35, 35, 34, 34, 33, 32, 31, 31, 31, 29, 29, 29, 28, 28, 27, 27, 27, 27, 26, 25, 25, 25, 24, 24, 24, 23, 23, 22, 21, 21, 20, 20, 17, 16, 16, 16, 15, 15, 15, 15, 14, 14, 14, 13, 13, 13, 13, 12, 11, 11, 11, 10, 10, 9, 9, 9, 8, 7, 4, 2	1456, 4792, 2619, 4353, 2520, 4365, 2553, 1335, 929, 1339, 3195, 1578, 1140, 1640, 1272, 1551, 1934, 1557, 1489, 1846, 1588, 1243, 783, 2269, 2386, 865, 1533, 1240, 1251, 1110, 857, 1454, 1104, 1314, 2135, 252, 733, 1043, 1861, 1773, 1181, 1231, 758, 927, 927, 832, 1550, 1586, 761, 493, 990, 1185, 991, 1033, 1702, 1129, 1414, 484, 1634, 1264, 1397, 1652, 758, 793, 793, 1373, 1427, 877, 1911, 1252…	0.333, 0.088, 0.148, 0.073, 0.104, 0.063, 0.102, 0.161, 0.213, 0.15, 0.066, 0.119, 0.156, 0.104, 0.128, 0.106, 0.08, 0.09, 0.085, 0.07, 0.078, 0.097, 0.133, 0.046, 0.043, 0.109, 0.065, 0.079, 0.07, 0.078, 0.095, 0.053, 0.069, 0.057, 0.034, 0.232, 0.087, 0.063, 0.036, 0.037, 0.054, 0.051, 0.078, 0.063, 0.063, 0.069, 0.036, 0.035, 0.071, 0.102, 0.054, 0.044, 0.052, 0.05, 0.031, 0.044, 0.034, 0.094,…	exon	CB2032-11-R01, CB2019-11-R01, CB2051-11-R01, CB3004-11-R01, CB3009-11-R01, CB2052-11-R01, CB2016-11-R01, CB2002-11-R01, CB3019-11-R01, CB3007-11-R01, CB2036-11-R01, CB2005-11-R01, CB2056-11-R01, CB2063-11-R01, CB2038-11-R01, CB2055-11-R01, CB2001-11-R01, CB2049-11-R01, CB2015-11-R01, CB2046-11-R01, CB2010-11-R01, CB2048-11-R01, CB2062-11-R01, CB2018-11-R01, CB3038-11-R01, CB3002-11-R01, CB3012-11…
chr6(+):69233290-69239226	ADGRB3	361, 180, 167, 150, 145, 112, 108, 104, 98, 94, 88, 84, 78, 71, 66, 66, 64, 63, 62, 58, 57, 55, 54, 52, 52, 52, 49, 47, 47, 46, 45, 44, 44, 42, 42, 41, 40, 40, 39, 39, 39, 38, 36, 36, 35, 34, 34, 34, 33, 32, 31, 30, 29, 29, 28, 27, 26, 26, 25, 25, 25, 23, 23, 21, 20, 20, 19, 19, 18, 17, 17, 17, 16, 16, 15, 14, 14, 14, 14, 14, 13, 12, 12, 11, 11, 10, 10, 10, 9, 8, 6, 5, 4, 2	994, 660, 870, 604, 1079, 949, 538, 947, 103, 1145, 1181, 1085, 485, 481, 722, 598, 612, 638, 717, 261, 696, 411, 521, 419, 183, 510, 210, 563, 488, 554, 333, 290, 473, 334, 529, 468, 244, 897, 587, 180, 814, 432, 1047, 538, 392, 566, 280, 520, 1056, 291, 634, 838, 633, 505, 381, 414, 244, 562, 426, 414, 346, 619, 180, 244, 600, 395, 321, 322, 151, 605, 346, 277, 243, 131, 301, 286, 194, 230, 678…	0.421, 0.353, 0.277, 0.332, 0.212, 0.191, 0.286, 0.18, 0.656, 0.141, 0.13, 0.134, 0.243, 0.228, 0.155, 0.181, 0.173, 0.165, 0.147, 0.308, 0.141, 0.211, 0.172, 0.199, 0.362, 0.169, 0.318, 0.143, 0.162, 0.142, 0.213, 0.233, 0.157, 0.201, 0.137, 0.149, 0.247, 0.082, 0.117, 0.302, 0.087, 0.15, 0.064, 0.118, 0.152, 0.107, 0.195, 0.116, 0.059, 0.18, 0.089, 0.067, 0.084, 0.103, 0.128, 0.115, 0.176, 0.08…	exon	CB2051-11-R01, CB2056-11-R01, CB2048-11-R01, CB3007-11-R01, CB2012-11-R01, CB2018-11-R01, CB3004-11-R01, CB3012-11-R01, CB2032-11-R01, CB2036-11-R01, CB3021-11-R01, CB2014-11-R01, CB3043-11-R01, CB3034-11-R01, CB2015-11-R01, CB3045-11-R01, CB2055-11-R01, CB2002-11-R01, CB3017-11-R01, CB3019-11-R01, CB2019-11-R01, CB2062-11-R01, CB3040-11-R01, CB2050-11-R01, CB3009-11-R01, CB3041-11-R01, CB2049-11…
chr2(+):112299849-112300029	ZC3H6	360, 314, 274, 261, 260, 233, 230, 193, 187, 184, 181, 175, 174, 174, 171, 168, 155, 151, 148, 138, 133, 127, 124, 118, 118, 117, 117, 113, 111, 106, 104, 101, 98, 98, 95, 92, 91, 88, 88, 86, 86, 83, 80, 78, 78, 76, 76, 73, 73, 72, 72, 71, 71, 69, 69, 68, 67, 65, 64, 64, 64, 63, 62, 61, 50, 47, 46, 45, 44, 41, 40, 38, 38, 37, 37, 36, 35, 35, 34, 30, 29, 27, 26, 24, 23, 22, 22, 21, 18, 17, 16, 15,…	519, 670, 370, 426, 445, 503, 558, 423, 472, 496, 619, 672, 244, 384, 481, 465, 797, 150, 260, 452, 301, 375, 226, 230, 325, 245, 370, 364, 274, 316, 446, 516, 221, 299, 193, 384, 173, 321, 200, 278, 234, 182, 181, 244, 236, 250, 306, 197, 231, 212, 176, 190, 428, 284, 202, 188, 185, 254, 164, 300, 238, 227, 324, 194, 206, 182, 282, 263, 174, 175, 185, 92, 253, 305, 162, 190, 280, 214, 130, 178, …	0.581, 0.484, 0.597, 0.551, 0.539, 0.481, 0.452, 0.477, 0.442, 0.426, 0.369, 0.342, 0.588, 0.475, 0.416, 0.419, 0.28, 0.668, 0.532, 0.379, 0.469, 0.404, 0.523, 0.506, 0.421, 0.489, 0.387, 0.383, 0.448, 0.402, 0.318, 0.281, 0.47, 0.396, 0.496, 0.324, 0.513, 0.354, 0.468, 0.382, 0.424, 0.477, 0.469, 0.39, 0.398, 0.378, 0.332, 0.426, 0.387, 0.404, 0.45, 0.428, 0.249, 0.327, 0.406, 0.42, 0.42, 0.339,…	exon	CB2051-11-R01, CB3025-11-R01, CB2032-11-R01, CB3007-11-R01, CB2038-11-R01, CB2002-11-R01, CB2052-11-R01, CB2018-11-R01, CB3038-11-R01, CB2036-11-R01, CB2056-11-R01, CB2006-11-R01, CB3004-11-R01, CB3012-11-R01, CB2001-11-R01, CB2019-11-R01, CB3015-11-R01, CB3009-11-R01, CB3030-11-R01, CB2016-11-R01, CB2015-11-R01, CB2046-11-R01, CB3034-11-R01, CB3010-11-R01, CB3020-11-R01, CB2048-11-R01, CB3019-11…
chr17(+):59731421-59738947	VMP1	356, 199, 189, 151, 149, 132, 130, 128, 107, 102, 95, 94, 94, 93, 87, 78, 73, 71, 66, 63, 62, 61, 60, 57, 57, 55, 55, 54, 52, 52, 51, 51, 50, 49, 48, 48, 47, 45, 43, 41, 41, 41, 40, 40, 40, 40, 39, 39, 39, 39, 39, 39, 38, 37, 36, 36, 35, 34, 34, 33, 33, 32, 32, 31, 30, 30, 30, 30, 30, 29, 29, 29, 29, 28, 27, 26, 26, 25, 23, 23, 22, 21, 21, 20, 19, 19, 17, 16, 15, 15, 14, 12, 11, 11, 11, 9, 9, 7, 4	952, 1025, 1035, 856, 1838, 934, 733, 1435, 428, 1182, 1276, 829, 486, 584, 677, 405, 647, 1368, 413, 458, 464, 264, 1037, 538, 490, 554, 520, 538, 396, 1043, 497, 870, 852, 582, 411, 355, 480, 436, 594, 365, 328, 333, 580, 332, 931, 407, 199, 360, 545, 462, 506, 474, 350, 567, 636, 605, 938, 394, 691, 585, 657, 836, 363, 391, 425, 449, 444, 296, 521, 255, 497, 209, 412, 285, 418, 417, 450, 378, …	0.428, 0.28, 0.268, 0.261, 0.14, 0.22, 0.262, 0.151, 0.333, 0.147, 0.13, 0.185, 0.279, 0.242, 0.204, 0.278, 0.184, 0.094, 0.242, 0.216, 0.211, 0.316, 0.104, 0.175, 0.189, 0.166, 0.175, 0.167, 0.208, 0.091, 0.17, 0.105, 0.105, 0.144, 0.189, 0.213, 0.164, 0.171, 0.126, 0.183, 0.2, 0.198, 0.121, 0.194, 0.079, 0.164, 0.282, 0.178, 0.125, 0.144, 0.134, 0.141, 0.178, 0.115, 0.102, 0.106, 0.069, 0.147, …	exon	CB2051-11-R01, CB2032-11-R01, CB3009-11-R01, CB2056-11-R01, CB3004-11-R01, CB2038-11-R01, CB3007-11-R01, CB2018-11-R01, CB2048-11-R01, CB2036-11-R01, CB2016-11-R01, CB2019-11-R01, CB2055-11-R01, CB2012-11-R01, CB3019-11-R01, CB2015-11-R01, CB2049-11-R01, CB2001-11-R01, CB2002-11-R01, CB3014-11-R01, CB2046-11-R01, CB3012-11-R01, CB2052-11-R01, CB2005-11-R01, CB2047-11-R01, CB3002-11-R01, CB3023-11…
chr18(+):24064140-24083081	TTC39C	355, 237, 216, 171, 140, 138, 138, 128, 125, 114, 92, 87, 86, 86, 85, 82, 74, 72, 72, 71, 67, 67, 64, 64, 63, 62, 62, 57, 57, 56, 56, 56, 56, 55, 55, 52, 49, 48, 45, 45, 43, 42, 41, 41, 40, 40, 39, 39, 38, 35, 34, 34, 31, 31, 30, 28, 27, 27, 26, 26, 25, 25, 25, 25, 24, 24, 24, 24, 23, 23, 22, 22, 21, 21, 21, 20, 20, 20, 20, 19, 19, 17, 17, 16, 15, 15, 14, 14, 14, 12, 11, 11, 11, 9, 9, 8, 4	395, 890, 337, 205, 358, 209, 215, 225, 254, 408, 255, 514, 312, 345, 333, 298, 396, 103, 246, 311, 557, 199, 209, 156, 131, 150, 399, 256, 172, 205, 152, 253, 236, 149, 234, 140, 271, 112, 297, 213, 185, 242, 197, 246, 249, 181, 204, 145, 349, 279, 233, 107, 168, 113, 155, 101, 147, 145, 250, 183, 144, 216, 247, 191, 185, 313, 189, 128, 95, 466, 153, 120, 170, 161, 127, 57, 221, 93, 138, 169, 13…	0.643, 0.348, 0.562, 0.625, 0.439, 0.569, 0.562, 0.532, 0.496, 0.358, 0.419, 0.253, 0.355, 0.333, 0.338, 0.355, 0.272, 0.583, 0.369, 0.313, 0.194, 0.402, 0.38, 0.451, 0.49, 0.453, 0.237, 0.308, 0.399, 0.353, 0.424, 0.307, 0.322, 0.425, 0.32, 0.426, 0.266, 0.462, 0.233, 0.297, 0.317, 0.258, 0.294, 0.25, 0.243, 0.307, 0.277, 0.35, 0.179, 0.201, 0.226, 0.389, 0.27, 0.354, 0.279, 0.357, 0.269, 0.271,…	exon	CB2051-11-R01, CB2056-11-R01, CB2002-11-R01, CB2023-11-R01, CB2012-11-R01, CB2038-11-R01, CB3007-11-R01, CB2005-11-R01, CB2015-11-R01, CB2046-11-R01, CB2052-11-R01, CB2007-11-R01, CB2036-11-R01, CB2062-11-R01, CB3020-11-R01, CB2060-11-R01, CB3039-11-R01, CB2019-11-R01, CB2021-11-R01, CB3046-11-R01, CB2035-11-R01, CB2048-11-R01, CB2004-11-R01, CB2032-11-R01, CB3019-11-R01, CB2030-11-R01, CB3005-11…
chr15(-):58912563-58916999	SLTM	351, 242, 191, 185, 184, 140, 139, 126, 120, 114, 109, 108, 106, 105, 103, 102, 96, 93, 91, 88, 82, 78, 75, 70, 64, 64, 63, 60, 59, 58, 57, 56, 56, 56, 55, 54, 53, 52, 51, 50, 48, 48, 48, 46, 46, 45, 45, 44, 44, 43, 42, 42, 42, 41, 40, 40, 40, 40, 36, 34, 32, 31, 30, 30, 30, 30, 29, 29, 28, 28, 28, 27, 27, 25, 25, 25, 24, 24, 23, 23, 22, 22, 19, 19, 18, 17, 16, 16, 15, 15, 14, 13, 12, 11, 8, 7	2355, 394, 1292, 746, 741, 396, 664, 736, 541, 906, 851, 205, 326, 558, 377, 479, 367, 323, 1151, 431, 425, 654, 383, 427, 587, 304, 520, 247, 668, 537, 365, 297, 434, 520, 261, 775, 295, 401, 369, 569, 192, 275, 421, 534, 407, 278, 298, 318, 515, 579, 375, 345, 256, 316, 478, 169, 290, 278, 327, 549, 264, 627, 401, 332, 326, 240, 293, 216, 358, 336, 403, 357, 491, 205, 321, 265, 417, 311, 190, 2…	0.23, 0.551, 0.228, 0.332, 0.332, 0.414, 0.295, 0.255, 0.307, 0.201, 0.204, 0.513, 0.394, 0.273, 0.353, 0.299, 0.343, 0.365, 0.137, 0.29, 0.278, 0.193, 0.281, 0.247, 0.179, 0.296, 0.195, 0.327, 0.15, 0.178, 0.238, 0.274, 0.205, 0.177, 0.296, 0.122, 0.264, 0.206, 0.217, 0.149, 0.333, 0.259, 0.186, 0.147, 0.184, 0.245, 0.232, 0.217, 0.146, 0.129, 0.183, 0.196, 0.247, 0.206, 0.143, 0.321, 0.216, 0.2…	exon	CB2056-11-R01, CB2051-11-R01, CB2001-11-R01, CB2032-11-R01, CB2038-11-R01, CB2049-11-R01, CB2018-11-R01, CB3030-11-R01, CB2052-11-R01, CB2016-11-R01, CB2036-11-R01, CB3009-11-R01, CB3007-11-R01, CB3012-11-R01, CB2005-11-R01, CB2019-11-R01, CB2048-11-R01, CB3019-11-R01, CB2013-11-R01, CB2064-11-R01, CB2002-11-R01, CB3004-11-R01, CB3010-11-R01, CB3020-11-R01, CB2006-11-R01, CB2050-11-R01, CB3014-11…
chr2(+):15603192-15607313	DDX1	349, 292, 231, 177, 114, 13, 12, 11, 10, 7, 7, 7, 6, 6, 6, 6, 5, 5, 4, 4, 4, 3, 3, 3, 3, 3, 3, 3, 3, 3, 3, 2, 2, 2, 2, 2, 2, 2, 2, 2, 2, 2, 2, 2, 2, 2, 2	175100, 57706, 24280, 47500, 44663, 7134, 1438, 847, 3479, 546, 374, 577, 214, 674, 859, 306, 403, 2744, 759, 7014, 279, 558, 303, 425, 424, 637, 360, 655, 368, 567, 330, 265, 242, 1160, 407, 393, 488, 316, 171, 283, 334, 271, 328, 311, 411, 203, 173	0.004, 0.01, 0.019, 0.007, 0.005, 0.004, 0.016, 0.025, 0.006, 0.025, 0.036, 0.024, 0.053, 0.017, 0.014, 0.038, 0.024, 0.004, 0.01, 0.001, 0.028, 0.011, 0.019, 0.014, 0.014, 0.009, 0.016, 0.009, 0.016, 0.01, 0.018, 0.015, 0.016, 0.003, 0.01, 0.01, 0.008, 0.013, 0.023, 0.014, 0.012, 0.015, 0.012, 0.013, 0.01, 0.019, 0.023	exon	CB2013-11-R01, CB2045-11-R01, CB2050-11-R01, CB2034-11-R01, CB2033-11-R01, CB3016-11-R01, CB3030-11-R01, CB2002-11-R01, CB2043-11-R01, CB2051-11-R01, CB3003-11-R01, CB3019-11-R01, CB2057-11-R01, CB3012-11-R01, CB3023-11-R01, CB3033-11-R01, CB2038-11-R01, CB3021-11-R01, CB2001-11-R01, CB2031-11-R01, CB2058-11-R01, CB2008-11-R01, CB2019-11-R01, CB2035-11-R01, CB2048-11-R01, CB2056-11-R01, CB2064-11…
chr7(-):22308339-22318037	RAPGEF5	349, 301, 277, 260, 224, 194, 148, 146, 135, 106, 92, 88, 83, 70, 67, 66, 63, 63, 61, 61, 60, 58, 58, 57, 57, 54, 53, 52, 51, 46, 42, 41, 40, 38, 38, 37, 37, 36, 32, 32, 32, 31, 30, 30, 29, 28, 27, 25, 25, 24, 23, 23, 23, 21, 21, 21, 21, 20, 19, 18, 18, 15, 15, 14, 14, 13, 13, 12, 11, 11, 11, 11, 11, 10, 10, 10, 9, 9, 9, 8, 8, 7, 7, 7, 7, 6, 6, 6, 5, 5, 5, 3, 2	715, 473, 801, 2064, 493, 343, 380, 519, 483, 510, 139, 292, 211, 366, 272, 143, 432, 179, 649, 494, 241, 154, 249, 185, 296, 365, 547, 248, 307, 209, 199, 299, 137, 128, 250, 178, 239, 228, 208, 221, 203, 156, 247, 239, 280, 452, 132, 51, 96, 47, 195, 88, 90, 115, 243, 168, 84, 216, 31, 107, 129, 91, 54, 206, 172, 120, 146, 318, 57, 35, 138, 35, 28, 201, 63, 72, 69, 178, 133, 53, 92, 25, 76, 35,…	0.494, 0.56, 0.409, 0.201, 0.476, 0.531, 0.438, 0.36, 0.359, 0.294, 0.57, 0.376, 0.44, 0.277, 0.33, 0.48, 0.226, 0.413, 0.158, 0.198, 0.332, 0.43, 0.318, 0.381, 0.278, 0.228, 0.162, 0.295, 0.249, 0.306, 0.297, 0.215, 0.369, 0.373, 0.233, 0.294, 0.236, 0.24, 0.235, 0.225, 0.24, 0.284, 0.195, 0.201, 0.172, 0.11, 0.29, 0.495, 0.342, 0.505, 0.191, 0.343, 0.338, 0.268, 0.147, 0.2, 0.333, 0.156, 0.551,…	exon	CB2051-11-R01, CB3023-11-R01, CB2032-11-R01, CB2056-11-R01, CB3007-11-R01, CB3019-11-R01, CB2029-11-R01, CB2048-11-R01, CB2012-11-R01, CB2015-11-R01, CB2025-11-R01, CB2038-11-R01, CB2053-11-R01, CB3002-11-R01, CB2016-11-R01, CB2034-11-R01, CB2036-11-R01, CB3017-11-R01, CB2064-11-R01, CB3003-11-R01, CB2052-11-R01, CB3004-11-R01, CB3012-11-R01, CB3005-11-R01, CB3027-11-R01, CB3013-11-R01, CB2046-11…
chr5(-):137985257-137988315	FAM13B	348, 339, 311, 259, 252, 242, 205, 204, 202, 194, 191, 172, 170, 164, 163, 153, 147, 146, 145, 139, 139, 126, 126, 125, 125, 125, 122, 121, 112, 108, 108, 105, 104, 103, 95, 94, 87, 86, 85, 85, 84, 84, 80, 80, 80, 78, 77, 77, 76, 76, 75, 72, 72, 71, 69, 69, 68, 68, 68, 68, 67, 66, 65, 64, 64, 63, 62, 62, 61, 61, 61, 59, 56, 55, 55, 52, 52, 52, 50, 50, 49, 47, 47, 46, 45, 37, 36, 35, 33, 33, 33, 3…	430, 404, 736, 543, 395, 868, 588, 338, 788, 801, 883, 389, 687, 524, 559, 464, 429, 536, 318, 580, 428, 539, 431, 459, 441, 371, 687, 655, 333, 575, 236, 365, 565, 627, 885, 473, 407, 502, 301, 430, 413, 274, 271, 214, 345, 355, 318, 239, 423, 342, 254, 283, 403, 289, 396, 340, 423, 546, 291, 303, 236, 380, 593, 194, 222, 258, 391, 338, 280, 262, 407, 627, 248, 279, 288, 114, 199, 194, 359, 264,…	0.618, 0.627, 0.458, 0.488, 0.561, 0.358, 0.411, 0.547, 0.339, 0.326, 0.302, 0.469, 0.331, 0.385, 0.368, 0.397, 0.407, 0.353, 0.477, 0.324, 0.394, 0.319, 0.369, 0.353, 0.362, 0.403, 0.262, 0.27, 0.402, 0.273, 0.478, 0.365, 0.269, 0.247, 0.177, 0.284, 0.299, 0.255, 0.361, 0.283, 0.289, 0.38, 0.371, 0.428, 0.317, 0.305, 0.326, 0.392, 0.264, 0.308, 0.371, 0.337, 0.263, 0.329, 0.258, 0.289, 0.243, 0.…	exon	CB2032-11-R01, CB2051-11-R01, CB2038-11-R01, CB2019-11-R01, CB2048-11-R01, CB2036-11-R01, CB2018-11-R01, CB2001-11-R01, CB3030-11-R01, CB2002-11-R01, CB2016-11-R01, CB3019-11-R01, CB3038-11-R01, CB3007-11-R01, CB2005-11-R01, CB3022-11-R01, CB2053-11-R01, CB2015-11-R01, CB2028-11-R01, CB3004-11-R01, CB3012-11-R01, CB2056-11-R01, CB3034-11-R01, CB3017-11-R01, CB3023-11-R01, CB3043-11-R01, CB2007-11…
chr1(-):155676548-155679512	YY1AP1	346, 264, 247, 172, 138, 133, 124, 119, 117, 94, 92, 91, 90, 81, 73, 72, 67, 67, 63, 62, 60, 60, 59, 59, 57, 56, 53, 47, 46, 43, 43, 42, 41, 40, 38, 38, 38, 36, 35, 34, 34, 33, 31, 29, 28, 27, 27, 26, 26, 26, 25, 25, 25, 25, 25, 25, 25, 24, 24, 24, 23, 23, 22, 22, 21, 21, 20, 20, 20, 19, 19, 19, 19, 19, 17, 17, 16, 16, 15, 14, 14, 14, 13, 12, 11, 11, 11, 11, 10, 10, 10, 10, 8, 8, 8, 7, 7, 2	997, 2153, 1024, 476, 813, 1222, 833, 878, 466, 716, 1029, 501, 650, 407, 527, 403, 451, 277, 887, 293, 501, 572, 884, 723, 466, 566, 1070, 435, 730, 798, 390, 437, 321, 295, 272, 716, 841, 298, 343, 547, 354, 286, 472, 481, 387, 530, 216, 482, 256, 441, 318, 323, 236, 355, 574, 438, 560, 381, 495, 401, 389, 319, 577, 317, 576, 209, 452, 394, 378, 269, 264, 328, 359, 393, 326, 247, 424, 350, 556,…	0.41, 0.197, 0.325, 0.42, 0.253, 0.179, 0.229, 0.213, 0.334, 0.208, 0.152, 0.266, 0.217, 0.285, 0.217, 0.263, 0.229, 0.326, 0.124, 0.297, 0.193, 0.173, 0.118, 0.14, 0.197, 0.165, 0.09, 0.178, 0.112, 0.097, 0.181, 0.161, 0.203, 0.213, 0.218, 0.096, 0.083, 0.195, 0.169, 0.111, 0.161, 0.188, 0.116, 0.108, 0.126, 0.092, 0.2, 0.097, 0.169, 0.105, 0.136, 0.134, 0.175, 0.123, 0.08, 0.102, 0.082, 0.112, …	exon	CB2051-11-R01, CB2056-11-R01, CB2032-11-R01, CB3007-11-R01, CB2052-11-R01, CB2006-11-R01, CB3004-11-R01, CB2036-11-R01, CB2048-11-R01, CB2005-11-R01, CB2064-11-R01, CB2038-11-R01, CB3030-11-R01, CB3009-11-R01, CB3038-11-R01, CB3031-11-R01, CB2049-11-R01, CB3019-11-R01, CB2018-11-R01, CB3023-11-R01, CB2015-11-R01, CB2033-11-R01, CB2001-11-R01, CB2063-11-R01, CB3041-11-R01, CB2019-11-R01, CB3015-11…
chr20(-):35729312-35732135	RBM39	344, 131, 112, 89, 85, 72, 69, 60, 58, 56, 53, 52, 47, 47, 42, 41, 41, 41, 39, 39, 38, 37, 36, 35, 34, 33, 32, 32, 31, 30, 28, 27, 27, 27, 26, 26, 26, 26, 25, 24, 24, 24, 23, 23, 23, 22, 22, 22, 21, 21, 20, 19, 19, 19, 19, 18, 18, 17, 17, 16, 16, 16, 16, 16, 16, 16, 15, 15, 15, 15, 14, 14, 13, 13, 12, 12, 12, 12, 12, 12, 12, 11, 11, 11, 10, 10, 9, 9, 9, 7, 7, 7, 6, 5, 3	988, 2893, 920, 732, 1496, 695, 1519, 520, 1453, 455, 1849, 614, 574, 1005, 700, 474, 469, 1123, 1869, 857, 950, 667, 453, 628, 894, 1000, 782, 990, 605, 975, 689, 1397, 789, 594, 723, 925, 729, 744, 363, 1308, 490, 533, 850, 1099, 563, 1377, 810, 514, 1090, 708, 2323, 1566, 678, 1018, 607, 951, 767, 373, 710, 999, 550, 868, 1151, 714, 841, 505, 684, 484, 484, 669, 518, 632, 664, 818, 628, 519, 6…	0.411, 0.083, 0.196, 0.196, 0.102, 0.172, 0.083, 0.188, 0.074, 0.198, 0.054, 0.145, 0.141, 0.086, 0.107, 0.147, 0.149, 0.068, 0.04, 0.083, 0.074, 0.1, 0.137, 0.1, 0.071, 0.062, 0.076, 0.061, 0.093, 0.058, 0.075, 0.037, 0.064, 0.083, 0.067, 0.053, 0.067, 0.065, 0.121, 0.035, 0.089, 0.083, 0.051, 0.04, 0.076, 0.031, 0.052, 0.079, 0.037, 0.056, 0.017, 0.024, 0.053, 0.036, 0.059, 0.036, 0.045, 0.084,…	exon	CB2032-11-R01, CB3015-11-R01, CB2052-11-R01, CB2051-11-R01, CB2056-11-R01, CB3004-11-R01, CB2036-11-R01, CB3019-11-R01, CB2018-11-R01, CB3009-11-R01, CB2006-11-R01, CB2049-11-R01, CB3007-11-R01, CB3038-11-R01, CB2002-11-R01, CB2038-11-R01, CB2062-11-R01, CB3017-11-R01, CB3014-11-R01, CB3043-11-R01, CB2064-11-R01, CB3023-11-R01, CB2041-11-R01, CB2012-11-R01, CB2019-11-R01, CB2017-11-R01, CB3012-11…
chr4(+):182600924-182653893	TENM3	341, 169, 155, 134, 131, 115, 78, 76, 71, 59, 58, 56, 56, 55, 47, 42, 38, 36, 36, 35, 34, 34, 33, 32, 32, 31, 31, 30, 29, 28, 26, 26, 24, 24, 24, 23, 22, 21, 21, 20, 20, 20, 20, 18, 17, 17, 17, 16, 15, 15, 14, 14, 14, 14, 14, 14, 13, 13, 12, 12, 12, 11, 11, 11, 11, 10, 9, 9, 9, 9, 9, 8, 7, 7, 7, 7, 6, 5, 4, 4, 4, 3, 3, 3, 3, 2, 2	13771, 779, 1219, 1538, 3018, 521, 562, 513, 1494, 1281, 1512, 1880, 1724, 1364, 1740, 692, 1541, 1081, 955, 540, 795, 530, 508, 890, 1121, 699, 695, 537, 1675, 275, 957, 1279, 1079, 680, 541, 188, 650, 476, 1361, 538, 797, 925, 1701, 774, 485, 433, 592, 1018, 248, 18, 409, 451, 1670, 428, 392, 446, 1108, 490, 320, 402, 590, 328, 504, 144, 517, 487, 194, 423, 678, 240, 475, 386, 428, 268, 146, 12…	0.047, 0.303, 0.203, 0.148, 0.08, 0.306, 0.217, 0.229, 0.087, 0.084, 0.071, 0.056, 0.061, 0.075, 0.051, 0.108, 0.047, 0.062, 0.07, 0.115, 0.079, 0.114, 0.115, 0.067, 0.054, 0.081, 0.082, 0.101, 0.033, 0.169, 0.052, 0.039, 0.043, 0.066, 0.081, 0.197, 0.063, 0.081, 0.03, 0.069, 0.048, 0.041, 0.023, 0.044, 0.066, 0.073, 0.054, 0.03, 0.108, 0.625, 0.064, 0.058, 0.016, 0.061, 0.067, 0.059, 0.023, 0.05…	exon	CB2056-11-R01, CB2019-11-R01, CB2051-11-R01, CB2036-11-R01, CB2018-11-R01, CB2032-11-R01, CB2005-11-R01, CB2052-11-R01, CB3004-11-R01, CB2015-11-R01, CB2038-11-R01, CB2004-11-R01, CB3020-11-R01, CB2046-11-R01, CB2060-11-R01, CB3034-11-R01, CB3046-11-R01, CB2014-11-R01, CB2017-11-R01, CB3045-11-R01, CB3018-11-R01, CB3031-11-R01, CB3007-11-R01, CB2048-11-R01, CB2053-11-R01, CB3017-11-R01, CB3041-11…
chr20(+):58438945-58441083	VAPB	331, 204, 148, 136, 132, 132, 131, 127, 124, 120, 118, 113, 109, 100, 99, 93, 87, 85, 84, 84, 81, 81, 80, 78, 76, 75, 75, 69, 68, 66, 64, 63, 61, 60, 60, 59, 58, 58, 56, 55, 55, 55, 52, 51, 49, 47, 44, 43, 43, 43, 41, 41, 40, 39, 38, 37, 36, 36, 35, 35, 35, 35, 34, 34, 34, 33, 32, 31, 31, 31, 31, 31, 30, 30, 29, 27, 26, 26, 25, 24, 24, 23, 23, 22, 21, 20, 18, 17, 16, 14, 13, 13, 10, 8, 6, 3, 3	859, 1338, 557, 604, 950, 851, 896, 567, 559, 576, 844, 1574, 1247, 646, 347, 879, 464, 475, 556, 857, 416, 1067, 304, 397, 668, 417, 435, 631, 511, 848, 792, 577, 379, 457, 505, 234, 597, 705, 411, 410, 989, 793, 459, 528, 285, 593, 290, 593, 410, 423, 387, 473, 542, 703, 465, 381, 557, 373, 285, 553, 398, 631, 794, 373, 359, 1094, 459, 216, 723, 442, 526, 337, 470, 347, 470, 393, 367, 382, 407,…	0.435, 0.234, 0.347, 0.311, 0.217, 0.237, 0.226, 0.309, 0.307, 0.294, 0.219, 0.126, 0.149, 0.236, 0.363, 0.175, 0.273, 0.264, 0.232, 0.164, 0.28, 0.132, 0.345, 0.282, 0.185, 0.265, 0.256, 0.179, 0.21, 0.135, 0.139, 0.179, 0.244, 0.208, 0.192, 0.335, 0.163, 0.141, 0.214, 0.212, 0.1, 0.122, 0.185, 0.162, 0.256, 0.137, 0.233, 0.127, 0.173, 0.169, 0.175, 0.148, 0.129, 0.1, 0.14, 0.163, 0.114, 0.162, …	exon	CB2032-11-R01, CB2019-11-R01, CB3009-11-R01, CB2056-11-R01, CB2016-11-R01, CB2036-11-R01, CB2001-11-R01, CB3030-11-R01, CB2038-11-R01, CB2051-11-R01, CB3004-11-R01, CB2064-11-R01, CB2052-11-R01, CB3012-11-R01, CB3019-11-R01, CB2006-11-R01, CB3002-11-R01, CB3041-11-R01, CB3034-11-R01, CB3038-11-R01, CB2015-11-R01, CB2018-11-R01, CB3001-11-R01, CB2049-11-R01, CB2028-11-R01, CB2048-11-R01, CB2055-11…
chr18(+):44949881-44953340	SETBP1	327, 146, 117, 91, 79, 77, 61, 61, 60, 57, 56, 54, 50, 49, 48, 46, 46, 43, 43, 42, 40, 40, 38, 37, 37, 37, 36, 36, 35, 33, 33, 31, 29, 29, 29, 28, 28, 25, 25, 25, 25, 24, 23, 22, 22, 22, 20, 20, 20, 19, 18, 18, 16, 16, 15, 15, 15, 14, 14, 14, 14, 13, 13, 13, 13, 12, 12, 11, 10, 9, 9, 9, 8, 8, 7, 7, 7, 7, 7, 6, 6, 6, 6, 6, 5, 5, 5, 4, 3, 3, 2	1370, 2310, 916, 445, 386, 404, 546, 676, 485, 289, 905, 277, 334, 296, 395, 252, 644, 354, 255, 519, 460, 608, 413, 282, 362, 373, 592, 889, 330, 634, 445, 241, 318, 244, 269, 317, 598, 768, 189, 263, 254, 106, 323, 230, 178, 353, 268, 232, 210, 274, 185, 226, 192, 284, 132, 358, 232, 398, 196, 195, 198, 629, 346, 165, 374, 142, 256, 250, 197, 367, 123, 145, 209, 233, 109, 198, 119, 157, 411, 27…	0.323, 0.112, 0.203, 0.29, 0.29, 0.276, 0.183, 0.153, 0.198, 0.283, 0.11, 0.281, 0.23, 0.249, 0.196, 0.267, 0.125, 0.195, 0.252, 0.139, 0.148, 0.116, 0.155, 0.208, 0.17, 0.166, 0.108, 0.075, 0.175, 0.094, 0.129, 0.205, 0.154, 0.192, 0.177, 0.15, 0.086, 0.061, 0.209, 0.16, 0.164, 0.312, 0.125, 0.161, 0.198, 0.111, 0.13, 0.147, 0.16, 0.122, 0.163, 0.137, 0.143, 0.101, 0.185, 0.077, 0.115, 0.066, 0.…	exon	CB2032-11-R01, CB2056-11-R01, CB2052-11-R01, CB3009-11-R01, CB2002-11-R01, CB2051-11-R01, CB2061-11-R01, CB2062-11-R01, CB2014-11-R01, CB2049-11-R01, CB3015-11-R01, CB3019-11-R01, CB2038-11-R01, CB2027-11-R01, CB2048-11-R01, CB2030-11-R01, CB2063-11-R01, CB3004-11-R01, CB3043-11-R01, CB3020-11-R01, CB2024-11-R01, CB2047-11-R01, CB3023-11-R01, CB2045-11-R01, CB2050-11-R01, CB2057-11-R01, CB2018-11…
chr17(+):20204333-20205912	SPECC1	327, 161, 131, 127, 116, 114, 106, 106, 88, 86, 79, 77, 64, 64, 62, 60, 55, 53, 51, 50, 48, 44, 43, 43, 41, 41, 38, 38, 37, 37, 37, 36, 36, 32, 31, 29, 29, 29, 28, 28, 26, 25, 25, 25, 25, 23, 23, 22, 22, 22, 21, 21, 20, 19, 19, 18, 18, 17, 17, 17, 16, 15, 13, 12, 12, 11, 10, 9, 9, 9, 9, 8, 8, 8, 7, 7, 7, 7, 7, 6, 6, 6, 6, 5, 5, 5, 5, 5, 5, 5, 4, 4, 4, 4, 2, 2, 2	637, 203, 154, 99, 102, 67, 279, 226, 80, 212, 176, 106, 203, 100, 101, 156, 206, 262, 70, 88, 85, 133, 214, 122, 39, 67, 105, 81, 103, 79, 95, 80, 61, 107, 50, 28, 90, 112, 22, 30, 79, 50, 54, 69, 57, 52, 81, 80, 114, 30, 23, 52, 32, 62, 59, 64, 59, 39, 20, 60, 54, 61, 71, 36, 58, 12, 38, 72, 61, 41, 53, 20, 51, 29, 19, 26, 20, 31, 20, 25, 16, 51, 20, 16, 22, 36, 62, 25, 27, 17, 15, 8, 3, 14, 25…	0.507, 0.613, 0.63, 0.72, 0.695, 0.773, 0.432, 0.484, 0.688, 0.448, 0.473, 0.592, 0.387, 0.561, 0.551, 0.435, 0.348, 0.288, 0.593, 0.532, 0.53, 0.398, 0.287, 0.413, 0.678, 0.55, 0.42, 0.484, 0.418, 0.484, 0.438, 0.474, 0.541, 0.374, 0.554, 0.674, 0.392, 0.341, 0.718, 0.651, 0.397, 0.5, 0.481, 0.42, 0.467, 0.469, 0.362, 0.355, 0.278, 0.595, 0.646, 0.447, 0.556, 0.38, 0.392, 0.36, 0.379, 0.466, 0.6…	exon	CB3030-11-R01, CB2018-11-R01, CB2047-11-R01, CB3009-11-R01, CB3004-11-R01, CB2062-11-R01, CB2032-11-R01, CB2063-11-R01, CB2038-11-R01, CB3038-11-R01, CB2040-11-R01, CB2061-11-R01, CB2037-11-R01, CB2045-11-R01, CB2041-11-R01, CB2064-11-R01, CB3015-11-R01, CB2036-11-R01, CB2051-11-R01, CB2027-11-R01, CB2003-11-R01, CB2016-11-R01, CB2033-11-R01, CB2060-11-R01, CB2052-11-R01, CB3002-11-R01, CB2008-11…
chr2(+):88782734-88805408	ANKRD36BP2	325, 117, 78, 51, 37, 35, 33, 16, 12	121, 43, 101, 71, 25, 25, 24, 4, 55	0.843, 0.845, 0.607, 0.59, 0.747, 0.737, 0.733, 0.889, 0.304	exon	CB2001-11-R01, CB2050-11-R01, CB2025-11-R01, CB2005-11-R01, CB2018-11-R01, CB3022-11-R01, CB3023-11-R01, CB2045-11-R01, CB2003-11-R01
chrX(+):111142096-111173081	PAK3	325, 296, 244, 216, 188, 174, 131, 120, 120, 101, 98, 98, 81, 77, 74, 73, 72, 71, 66, 64, 64, 61, 59, 59, 55, 54, 53, 53, 45, 44, 40, 39, 39, 36, 36, 36, 36, 35, 35, 34, 34, 34, 34, 33, 33, 32, 32, 32, 32, 31, 31, 30, 29, 29, 29, 29, 28, 27, 26, 26, 25, 24, 24, 24, 23, 23, 22, 22, 21, 21, 21, 20, 20, 20, 18, 16, 15, 15, 14, 13, 13, 13, 12, 11, 11, 11, 11, 11, 10, 9, 8, 8, 7, 6, 6, 5, 5, 4, 3	1607, 1974, 635, 813, 2060, 1017, 1740, 586, 1156, 657, 468, 643, 1059, 543, 474, 768, 466, 1193, 510, 803, 520, 334, 617, 433, 481, 613, 752, 642, 512, 747, 254, 591, 417, 427, 335, 495, 546, 487, 576, 210, 396, 452, 303, 585, 344, 531, 342, 454, 384, 338, 255, 346, 324, 509, 350, 671, 176, 519, 530, 427, 160, 538, 363, 280, 415, 294, 491, 238, 363, 429, 321, 522, 299, 333, 182, 143, 630, 116, 2…	0.288, 0.231, 0.435, 0.347, 0.154, 0.255, 0.131, 0.291, 0.172, 0.235, 0.295, 0.234, 0.133, 0.221, 0.238, 0.16, 0.236, 0.106, 0.206, 0.137, 0.198, 0.268, 0.161, 0.214, 0.186, 0.15, 0.124, 0.142, 0.15, 0.105, 0.24, 0.117, 0.158, 0.144, 0.177, 0.127, 0.117, 0.126, 0.108, 0.245, 0.147, 0.131, 0.183, 0.101, 0.161, 0.108, 0.158, 0.124, 0.143, 0.155, 0.196, 0.148, 0.152, 0.102, 0.142, 0.08, 0.241, 0.094…	exon	CB2056-11-R01, CB2019-11-R01, CB2051-11-R01, CB2032-11-R01, CB2052-11-R01, CB2015-11-R01, CB2016-11-R01, CB2038-11-R01, CB3019-11-R01, CB2048-11-R01, CB3007-11-R01, CB3020-11-R01, CB3038-11-R01, CB3030-11-R01, CB3022-11-R01, CB2046-11-R01, CB2005-11-R01, CB3015-11-R01, CB2006-11-R01, CB2036-11-R01, CB3034-11-R01, CB2002-11-R01, CB2004-11-R01, CB2020-11-R01, CB2055-11-R01, CB2057-11-R01, CB2037-11…
chr2(-):15461201-15511350	NBAS	324, 319, 246, 40, 29, 28, 21, 11, 9, 8, 8, 8, 7, 7, 7, 6, 6, 5, 5, 5, 5, 5, 4, 4, 4, 4, 4, 4, 3, 3, 3, 3, 3, 3, 3, 3, 2, 2, 2, 2, 2, 2, 2, 2, 2, 2, 2, 2, 2	70878, 17346, 20738, 4994, 4036, 2053, 498, 1668, 638, 656, 528, 1670, 1242, 433, 1557, 365, 416, 485, 409, 427, 441, 494, 872, 750, 392, 326, 416, 363, 413, 445, 205, 680, 576, 614, 511, 599, 375, 516, 709, 293, 585, 264, 611, 365, 408, 352, 294, 291, 297	0.009, 0.035, 0.023, 0.016, 0.014, 0.027, 0.078, 0.013, 0.027, 0.024, 0.029, 0.009, 0.011, 0.031, 0.009, 0.032, 0.028, 0.02, 0.024, 0.023, 0.022, 0.02, 0.009, 0.011, 0.02, 0.024, 0.019, 0.022, 0.014, 0.013, 0.028, 0.009, 0.01, 0.01, 0.012, 0.01, 0.011, 0.008, 0.006, 0.013, 0.007, 0.015, 0.007, 0.011, 0.01, 0.011, 0.013, 0.014, 0.013	exon	CB2013-11-R01, CB2034-11-R01, CB2045-11-R01, CB2031-11-R01, CB3016-11-R01, CB3021-11-R01, CB2052-11-R01, CB2043-11-R01, CB2002-11-R01, CB2025-11-R01, CB2051-11-R01, CB2056-11-R01, CB2018-11-R01, CB2049-11-R01, CB3030-11-R01, CB2015-11-R01, CB2032-11-R01, CB2050-11-R01, CB2065-11-R01, CB3004-11-R01, CB3007-11-R01, CB3017-11-R01, CB3015-11-R01, CB3019-11-R01, CB3020-11-R01, CB3041-11-R01, CB3043-11…
chr2(-):15504145-15539356	NBAS	324, 221, 206, 137, 16, 9, 7, 7, 7, 4, 4, 4, 4, 4, 4, 3, 3, 3, 3, 3, 3, 2, 2, 2, 2, 2, 2	17598, 57108, 19923, 18618, 3125, 296, 1316, 369, 372, 522, 536, 2422, 308, 984, 329, 272, 909, 384, 435, 257, 375, 423, 386, 197, 296, 562, 1245	0.036, 0.008, 0.02, 0.015, 0.01, 0.057, 0.011, 0.037, 0.036, 0.015, 0.015, 0.003, 0.025, 0.008, 0.024, 0.022, 0.007, 0.015, 0.014, 0.023, 0.016, 0.009, 0.01, 0.02, 0.013, 0.007, 0.003	exon	CB2034-11-R01, CB2013-11-R01, CB2033-11-R01, CB2045-11-R01, CB3016-11-R01, CB3013-11-R01, CB2043-11-R01, CB3004-11-R01, CB3007-11-R01, CB2002-11-R01, CB2025-11-R01, CB2031-11-R01, CB2052-11-R01, CB2056-11-R01, CB3035-11-R01, CB2015-11-R01, CB2018-11-R01, CB2051-11-R01, CB3005-11-R01, CB3040-11-R01, CB3043-11-R01, CB2006-11-R01, CB2008-11-R01, CB2055-11-R01, CB2065-11-R01, CB3019-11-R01, CB3030-11…
chr18(+):9195551-9221999	ANKRD12	323, 279, 235, 186, 154, 132, 128, 115, 97, 96, 95, 91, 88, 86, 81, 80, 77, 77, 67, 65, 63, 59, 59, 57, 54, 53, 52, 52, 51, 50, 50, 50, 48, 47, 47, 47, 47, 46, 45, 44, 44, 43, 43, 42, 42, 41, 41, 41, 40, 39, 39, 38, 38, 37, 37, 36, 35, 35, 34, 34, 32, 32, 30, 30, 29, 27, 27, 25, 24, 24, 24, 24, 23, 22, 22, 21, 20, 20, 20, 20, 20, 19, 19, 18, 17, 16, 16, 16, 14, 13, 13, 12, 11, 9, 8, 7, 6, 6	2646, 2553, 4915, 2423, 1681, 1898, 1819, 1579, 1085, 2164, 919, 756, 1560, 1261, 699, 1289, 865, 973, 1323, 1536, 751, 795, 1501, 593, 961, 948, 1128, 823, 650, 1166, 553, 828, 844, 843, 831, 351, 743, 619, 997, 594, 885, 670, 711, 709, 804, 788, 439, 1446, 430, 846, 546, 554, 729, 546, 492, 481, 423, 985, 290, 900, 386, 599, 691, 571, 423, 569, 531, 516, 362, 411, 826, 721, 537, 509, 390, 370, …	0.196, 0.179, 0.087, 0.133, 0.155, 0.122, 0.123, 0.127, 0.152, 0.081, 0.171, 0.194, 0.101, 0.12, 0.188, 0.11, 0.151, 0.137, 0.092, 0.078, 0.144, 0.129, 0.073, 0.161, 0.101, 0.101, 0.084, 0.112, 0.136, 0.079, 0.153, 0.108, 0.102, 0.1, 0.102, 0.211, 0.112, 0.129, 0.083, 0.129, 0.09, 0.114, 0.108, 0.106, 0.095, 0.094, 0.157, 0.054, 0.157, 0.084, 0.125, 0.121, 0.094, 0.119, 0.131, 0.13, 0.142, 0.066,…	exon	CB2051-11-R01, CB2032-11-R01, CB2056-11-R01, CB2002-11-R01, CB2052-11-R01, CB3007-11-R01, CB2038-11-R01, CB2019-11-R01, CB2015-11-R01, CB2036-11-R01, CB3004-11-R01, CB3017-11-R01, CB2005-11-R01, CB2018-11-R01, CB3022-11-R01, CB3038-11-R01, CB2001-11-R01, CB3020-11-R01, CB3019-11-R01, CB2016-11-R01, CB3045-11-R01, CB2048-11-R01, CB3013-11-R01, CB3034-11-R01, CB2014-11-R01, CB3009-11-R01, CB2012-11…
chr8(-):61680968-61684188	ASPH	323, 162, 129, 108, 96, 87, 87, 83, 78, 72, 67, 67, 65, 60, 58, 58, 56, 53, 52, 52, 51, 50, 45, 45, 44, 43, 42, 42, 41, 40, 40, 40, 40, 38, 37, 37, 37, 37, 35, 35, 34, 33, 31, 31, 30, 30, 29, 29, 28, 27, 27, 26, 26, 26, 25, 24, 24, 23, 23, 23, 22, 21, 21, 20, 20, 20, 19, 18, 18, 18, 17, 17, 17, 16, 15, 15, 15, 15, 15, 15, 15, 14, 14, 14, 14, 13, 13, 13, 13, 10, 8, 7, 6, 6, 3, 2	521, 439, 100, 205, 143, 284, 193, 497, 221, 115, 130, 129, 222, 253, 426, 313, 259, 84, 235, 184, 411, 223, 278, 314, 133, 292, 116, 171, 103, 146, 214, 365, 306, 160, 137, 108, 69, 100, 119, 148, 115, 168, 67, 150, 165, 244, 116, 115, 237, 194, 178, 125, 157, 154, 111, 125, 171, 81, 62, 128, 117, 101, 110, 264, 234, 288, 134, 183, 98, 121, 291, 151, 140, 145, 75, 248, 126, 131, 222, 249, 123, 1…	0.554, 0.425, 0.721, 0.513, 0.573, 0.38, 0.474, 0.25, 0.414, 0.556, 0.508, 0.51, 0.369, 0.322, 0.214, 0.27, 0.302, 0.558, 0.307, 0.361, 0.199, 0.31, 0.245, 0.223, 0.398, 0.228, 0.42, 0.329, 0.443, 0.354, 0.272, 0.18, 0.207, 0.322, 0.351, 0.407, 0.517, 0.425, 0.37, 0.321, 0.372, 0.282, 0.481, 0.292, 0.267, 0.197, 0.333, 0.335, 0.191, 0.218, 0.233, 0.294, 0.249, 0.252, 0.311, 0.277, 0.219, 0.362, 0…	exon	CB2051-11-R01, CB2032-11-R01, CB2038-11-R01, CB2049-11-R01, CB3023-11-R01, CB2056-11-R01, CB3007-11-R01, CB2001-11-R01, CB2018-11-R01, CB3001-11-R01, CB2002-11-R01, CB3033-11-R01, CB3022-11-R01, CB3038-11-R01, CB2063-11-R01, CB3015-11-R01, CB2052-11-R01, CB2062-11-R01, CB2039-11-R01, CB2048-11-R01, CB2064-11-R01, CB3004-11-R01, CB2013-11-R01, CB3020-11-R01, CB3039-11-R01, CB2006-11-R01, CB2022-11…
chr7(-):139715932-139717015	HIPK2	319, 280, 227, 192, 189, 165, 145, 141, 140, 139, 128, 124, 110, 105, 103, 96, 90, 89, 85, 84, 83, 83, 81, 78, 77, 74, 70, 68, 65, 65, 64, 63, 63, 60, 60, 60, 58, 57, 57, 57, 56, 55, 52, 52, 52, 51, 49, 49, 49, 46, 46, 44, 44, 44, 44, 42, 42, 41, 40, 38, 38, 37, 36, 34, 34, 32, 31, 30, 29, 28, 27, 27, 27, 27, 25, 25, 24, 24, 22, 22, 22, 22, 21, 19, 19, 18, 18, 17, 16, 16, 15, 15, 14, 13, 11, 10	1745, 502, 2000, 694, 481, 1490, 931, 192, 657, 519, 578, 1441, 798, 751, 296, 815, 665, 580, 366, 1145, 217, 789, 381, 887, 890, 633, 388, 430, 571, 625, 396, 731, 360, 368, 392, 316, 437, 268, 309, 399, 415, 469, 193, 378, 441, 433, 301, 494, 328, 275, 328, 599, 328, 339, 381, 313, 484, 202, 379, 349, 359, 182, 202, 405, 345, 281, 246, 129, 194, 353, 182, 506, 131, 233, 509, 194, 192, 365, 305,…	0.268, 0.527, 0.185, 0.356, 0.44, 0.181, 0.238, 0.595, 0.299, 0.349, 0.307, 0.147, 0.216, 0.219, 0.41, 0.191, 0.213, 0.235, 0.317, 0.128, 0.433, 0.174, 0.298, 0.15, 0.148, 0.19, 0.265, 0.24, 0.185, 0.172, 0.244, 0.147, 0.259, 0.246, 0.234, 0.275, 0.21, 0.298, 0.27, 0.222, 0.213, 0.19, 0.35, 0.216, 0.191, 0.191, 0.246, 0.166, 0.23, 0.251, 0.219, 0.128, 0.212, 0.206, 0.188, 0.212, 0.148, 0.289, 0.1…	exon	CB2032-11-R01, CB2051-11-R01, CB3038-11-R01, CB2052-11-R01, CB2038-11-R01, CB2056-11-R01, CB2001-11-R01, CB3019-11-R01, CB2062-11-R01, CB3009-11-R01, CB3004-11-R01, CB2018-11-R01, CB2050-11-R01, CB2036-11-R01, CB3007-11-R01, CB2019-11-R01, CB2028-11-R01, CB3017-11-R01, CB2012-11-R01, CB2006-11-R01, CB2029-11-R01, CB2057-11-R01, CB2045-11-R01, CB2064-11-R01, CB3015-11-R01, CB2016-11-R01, CB2015-11…
chr6(-):16326394-16328470	ATXN1	318, 304, 134, 126, 85, 81, 75, 70, 62, 61, 61, 57, 55, 48, 48, 46, 40, 39, 39, 38, 37, 36, 36, 35, 35, 34, 32, 31, 31, 31, 30, 29, 28, 27, 26, 26, 26, 25, 25, 24, 24, 24, 23, 22, 21, 21, 21, 20, 20, 19, 19, 17, 17, 17, 17, 16, 16, 15, 12, 12, 12, 12, 11, 11, 11, 11, 10, 10, 10, 9, 9, 8, 8, 8, 7, 7, 7, 7, 7, 6, 6, 5, 4, 4, 4, 3, 3, 3, 2, 2, 2, 2	1520, 481, 354, 244, 223, 325, 186, 618, 362, 300, 353, 224, 239, 232, 182, 210, 100, 241, 188, 154, 213, 209, 155, 355, 377, 217, 191, 174, 121, 190, 182, 277, 307, 158, 190, 133, 180, 154, 178, 215, 91, 243, 179, 250, 104, 197, 222, 81, 68, 219, 125, 158, 366, 195, 117, 69, 94, 172, 153, 136, 151, 110, 65, 144, 109, 119, 119, 112, 43, 104, 67, 98, 88, 128, 84, 81, 65, 72, 86, 72, 68, 60, 144, 1…	0.295, 0.558, 0.431, 0.508, 0.433, 0.333, 0.446, 0.185, 0.255, 0.289, 0.257, 0.337, 0.315, 0.293, 0.345, 0.305, 0.444, 0.245, 0.293, 0.33, 0.258, 0.256, 0.317, 0.165, 0.157, 0.239, 0.251, 0.263, 0.339, 0.246, 0.248, 0.173, 0.154, 0.255, 0.215, 0.281, 0.224, 0.245, 0.219, 0.183, 0.345, 0.165, 0.204, 0.15, 0.288, 0.176, 0.159, 0.331, 0.37, 0.148, 0.233, 0.177, 0.085, 0.148, 0.225, 0.317, 0.254, 0.1…	exon	CB2056-11-R01, CB2032-11-R01, CB2051-11-R01, CB2023-11-R01, CB3004-11-R01, CB2052-11-R01, CB2019-11-R01, CB2006-11-R01, CB2036-11-R01, CB2014-11-R01, CB2018-11-R01, CB3031-11-R01, CB2039-11-R01, CB2047-11-R01, CB3005-11-R01, CB3034-11-R01, CB3009-11-R01, CB2048-11-R01, CB2055-11-R01, CB2049-11-R01, CB2020-11-R01, CB2015-11-R01, CB3046-11-R01, CB2064-11-R01, CB3030-11-R01, CB2017-11-R01, CB2054-11…
chr7(+):155665175-155680908	RBM33	313, 302, 184, 125, 124, 98, 93, 92, 90, 85, 83, 81, 74, 70, 69, 61, 60, 58, 58, 57, 55, 54, 53, 52, 51, 51, 51, 51, 49, 46, 45, 42, 42, 41, 41, 41, 39, 39, 39, 38, 35, 34, 34, 33, 33, 32, 32, 31, 30, 30, 29, 29, 29, 29, 29, 28, 28, 28, 28, 28, 27, 27, 27, 26, 24, 23, 23, 22, 22, 22, 22, 21, 21, 20, 20, 20, 18, 18, 17, 15, 15, 14, 13, 13, 12, 12, 12, 11, 11, 9, 9, 8, 8, 7, 4, 4	2160, 654, 853, 2869, 1078, 296, 1011, 380, 1458, 551, 711, 643, 332, 365, 2269, 383, 888, 499, 608, 659, 600, 1113, 356, 436, 473, 791, 1097, 1964, 367, 489, 1164, 546, 404, 579, 491, 428, 473, 334, 544, 421, 481, 468, 299, 505, 393, 376, 695, 675, 463, 259, 455, 431, 394, 959, 492, 333, 449, 455, 587, 353, 476, 385, 1003, 424, 402, 410, 430, 431, 503, 360, 351, 238, 522, 374, 359, 374, 791, 381…	0.225, 0.48, 0.301, 0.08, 0.187, 0.398, 0.155, 0.326, 0.11, 0.236, 0.189, 0.201, 0.308, 0.277, 0.057, 0.242, 0.119, 0.189, 0.16, 0.147, 0.155, 0.088, 0.229, 0.193, 0.177, 0.114, 0.085, 0.049, 0.211, 0.158, 0.072, 0.133, 0.172, 0.124, 0.143, 0.161, 0.142, 0.189, 0.125, 0.153, 0.127, 0.127, 0.185, 0.116, 0.144, 0.145, 0.084, 0.084, 0.115, 0.188, 0.113, 0.119, 0.128, 0.057, 0.105, 0.144, 0.111, 0.11…	exon	CB2032-11-R01, CB2051-11-R01, CB2052-11-R01, CB2056-11-R01, CB2018-11-R01, CB3019-11-R01, CB3038-11-R01, CB3007-11-R01, CB2016-11-R01, CB3004-11-R01, CB2062-11-R01, CB2019-11-R01, CB2038-11-R01, CB2005-11-R01, CB2006-11-R01, CB2002-11-R01, CB2036-11-R01, CB2017-11-R01, CB3012-11-R01, CB2049-11-R01, CB3023-11-R01, CB2001-11-R01, CB2004-11-R01, CB3034-11-R01, CB2015-11-R01, CB2047-11-R01, CB2064-11…
chr8(-):71244603-71334174	EYA1	312, 280, 155, 98, 97, 77, 77, 75, 64, 61, 54, 45, 43, 42, 39, 39, 37, 36, 34, 34, 33, 33, 26, 25, 24, 24, 23, 22, 22, 22, 22, 21, 20, 20, 19, 18, 18, 17, 17, 17, 17, 15, 12, 11, 11, 11, 10, 10, 10, 10, 10, 9, 8, 8, 8, 8, 8, 8, 7, 7, 7, 6, 6, 6, 4, 4, 4, 4, 3, 3, 3, 2, 2	5141, 3748, 920, 844, 1063, 988, 997, 723, 1419, 1306, 722, 1461, 552, 731, 910, 1167, 1064, 1117, 1058, 1422, 1218, 1006, 966, 494, 751, 343, 710, 1024, 529, 284, 820, 752, 29, 827, 1082, 1159, 608, 718, 436, 229, 508, 907, 538, 481, 268, 252, 460, 308, 106, 321, 440, 183, 508, 1297, 909, 267, 302, 357, 119, 165, 133, 152, 297, 148, 133, 312, 150, 207, 274, 44, 69, 689, 148	0.108, 0.13, 0.252, 0.188, 0.154, 0.135, 0.134, 0.172, 0.083, 0.085, 0.13, 0.058, 0.135, 0.103, 0.079, 0.063, 0.065, 0.061, 0.06, 0.046, 0.051, 0.062, 0.051, 0.092, 0.06, 0.123, 0.061, 0.041, 0.077, 0.134, 0.051, 0.053, 0.58, 0.046, 0.034, 0.03, 0.056, 0.045, 0.072, 0.129, 0.063, 0.032, 0.043, 0.044, 0.076, 0.08, 0.042, 0.061, 0.159, 0.059, 0.043, 0.09, 0.031, 0.012, 0.017, 0.057, 0.05, 0.043, 0.…	exon	CB2001-11-R01, CB2056-11-R01, CB2051-11-R01, CB2062-11-R01, CB2020-11-R01, CB2050-11-R01, CB3006-11-R01, CB3007-11-R01, CB2053-11-R01, CB3043-11-R01, CB2019-11-R01, CB2006-11-R01, CB3045-11-R01, CB3003-11-R01, CB2004-11-R01, CB3017-11-R01, CB2014-11-R01, CB3018-11-R01, CB2003-11-R01, CB2007-11-R01, CB2029-11-R01, CB3021-11-R01, CB3001-11-R01, CB2017-11-R01, CB2025-11-R01, CB2048-11-R01, CB2028-11…
chr17(+):42500707-42501304	ATP6V0A1	309, 100, 91, 75, 65, 59, 57, 55, 51, 43, 42, 41, 40, 37, 34, 33, 32, 30, 25, 25, 20, 19, 19, 19, 19, 17, 16, 16, 16, 15, 13, 12, 12, 11, 11, 11, 10, 10, 10, 10, 10, 9, 9, 9, 8, 8, 8, 8, 8, 8, 8, 8, 8, 8, 8, 8, 6, 6, 6, 6, 6, 6, 6, 6, 6, 5, 5, 5, 5, 5, 4, 4, 4, 3, 3, 3, 3, 2	1261, 2612, 1766, 884, 1924, 554, 1350, 2263, 830, 1229, 791, 865, 1509, 929, 892, 658, 1874, 654, 1287, 877, 1768, 1255, 810, 1019, 540, 394, 1318, 785, 1617, 820, 977, 906, 729, 350, 355, 769, 749, 379, 956, 684, 813, 1476, 545, 476, 574, 304, 555, 655, 925, 398, 321, 697, 434, 1188, 619, 1156, 690, 981, 525, 384, 358, 662, 549, 681, 466, 811, 145, 1123, 765, 715, 442, 231, 657, 457, 488, 283, …	0.329, 0.071, 0.093, 0.145, 0.063, 0.176, 0.078, 0.046, 0.109, 0.065, 0.096, 0.087, 0.05, 0.074, 0.071, 0.091, 0.033, 0.084, 0.037, 0.054, 0.022, 0.029, 0.045, 0.036, 0.066, 0.079, 0.024, 0.039, 0.019, 0.035, 0.026, 0.026, 0.032, 0.059, 0.058, 0.028, 0.026, 0.05, 0.02, 0.028, 0.024, 0.012, 0.032, 0.036, 0.027, 0.05, 0.028, 0.024, 0.017, 0.039, 0.047, 0.022, 0.036, 0.013, 0.025, 0.014, 0.017, 0.01…	exon	CB2032-11-R01, CB2019-11-R01, CB2051-11-R01, CB2056-11-R01, CB3004-11-R01, CB3019-11-R01, CB2005-11-R01, CB2052-11-R01, CB2015-11-R01, CB3009-11-R01, CB2002-11-R01, CB2055-11-R01, CB2049-11-R01, CB2063-11-R01, CB2012-11-R01, CB2038-11-R01, CB2036-11-R01, CB3007-11-R01, CB2001-11-R01, CB2061-11-R01, CB2016-11-R01, CB2018-11-R01, CB2048-11-R01, CB3020-11-R01, CB3044-11-R01, CB3005-11-R01, CB2039-11…
chr7(-):85055717-85068284	SEMA3D	309, 154, 146, 119, 85, 72, 63, 58, 52, 47, 46, 45, 34, 32, 25, 19, 17, 15, 14, 14, 13, 12, 11, 11, 10, 10, 9, 9, 9, 7, 6, 6, 6, 6, 5, 5, 5, 5, 5, 4, 4, 4, 3, 3, 3, 3, 3, 3, 2, 2, 2, 2, 2	4300, 2396, 1136, 2163, 1239, 1936, 1094, 1709, 1311, 1090, 1006, 1742, 103, 520, 653, 484, 111, 155, 961, 145, 82, 148, 65, 160, 518, 271, 10, 413, 121, 118, 317, 162, 191, 70, 20, 47, 78, 80, 43, 134, 56, 58, 156, 89, 73, 101, 43, 41, 146, 196, 75, 7, 317	0.126, 0.114, 0.204, 0.099, 0.121, 0.069, 0.103, 0.064, 0.073, 0.079, 0.084, 0.049, 0.398, 0.11, 0.071, 0.073, 0.234, 0.162, 0.028, 0.162, 0.241, 0.14, 0.253, 0.121, 0.037, 0.069, 0.643, 0.042, 0.129, 0.106, 0.036, 0.069, 0.059, 0.146, 0.333, 0.175, 0.114, 0.111, 0.189, 0.056, 0.125, 0.121, 0.037, 0.063, 0.076, 0.056, 0.122, 0.128, 0.027, 0.02, 0.051, 0.364, 0.012	exon	CB3019-11-R01, CB2005-11-R01, CB3009-11-R01, CB2062-11-R01, CB2049-11-R01, CB2036-11-R01, CB2052-11-R01, CB2016-11-R01, CB3023-11-R01, CB2007-11-R01, CB2061-11-R01, CB3039-11-R01, CB2032-11-R01, CB2019-11-R01, CB3013-11-R01, CB3004-11-R01, CB3032-11-R01, CB2059-11-R01, CB2004-11-R01, CB3046-11-R01, CB2015-11-R01, CB2056-11-R01, CB2041-11-R01, CB3018-11-R01, CB2057-11-R01, CB2063-11-R01, CB2014-11…
chr9(-):33971651-33973237	UBAP2	309, 196, 192, 182, 162, 160, 157, 157, 143, 135, 132, 125, 105, 97, 90, 88, 85, 83, 81, 81, 66, 66, 65, 57, 56, 54, 54, 53, 51, 50, 46, 46, 45, 45, 45, 44, 44, 41, 40, 38, 37, 37, 37, 37, 36, 35, 34, 32, 32, 31, 31, 31, 31, 31, 30, 30, 30, 29, 28, 28, 27, 27, 26, 25, 24, 24, 23, 23, 21, 21, 21, 21, 20, 19, 19, 19, 19, 16, 15, 14, 14, 14, 10, 10, 9, 8, 8, 7, 7, 6, 4	1038, 474, 384, 1017, 1350, 279, 872, 824, 593, 509, 490, 511, 523, 634, 891, 277, 515, 319, 730, 646, 306, 261, 607, 308, 238, 419, 353, 354, 349, 173, 768, 327, 256, 982, 366, 474, 445, 241, 396, 256, 254, 302, 228, 294, 201, 393, 329, 365, 264, 213, 377, 214, 306, 255, 242, 267, 343, 329, 163, 204, 536, 640, 402, 396, 331, 233, 313, 237, 358, 272, 405, 227, 202, 292, 296, 237, 247, 179, 273, 2…	0.373, 0.453, 0.5, 0.264, 0.194, 0.534, 0.265, 0.276, 0.325, 0.347, 0.35, 0.329, 0.286, 0.234, 0.168, 0.389, 0.248, 0.342, 0.182, 0.2, 0.301, 0.336, 0.176, 0.27, 0.32, 0.205, 0.234, 0.23, 0.226, 0.366, 0.107, 0.22, 0.26, 0.084, 0.197, 0.157, 0.165, 0.254, 0.168, 0.229, 0.226, 0.197, 0.245, 0.201, 0.264, 0.151, 0.171, 0.149, 0.195, 0.225, 0.141, 0.225, 0.168, 0.196, 0.199, 0.183, 0.149, 0.15, 0.25…	exon	CB3030-11-R01, CB3009-11-R01, CB3031-11-R01, CB2001-11-R01, CB2056-11-R01, CB3033-11-R01, CB2018-11-R01, CB2032-11-R01, CB3004-11-R01, CB2051-11-R01, CB3005-11-R01, CB2005-11-R01, CB2034-11-R01, CB3017-11-R01, CB3038-11-R01, CB3035-11-R01, CB2019-11-R01, CB2048-11-R01, CB2025-11-R01, CB2052-11-R01, CB2007-11-R01, CB3007-11-R01, CB2036-11-R01, CB3046-11-R01, CB2002-11-R01, CB2050-11-R01, CB3034-11…
chr14(+):32090502-32094386	ARHGAP5	308, 198, 149, 104, 104, 95, 89, 86, 78, 78, 72, 71, 70, 66, 63, 56, 54, 52, 52, 49, 48, 47, 47, 45, 43, 40, 39, 38, 38, 37, 37, 36, 35, 34, 34, 33, 33, 33, 31, 31, 30, 29, 29, 29, 28, 28, 27, 27, 26, 26, 25, 25, 25, 25, 23, 23, 23, 21, 21, 20, 20, 19, 19, 18, 18, 18, 17, 17, 16, 15, 15, 14, 13, 13, 13, 13, 13, 12, 12, 12, 12, 11, 10, 10, 10, 10, 9, 9, 9, 9, 9, 8, 8, 6, 6, 6, 4	947, 298, 316, 234, 174, 143, 126, 154, 98, 141, 217, 125, 118, 203, 82, 237, 182, 80, 155, 73, 124, 111, 147, 225, 91, 173, 69, 51, 101, 107, 125, 127, 132, 207, 133, 86, 83, 60, 81, 165, 68, 205, 189, 72, 156, 111, 99, 59, 86, 97, 150, 90, 51, 69, 133, 69, 96, 66, 77, 104, 88, 85, 78, 204, 125, 89, 132, 65, 123, 115, 81, 96, 54, 186, 153, 56, 80, 72, 80, 100, 70, 112, 106, 49, 63, 63, 50, 99, 1…	0.394, 0.571, 0.485, 0.471, 0.545, 0.571, 0.586, 0.528, 0.614, 0.525, 0.399, 0.532, 0.543, 0.394, 0.606, 0.321, 0.372, 0.565, 0.402, 0.573, 0.436, 0.459, 0.39, 0.286, 0.486, 0.316, 0.531, 0.598, 0.429, 0.409, 0.372, 0.362, 0.347, 0.247, 0.338, 0.434, 0.443, 0.524, 0.434, 0.273, 0.469, 0.221, 0.235, 0.446, 0.264, 0.335, 0.353, 0.478, 0.377, 0.349, 0.25, 0.357, 0.495, 0.42, 0.257, 0.4, 0.324, 0.389…	exon	CB3030-11-R01, CB2051-11-R01, CB2029-11-R01, CB2002-11-R01, CB3007-11-R01, CB2018-11-R01, CB3010-11-R01, CB2038-11-R01, CB3003-11-R01, CB3012-11-R01, CB2052-11-R01, CB3029-11-R01, CB2049-11-R01, CB3023-11-R01, CB2014-11-R01, CB2013-11-R01, CB2064-11-R01, CB2012-11-R01, CB3004-11-R01, CB2022-11-R01, CB3022-11-R01, CB2041-11-R01, CB2048-11-R01, CB3020-11-R01, CB2059-11-R01, CB2016-11-R01, CB2032-11…
chr8(-):140739018-140752316	PTK2	298, 285, 219, 203, 150, 126, 120, 116, 115, 109, 96, 93, 91, 88, 88, 86, 80, 77, 76, 75, 73, 70, 70, 66, 66, 65, 64, 63, 63, 63, 62, 62, 59, 59, 57, 56, 52, 51, 50, 50, 49, 49, 48, 48, 45, 44, 43, 42, 41, 40, 40, 39, 39, 39, 39, 38, 38, 37, 36, 34, 34, 34, 34, 33, 31, 31, 30, 30, 29, 28, 27, 26, 26, 25, 24, 22, 22, 21, 21, 20, 20, 18, 17, 16, 16, 15, 15, 15, 14, 14, 13, 12, 12, 11, 10, 10, 8, 5,…	823, 2323, 608, 778, 914, 726, 410, 1147, 556, 1243, 724, 461, 379, 409, 807, 415, 438, 1295, 620, 465, 477, 449, 402, 768, 493, 200, 697, 853, 599, 657, 322, 555, 518, 471, 469, 458, 351, 691, 573, 389, 448, 494, 578, 539, 415, 422, 406, 336, 603, 420, 475, 511, 441, 651, 480, 325, 444, 409, 540, 812, 372, 375, 351, 677, 743, 413, 334, 292, 417, 321, 364, 310, 433, 462, 428, 395, 299, 197, 858, …	0.42, 0.197, 0.419, 0.343, 0.247, 0.258, 0.369, 0.168, 0.293, 0.149, 0.21, 0.287, 0.324, 0.301, 0.179, 0.293, 0.268, 0.106, 0.197, 0.244, 0.234, 0.238, 0.258, 0.147, 0.211, 0.394, 0.155, 0.129, 0.174, 0.161, 0.278, 0.183, 0.186, 0.2, 0.196, 0.196, 0.229, 0.129, 0.149, 0.204, 0.179, 0.166, 0.142, 0.151, 0.178, 0.173, 0.175, 0.2, 0.12, 0.16, 0.144, 0.132, 0.15, 0.107, 0.14, 0.19, 0.146, 0.153, 0.11…	exon	CB2032-11-R01, CB2056-11-R01, CB2002-11-R01, CB2051-11-R01, CB2019-11-R01, CB2052-11-R01, CB3007-11-R01, CB2036-11-R01, CB3023-11-R01, CB2016-11-R01, CB3017-11-R01, CB3012-11-R01, CB2029-11-R01, CB2038-11-R01, CB2048-11-R01, CB2012-11-R01, CB3004-11-R01, CB2018-11-R01, CB2034-11-R01, CB3035-11-R01, CB2049-11-R01, CB3018-11-R01, CB3033-11-R01, CB2025-11-R01, CB3005-11-R01, CB3009-11-R01, CB3020-11…
chr8(-):130152736-130180880	ASAP1	297, 249, 207, 200, 170, 168, 153, 128, 124, 121, 119, 110, 110, 106, 101, 94, 91, 90, 88, 88, 81, 79, 76, 75, 66, 65, 64, 64, 64, 64, 60, 58, 58, 58, 56, 50, 50, 50, 49, 48, 48, 47, 46, 44, 44, 42, 41, 40, 40, 40, 39, 39, 39, 38, 38, 37, 37, 36, 35, 35, 34, 33, 33, 32, 32, 32, 32, 31, 31, 31, 31, 30, 30, 29, 29, 29, 28, 27, 25, 25, 24, 24, 23, 23, 23, 22, 21, 20, 20, 19, 15, 15, 14, 6, 4, 4, 2	1481, 4134, 1423, 603, 1977, 1798, 1723, 1027, 775, 1379, 831, 656, 441, 491, 1652, 876, 590, 695, 700, 296, 1818, 1582, 784, 820, 997, 878, 580, 1953, 719, 756, 716, 659, 512, 999, 719, 487, 520, 653, 597, 556, 676, 934, 893, 701, 637, 423, 682, 768, 466, 545, 403, 742, 615, 383, 791, 720, 348, 578, 826, 787, 518, 866, 637, 432, 486, 424, 468, 702, 795, 528, 935, 1135, 368, 596, 524, 823, 529, 8…	0.286, 0.108, 0.225, 0.399, 0.147, 0.157, 0.151, 0.2, 0.242, 0.149, 0.223, 0.251, 0.333, 0.302, 0.109, 0.177, 0.236, 0.206, 0.201, 0.373, 0.082, 0.091, 0.162, 0.155, 0.117, 0.129, 0.181, 0.062, 0.151, 0.145, 0.144, 0.15, 0.185, 0.104, 0.135, 0.17, 0.161, 0.133, 0.141, 0.147, 0.124, 0.091, 0.093, 0.112, 0.121, 0.166, 0.107, 0.094, 0.147, 0.128, 0.162, 0.095, 0.113, 0.166, 0.088, 0.093, 0.175, 0.11…	exon	CB2032-11-R01, CB2056-11-R01, CB2052-11-R01, CB2051-11-R01, CB2036-11-R01, CB2001-11-R01, CB2018-11-R01, CB2002-11-R01, CB3004-11-R01, CB3023-11-R01, CB2019-11-R01, CB2015-11-R01, CB3007-11-R01, CB3019-11-R01, CB2003-11-R01, CB2006-11-R01, CB3009-11-R01, CB2012-11-R01, CB2038-11-R01, CB3030-11-R01, CB3017-11-R01, CB2016-11-R01, CB2061-11-R01, CB3029-11-R01, CB2047-11-R01, CB3005-11-R01, CB2010-11…
chr4(-):186706563-186709845	FAT1	295, 157, 65, 59, 54, 48, 43, 28, 23, 22, 20, 19, 18, 18, 15, 14, 13, 13, 13, 13, 12, 12, 12, 11, 11, 11, 10, 10, 10, 10, 10, 10, 10, 9, 9, 8, 8, 8, 8, 8, 7, 7, 6, 6, 6, 6, 6, 6, 6, 6, 5, 5, 5, 5, 5, 5, 5, 5, 5, 5, 4, 4, 4, 4, 3, 3, 3, 3, 2, 2, 2, 2, 2, 2, 2, 2, 2, 2	1617, 1911, 483, 319, 218, 141, 747, 217, 149, 96, 108, 182, 181, 106, 131, 83, 89, 84, 133, 179, 110, 123, 86, 173, 79, 168, 188, 79, 93, 148, 89, 364, 154, 108, 55, 93, 94, 326, 69, 85, 38, 124, 84, 101, 56, 94, 73, 166, 31, 36, 36, 71, 60, 286, 33, 106, 30, 34, 79, 111, 208, 25, 44, 21, 363, 53, 59, 216, 236, 34, 24, 43, 73, 144, 44, 131, 28, 94	0.267, 0.141, 0.212, 0.27, 0.331, 0.405, 0.103, 0.205, 0.236, 0.314, 0.27, 0.173, 0.166, 0.254, 0.186, 0.252, 0.226, 0.236, 0.164, 0.127, 0.179, 0.163, 0.218, 0.113, 0.218, 0.116, 0.096, 0.202, 0.177, 0.119, 0.183, 0.052, 0.115, 0.143, 0.247, 0.147, 0.145, 0.047, 0.188, 0.158, 0.269, 0.101, 0.125, 0.106, 0.176, 0.113, 0.141, 0.067, 0.279, 0.25, 0.217, 0.123, 0.143, 0.034, 0.233, 0.086, 0.25, 0.22…	exon	CB2018-11-R01, CB2056-11-R01, CB3030-11-R01, CB2007-11-R01, CB2046-11-R01, CB2029-11-R01, CB2001-11-R01, CB2006-11-R01, CB2003-11-R01, CB2062-11-R01, CB2014-11-R01, CB2005-11-R01, CB2036-11-R01, CB2045-11-R01, CB3040-11-R01, CB2041-11-R01, CB2010-11-R01, CB2020-11-R01, CB2030-11-R01, CB2034-11-R01, CB2031-11-R01, CB3021-11-R01, CB3035-11-R01, CB2008-11-R01, CB2054-11-R01, CB3016-11-R01, CB2015-11…
chr16(-):1809238-1809833	HAGH	293, 75, 51, 48, 42, 38, 27, 25, 23, 20, 17, 17, 17, 16, 15, 15, 15, 14, 14, 13, 13, 13, 13, 11, 11, 11, 10, 9, 8, 8, 8, 8, 8, 7, 7, 7, 7, 7, 6, 6, 6, 6, 6, 5, 5, 5, 5, 5, 5, 5, 4, 4, 4, 4, 4, 4, 3, 3, 3, 3, 3, 3, 3, 2, 2, 2, 2, 2, 2	433, 238, 396, 498, 313, 357, 296, 738, 318, 202, 467, 361, 223, 441, 375, 246, 240, 295, 331, 509, 215, 350, 150, 388, 127, 227, 305, 117, 110, 300, 280, 277, 237, 154, 431, 51, 69, 234, 270, 155, 210, 198, 261, 123, 142, 144, 211, 198, 81, 82, 76, 168, 97, 36, 162, 231, 275, 374, 100, 69, 255, 190, 301, 50, 41, 148, 67, 172, 204	0.575, 0.387, 0.205, 0.162, 0.212, 0.176, 0.154, 0.063, 0.126, 0.165, 0.068, 0.086, 0.132, 0.068, 0.074, 0.109, 0.111, 0.087, 0.078, 0.049, 0.108, 0.069, 0.148, 0.054, 0.148, 0.088, 0.062, 0.133, 0.127, 0.051, 0.054, 0.055, 0.063, 0.083, 0.031, 0.215, 0.169, 0.056, 0.043, 0.072, 0.054, 0.057, 0.044, 0.075, 0.066, 0.065, 0.045, 0.048, 0.11, 0.109, 0.095, 0.045, 0.076, 0.182, 0.047, 0.033, 0.021, 0…	exon	CB2032-11-R01, CB2056-11-R01, CB3004-11-R01, CB2051-11-R01, CB2023-11-R01, CB3009-11-R01, CB2039-11-R01, CB2064-11-R01, CB2052-11-R01, CB3005-11-R01, CB2006-11-R01, CB2019-11-R01, CB2055-11-R01, CB2018-11-R01, CB3015-11-R01, CB3030-11-R01, CB3033-11-R01, CB3032-11-R01, CB3034-11-R01, CB2047-11-R01, CB2065-11-R01, CB3031-11-R01, CB3045-11-R01, CB2036-11-R01, CB2048-11-R01, CB3043-11-R01, CB2041-11…
chr5(+):123545417-123557564	CSNK1G3	283, 281, 278, 270, 241, 222, 215, 214, 214, 198, 178, 169, 162, 161, 155, 151, 145, 144, 137, 137, 135, 134, 128, 127, 125, 122, 117, 114, 114, 113, 110, 106, 105, 103, 103, 99, 91, 90, 90, 87, 85, 85, 85, 83, 83, 79, 77, 75, 74, 73, 73, 71, 70, 70, 65, 65, 64, 64, 63, 62, 62, 62, 60, 60, 59, 58, 58, 58, 56, 55, 52, 52, 52, 51, 48, 48, 47, 47, 45, 45, 45, 45, 43, 43, 41, 40, 36, 36, 36, 32, 29, …	362, 277, 242, 194, 173, 206, 185, 166, 212, 180, 159, 231, 165, 156, 329, 212, 127, 162, 97, 127, 116, 190, 158, 195, 116, 143, 131, 88, 149, 119, 172, 83, 112, 101, 186, 128, 137, 177, 90, 127, 175, 152, 88, 57, 137, 116, 85, 146, 128, 91, 124, 49, 268, 87, 117, 138, 75, 139, 143, 91, 72, 63, 117, 103, 117, 121, 84, 76, 134, 68, 121, 94, 76, 75, 179, 111, 70, 96, 145, 53, 84, 134, 65, 39, 80, 1…	0.61, 0.67, 0.697, 0.736, 0.736, 0.683, 0.699, 0.721, 0.669, 0.688, 0.691, 0.594, 0.663, 0.674, 0.485, 0.588, 0.695, 0.64, 0.739, 0.683, 0.699, 0.585, 0.618, 0.566, 0.683, 0.63, 0.641, 0.722, 0.605, 0.655, 0.561, 0.719, 0.652, 0.671, 0.526, 0.607, 0.571, 0.504, 0.667, 0.578, 0.493, 0.528, 0.659, 0.744, 0.548, 0.577, 0.644, 0.507, 0.536, 0.616, 0.541, 0.743, 0.343, 0.617, 0.526, 0.485, 0.631, 0.47…	exon	CB2016-11-R01, CB2036-11-R01, CB2051-11-R01, CB2002-11-R01, CB3012-11-R01, CB3030-11-R01, CB2038-11-R01, CB2032-11-R01, CB3007-11-R01, CB2018-11-R01, CB3004-11-R01, CB2003-11-R01, CB2048-11-R01, CB3020-11-R01, CB2001-11-R01, CB2008-11-R01, CB3013-11-R01, CB3023-11-R01, CB2005-11-R01, CB2014-11-R01, CB3033-11-R01, CB2052-11-R01, CB3019-11-R01, CB2029-11-R01, CB3031-11-R01, CB2007-11-R01, CB3010-11…
chr14(-):22909483-22911403	RBM23	279, 263, 163, 137, 124, 110, 101, 99, 96, 93, 92, 84, 81, 74, 73, 60, 58, 54, 54, 53, 52, 52, 49, 49, 47, 45, 40, 39, 38, 38, 38, 37, 37, 34, 34, 34, 32, 31, 30, 30, 29, 29, 29, 28, 26, 26, 24, 24, 23, 23, 23, 22, 21, 21, 20, 20, 20, 18, 17, 17, 17, 17, 16, 16, 16, 16, 16, 15, 15, 15, 14, 14, 14, 14, 14, 12, 12, 12, 10, 9, 9, 8, 8, 8, 7, 7, 7, 7, 7, 7, 6, 6, 6, 5, 3	718, 1275, 706, 824, 809, 432, 439, 454, 484, 674, 452, 637, 455, 661, 730, 353, 419, 298, 583, 277, 504, 541, 541, 543, 347, 385, 198, 362, 221, 421, 309, 364, 291, 347, 302, 95, 195, 292, 178, 242, 183, 410, 354, 259, 342, 345, 481, 175, 241, 206, 221, 164, 282, 283, 417, 244, 302, 320, 221, 319, 224, 209, 195, 389, 236, 288, 212, 174, 312, 190, 448, 321, 198, 322, 301, 170, 348, 434, 181, 223,…	0.437, 0.292, 0.316, 0.25, 0.235, 0.337, 0.315, 0.304, 0.284, 0.216, 0.289, 0.209, 0.263, 0.183, 0.167, 0.254, 0.217, 0.266, 0.156, 0.277, 0.171, 0.161, 0.153, 0.153, 0.213, 0.189, 0.288, 0.177, 0.256, 0.153, 0.197, 0.169, 0.203, 0.164, 0.184, 0.417, 0.247, 0.175, 0.252, 0.199, 0.241, 0.124, 0.141, 0.178, 0.132, 0.131, 0.091, 0.215, 0.16, 0.183, 0.172, 0.212, 0.13, 0.129, 0.088, 0.141, 0.117, 0.1…	exon	CB2032-11-R01, CB2056-11-R01, CB2051-11-R01, CB2001-11-R01, CB2018-11-R01, CB2038-11-R01, CB2019-11-R01, CB2049-11-R01, CB3004-11-R01, CB3038-11-R01, CB2012-11-R01, CB2036-11-R01, CB3009-11-R01, CB3015-11-R01, CB2064-11-R01, CB3034-11-R01, CB3039-11-R01, CB3023-11-R01, CB3030-11-R01, CB2005-11-R01, CB2048-11-R01, CB2052-11-R01, CB2006-11-R01, CB3017-11-R01, CB2063-11-R01, CB3043-11-R01, CB3019-11…
chr2(+):202464809-202467689	BMPR2	277, 233, 166, 135, 134, 133, 119, 111, 110, 105, 94, 93, 92, 91, 87, 86, 86, 79, 77, 76, 74, 74, 69, 67, 66, 62, 61, 60, 56, 56, 56, 55, 54, 53, 53, 52, 52, 51, 49, 47, 45, 44, 44, 44, 44, 44, 43, 43, 42, 40, 39, 38, 38, 37, 37, 37, 37, 36, 36, 36, 35, 35, 33, 32, 32, 32, 31, 31, 30, 30, 29, 29, 28, 27, 26, 26, 24, 24, 24, 24, 23, 21, 21, 20, 19, 17, 16, 16, 16, 15, 9, 7, 6, 5, 2	692, 752, 1102, 385, 259, 516, 537, 579, 553, 471, 168, 910, 578, 399, 530, 707, 726, 858, 478, 724, 694, 888, 364, 630, 586, 470, 921, 376, 476, 525, 369, 404, 693, 216, 399, 521, 572, 470, 559, 197, 443, 368, 478, 332, 291, 242, 414, 395, 433, 403, 279, 362, 485, 511, 222, 246, 328, 688, 194, 511, 290, 411, 300, 336, 175, 492, 523, 244, 241, 338, 333, 323, 426, 357, 368, 479, 309, 371, 435, 420…	0.445, 0.383, 0.232, 0.412, 0.509, 0.34, 0.307, 0.277, 0.285, 0.308, 0.528, 0.17, 0.241, 0.313, 0.247, 0.196, 0.192, 0.156, 0.244, 0.174, 0.176, 0.143, 0.275, 0.175, 0.184, 0.209, 0.117, 0.242, 0.19, 0.176, 0.233, 0.214, 0.135, 0.329, 0.21, 0.166, 0.154, 0.178, 0.149, 0.323, 0.169, 0.193, 0.155, 0.21, 0.232, 0.267, 0.172, 0.179, 0.162, 0.166, 0.218, 0.174, 0.135, 0.126, 0.25, 0.231, 0.184, 0.095,…	exon	CB2051-11-R01, CB2032-11-R01, CB2056-11-R01, CB2002-11-R01, CB3019-11-R01, CB3012-11-R01, CB2048-11-R01, CB2036-11-R01, CB3007-11-R01, CB2015-11-R01, CB2029-11-R01, CB2052-11-R01, CB2019-11-R01, CB2038-11-R01, CB2046-11-R01, CB3004-11-R01, CB3038-11-R01, CB2001-11-R01, CB3034-11-R01, CB3030-11-R01, CB2016-11-R01, CB2018-11-R01, CB2005-11-R01, CB3017-11-R01, CB3031-11-R01, CB2047-11-R01, CB3015-11…
chr22(+):32478981-32479275	FBXO7	275, 265, 241, 140, 131, 123, 100, 91, 90, 88, 83, 74, 70, 69, 69, 69, 67, 63, 62, 61, 57, 55, 54, 54, 52, 50, 49, 47, 47, 44, 42, 38, 36, 36, 35, 35, 34, 33, 29, 28, 27, 26, 26, 25, 25, 24, 24, 23, 23, 22, 22, 21, 21, 20, 20, 19, 19, 19, 18, 18, 17, 17, 15, 15, 15, 15, 14, 14, 13, 13, 12, 11, 11, 11, 10, 10, 9, 9, 9, 9, 8, 7, 7, 6, 6, 5, 5, 5, 4, 3, 3, 3, 2	493, 911, 472, 414, 312, 615, 480, 330, 431, 402, 391, 742, 191, 244, 267, 500, 554, 465, 607, 444, 159, 321, 376, 605, 395, 229, 350, 368, 501, 205, 342, 361, 544, 480, 416, 260, 271, 278, 344, 298, 289, 529, 548, 491, 489, 194, 396, 283, 330, 237, 341, 377, 197, 329, 260, 473, 344, 241, 249, 229, 185, 234, 301, 211, 197, 297, 123, 284, 278, 291, 294, 245, 249, 192, 707, 158, 349, 338, 231, 349,…	0.527, 0.368, 0.505, 0.403, 0.456, 0.286, 0.294, 0.355, 0.295, 0.304, 0.298, 0.166, 0.423, 0.361, 0.341, 0.216, 0.195, 0.213, 0.17, 0.216, 0.418, 0.255, 0.223, 0.151, 0.208, 0.304, 0.219, 0.203, 0.158, 0.3, 0.197, 0.174, 0.117, 0.13, 0.144, 0.212, 0.201, 0.192, 0.144, 0.158, 0.157, 0.09, 0.087, 0.092, 0.093, 0.198, 0.108, 0.14, 0.122, 0.157, 0.114, 0.1, 0.176, 0.108, 0.133, 0.074, 0.099, 0.136, 0…	exon	CB2051-11-R01, CB2056-11-R01, CB2032-11-R01, CB2019-11-R01, CB2002-11-R01, CB3019-11-R01, CB2036-11-R01, CB3007-11-R01, CB2048-11-R01, CB2052-11-R01, CB3034-11-R01, CB2018-11-R01, CB2053-11-R01, CB2055-11-R01, CB3002-11-R01, CB3023-11-R01, CB2038-11-R01, CB3020-11-R01, CB2012-11-R01, CB3004-11-R01, CB3001-11-R01, CB3009-11-R01, CB3012-11-R01, CB3030-11-R01, CB2049-11-R01, CB2015-11-R01, CB2039-11…
chr6(+):75634707-75678927	SENP6	275, 209, 156, 114, 108, 107, 105, 104, 100, 86, 84, 77, 74, 74, 72, 72, 71, 70, 68, 68, 68, 65, 64, 59, 57, 55, 53, 53, 53, 52, 52, 51, 51, 50, 50, 48, 48, 48, 46, 46, 45, 44, 43, 43, 42, 42, 41, 41, 38, 37, 37, 36, 36, 36, 35, 35, 34, 34, 34, 33, 32, 31, 30, 29, 28, 28, 26, 26, 26, 25, 23, 22, 22, 22, 22, 21, 21, 21, 20, 18, 17, 15, 14, 12, 11, 11, 10, 10, 9, 7, 6, 6, 5, 4	941, 1132, 1167, 1773, 927, 518, 1001, 1015, 1168, 716, 684, 1306, 873, 915, 1496, 360, 739, 678, 544, 613, 1071, 740, 813, 843, 987, 585, 1263, 1092, 685, 1237, 727, 310, 928, 537, 584, 749, 418, 435, 303, 825, 1296, 600, 435, 599, 688, 835, 482, 772, 557, 1291, 1206, 643, 326, 518, 715, 800, 545, 333, 615, 751, 403, 847, 664, 455, 827, 1014, 699, 639, 1040, 453, 736, 657, 536, 290, 505, 568, 69…	0.369, 0.27, 0.211, 0.114, 0.189, 0.292, 0.173, 0.17, 0.146, 0.194, 0.197, 0.105, 0.145, 0.139, 0.088, 0.286, 0.161, 0.171, 0.2, 0.182, 0.113, 0.149, 0.136, 0.123, 0.104, 0.158, 0.077, 0.088, 0.134, 0.078, 0.125, 0.248, 0.099, 0.157, 0.146, 0.114, 0.187, 0.181, 0.233, 0.1, 0.065, 0.128, 0.165, 0.126, 0.109, 0.091, 0.145, 0.096, 0.12, 0.054, 0.058, 0.101, 0.181, 0.122, 0.089, 0.08, 0.111, 0.17, 0.…	exon	CB2051-11-R01, CB3007-11-R01, CB2002-11-R01, CB2016-11-R01, CB2052-11-R01, CB3019-11-R01, CB3003-11-R01, CB2048-11-R01, CB2018-11-R01, CB2020-11-R01, CB3046-11-R01, CB3013-11-R01, CB2004-11-R01, CB3038-11-R01, CB2036-11-R01, CB2038-11-R01, CB2056-11-R01, CB3004-11-R01, CB2015-11-R01, CB2059-11-R01, CB3012-11-R01, CB2044-11-R01, CB2046-11-R01, CB3020-11-R01, CB2019-11-R01, CB2054-11-R01, CB2001-11…
chr17(+):51263274-51268904	UTP18	273, 255, 206, 155, 113, 96, 95, 95, 93, 81, 71, 68, 66, 62, 60, 50, 49, 47, 46, 46, 45, 43, 41, 40, 40, 38, 38, 37, 37, 36, 36, 36, 35, 34, 34, 34, 32, 32, 31, 30, 29, 28, 27, 27, 27, 27, 27, 26, 25, 25, 24, 23, 22, 22, 21, 21, 21, 21, 21, 20, 20, 20, 18, 17, 17, 17, 17, 17, 16, 16, 16, 16, 15, 14, 12, 12, 12, 12, 11, 11, 11, 11, 11, 11, 11, 11, 10, 10, 10, 8, 4, 3	667, 286, 538, 677, 211, 156, 180, 75, 294, 199, 253, 197, 62, 171, 173, 165, 92, 121, 151, 144, 142, 293, 175, 81, 237, 121, 150, 218, 142, 289, 54, 143, 620, 130, 130, 132, 90, 98, 121, 77, 218, 116, 384, 78, 48, 104, 135, 109, 173, 181, 98, 178, 180, 83, 73, 57, 112, 143, 182, 108, 125, 64, 69, 114, 129, 35, 113, 82, 97, 77, 81, 65, 88, 209, 89, 38, 63, 89, 70, 72, 44, 79, 70, 108, 77, 85, 92,…	0.45, 0.641, 0.434, 0.314, 0.517, 0.552, 0.514, 0.717, 0.388, 0.449, 0.359, 0.408, 0.68, 0.42, 0.41, 0.377, 0.516, 0.437, 0.379, 0.39, 0.388, 0.227, 0.319, 0.497, 0.252, 0.386, 0.336, 0.253, 0.343, 0.199, 0.571, 0.335, 0.101, 0.343, 0.343, 0.34, 0.416, 0.395, 0.339, 0.438, 0.21, 0.326, 0.123, 0.409, 0.529, 0.342, 0.286, 0.323, 0.224, 0.216, 0.329, 0.205, 0.196, 0.346, 0.365, 0.424, 0.273, 0.227, …	exon	CB2032-11-R01, CB2051-11-R01, CB2056-11-R01, CB2001-11-R01, CB2038-11-R01, CB2052-11-R01, CB3004-11-R01, CB3019-11-R01, CB2036-11-R01, CB2019-11-R01, CB2049-11-R01, CB2033-11-R01, CB2002-11-R01, CB3009-11-R01, CB3017-11-R01, CB2016-11-R01, CB3007-11-R01, CB2005-11-R01, CB2045-11-R01, CB2055-11-R01, CB3034-11-R01, CB3015-11-R01, CB2063-11-R01, CB2015-11-R01, CB2034-11-R01, CB3029-11-R01, CB3038-11…
chr11(-):73707420-73720899	RAB6A	271, 243, 237, 186, 181, 168, 148, 142, 122, 117, 114, 108, 95, 91, 85, 79, 79, 77, 72, 65, 64, 62, 62, 58, 58, 58, 57, 54, 52, 50, 50, 49, 49, 49, 48, 48, 48, 47, 46, 45, 45, 45, 44, 43, 43, 42, 40, 40, 38, 38, 37, 37, 37, 36, 36, 35, 32, 31, 31, 31, 30, 29, 29, 26, 26, 25, 24, 22, 22, 22, 21, 20, 19, 17, 17, 17, 17, 16, 16, 15, 15, 14, 14, 14, 14, 12, 11, 9, 9, 9, 8, 8, 7, 7, 7, 7, 5, 5	113, 82, 68, 200, 176, 84, 106, 105, 305, 114, 94, 167, 108, 72, 172, 81, 122, 90, 71, 128, 129, 53, 151, 96, 43, 74, 92, 96, 115, 22, 168, 176, 69, 124, 123, 120, 157, 83, 94, 86, 40, 39, 163, 174, 83, 70, 114, 70, 69, 104, 65, 83, 38, 88, 80, 76, 43, 77, 112, 52, 44, 84, 58, 205, 55, 68, 83, 148, 104, 70, 77, 45, 77, 66, 56, 120, 30, 50, 91, 81, 27, 45, 64, 81, 61, 56, 75, 28, 72, 55, 39, 49, 6…	0.827, 0.856, 0.875, 0.65, 0.673, 0.8, 0.736, 0.73, 0.444, 0.672, 0.708, 0.564, 0.638, 0.717, 0.497, 0.661, 0.564, 0.631, 0.67, 0.504, 0.498, 0.701, 0.451, 0.547, 0.73, 0.611, 0.553, 0.529, 0.475, 0.82, 0.373, 0.358, 0.587, 0.441, 0.438, 0.444, 0.379, 0.531, 0.495, 0.511, 0.692, 0.698, 0.351, 0.331, 0.509, 0.545, 0.412, 0.533, 0.524, 0.422, 0.532, 0.471, 0.661, 0.45, 0.474, 0.479, 0.598, 0.446, 0…	exon	CB2051-11-R01, CB3007-11-R01, CB2038-11-R01, CB2018-11-R01, CB2005-11-R01, CB2048-11-R01, CB2002-11-R01, CB2015-11-R01, CB2036-11-R01, CB2019-11-R01, CB2012-11-R01, CB3012-11-R01, CB2055-11-R01, CB2056-11-R01, CB2007-11-R01, CB2046-11-R01, CB3038-11-R01, CB3034-11-R01, CB3030-11-R01, CB3020-11-R01, CB3022-11-R01, CB2028-11-R01, CB3017-11-R01, CB2017-11-R01, CB2032-11-R01, CB3045-11-R01, CB3031-11…
chr20(-):35714185-35725155	RBM39	270, 199, 131, 116, 106, 87, 80, 79, 74, 63, 62, 61, 61, 60, 59, 58, 55, 54, 54, 47, 44, 42, 42, 42, 42, 41, 40, 40, 39, 39, 37, 36, 35, 33, 33, 33, 32, 32, 32, 31, 30, 29, 28, 28, 28, 27, 27, 27, 26, 25, 25, 24, 24, 23, 23, 23, 22, 21, 21, 21, 21, 19, 19, 18, 18, 18, 17, 17, 17, 16, 16, 16, 16, 15, 15, 15, 15, 14, 14, 13, 13, 13, 11, 11, 11, 11, 10, 10, 10, 10, 9, 8, 8, 8, 7, 7, 4	1705, 890, 46, 766, 509, 728, 971, 833, 637, 684, 387, 734, 509, 662, 281, 931, 472, 769, 397, 496, 457, 402, 228, 366, 528, 468, 583, 519, 301, 1238, 1614, 266, 319, 345, 356, 421, 795, 585, 445, 279, 346, 391, 392, 685, 271, 313, 584, 609, 1035, 511, 371, 281, 707, 396, 441, 270, 431, 379, 488, 442, 454, 373, 376, 637, 555, 390, 282, 383, 295, 325, 661, 229, 359, 652, 297, 270, 330, 229, 473, 5…	0.241, 0.309, 0.851, 0.232, 0.294, 0.193, 0.141, 0.159, 0.189, 0.156, 0.243, 0.143, 0.193, 0.153, 0.296, 0.111, 0.189, 0.123, 0.214, 0.159, 0.161, 0.173, 0.269, 0.187, 0.137, 0.149, 0.121, 0.134, 0.206, 0.059, 0.044, 0.213, 0.18, 0.161, 0.156, 0.136, 0.075, 0.099, 0.126, 0.182, 0.148, 0.129, 0.125, 0.076, 0.171, 0.147, 0.085, 0.081, 0.048, 0.089, 0.119, 0.146, 0.064, 0.104, 0.094, 0.146, 0.093, 0…	exon	CB2056-11-R01, CB2032-11-R01, CB2023-11-R01, CB3030-11-R01, CB2019-11-R01, CB3005-11-R01, CB2001-11-R01, CB2051-11-R01, CB2052-11-R01, CB2013-11-R01, CB2034-11-R01, CB2018-11-R01, CB3038-11-R01, CB2005-11-R01, CB3019-11-R01, CB2036-11-R01, CB2049-11-R01, CB2016-11-R01, CB2045-11-R01, CB2015-11-R01, CB2025-11-R01, CB2002-11-R01, CB2038-11-R01, CB3002-11-R01, CB3004-11-R01, CB3023-11-R01, CB2007-11…
chr1(+):23030469-23050520	KDM1A	269, 212, 123, 114, 104, 96, 94, 91, 87, 81, 75, 70, 66, 61, 59, 56, 56, 55, 54, 52, 51, 51, 50, 46, 46, 45, 43, 42, 41, 41, 40, 39, 37, 36, 35, 34, 34, 32, 32, 31, 31, 30, 30, 30, 30, 29, 29, 27, 27, 27, 26, 26, 26, 25, 25, 25, 25, 25, 24, 24, 24, 24, 23, 23, 22, 20, 19, 19, 19, 19, 19, 18, 18, 17, 16, 16, 16, 15, 15, 13, 13, 12, 9, 9, 9, 9, 8, 7, 7, 7, 6, 5, 3	1038, 684, 1248, 1000, 699, 1164, 520, 645, 823, 671, 388, 336, 423, 902, 672, 628, 349, 494, 620, 551, 442, 371, 361, 358, 438, 555, 538, 553, 496, 532, 525, 770, 657, 457, 487, 348, 576, 427, 479, 390, 396, 319, 461, 477, 557, 363, 312, 309, 769, 492, 294, 391, 434, 483, 410, 428, 240, 494, 221, 234, 374, 413, 560, 437, 478, 420, 298, 390, 326, 457, 308, 332, 380, 424, 534, 508, 212, 731, 805, …	0.341, 0.383, 0.165, 0.186, 0.229, 0.142, 0.266, 0.22, 0.175, 0.194, 0.279, 0.294, 0.238, 0.119, 0.149, 0.151, 0.243, 0.182, 0.148, 0.159, 0.188, 0.216, 0.217, 0.204, 0.174, 0.14, 0.138, 0.132, 0.142, 0.134, 0.132, 0.092, 0.101, 0.136, 0.126, 0.163, 0.106, 0.13, 0.118, 0.137, 0.135, 0.158, 0.115, 0.112, 0.097, 0.138, 0.157, 0.149, 0.066, 0.099, 0.15, 0.117, 0.107, 0.094, 0.109, 0.105, 0.172, 0.09…	exon	CB2051-11-R01, CB2032-11-R01, CB2056-11-R01, CB2052-11-R01, CB3030-11-R01, CB2018-11-R01, CB3007-11-R01, CB3004-11-R01, CB2036-11-R01, CB2048-11-R01, CB2019-11-R01, CB2002-11-R01, CB3020-11-R01, CB2006-11-R01, CB3038-11-R01, CB3015-11-R01, CB3019-11-R01, CB2015-11-R01, CB3023-11-R01, CB3043-11-R01, CB2017-11-R01, CB2038-11-R01, CB2005-11-R01, CB3009-11-R01, CB3034-11-R01, CB2012-11-R01, CB3031-11…
chr6(-):170537234-170549113	PSMB1	269, 125, 119, 98, 90, 87, 87, 83, 73, 72, 69, 68, 68, 67, 66, 64, 62, 61, 56, 56, 54, 50, 49, 49, 49, 46, 45, 44, 41, 39, 39, 38, 38, 37, 36, 36, 35, 35, 34, 34, 30, 29, 29, 29, 28, 28, 27, 27, 26, 26, 25, 25, 24, 24, 23, 22, 22, 21, 20, 19, 18, 17, 16, 16, 15, 15, 14, 14, 13, 11, 11, 11, 11, 11, 10, 9, 9, 8, 8, 8, 8, 6, 6, 5, 5, 4, 4, 3, 3, 2, 2	1797, 834, 1649, 537, 496, 1251, 560, 442, 826, 788, 498, 948, 676, 638, 851, 1393, 533, 998, 786, 544, 603, 1184, 972, 521, 1220, 1351, 589, 421, 424, 614, 776, 522, 681, 803, 767, 1189, 318, 1447, 1235, 449, 460, 1236, 783, 346, 548, 445, 682, 527, 370, 1157, 696, 750, 816, 610, 733, 450, 620, 794, 688, 244, 644, 746, 1214, 638, 917, 388, 1030, 593, 385, 348, 539, 452, 291, 626, 546, 416, 661, …	0.23, 0.231, 0.126, 0.267, 0.266, 0.122, 0.237, 0.273, 0.15, 0.155, 0.217, 0.125, 0.167, 0.174, 0.134, 0.084, 0.189, 0.109, 0.125, 0.171, 0.152, 0.078, 0.092, 0.158, 0.074, 0.064, 0.133, 0.173, 0.162, 0.113, 0.091, 0.127, 0.1, 0.084, 0.086, 0.057, 0.18, 0.046, 0.052, 0.132, 0.115, 0.045, 0.069, 0.144, 0.093, 0.112, 0.073, 0.093, 0.123, 0.043, 0.067, 0.062, 0.056, 0.073, 0.059, 0.089, 0.066, 0.05,…	exon	CB2051-11-R01, CB2019-11-R01, CB2056-11-R01, CB2055-11-R01, CB2002-11-R01, CB3009-11-R01, CB3012-11-R01, CB2021-11-R01, CB2032-11-R01, CB3020-11-R01, CB2057-11-R01, CB2007-11-R01, CB3040-11-R01, CB2012-11-R01, CB3038-11-R01, CB2052-11-R01, CB2005-11-R01, CB3035-11-R01, CB3033-11-R01, CB3046-11-R01, CB2017-11-R01, CB3004-11-R01, CB2014-11-R01, CB2047-11-R01, CB3007-11-R01, CB2036-11-R01, CB2028-11…
chr7(+):24623663-24668660	MPP6	267, 215, 174, 138, 128, 114, 110, 108, 105, 100, 97, 95, 92, 83, 74, 68, 58, 57, 54, 51, 50, 48, 48, 45, 45, 41, 41, 39, 39, 37, 37, 37, 35, 34, 33, 33, 32, 32, 31, 31, 31, 31, 31, 29, 29, 29, 29, 28, 28, 27, 26, 25, 25, 25, 25, 25, 24, 24, 24, 23, 22, 21, 20, 20, 20, 20, 19, 19, 18, 17, 15, 15, 14, 13, 13, 12, 11, 11, 11, 11, 11, 10, 9, 8, 7, 7, 7, 5, 4, 2	919, 1039, 1453, 3561, 1003, 975, 669, 1367, 374, 1155, 677, 1112, 716, 1084, 1292, 917, 741, 421, 715, 738, 1241, 564, 502, 404, 503, 658, 672, 320, 768, 300, 638, 561, 746, 487, 312, 453, 385, 504, 392, 396, 585, 311, 487, 286, 412, 284, 499, 189, 178, 226, 219, 295, 476, 542, 267, 330, 223, 426, 459, 318, 568, 296, 185, 340, 291, 333, 404, 300, 254, 158, 312, 189, 270, 413, 136, 269, 106, 237,…	0.368, 0.293, 0.193, 0.072, 0.203, 0.19, 0.247, 0.136, 0.36, 0.148, 0.223, 0.146, 0.204, 0.133, 0.103, 0.129, 0.135, 0.213, 0.131, 0.121, 0.075, 0.145, 0.161, 0.182, 0.152, 0.111, 0.109, 0.196, 0.092, 0.198, 0.104, 0.117, 0.086, 0.123, 0.175, 0.127, 0.143, 0.113, 0.137, 0.135, 0.096, 0.166, 0.113, 0.169, 0.123, 0.17, 0.104, 0.229, 0.239, 0.193, 0.192, 0.145, 0.095, 0.084, 0.158, 0.132, 0.177, 0.1…	exon	CB2032-11-R01, CB2038-11-R01, CB2052-11-R01, CB2016-11-R01, CB3019-11-R01, CB2005-11-R01, CB2056-11-R01, CB3013-11-R01, CB2051-11-R01, CB2019-11-R01, CB3004-11-R01, CB2036-11-R01, CB3007-11-R01, CB3023-11-R01, CB3027-11-R01, CB3002-11-R01, CB2018-11-R01, CB3034-11-R01, CB3022-11-R01, CB3012-11-R01, CB2026-11-R01, CB2010-11-R01, CB3029-11-R01, CB2002-11-R01, CB2055-11-R01, CB2065-11-R01, CB3035-11…
chr8(-):140818277-140890769	PTK2	267, 156, 126, 125, 98, 83, 79, 72, 69, 65, 58, 53, 51, 51, 51, 46, 45, 45, 43, 42, 42, 41, 38, 38, 35, 35, 35, 34, 33, 33, 32, 32, 30, 30, 30, 30, 30, 30, 28, 28, 28, 28, 27, 27, 27, 26, 26, 26, 25, 25, 25, 25, 25, 24, 24, 24, 23, 23, 23, 23, 23, 23, 22, 22, 21, 20, 20, 20, 19, 18, 17, 16, 16, 16, 15, 15, 15, 14, 14, 14, 14, 14, 14, 14, 14, 13, 13, 11, 11, 11, 8, 8, 6, 6, 5, 5, 4, 3, 3	1325, 681, 1342, 1673, 2508, 482, 965, 648, 702, 546, 1373, 1612, 1265, 844, 714, 630, 492, 608, 507, 540, 694, 411, 536, 344, 408, 479, 687, 438, 551, 411, 593, 561, 470, 425, 477, 568, 718, 683, 620, 529, 457, 544, 509, 949, 374, 254, 593, 461, 858, 657, 426, 524, 588, 537, 403, 425, 791, 424, 493, 431, 544, 462, 566, 564, 609, 858, 406, 259, 478, 489, 609, 560, 835, 761, 609, 292, 378, 1062, 4…	0.287, 0.314, 0.158, 0.13, 0.072, 0.256, 0.141, 0.182, 0.164, 0.192, 0.078, 0.062, 0.075, 0.108, 0.125, 0.127, 0.155, 0.129, 0.145, 0.135, 0.108, 0.166, 0.124, 0.181, 0.146, 0.128, 0.092, 0.134, 0.107, 0.138, 0.097, 0.102, 0.113, 0.124, 0.112, 0.096, 0.077, 0.081, 0.083, 0.096, 0.109, 0.093, 0.096, 0.054, 0.126, 0.17, 0.081, 0.101, 0.055, 0.071, 0.105, 0.087, 0.078, 0.082, 0.106, 0.101, 0.055, 0.…	exon	CB2051-11-R01, CB2002-11-R01, CB2019-11-R01, CB2032-11-R01, CB2056-11-R01, CB3007-11-R01, CB2016-11-R01, CB2052-11-R01, CB2012-11-R01, CB2038-11-R01, CB2036-11-R01, CB2018-11-R01, CB2001-11-R01, CB2048-11-R01, CB2049-11-R01, CB3022-11-R01, CB2015-11-R01, CB3020-11-R01, CB2053-11-R01, CB2024-11-R01, CB3030-11-R01, CB3009-11-R01, CB3012-11-R01, CB3019-11-R01, CB2004-11-R01, CB2007-11-R01, CB3004-11…
chr9(+):37424845-37426654	GRHPR	264, 189, 80, 71, 70, 70, 69, 65, 59, 54, 51, 44, 38, 37, 36, 33, 32, 31, 31, 28, 28, 28, 28, 25, 24, 23, 23, 22, 22, 21, 19, 19, 17, 17, 17, 16, 16, 15, 14, 14, 14, 14, 13, 13, 12, 12, 12, 12, 11, 10, 10, 10, 10, 10, 10, 10, 10, 10, 9, 9, 9, 9, 9, 8, 8, 8, 8, 7, 7, 7, 6, 6, 6, 6, 6, 6, 6, 6, 5, 5, 5, 5, 4, 4, 4, 3, 3, 3, 3, 2, 2	1948, 844, 553, 903, 1339, 703, 968, 820, 174, 633, 297, 379, 402, 334, 315, 339, 380, 187, 323, 316, 355, 519, 386, 234, 197, 543, 270, 307, 123, 295, 280, 265, 419, 61, 156, 264, 199, 237, 248, 126, 132, 187, 146, 88, 263, 135, 84, 157, 156, 193, 102, 405, 82, 27, 182, 158, 109, 144, 137, 233, 265, 336, 194, 78, 330, 172, 110, 112, 143, 89, 58, 30, 69, 83, 80, 162, 92, 92, 130, 77, 55, 210, 31,…	0.213, 0.309, 0.224, 0.136, 0.095, 0.166, 0.125, 0.137, 0.404, 0.146, 0.256, 0.188, 0.159, 0.181, 0.186, 0.163, 0.144, 0.249, 0.161, 0.151, 0.136, 0.097, 0.127, 0.176, 0.196, 0.078, 0.146, 0.125, 0.263, 0.125, 0.119, 0.125, 0.075, 0.358, 0.179, 0.108, 0.139, 0.112, 0.101, 0.182, 0.175, 0.13, 0.151, 0.228, 0.084, 0.151, 0.222, 0.133, 0.124, 0.094, 0.164, 0.047, 0.196, 0.426, 0.099, 0.112, 0.155, 0…	exon	CB2056-11-R01, CB2032-11-R01, CB2051-11-R01, CB2006-11-R01, CB2064-11-R01, CB3004-11-R01, CB2001-11-R01, CB3030-11-R01, CB2028-11-R01, CB3009-11-R01, CB3038-11-R01, CB2033-11-R01, CB2018-11-R01, CB2005-11-R01, CB2052-11-R01, CB3015-11-R01, CB2063-11-R01, CB3007-11-R01, CB3034-11-R01, CB2040-11-R01, CB2042-11-R01, CB3031-11-R01, CB3039-11-R01, CB2038-11-R01, CB2036-11-R01, CB2034-11-R01, CB2061-11…
chr4(-):152411303-152412529	FBXW7	261, 255, 232, 218, 198, 175, 171, 166, 154, 152, 142, 137, 135, 134, 133, 130, 128, 125, 124, 123, 122, 116, 108, 104, 104, 104, 100, 93, 91, 86, 84, 80, 77, 77, 76, 73, 73, 69, 68, 66, 64, 62, 62, 60, 60, 59, 59, 58, 58, 56, 55, 55, 55, 54, 52, 51, 50, 48, 48, 45, 45, 45, 44, 42, 42, 41, 40, 39, 39, 39, 39, 38, 38, 38, 37, 37, 35, 33, 32, 32, 29, 27, 27, 26, 25, 24, 24, 23, 20, 19, 19, 19, 17, …	89, 88, 229, 235, 187, 158, 112, 97, 101, 151, 102, 72, 206, 191, 115, 82, 50, 100, 59, 124, 141, 142, 121, 176, 109, 74, 119, 48, 139, 38, 62, 94, 64, 90, 65, 57, 43, 241, 93, 55, 57, 68, 124, 63, 36, 69, 53, 75, 60, 124, 87, 78, 74, 67, 84, 79, 103, 51, 52, 121, 70, 37, 77, 65, 68, 75, 50, 38, 41, 45, 32, 103, 25, 53, 47, 33, 55, 55, 38, 85, 59, 57, 94, 91, 34, 55, 29, 76, 55, 62, 41, 48, 35, 6…	0.854, 0.853, 0.67, 0.65, 0.679, 0.689, 0.753, 0.774, 0.753, 0.668, 0.736, 0.792, 0.567, 0.584, 0.698, 0.76, 0.837, 0.714, 0.808, 0.665, 0.634, 0.62, 0.641, 0.542, 0.656, 0.738, 0.627, 0.795, 0.567, 0.819, 0.73, 0.63, 0.706, 0.631, 0.7, 0.719, 0.772, 0.364, 0.594, 0.706, 0.692, 0.646, 0.5, 0.656, 0.769, 0.631, 0.69, 0.607, 0.659, 0.475, 0.558, 0.585, 0.598, 0.617, 0.553, 0.564, 0.493, 0.653, 0.64…	exon	CB2032-11-R01, CB3030-11-R01, CB2018-11-R01, CB2036-11-R01, CB2047-11-R01, CB2016-11-R01, CB2028-11-R01, CB2051-11-R01, CB3004-11-R01, CB2052-11-R01, CB2012-11-R01, CB2050-11-R01, CB3038-11-R01, CB2013-11-R01, CB2034-11-R01, CB3020-11-R01, CB2029-11-R01, CB2038-11-R01, CB2002-11-R01, CB3013-11-R01, CB2003-11-R01, CB2008-11-R01, CB2027-11-R01, CB2001-11-R01, CB2019-11-R01, CB3009-11-R01, CB3019-11…
chr7(+):28488175-28507737	CREB5	261, 74, 39, 26, 25, 24, 23, 23, 21, 21, 18, 18, 18, 17, 17, 16, 13, 12, 12, 9, 9, 9, 8, 8, 8, 8, 7, 7, 6, 5, 5, 4, 4, 4, 4, 4, 4, 4, 4, 4, 4, 4, 4, 4, 4, 3, 3, 3, 3, 3, 2, 2, 2, 2, 2, 2	7790, 1007, 1414, 1320, 4328, 1979, 1461, 762, 814, 899, 586, 989, 1481, 564, 361, 542, 852, 1030, 682, 1128, 944, 430, 48, 589, 848, 611, 381, 1655, 642, 332, 241, 428, 384, 504, 750, 494, 557, 79, 281, 449, 317, 299, 26, 230, 201, 177, 174, 358, 469, 293, 141, 192, 198, 942, 312, 147	0.063, 0.128, 0.052, 0.038, 0.011, 0.024, 0.031, 0.057, 0.049, 0.045, 0.058, 0.035, 0.024, 0.057, 0.086, 0.056, 0.03, 0.023, 0.034, 0.016, 0.019, 0.04, 0.25, 0.026, 0.019, 0.026, 0.035, 0.008, 0.018, 0.029, 0.04, 0.018, 0.02, 0.016, 0.011, 0.016, 0.014, 0.092, 0.028, 0.018, 0.025, 0.026, 0.235, 0.034, 0.038, 0.033, 0.033, 0.016, 0.013, 0.02, 0.028, 0.02, 0.02, 0.004, 0.013, 0.026	exon	CB2056-11-R01, CB2051-11-R01, CB2005-11-R01, CB2021-11-R01, CB2006-11-R01, CB2017-11-R01, CB2007-11-R01, CB2036-11-R01, CB2032-11-R01, CB2038-11-R01, CB2015-11-R01, CB3020-11-R01, CB3033-11-R01, CB2002-11-R01, CB3034-11-R01, CB3005-11-R01, CB2044-11-R01, CB2028-11-R01, CB2053-11-R01, CB2001-11-R01, CB2046-11-R01, CB3007-11-R01, CB3002-11-R01, CB3017-11-R01, CB3043-11-R01, CB3046-11-R01, CB3001-11…
chr2(-):40428473-40430301	SLC8A1	259, 172, 167, 155, 120, 104, 99, 93, 83, 79, 70, 69, 68, 66, 62, 55, 54, 51, 50, 49, 49, 47, 41, 40, 40, 36, 36, 36, 36, 35, 34, 34, 32, 30, 28, 28, 28, 27, 27, 26, 25, 25, 25, 23, 21, 21, 21, 20, 20, 18, 18, 18, 17, 17, 16, 15, 15, 14, 14, 13, 13, 12, 12, 12, 12, 11, 11, 11, 11, 10, 10, 10, 10, 10, 10, 9, 9, 9, 8, 8, 8, 8, 7, 7, 6, 6, 5, 4, 4, 3, 3, 2	1500, 1167, 814, 1427, 1720, 810, 1039, 806, 656, 1179, 762, 1146, 1201, 736, 1086, 1092, 831, 466, 578, 674, 830, 427, 802, 520, 454, 627, 996, 577, 501, 1197, 251, 564, 659, 707, 665, 431, 1444, 695, 614, 393, 405, 864, 571, 1026, 608, 344, 603, 254, 371, 667, 359, 335, 821, 541, 381, 483, 293, 169, 486, 721, 496, 123, 422, 495, 244, 254, 294, 288, 219, 118, 373, 210, 317, 251, 250, 348, 600, 5…	0.257, 0.228, 0.291, 0.178, 0.122, 0.204, 0.16, 0.188, 0.202, 0.118, 0.155, 0.107, 0.102, 0.152, 0.102, 0.092, 0.115, 0.18, 0.147, 0.127, 0.106, 0.18, 0.093, 0.133, 0.15, 0.103, 0.067, 0.111, 0.126, 0.055, 0.213, 0.108, 0.089, 0.078, 0.078, 0.115, 0.037, 0.072, 0.081, 0.117, 0.11, 0.055, 0.081, 0.043, 0.065, 0.109, 0.065, 0.136, 0.097, 0.051, 0.091, 0.097, 0.04, 0.059, 0.077, 0.058, 0.093, 0.142,…	exon	CB2051-11-R01, CB2052-11-R01, CB3030-11-R01, CB2036-11-R01, CB2047-11-R01, CB2002-11-R01, CB3004-11-R01, CB2012-11-R01, CB2005-11-R01, CB2019-11-R01, CB2015-11-R01, CB2004-11-R01, CB2046-11-R01, CB2058-11-R01, CB2016-11-R01, CB3023-11-R01, CB2022-11-R01, CB2032-11-R01, CB2056-11-R01, CB2049-11-R01, CB2062-11-R01, CB3019-11-R01, CB2059-11-R01, CB2055-11-R01, CB2057-11-R01, CB2020-11-R01, CB2028-11…
chr5(+):21491321-21497196	GUSBP1	258, 257, 236, 224, 219, 209, 150, 143, 138, 135, 133, 131, 124, 120, 106, 104, 98, 96, 92, 92, 91, 90, 86, 85, 85, 83, 81, 78, 74, 71, 68, 67, 67, 66, 64, 64, 61, 58, 58, 58, 58, 56, 55, 53, 52, 51, 50, 48, 47, 46, 45, 45, 42, 41, 40, 35, 35, 31, 31, 31, 30, 30, 29, 28, 28, 26, 25, 25, 24, 24, 24, 24, 22, 22, 22, 22, 20, 18, 18, 16, 16, 15, 15, 15, 13, 13, 10, 8, 8, 7, 6	356, 364, 196, 300, 277, 213, 250, 202, 135, 483, 201, 216, 223, 162, 267, 180, 143, 112, 130, 135, 206, 134, 139, 69, 80, 148, 58, 117, 106, 77, 101, 250, 407, 255, 159, 94, 96, 290, 130, 167, 155, 169, 141, 44, 222, 104, 203, 120, 154, 89, 95, 143, 76, 117, 118, 104, 57, 236, 97, 81, 113, 46, 181, 43, 82, 55, 95, 104, 43, 44, 105, 99, 61, 42, 38, 95, 70, 129, 67, 70, 38, 83, 46, 37, 60, 79, 149…	0.592, 0.585, 0.707, 0.599, 0.613, 0.662, 0.545, 0.586, 0.672, 0.359, 0.57, 0.548, 0.527, 0.597, 0.443, 0.536, 0.578, 0.632, 0.586, 0.577, 0.469, 0.573, 0.553, 0.711, 0.68, 0.529, 0.736, 0.571, 0.583, 0.648, 0.574, 0.349, 0.248, 0.341, 0.446, 0.577, 0.56, 0.286, 0.472, 0.41, 0.428, 0.399, 0.438, 0.707, 0.319, 0.495, 0.33, 0.444, 0.379, 0.508, 0.486, 0.386, 0.525, 0.412, 0.404, 0.402, 0.551, 0.208…	exon	CB3004-11-R01, CB2001-11-R01, CB2048-11-R01, CB2036-11-R01, CB3039-11-R01, CB3028-11-R01, CB2049-11-R01, CB2017-11-R01, CB2026-11-R01, CB3015-11-R01, CB3038-11-R01, CB2056-11-R01, CB2064-11-R01, CB2055-11-R01, CB2028-11-R01, CB2063-11-R01, CB2038-11-R01, CB3009-11-R01, CB2005-11-R01, CB2059-11-R01, CB2035-11-R01, CB3007-11-R01, CB2046-11-R01, CB2021-11-R01, CB2053-11-R01, CB2031-11-R01, CB2029-11…
chr7(+):102227367-102227669	CUX1	257, 153, 104, 78, 74, 65, 58, 44, 43, 43, 42, 41, 40, 39, 34, 32, 31, 31, 30, 30, 30, 30, 29, 28, 27, 25, 25, 24, 24, 23, 23, 22, 21, 21, 20, 20, 20, 19, 19, 18, 18, 18, 17, 17, 16, 15, 15, 15, 15, 15, 14, 14, 14, 14, 14, 13, 13, 13, 12, 12, 11, 11, 11, 10, 10, 10, 10, 10, 10, 9, 9, 9, 9, 8, 8, 8, 8, 8, 8, 7, 7, 7, 7, 5, 5, 5, 5, 5, 4, 4, 4, 4, 4, 3, 3, 2	892, 751, 661, 151, 507, 575, 79, 284, 169, 257, 156, 164, 219, 288, 259, 143, 60, 146, 237, 111, 192, 218, 193, 198, 112, 106, 135, 164, 176, 114, 164, 112, 122, 111, 170, 75, 21, 135, 76, 99, 137, 195, 151, 53, 79, 76, 168, 78, 157, 34, 272, 122, 122, 159, 90, 126, 139, 108, 68, 97, 77, 66, 56, 24, 27, 134, 179, 44, 105, 85, 44, 57, 56, 63, 73, 29, 32, 86, 50, 96, 153, 36, 25, 114, 56, 102, 31,…	0.366, 0.289, 0.239, 0.508, 0.226, 0.184, 0.595, 0.237, 0.337, 0.251, 0.35, 0.333, 0.268, 0.213, 0.208, 0.309, 0.508, 0.298, 0.202, 0.351, 0.238, 0.216, 0.231, 0.22, 0.325, 0.321, 0.27, 0.226, 0.214, 0.287, 0.219, 0.282, 0.256, 0.275, 0.19, 0.348, 0.656, 0.22, 0.333, 0.267, 0.208, 0.156, 0.184, 0.391, 0.288, 0.283, 0.152, 0.278, 0.16, 0.469, 0.093, 0.187, 0.187, 0.15, 0.237, 0.171, 0.158, 0.194, …	exon	CB2032-11-R01, CB2056-11-R01, CB2006-11-R01, CB2051-11-R01, CB2047-11-R01, CB2064-11-R01, CB2038-11-R01, CB3015-11-R01, CB2019-11-R01, CB3038-11-R01, CB2005-11-R01, CB2036-11-R01, CB2052-11-R01, CB2001-11-R01, CB2063-11-R01, CB3045-11-R01, CB2053-11-R01, CB3034-11-R01, CB2014-11-R01, CB2027-11-R01, CB2061-11-R01, CB3004-11-R01, CB3005-11-R01, CB2018-11-R01, CB3009-11-R01, CB2048-11-R01, CB3043-11…
chr10(+):32451592-32474023	CCDC7	257, 220, 204, 174, 149, 140, 113, 111, 97, 87, 86, 84, 80, 78, 77, 74, 72, 65, 63, 62, 59, 58, 57, 54, 51, 49, 49, 48, 44, 43, 42, 40, 38, 38, 38, 38, 36, 36, 35, 34, 34, 34, 34, 34, 34, 33, 33, 32, 31, 30, 29, 28, 28, 28, 27, 25, 24, 22, 22, 19, 18, 18, 16, 16, 14, 14, 14, 12, 11, 11, 10, 9, 9, 8, 8, 7, 7, 7, 7, 6, 6, 6, 6, 4, 4, 3, 3, 2	917, 341, 295, 224, 435, 223, 254, 220, 240, 148, 252, 168, 405, 229, 299, 133, 118, 173, 166, 249, 187, 208, 138, 248, 233, 286, 144, 196, 186, 165, 174, 145, 216, 150, 254, 119, 177, 99, 93, 152, 164, 115, 149, 140, 138, 140, 108, 205, 153, 103, 231, 155, 107, 89, 310, 114, 116, 118, 69, 192, 137, 126, 65, 52, 41, 98, 81, 73, 57, 81, 41, 194, 181, 68, 30, 73, 54, 54, 37, 95, 64, 11, 54, 52, 85,…	0.359, 0.563, 0.58, 0.608, 0.407, 0.557, 0.471, 0.502, 0.447, 0.54, 0.406, 0.5, 0.283, 0.405, 0.34, 0.527, 0.55, 0.429, 0.432, 0.332, 0.387, 0.358, 0.452, 0.303, 0.304, 0.255, 0.405, 0.329, 0.321, 0.343, 0.326, 0.356, 0.26, 0.336, 0.23, 0.39, 0.289, 0.421, 0.429, 0.309, 0.293, 0.372, 0.313, 0.327, 0.33, 0.32, 0.379, 0.238, 0.288, 0.368, 0.201, 0.265, 0.344, 0.386, 0.148, 0.305, 0.293, 0.272, 0.38…	exon	CB2056-11-R01, CB2002-11-R01, CB2038-11-R01, CB3007-11-R01, CB2019-11-R01, CB3012-11-R01, CB2032-11-R01, CB3019-11-R01, CB2018-11-R01, CB2023-11-R01, CB3004-11-R01, CB2005-11-R01, CB2016-11-R01, CB3020-11-R01, CB2007-11-R01, CB3003-11-R01, CB2052-11-R01, CB3023-11-R01, CB3025-11-R01, CB3013-11-R01, CB2015-11-R01, CB2048-11-R01, CB2055-11-R01, CB3022-11-R01, CB3038-11-R01, CB2036-11-R01, CB3030-11…
chr10(+):7797047-7802854	ATP5F1C	256, 132, 87, 86, 84, 83, 82, 73, 68, 56, 48, 45, 40, 38, 38, 36, 35, 35, 35, 35, 34, 31, 31, 30, 30, 28, 28, 28, 25, 25, 25, 24, 24, 24, 23, 23, 22, 22, 22, 22, 22, 21, 20, 20, 19, 18, 18, 18, 18, 18, 17, 17, 17, 17, 16, 16, 15, 15, 15, 15, 15, 15, 15, 14, 14, 14, 14, 13, 12, 12, 12, 11, 11, 11, 10, 10, 10, 10, 10, 10, 10, 9, 9, 9, 7, 7, 7, 7, 7, 5, 5, 5, 5, 5, 5, 5, 5, 4	366, 157, 783, 350, 338, 126, 471, 167, 252, 168, 207, 189, 317, 231, 172, 165, 668, 281, 236, 160, 216, 363, 104, 229, 202, 161, 118, 198, 149, 101, 98, 158, 213, 194, 128, 216, 187, 187, 126, 155, 106, 168, 105, 67, 152, 65, 325, 293, 114, 211, 169, 107, 61, 95, 202, 150, 113, 281, 126, 85, 126, 176, 109, 145, 172, 119, 284, 102, 191, 119, 119, 105, 183, 222, 90, 134, 107, 230, 160, 187, 206, 1…	0.583, 0.627, 0.182, 0.33, 0.332, 0.568, 0.258, 0.466, 0.351, 0.4, 0.317, 0.323, 0.202, 0.248, 0.306, 0.304, 0.095, 0.199, 0.229, 0.304, 0.239, 0.146, 0.373, 0.208, 0.229, 0.258, 0.322, 0.22, 0.251, 0.331, 0.338, 0.233, 0.184, 0.198, 0.264, 0.176, 0.19, 0.19, 0.259, 0.221, 0.293, 0.2, 0.276, 0.374, 0.2, 0.356, 0.1, 0.109, 0.24, 0.146, 0.167, 0.241, 0.358, 0.264, 0.137, 0.176, 0.21, 0.096, 0.192, …	exon	CB2051-11-R01, CB2032-11-R01, CB3030-11-R01, CB2036-11-R01, CB2056-11-R01, CB2005-11-R01, CB2001-11-R01, CB2019-11-R01, CB2052-11-R01, CB3023-11-R01, CB2053-11-R01, CB2033-11-R01, CB2018-11-R01, CB3002-11-R01, CB3004-11-R01, CB3019-11-R01, CB2013-11-R01, CB3007-11-R01, CB3012-11-R01, CB3013-11-R01, CB2038-11-R01, CB2029-11-R01, CB3009-11-R01, CB2012-11-R01, CB3038-11-R01, CB2002-11-R01, CB2040-11…
chr10(+):84438512-84477664	CCSER2	256, 138, 124, 119, 119, 101, 86, 79, 73, 71, 64, 58, 58, 56, 53, 50, 46, 46, 44, 44, 42, 41, 41, 40, 39, 39, 39, 39, 35, 34, 34, 34, 30, 30, 28, 27, 27, 25, 25, 25, 25, 24, 24, 24, 24, 22, 22, 21, 21, 21, 21, 21, 20, 20, 19, 19, 18, 18, 18, 17, 16, 16, 16, 14, 14, 14, 13, 13, 13, 13, 12, 12, 12, 12, 11, 11, 11, 11, 10, 10, 10, 10, 8, 7, 6, 6, 6, 6, 5, 3	785, 527, 470, 394, 1301, 454, 425, 369, 478, 797, 489, 823, 297, 942, 620, 315, 380, 194, 579, 185, 391, 525, 430, 424, 468, 380, 514, 381, 451, 703, 359, 457, 542, 239, 289, 256, 441, 210, 395, 334, 332, 340, 273, 105, 375, 325, 153, 218, 426, 188, 260, 319, 328, 366, 393, 228, 464, 157, 293, 277, 170, 305, 294, 520, 512, 293, 108, 101, 352, 375, 450, 132, 167, 287, 240, 276, 152, 142, 402, 322…	0.395, 0.344, 0.345, 0.377, 0.155, 0.308, 0.288, 0.3, 0.234, 0.151, 0.207, 0.124, 0.281, 0.106, 0.146, 0.241, 0.195, 0.322, 0.132, 0.322, 0.177, 0.135, 0.16, 0.159, 0.143, 0.17, 0.132, 0.17, 0.134, 0.088, 0.159, 0.13, 0.1, 0.201, 0.162, 0.174, 0.109, 0.192, 0.112, 0.13, 0.131, 0.124, 0.15, 0.314, 0.113, 0.119, 0.223, 0.162, 0.09, 0.183, 0.139, 0.116, 0.109, 0.099, 0.088, 0.143, 0.072, 0.187, 0.10…	exon	CB2051-11-R01, CB2002-11-R01, CB2032-11-R01, CB2048-11-R01, CB2056-11-R01, CB3030-11-R01, CB3007-11-R01, CB2012-11-R01, CB3019-11-R01, CB2036-11-R01, CB3012-11-R01, CB2052-11-R01, CB3009-11-R01, CB2019-11-R01, CB3017-11-R01, CB3021-11-R01, CB2015-11-R01, CB3004-11-R01, CB2046-11-R01, CB2050-11-R01, CB2038-11-R01, CB2016-11-R01, CB3022-11-R01, CB2021-11-R01, CB2018-11-R01, CB2055-11-R01, CB3023-11…
chr6(+):158282263-158314268	TULP4	256, 215, 126, 118, 117, 117, 116, 110, 104, 100, 99, 90, 87, 86, 84, 83, 83, 82, 80, 78, 77, 77, 77, 73, 73, 72, 72, 66, 66, 66, 66, 66, 64, 63, 62, 61, 58, 57, 56, 56, 54, 53, 53, 52, 52, 52, 52, 49, 47, 46, 44, 43, 42, 42, 41, 38, 38, 36, 36, 36, 34, 34, 32, 31, 30, 30, 30, 29, 28, 24, 24, 23, 23, 21, 21, 19, 19, 19, 17, 16, 15, 15, 15, 14, 13, 13, 12, 12, 12, 11, 11, 10, 10, 10, 9, 8	711, 437, 798, 360, 303, 560, 382, 429, 435, 481, 349, 421, 267, 136, 255, 369, 290, 468, 176, 325, 579, 290, 279, 213, 366, 394, 491, 484, 267, 393, 443, 326, 326, 294, 256, 245, 276, 145, 429, 438, 680, 312, 287, 179, 264, 287, 407, 172, 398, 136, 200, 387, 248, 133, 405, 726, 285, 371, 226, 120, 312, 332, 306, 162, 472, 175, 187, 86, 410, 130, 294, 416, 317, 204, 336, 185, 201, 187, 120, 280, …	0.419, 0.496, 0.24, 0.396, 0.436, 0.295, 0.378, 0.339, 0.323, 0.294, 0.362, 0.3, 0.395, 0.558, 0.397, 0.31, 0.364, 0.259, 0.476, 0.324, 0.21, 0.347, 0.356, 0.407, 0.285, 0.268, 0.227, 0.214, 0.331, 0.251, 0.23, 0.288, 0.282, 0.3, 0.326, 0.332, 0.296, 0.44, 0.207, 0.204, 0.137, 0.254, 0.27, 0.367, 0.283, 0.266, 0.204, 0.363, 0.191, 0.404, 0.306, 0.182, 0.253, 0.387, 0.168, 0.095, 0.211, 0.163, 0.2…	exon	CB2052-11-R01, CB2051-11-R01, CB2014-11-R01, CB3033-11-R01, CB3007-11-R01, CB3035-11-R01, CB3030-11-R01, CB2049-11-R01, CB2048-11-R01, CB2032-11-R01, CB3004-11-R01, CB2023-11-R01, CB2038-11-R01, CB2002-11-R01, CB2046-11-R01, CB2018-11-R01, CB2020-11-R01, CB2028-11-R01, CB3019-11-R01, CB3034-11-R01, CB2012-11-R01, CB2021-11-R01, CB2059-11-R01, CB2004-11-R01, CB3031-11-R01, CB2007-11-R01, CB2047-11…
chr8(+):42906173-43018494	HOOK3	256, 189, 142, 120, 114, 112, 110, 84, 82, 81, 79, 78, 71, 59, 58, 57, 56, 54, 53, 43, 41, 39, 38, 36, 36, 36, 35, 30, 30, 30, 30, 29, 26, 25, 25, 24, 23, 23, 22, 21, 21, 20, 19, 19, 18, 18, 18, 18, 17, 17, 17, 16, 16, 15, 15, 15, 15, 15, 14, 13, 13, 12, 11, 11, 11, 10, 10, 9, 9, 9, 8, 7, 7, 7, 6, 6, 6, 5, 5, 5, 5, 4, 4, 4, 4, 4, 3, 3, 2, 2	1080, 471, 565, 318, 458, 434, 421, 296, 259, 406, 365, 321, 382, 482, 294, 222, 157, 308, 273, 341, 291, 627, 275, 270, 335, 463, 477, 198, 383, 176, 283, 262, 243, 655, 347, 436, 186, 267, 276, 214, 378, 259, 396, 672, 184, 379, 469, 288, 229, 514, 329, 244, 399, 296, 275, 218, 176, 213, 278, 241, 411, 575, 247, 175, 118, 244, 174, 549, 434, 185, 379, 78, 183, 218, 490, 158, 324, 142, 222, 89, …	0.322, 0.445, 0.335, 0.43, 0.332, 0.34, 0.343, 0.362, 0.388, 0.285, 0.302, 0.327, 0.271, 0.197, 0.283, 0.339, 0.416, 0.26, 0.28, 0.201, 0.22, 0.111, 0.217, 0.211, 0.177, 0.135, 0.128, 0.233, 0.135, 0.254, 0.175, 0.181, 0.176, 0.071, 0.126, 0.099, 0.198, 0.147, 0.138, 0.164, 0.1, 0.134, 0.088, 0.054, 0.164, 0.087, 0.071, 0.111, 0.129, 0.062, 0.094, 0.116, 0.074, 0.092, 0.098, 0.121, 0.146, 0.123, …	exon	CB2056-11-R01, CB2051-11-R01, CB2036-11-R01, CB3020-11-R01, CB2032-11-R01, CB3004-11-R01, CB2052-11-R01, CB2021-11-R01, CB2015-11-R01, CB2005-11-R01, CB2012-11-R01, CB2039-11-R01, CB3032-11-R01, CB2019-11-R01, CB2046-11-R01, CB3019-11-R01, CB2044-11-R01, CB2061-11-R01, CB2055-11-R01, CB2007-11-R01, CB2038-11-R01, CB3015-11-R01, CB2004-11-R01, CB3034-11-R01, CB3035-11-R01, CB3046-11-R01, CB3038-11…
chr15(-):32964107-32969477	FMN1	251, 150, 148, 104, 103, 87, 66, 61, 61, 60, 57, 51, 47, 46, 41, 38, 38, 37, 35, 34, 33, 32, 32, 31, 31, 31, 30, 29, 29, 29, 27, 27, 25, 22, 22, 21, 21, 20, 19, 18, 17, 16, 15, 15, 14, 13, 12, 11, 10, 10, 10, 9, 8, 7, 6, 6, 6, 6, 6, 5, 5, 4, 4, 4, 4, 3, 3, 2	3562, 1642, 1016, 1505, 1005, 1634, 1261, 1353, 621, 467, 1221, 1128, 594, 1155, 1096, 904, 1247, 654, 1313, 1031, 1084, 666, 316, 767, 619, 820, 554, 772, 423, 979, 691, 709, 1150, 320, 612, 630, 434, 842, 1171, 431, 531, 226, 667, 771, 905, 1291, 881, 353, 566, 156, 269, 258, 257, 478, 539, 141, 153, 102, 258, 295, 194, 133, 176, 50, 286, 278, 329, 110	0.124, 0.154, 0.226, 0.121, 0.17, 0.096, 0.095, 0.083, 0.164, 0.204, 0.085, 0.083, 0.137, 0.074, 0.07, 0.078, 0.057, 0.102, 0.051, 0.062, 0.057, 0.088, 0.168, 0.075, 0.091, 0.07, 0.098, 0.07, 0.121, 0.056, 0.072, 0.071, 0.042, 0.121, 0.067, 0.062, 0.088, 0.045, 0.031, 0.077, 0.06, 0.124, 0.043, 0.037, 0.03, 0.02, 0.027, 0.059, 0.034, 0.114, 0.069, 0.065, 0.059, 0.028, 0.022, 0.078, 0.073, 0.105, …	exon	CB2019-11-R01, CB2032-11-R01, CB2051-11-R01, CB3020-11-R01, CB3033-11-R01, CB2014-11-R01, CB2059-11-R01, CB2046-11-R01, CB3005-11-R01, CB2038-11-R01, CB2048-11-R01, CB2055-11-R01, CB2044-11-R01, CB3031-11-R01, CB2063-11-R01, CB2052-11-R01, CB3035-11-R01, CB2020-11-R01, CB2004-11-R01, CB2017-11-R01, CB3016-11-R01, CB2057-11-R01, CB3004-11-R01, CB2015-11-R01, CB2049-11-R01, CB3034-11-R01, CB3003-11…
chr10(-):31908172-31910563	ARHGAP12	251, 246, 232, 181, 171, 169, 145, 133, 119, 115, 105, 98, 98, 93, 84, 82, 74, 73, 73, 69, 68, 67, 66, 65, 63, 61, 61, 60, 58, 55, 53, 51, 50, 49, 48, 46, 46, 46, 45, 45, 43, 43, 42, 42, 42, 41, 38, 37, 37, 37, 36, 35, 35, 35, 32, 31, 31, 31, 30, 30, 28, 28, 26, 26, 26, 25, 25, 24, 24, 24, 24, 23, 22, 19, 19, 19, 18, 18, 18, 18, 17, 17, 17, 17, 16, 16, 15, 15, 14, 14, 14, 13, 13, 13, 11, 10, 10, …	532, 999, 586, 424, 393, 743, 409, 479, 446, 380, 232, 236, 359, 360, 236, 268, 339, 321, 251, 156, 279, 322, 291, 411, 320, 276, 389, 457, 255, 385, 165, 327, 406, 315, 268, 235, 362, 167, 131, 173, 246, 275, 326, 190, 143, 315, 212, 219, 232, 243, 273, 214, 167, 186, 207, 91, 190, 232, 119, 246, 215, 197, 221, 201, 288, 140, 329, 197, 454, 162, 238, 190, 207, 240, 276, 168, 172, 129, 207, 128, …	0.485, 0.33, 0.442, 0.461, 0.465, 0.313, 0.415, 0.357, 0.348, 0.377, 0.475, 0.454, 0.353, 0.341, 0.416, 0.38, 0.304, 0.313, 0.368, 0.469, 0.328, 0.294, 0.312, 0.24, 0.283, 0.307, 0.239, 0.208, 0.313, 0.222, 0.391, 0.238, 0.198, 0.237, 0.264, 0.281, 0.203, 0.355, 0.407, 0.342, 0.259, 0.238, 0.205, 0.307, 0.37, 0.207, 0.264, 0.253, 0.242, 0.233, 0.209, 0.246, 0.295, 0.273, 0.236, 0.405, 0.246, 0.21…	exon	CB2051-11-R01, CB2056-11-R01, CB2036-11-R01, CB2032-11-R01, CB2005-11-R01, CB3030-11-R01, CB2002-11-R01, CB2019-11-R01, CB2052-11-R01, CB2007-11-R01, CB3007-11-R01, CB2028-11-R01, CB3020-11-R01, CB3013-11-R01, CB2021-11-R01, CB2055-11-R01, CB2038-11-R01, CB3012-11-R01, CB3019-11-R01, CB2044-11-R01, CB2015-11-R01, CB2046-11-R01, CB2039-11-R01, CB2012-11-R01, CB3022-11-R01, CB2003-11-R01, CB3014-11…
chr18(+):9931810-9937066	VAPA	247, 117, 87, 70, 64, 63, 62, 55, 52, 51, 50, 49, 46, 39, 35, 35, 32, 29, 29, 28, 28, 28, 26, 26, 26, 25, 25, 24, 22, 21, 21, 21, 21, 21, 21, 21, 20, 20, 20, 20, 19, 19, 19, 18, 18, 17, 17, 17, 16, 16, 16, 15, 15, 15, 15, 15, 15, 15, 14, 14, 13, 13, 13, 12, 12, 12, 12, 11, 11, 11, 10, 10, 10, 10, 10, 9, 8, 8, 8, 8, 8, 7, 6, 6, 5, 5, 5, 4, 4, 4, 4, 4, 4, 3, 2	654, 1401, 411, 448, 495, 447, 1172, 475, 900, 564, 598, 486, 437, 631, 547, 574, 765, 905, 339, 309, 282, 338, 312, 413, 581, 847, 426, 297, 270, 846, 651, 417, 621, 657, 551, 251, 973, 334, 668, 446, 361, 520, 423, 439, 343, 392, 486, 535, 492, 375, 804, 532, 1001, 254, 328, 763, 260, 318, 442, 425, 405, 419, 322, 322, 449, 320, 311, 387, 336, 810, 372, 271, 354, 534, 217, 442, 384, 494, 698, 4…	0.43, 0.143, 0.297, 0.238, 0.205, 0.22, 0.096, 0.188, 0.104, 0.153, 0.143, 0.168, 0.174, 0.11, 0.113, 0.109, 0.077, 0.06, 0.146, 0.153, 0.166, 0.142, 0.143, 0.112, 0.082, 0.056, 0.105, 0.139, 0.14, 0.047, 0.061, 0.092, 0.063, 0.06, 0.071, 0.143, 0.039, 0.107, 0.056, 0.082, 0.095, 0.068, 0.082, 0.076, 0.095, 0.08, 0.065, 0.06, 0.061, 0.079, 0.038, 0.053, 0.029, 0.106, 0.084, 0.038, 0.103, 0.086, 0…	exon	CB2032-11-R01, CB2051-11-R01, CB3009-11-R01, CB2062-11-R01, CB3043-11-R01, CB3019-11-R01, CB2036-11-R01, CB2049-11-R01, CB2018-11-R01, CB2005-11-R01, CB2014-11-R01, CB2047-11-R01, CB2022-11-R01, CB3023-11-R01, CB2038-11-R01, CB2056-11-R01, CB3007-11-R01, CB2002-11-R01, CB2055-11-R01, CB2035-11-R01, CB3001-11-R01, CB3033-11-R01, CB2027-11-R01, CB3015-11-R01, CB3038-11-R01, CB2013-11-R01, CB2063-11…
chr1(-):8541214-8614686	RERE	247, 237, 141, 134, 130, 100, 94, 91, 90, 90, 90, 77, 71, 65, 65, 65, 65, 64, 64, 63, 62, 58, 56, 56, 53, 52, 51, 48, 46, 46, 46, 45, 44, 44, 42, 41, 40, 39, 36, 35, 35, 35, 35, 35, 35, 35, 34, 34, 33, 31, 31, 31, 31, 31, 30, 30, 29, 29, 28, 28, 27, 26, 26, 24, 23, 23, 22, 22, 21, 20, 20, 20, 20, 19, 18, 18, 18, 17, 16, 14, 14, 14, 14, 13, 13, 12, 10, 9, 8, 8, 8, 7, 5, 5, 4, 2	899, 667, 532, 532, 438, 567, 276, 516, 247, 539, 206, 998, 324, 709, 456, 485, 338, 630, 558, 355, 246, 379, 348, 547, 193, 363, 277, 386, 321, 402, 368, 332, 462, 258, 425, 543, 327, 224, 391, 211, 441, 498, 102, 244, 448, 469, 421, 400, 279, 277, 199, 283, 157, 184, 324, 391, 447, 295, 295, 390, 340, 601, 216, 268, 258, 164, 249, 371, 325, 183, 395, 213, 170, 254, 245, 350, 742, 356, 306, 328,…	0.355, 0.415, 0.346, 0.335, 0.372, 0.261, 0.405, 0.261, 0.422, 0.25, 0.466, 0.134, 0.305, 0.155, 0.222, 0.211, 0.278, 0.169, 0.187, 0.262, 0.335, 0.234, 0.243, 0.17, 0.355, 0.223, 0.269, 0.199, 0.223, 0.186, 0.2, 0.213, 0.16, 0.254, 0.165, 0.131, 0.197, 0.258, 0.156, 0.249, 0.137, 0.123, 0.407, 0.223, 0.135, 0.13, 0.139, 0.145, 0.191, 0.183, 0.238, 0.18, 0.283, 0.252, 0.156, 0.133, 0.115, 0.164, …	exon	CB2051-11-R01, CB2032-11-R01, CB2048-11-R01, CB3004-11-R01, CB3007-11-R01, CB3038-11-R01, CB3009-11-R01, CB2015-11-R01, CB2038-11-R01, CB2049-11-R01, CB3019-11-R01, CB2056-11-R01, CB2002-11-R01, CB2018-11-R01, CB2019-11-R01, CB2060-11-R01, CB2062-11-R01, CB2036-11-R01, CB2047-11-R01, CB3043-11-R01, CB2029-11-R01, CB3012-11-R01, CB2001-11-R01, CB2052-11-R01, CB3030-11-R01, CB2053-11-R01, CB3045-11…
chr6(+):151348711-151353752	AKAP12	246, 107, 96, 76, 68, 66, 60, 60, 58, 53, 51, 50, 50, 47, 46, 43, 43, 42, 41, 37, 33, 32, 32, 31, 31, 30, 29, 28, 27, 27, 27, 26, 25, 22, 22, 21, 21, 21, 20, 20, 19, 19, 18, 18, 18, 17, 17, 17, 16, 16, 16, 15, 14, 14, 14, 14, 14, 13, 12, 12, 12, 11, 11, 10, 10, 10, 10, 10, 9, 9, 8, 8, 8, 7, 7, 7, 7, 6, 6, 6, 6, 6, 6, 4, 4, 4, 4, 3, 3, 3, 2, 2, 2	2757, 1207, 3501, 6891, 1071, 510, 684, 514, 1787, 900, 2012, 1352, 690, 449, 1613, 1333, 956, 640, 1078, 701, 496, 587, 651, 823, 1436, 644, 983, 553, 364, 434, 563, 777, 577, 579, 878, 1343, 407, 1365, 366, 1307, 1156, 1276, 508, 1019, 522, 1216, 795, 644, 795, 435, 324, 742, 1069, 1113, 725, 882, 405, 648, 795, 988, 602, 755, 679, 193, 453, 606, 308, 591, 510, 1672, 722, 471, 532, 414, 908, 87…	0.151, 0.151, 0.052, 0.022, 0.113, 0.206, 0.149, 0.189, 0.061, 0.105, 0.048, 0.069, 0.127, 0.173, 0.054, 0.061, 0.083, 0.116, 0.071, 0.095, 0.117, 0.098, 0.09, 0.07, 0.041, 0.085, 0.056, 0.092, 0.129, 0.111, 0.088, 0.063, 0.08, 0.071, 0.048, 0.03, 0.094, 0.03, 0.099, 0.03, 0.032, 0.029, 0.066, 0.034, 0.065, 0.027, 0.041, 0.05, 0.039, 0.069, 0.09, 0.039, 0.026, 0.025, 0.037, 0.031, 0.065, 0.039, 0…	exon	CB2032-11-R01, CB2052-11-R01, CB2001-11-R01, CB2056-11-R01, CB3015-11-R01, CB2062-11-R01, CB2059-11-R01, CB3004-11-R01, CB2051-11-R01, CB2002-11-R01, CB2019-11-R01, CB2016-11-R01, CB2055-11-R01, CB2049-11-R01, CB2004-11-R01, CB2039-11-R01, CB2063-11-R01, CB3041-11-R01, CB3020-11-R01, CB2038-11-R01, CB2061-11-R01, CB3033-11-R01, CB3043-11-R01, CB2046-11-R01, CB3035-11-R01, CB3003-11-R01, CB2014-11…
chr1(+):65364635-65366196	DNAJC6	246, 219, 175, 132, 108, 108, 101, 94, 94, 88, 78, 78, 75, 74, 67, 64, 63, 63, 63, 61, 59, 49, 49, 46, 45, 41, 41, 41, 39, 38, 36, 35, 35, 34, 34, 32, 31, 30, 30, 30, 30, 29, 28, 28, 28, 27, 27, 27, 27, 26, 26, 25, 25, 24, 24, 23, 22, 22, 22, 22, 22, 21, 21, 21, 19, 19, 18, 18, 18, 17, 17, 16, 16, 15, 15, 15, 15, 15, 12, 11, 11, 10, 10, 9, 9, 9, 9, 8, 8, 7, 6, 6, 6, 5, 3, 3	870, 675, 947, 444, 207, 234, 841, 385, 937, 377, 319, 696, 726, 443, 235, 443, 419, 333, 257, 391, 189, 247, 464, 344, 390, 279, 240, 621, 137, 513, 432, 183, 167, 252, 171, 295, 221, 445, 295, 199, 427, 367, 135, 243, 84, 566, 416, 221, 214, 221, 224, 422, 233, 260, 194, 268, 413, 274, 196, 257, 181, 297, 151, 366, 341, 366, 427, 137, 179, 380, 243, 181, 123, 170, 192, 270, 73, 179, 70, 116, 16…	0.361, 0.394, 0.27, 0.373, 0.511, 0.48, 0.194, 0.328, 0.167, 0.318, 0.328, 0.183, 0.171, 0.25, 0.363, 0.224, 0.231, 0.275, 0.329, 0.238, 0.384, 0.284, 0.174, 0.211, 0.188, 0.227, 0.255, 0.117, 0.363, 0.129, 0.143, 0.277, 0.295, 0.212, 0.285, 0.178, 0.219, 0.119, 0.169, 0.232, 0.123, 0.136, 0.293, 0.187, 0.4, 0.087, 0.115, 0.196, 0.201, 0.19, 0.188, 0.106, 0.177, 0.156, 0.198, 0.146, 0.096, 0.138,…	exon	CB2051-11-R01, CB2032-11-R01, CB2056-11-R01, CB3007-11-R01, CB3019-11-R01, CB3030-11-R01, CB2019-11-R01, CB2048-11-R01, CB2052-11-R01, CB2005-11-R01, CB2002-11-R01, CB3004-11-R01, CB2036-11-R01, CB2018-11-R01, CB3009-11-R01, CB3034-11-R01, CB2023-11-R01, CB2049-11-R01, CB3023-11-R01, CB2038-11-R01, CB3012-11-R01, CB2017-11-R01, CB3033-11-R01, CB3031-11-R01, CB2015-11-R01, CB2006-11-R01, CB2055-11…
chr1(-):52493611-52509712	TUT4	245, 144, 136, 131, 111, 109, 107, 107, 105, 102, 96, 95, 93, 93, 91, 90, 86, 83, 80, 79, 76, 72, 71, 69, 66, 65, 63, 60, 59, 57, 56, 56, 55, 54, 53, 52, 50, 49, 48, 47, 46, 46, 43, 42, 42, 42, 41, 41, 40, 40, 40, 39, 38, 36, 35, 35, 34, 34, 31, 30, 30, 29, 27, 26, 26, 26, 25, 25, 25, 23, 21, 20, 20, 20, 19, 18, 18, 17, 17, 17, 16, 16, 15, 15, 15, 12, 10, 10, 10, 9, 7, 5	726, 704, 1181, 1726, 272, 887, 698, 1158, 891, 1093, 812, 943, 687, 539, 858, 673, 910, 491, 850, 831, 728, 583, 1084, 873, 823, 571, 426, 479, 614, 683, 858, 410, 711, 831, 502, 504, 370, 511, 443, 473, 798, 444, 476, 563, 657, 531, 415, 573, 399, 383, 766, 745, 446, 624, 795, 480, 670, 394, 581, 653, 567, 818, 667, 552, 415, 456, 483, 458, 737, 548, 317, 851, 389, 324, 892, 209, 674, 417, 459,…	0.403, 0.29, 0.187, 0.132, 0.449, 0.197, 0.235, 0.156, 0.191, 0.157, 0.191, 0.168, 0.213, 0.257, 0.175, 0.211, 0.159, 0.253, 0.158, 0.16, 0.173, 0.198, 0.116, 0.136, 0.138, 0.185, 0.228, 0.2, 0.161, 0.143, 0.115, 0.215, 0.134, 0.115, 0.174, 0.171, 0.213, 0.161, 0.178, 0.166, 0.103, 0.172, 0.153, 0.13, 0.113, 0.137, 0.165, 0.125, 0.167, 0.173, 0.095, 0.095, 0.146, 0.103, 0.081, 0.127, 0.092, 0.147…	exon	CB2051-11-R01, CB2048-11-R01, CB2018-11-R01, CB2016-11-R01, CB2032-11-R01, CB2015-11-R01, CB3007-11-R01, CB3038-11-R01, CB2038-11-R01, CB3017-11-R01, CB3010-11-R01, CB2036-11-R01, CB2012-11-R01, CB3019-11-R01, CB3030-11-R01, CB2002-11-R01, CB3012-11-R01, CB2049-11-R01, CB2052-11-R01, CB3020-11-R01, CB2019-11-R01, CB3022-11-R01, CB3003-11-R01, CB3023-11-R01, CB2046-11-R01, CB3001-11-R01, CB2053-11…
chr4(-):87195324-87195690	KLHL8	244, 121, 113, 112, 89, 87, 82, 82, 82, 81, 71, 69, 68, 68, 68, 67, 60, 58, 56, 54, 53, 50, 49, 46, 46, 46, 44, 44, 40, 39, 38, 38, 35, 33, 33, 33, 32, 28, 27, 27, 26, 25, 24, 24, 24, 24, 23, 23, 22, 22, 21, 21, 20, 20, 20, 19, 19, 19, 18, 18, 17, 16, 14, 14, 14, 13, 13, 13, 11, 11, 9, 9, 9, 8, 8, 8, 8, 8, 8, 8, 7, 7, 6, 6, 5, 4, 4, 4, 4, 3, 3, 2	217, 99, 205, 346, 165, 110, 143, 203, 215, 79, 379, 81, 110, 233, 213, 148, 45, 155, 179, 195, 137, 166, 265, 131, 146, 66, 130, 92, 55, 77, 171, 89, 132, 115, 118, 114, 167, 108, 101, 128, 365, 111, 73, 68, 165, 88, 157, 90, 95, 88, 89, 117, 87, 79, 63, 91, 106, 108, 93, 71, 142, 69, 159, 86, 156, 352, 164, 98, 219, 117, 115, 82, 77, 230, 65, 66, 48, 55, 122, 89, 130, 134, 86, 101, 217, 104, 11…	0.692, 0.71, 0.524, 0.393, 0.519, 0.613, 0.534, 0.447, 0.433, 0.672, 0.273, 0.63, 0.553, 0.369, 0.39, 0.475, 0.727, 0.428, 0.385, 0.356, 0.436, 0.376, 0.27, 0.413, 0.387, 0.582, 0.404, 0.489, 0.593, 0.503, 0.308, 0.461, 0.347, 0.365, 0.359, 0.367, 0.277, 0.341, 0.348, 0.297, 0.125, 0.311, 0.397, 0.414, 0.225, 0.353, 0.227, 0.338, 0.317, 0.333, 0.321, 0.264, 0.315, 0.336, 0.388, 0.295, 0.264, 0.26…	exon	CB2051-11-R01, CB2053-11-R01, CB2056-11-R01, CB3030-11-R01, CB2036-11-R01, CB2032-11-R01, CB2002-11-R01, CB2048-11-R01, CB3004-11-R01, CB3009-11-R01, CB2016-11-R01, CB3013-11-R01, CB2015-11-R01, CB2018-11-R01, CB3019-11-R01, CB3007-11-R01, CB2005-11-R01, CB3038-11-R01, CB2019-11-R01, CB2052-11-R01, CB3012-11-R01, CB3022-11-R01, CB3023-11-R01, CB2010-11-R01, CB2046-11-R01, CB3001-11-R01, CB2038-11…
chr6(+):154773989-154795139	SCAF8	243, 227, 172, 153, 147, 140, 136, 123, 119, 115, 104, 90, 90, 81, 81, 78, 76, 76, 71, 69, 69, 66, 66, 63, 61, 60, 59, 59, 58, 57, 57, 56, 56, 56, 55, 55, 54, 53, 53, 51, 51, 50, 49, 47, 46, 45, 44, 43, 43, 42, 42, 40, 39, 39, 37, 37, 35, 34, 34, 34, 34, 34, 33, 33, 33, 32, 31, 31, 30, 30, 30, 28, 28, 27, 26, 26, 26, 25, 24, 23, 23, 22, 21, 21, 20, 20, 19, 18, 17, 17, 16, 15, 12, 11, 10, 6, 4	521, 701, 527, 497, 398, 499, 692, 455, 683, 365, 321, 773, 623, 483, 512, 264, 328, 487, 428, 323, 486, 309, 505, 417, 527, 629, 457, 519, 549, 313, 384, 565, 301, 575, 493, 463, 320, 630, 424, 763, 230, 442, 486, 403, 600, 484, 260, 467, 281, 340, 483, 579, 474, 356, 297, 311, 645, 379, 228, 292, 686, 563, 430, 369, 411, 396, 370, 364, 214, 390, 406, 303, 363, 371, 268, 319, 609, 234, 351, 280,…	0.483, 0.393, 0.395, 0.381, 0.425, 0.359, 0.282, 0.351, 0.258, 0.387, 0.393, 0.189, 0.224, 0.251, 0.24, 0.371, 0.317, 0.238, 0.249, 0.299, 0.221, 0.299, 0.207, 0.232, 0.188, 0.16, 0.205, 0.185, 0.174, 0.267, 0.229, 0.165, 0.271, 0.163, 0.182, 0.192, 0.252, 0.144, 0.2, 0.118, 0.307, 0.185, 0.168, 0.189, 0.133, 0.157, 0.253, 0.156, 0.234, 0.198, 0.148, 0.121, 0.141, 0.18, 0.199, 0.192, 0.098, 0.152…	exon	CB3004-11-R01, CB2038-11-R01, CB2051-11-R01, CB3009-11-R01, CB3007-11-R01, CB2012-11-R01, CB2048-11-R01, CB2032-11-R01, CB3043-11-R01, CB3019-11-R01, CB2002-11-R01, CB2036-11-R01, CB3038-11-R01, CB2017-11-R01, CB2019-11-R01, CB2005-11-R01, CB2056-11-R01, CB3030-11-R01, CB3023-11-R01, CB2023-11-R01, CB2052-11-R01, CB3018-11-R01, CB3020-11-R01, CB2053-11-R01, CB3013-11-R01, CB2001-11-R01, CB2008-11…
chr18(-):47865059-47896809	SMAD2	242, 179, 159, 104, 86, 84, 62, 60, 59, 57, 56, 52, 50, 49, 48, 47, 42, 40, 38, 36, 34, 32, 30, 30, 30, 29, 29, 29, 28, 28, 28, 28, 27, 26, 26, 25, 25, 25, 25, 24, 23, 22, 22, 22, 22, 22, 21, 21, 20, 19, 19, 18, 18, 18, 17, 17, 16, 16, 15, 15, 15, 15, 15, 14, 14, 14, 14, 13, 13, 13, 13, 13, 13, 13, 12, 12, 12, 12, 11, 11, 11, 10, 9, 9, 8, 8, 8, 8, 7, 7, 6, 4, 4, 3, 3, 3, 2	1565, 1308, 931, 1618, 762, 528, 841, 909, 383, 557, 848, 793, 637, 942, 1156, 698, 882, 763, 855, 461, 270, 446, 500, 450, 466, 1099, 704, 552, 571, 406, 825, 354, 1095, 625, 648, 415, 373, 515, 446, 908, 826, 287, 516, 600, 580, 403, 650, 449, 301, 409, 442, 894, 283, 484, 444, 379, 612, 652, 784, 421, 304, 384, 447, 503, 349, 487, 370, 648, 363, 570, 352, 438, 442, 517, 587, 449, 369, 410, 405…	0.236, 0.215, 0.255, 0.114, 0.184, 0.241, 0.128, 0.117, 0.236, 0.17, 0.117, 0.116, 0.136, 0.094, 0.077, 0.119, 0.087, 0.095, 0.082, 0.135, 0.201, 0.125, 0.107, 0.118, 0.114, 0.05, 0.076, 0.095, 0.089, 0.121, 0.064, 0.137, 0.047, 0.077, 0.074, 0.108, 0.118, 0.088, 0.101, 0.05, 0.053, 0.133, 0.079, 0.068, 0.071, 0.098, 0.061, 0.086, 0.117, 0.085, 0.079, 0.039, 0.113, 0.069, 0.071, 0.082, 0.05, 0.04…	exon	CB2032-11-R01, CB2064-11-R01, CB2051-11-R01, CB2056-11-R01, CB2006-11-R01, CB2062-11-R01, CB3007-11-R01, CB2047-11-R01, CB2023-11-R01, CB3009-11-R01, CB2018-11-R01, CB2028-11-R01, CB3043-11-R01, CB2052-11-R01, CB2001-11-R01, CB2012-11-R01, CB2002-11-R01, CB3038-11-R01, CB2038-11-R01, CB3019-11-R01, CB3001-11-R01, CB2015-11-R01, CB2041-11-R01, CB2046-11-R01, CB3045-11-R01, CB3015-11-R01, CB3017-11…
chr6(+):131145285-131169273	AKAP7	242, 72, 59, 50, 36, 35, 30, 26, 24, 22, 14, 14, 13, 13, 12, 11, 11, 11, 10, 10, 9, 9, 8, 8, 8, 8, 8, 7, 7, 7, 7, 7, 6, 6, 6, 6, 6, 6, 6, 5, 5, 5, 4, 4, 3, 3, 3, 3, 3, 2, 2, 2, 2, 2, 2, 2, 2	482, 93, 196, 69, 41, 47, 97, 103, 23, 73, 37, 67, 13, 32, 24, 11, 18, 25, 54, 59, 13, 36, 48, 26, 30, 27, 16, 10, 26, 39, 36, 59, 14, 16, 29, 21, 19, 8, 16, 23, 12, 13, 26, 19, 15, 18, 15, 29, 49, 9, 26, 12, 30, 2, 23, 5, 2	0.501, 0.608, 0.376, 0.592, 0.637, 0.598, 0.382, 0.335, 0.676, 0.376, 0.431, 0.295, 0.667, 0.448, 0.5, 0.667, 0.55, 0.468, 0.27, 0.253, 0.581, 0.333, 0.25, 0.381, 0.348, 0.372, 0.5, 0.583, 0.35, 0.264, 0.28, 0.192, 0.462, 0.429, 0.293, 0.364, 0.387, 0.6, 0.429, 0.303, 0.455, 0.435, 0.235, 0.296, 0.286, 0.25, 0.286, 0.171, 0.109, 0.308, 0.133, 0.25, 0.118, 0.667, 0.148, 0.444, 0.667	exon	CB3030-11-R01, CB3007-11-R01, CB2056-11-R01, CB2051-11-R01, CB2002-11-R01, CB2015-11-R01, CB2007-11-R01, CB2046-11-R01, CB2020-11-R01, CB3003-11-R01, CB2012-11-R01, CB2036-11-R01, CB2005-11-R01, CB2048-11-R01, CB2021-11-R01, CB3012-11-R01, CB3020-11-R01, CB3023-11-R01, CB3022-11-R01, CB3034-11-R01, CB2032-11-R01, CB2037-11-R01, CB2008-11-R01, CB2043-11-R01, CB3013-11-R01, CB3035-11-R01, CB3038-11…
chr5(-):177536358-177539147	FAM193B	239, 139, 77, 77, 74, 56, 56, 54, 54, 53, 50, 42, 37, 35, 33, 33, 33, 33, 32, 29, 29, 28, 27, 27, 26, 26, 23, 23, 23, 21, 19, 19, 19, 18, 15, 15, 15, 15, 15, 15, 15, 14, 14, 14, 13, 13, 13, 13, 13, 13, 12, 12, 12, 11, 11, 11, 10, 10, 9, 8, 8, 8, 8, 8, 7, 7, 7, 7, 7, 6, 6, 6, 6, 6, 6, 6, 5, 5, 5, 5, 5, 5, 4, 4, 4, 3, 3, 2, 2, 2	601, 449, 255, 195, 1162, 161, 216, 242, 855, 232, 315, 145, 106, 217, 145, 65, 176, 141, 398, 202, 105, 380, 93, 200, 128, 218, 367, 278, 259, 75, 294, 54, 119, 173, 220, 107, 158, 55, 158, 128, 94, 108, 122, 151, 100, 139, 165, 77, 113, 103, 89, 208, 110, 119, 145, 133, 117, 83, 110, 70, 106, 26, 56, 72, 90, 485, 27, 57, 79, 32, 149, 31, 190, 132, 152, 65, 80, 233, 56, 19, 87, 131, 30, 27, 233,…	0.443, 0.382, 0.377, 0.441, 0.113, 0.41, 0.341, 0.309, 0.112, 0.314, 0.241, 0.367, 0.411, 0.244, 0.313, 0.504, 0.273, 0.319, 0.139, 0.223, 0.356, 0.128, 0.367, 0.213, 0.289, 0.193, 0.111, 0.142, 0.151, 0.359, 0.114, 0.413, 0.242, 0.172, 0.12, 0.219, 0.16, 0.353, 0.16, 0.19, 0.242, 0.206, 0.187, 0.156, 0.206, 0.158, 0.136, 0.252, 0.187, 0.202, 0.212, 0.103, 0.179, 0.156, 0.132, 0.142, 0.146, 0.194…	exon	CB2032-11-R01, CB2056-11-R01, CB2012-11-R01, CB3004-11-R01, CB2006-11-R01, CB2037-11-R01, CB2047-11-R01, CB2051-11-R01, CB2064-11-R01, CB2039-11-R01, CB2036-11-R01, CB2019-11-R01, CB2020-11-R01, CB2049-11-R01, CB2052-11-R01, CB2053-11-R01, CB2061-11-R01, CB3034-11-R01, CB2033-11-R01, CB2005-11-R01, CB3031-11-R01, CB3015-11-R01, CB2015-11-R01, CB2018-11-R01, CB2058-11-R01, CB3038-11-R01, CB2040-11…
chr1(+):224952670-224974153	DNAH14	239, 185, 164, 117, 100, 91, 88, 87, 85, 63, 62, 57, 55, 54, 53, 50, 50, 49, 47, 45, 45, 44, 43, 42, 40, 40, 37, 36, 35, 34, 33, 31, 30, 30, 30, 30, 29, 27, 26, 26, 26, 24, 21, 20, 20, 20, 19, 19, 18, 17, 17, 17, 14, 14, 13, 12, 12, 12, 12, 11, 11, 10, 9, 9, 9, 7, 6, 6, 6, 6, 6, 5, 5, 5, 4, 4, 3, 3, 2, 2, 2	254, 615, 166, 100, 175, 91, 219, 221, 188, 148, 182, 213, 102, 113, 126, 26, 67, 63, 274, 81, 120, 65, 66, 89, 66, 131, 45, 67, 64, 47, 47, 100, 37, 41, 90, 71, 72, 90, 61, 76, 92, 61, 16, 118, 63, 47, 34, 162, 63, 56, 36, 74, 76, 24, 7, 53, 58, 24, 23, 17, 20, 46, 20, 46, 28, 56, 13, 43, 41, 13, 18, 36, 7, 53, 12, 6, 15, 12, 6, 0, 3	0.653, 0.376, 0.664, 0.701, 0.533, 0.667, 0.446, 0.441, 0.475, 0.46, 0.405, 0.349, 0.519, 0.489, 0.457, 0.794, 0.599, 0.609, 0.255, 0.526, 0.429, 0.575, 0.566, 0.486, 0.548, 0.379, 0.622, 0.518, 0.522, 0.591, 0.584, 0.383, 0.619, 0.594, 0.4, 0.458, 0.446, 0.375, 0.46, 0.406, 0.361, 0.44, 0.724, 0.253, 0.388, 0.46, 0.528, 0.19, 0.364, 0.378, 0.486, 0.315, 0.269, 0.538, 0.788, 0.312, 0.293, 0.5, 0.…	exon	CB3029-11-R01, CB2001-11-R01, CB3017-11-R01, CB2057-11-R01, CB3010-11-R01, CB3007-11-R01, CB2013-11-R01, CB2016-11-R01, CB3030-11-R01, CB2010-11-R01, CB2030-11-R01, CB3004-11-R01, CB2043-11-R01, CB3006-11-R01, CB2018-11-R01, CB2038-11-R01, CB2050-11-R01, CB3019-11-R01, CB3028-11-R01, CB2003-11-R01, CB2034-11-R01, CB3005-11-R01, CB3021-11-R01, CB3018-11-R01, CB2026-11-R01, CB3008-11-R01, CB3023-11…
chr7(+):69899286-69899498	AUTS2	236, 176, 130, 76, 66, 65, 54, 53, 47, 45, 43, 43, 37, 36, 32, 30, 28, 27, 26, 26, 26, 26, 24, 22, 22, 22, 22, 22, 21, 20, 19, 19, 19, 18, 18, 18, 18, 17, 16, 16, 16, 16, 16, 15, 15, 15, 14, 14, 13, 13, 13, 13, 13, 13, 13, 12, 12, 11, 11, 11, 10, 10, 10, 10, 10, 10, 9, 9, 9, 9, 9, 9, 8, 8, 8, 8, 8, 6, 6, 6, 5, 5, 5, 5, 4, 4, 4, 4, 2	2824, 5778, 1599, 8230, 2545, 1238, 1634, 1121, 1263, 887, 1860, 1092, 1803, 3305, 2110, 1307, 744, 1266, 1574, 1621, 1699, 737, 1974, 443, 1102, 979, 512, 1652, 1049, 2044, 2447, 1151, 1040, 1009, 1996, 939, 920, 672, 1613, 2054, 970, 1758, 727, 1018, 1047, 756, 950, 1126, 813, 3152, 1191, 990, 860, 413, 1570, 1913, 1573, 1602, 728, 805, 383, 1490, 830, 381, 1062, 672, 661, 806, 734, 943, 892, 8…	0.143, 0.057, 0.14, 0.018, 0.049, 0.095, 0.062, 0.086, 0.069, 0.092, 0.044, 0.073, 0.039, 0.021, 0.029, 0.044, 0.07, 0.041, 0.032, 0.031, 0.03, 0.066, 0.024, 0.09, 0.038, 0.043, 0.079, 0.026, 0.038, 0.019, 0.015, 0.032, 0.035, 0.034, 0.018, 0.037, 0.038, 0.048, 0.019, 0.015, 0.032, 0.018, 0.042, 0.029, 0.028, 0.038, 0.029, 0.024, 0.031, 0.008, 0.021, 0.026, 0.029, 0.059, 0.016, 0.012, 0.015, 0.01…	exon	CB2032-11-R01, CB2056-11-R01, CB2051-11-R01, CB2006-11-R01, CB2062-11-R01, CB2005-11-R01, CB2052-11-R01, CB2038-11-R01, CB3004-11-R01, CB2019-11-R01, CB2028-11-R01, CB3009-11-R01, CB2048-11-R01, CB3015-11-R01, CB2063-11-R01, CB2015-11-R01, CB3007-11-R01, CB3017-11-R01, CB2001-11-R01, CB2018-11-R01, CB2036-11-R01, CB3001-11-R01, CB3046-11-R01, CB2002-11-R01, CB2049-11-R01, CB2055-11-R01, CB3019-11…
chr7(+):24623666-24680520	MPP6	235, 148, 130, 126, 100, 96, 90, 84, 83, 81, 77, 68, 67, 67, 63, 61, 59, 55, 54, 54, 53, 53, 48, 44, 44, 42, 42, 40, 39, 38, 37, 35, 34, 33, 32, 32, 31, 30, 30, 29, 29, 29, 28, 27, 27, 27, 26, 23, 22, 22, 21, 21, 19, 19, 18, 18, 17, 17, 17, 17, 16, 16, 16, 15, 15, 15, 15, 14, 13, 13, 13, 12, 12, 12, 9, 9, 8, 8, 7, 7, 6, 6, 5, 4, 3, 3, 2, 2	631, 1222, 775, 675, 453, 355, 912, 648, 495, 286, 535, 465, 1156, 489, 228, 260, 444, 715, 320, 254, 145, 447, 487, 681, 484, 252, 378, 214, 307, 376, 298, 297, 595, 175, 135, 568, 139, 264, 292, 227, 201, 170, 234, 291, 190, 193, 178, 350, 200, 329, 118, 440, 97, 144, 158, 299, 187, 120, 84, 292, 182, 201, 185, 192, 131, 308, 93, 243, 119, 230, 213, 340, 51, 162, 175, 52, 188, 55, 126, 111, 242…	0.427, 0.195, 0.251, 0.272, 0.306, 0.351, 0.165, 0.206, 0.251, 0.362, 0.224, 0.226, 0.104, 0.215, 0.356, 0.319, 0.21, 0.133, 0.252, 0.298, 0.422, 0.192, 0.165, 0.114, 0.154, 0.25, 0.182, 0.272, 0.203, 0.168, 0.199, 0.191, 0.103, 0.274, 0.322, 0.101, 0.308, 0.185, 0.17, 0.204, 0.224, 0.254, 0.193, 0.157, 0.221, 0.219, 0.226, 0.116, 0.18, 0.118, 0.263, 0.087, 0.281, 0.209, 0.186, 0.107, 0.154, 0.22…	exon	CB2038-11-R01, CB2052-11-R01, CB2032-11-R01, CB2019-11-R01, CB3004-11-R01, CB3007-11-R01, CB2026-11-R01, CB2036-11-R01, CB3019-11-R01, CB2051-11-R01, CB3038-11-R01, CB2056-11-R01, CB2016-11-R01, CB3013-11-R01, CB2046-11-R01, CB3034-11-R01, CB2018-11-R01, CB3027-11-R01, CB2010-11-R01, CB2048-11-R01, CB2015-11-R01, CB3032-11-R01, CB3045-11-R01, CB2005-11-R01, CB3002-11-R01, CB2057-11-R01, CB3035-11…
chr12(-):95208843-95211267	FGD6	235, 189, 170, 160, 153, 135, 126, 124, 118, 115, 99, 93, 89, 87, 83, 83, 77, 77, 77, 75, 71, 64, 64, 61, 59, 56, 53, 52, 51, 47, 46, 44, 44, 44, 44, 43, 42, 42, 40, 40, 39, 39, 36, 35, 34, 32, 32, 31, 30, 29, 29, 28, 28, 28, 26, 26, 26, 25, 24, 24, 23, 23, 22, 21, 20, 19, 19, 19, 18, 15, 14, 14, 13, 13, 12, 12, 11, 11, 10, 10, 9, 9, 8, 7, 7, 6, 6, 5, 5, 4, 4, 4, 3, 3, 3, 3	211, 204, 259, 314, 303, 206, 419, 722, 219, 298, 142, 332, 82, 210, 291, 381, 397, 200, 292, 213, 270, 248, 104, 504, 139, 290, 207, 94, 211, 194, 177, 270, 340, 196, 100, 181, 170, 141, 159, 314, 263, 212, 202, 120, 163, 110, 91, 182, 301, 146, 127, 134, 186, 75, 56, 36, 128, 145, 22, 130, 102, 64, 41, 69, 74, 150, 162, 104, 136, 24, 72, 93, 189, 218, 67, 52, 22, 112, 102, 39, 120, 16, 32, 62, …	0.69, 0.649, 0.568, 0.505, 0.502, 0.567, 0.376, 0.256, 0.519, 0.436, 0.582, 0.359, 0.685, 0.453, 0.363, 0.303, 0.279, 0.435, 0.345, 0.413, 0.345, 0.34, 0.552, 0.195, 0.459, 0.279, 0.339, 0.525, 0.326, 0.326, 0.342, 0.246, 0.206, 0.31, 0.468, 0.322, 0.331, 0.373, 0.335, 0.203, 0.229, 0.269, 0.263, 0.368, 0.294, 0.368, 0.413, 0.254, 0.166, 0.284, 0.314, 0.295, 0.231, 0.427, 0.481, 0.591, 0.289, 0.2…	exon	CB2052-11-R01, CB3004-11-R01, CB2023-11-R01, CB3007-11-R01, CB2036-11-R01, CB2029-11-R01, CB2014-11-R01, CB2056-11-R01, CB2051-11-R01, CB3033-11-R01, CB2004-11-R01, CB2063-11-R01, CB2002-11-R01, CB2059-11-R01, CB2021-11-R01, CB2054-11-R01, CB2001-11-R01, CB2018-11-R01, CB2046-11-R01, CB2055-11-R01, CB2020-11-R01, CB2007-11-R01, CB2038-11-R01, CB2006-11-R01, CB2062-11-R01, CB2012-11-R01, CB2057-11…
chr14(-):88712271-88715195	AL121768.1	230, 151, 109, 106, 100, 96, 77, 74, 67, 66, 66, 59, 57, 56, 48, 48, 46, 45, 44, 42, 40, 37, 36, 31, 31, 30, 29, 29, 29, 28, 28, 28, 27, 27, 27, 27, 27, 27, 26, 26, 25, 25, 23, 20, 20, 19, 18, 18, 18, 17, 17, 17, 17, 17, 17, 16, 16, 16, 16, 15, 15, 15, 14, 12, 12, 12, 11, 10, 9, 9, 9, 8, 7, 7, 6, 6, 6, 6, 6, 5, 5, 5, 5, 4, 4, 3, 2, 2	3657, 4205, 2595, 3858, 2052, 3450, 2881, 2119, 1193, 1371, 2013, 1595, 3076, 1521, 1821, 1373, 972, 1232, 2863, 942, 685, 1391, 1233, 1148, 1189, 1333, 1382, 626, 2079, 2977, 2048, 868, 1940, 1332, 915, 952, 1877, 1494, 1325, 1647, 1175, 2034, 1608, 1319, 1081, 683, 935, 798, 693, 573, 756, 389, 771, 1290, 912, 891, 954, 892, 1157, 960, 1163, 459, 1594, 1626, 989, 799, 1568, 771, 1433, 973, 304,…	0.112, 0.067, 0.077, 0.052, 0.089, 0.053, 0.051, 0.065, 0.101, 0.088, 0.062, 0.069, 0.036, 0.069, 0.05, 0.065, 0.086, 0.068, 0.03, 0.082, 0.105, 0.051, 0.055, 0.051, 0.05, 0.043, 0.04, 0.085, 0.027, 0.018, 0.027, 0.061, 0.027, 0.039, 0.056, 0.054, 0.028, 0.035, 0.038, 0.031, 0.041, 0.024, 0.028, 0.029, 0.036, 0.053, 0.037, 0.043, 0.049, 0.056, 0.043, 0.08, 0.042, 0.026, 0.036, 0.035, 0.032, 0.035…	exon	CB2018-11-R01, CB2048-11-R01, CB2038-11-R01, CB3023-11-R01, CB3010-11-R01, CB2016-11-R01, CB3012-11-R01, CB3019-11-R01, CB2012-11-R01, CB2036-11-R01, CB3002-11-R01, CB2019-11-R01, CB3021-11-R01, CB2052-11-R01, CB2002-11-R01, CB2056-11-R01, CB3034-11-R01, CB2062-11-R01, CB3017-11-R01, CB2003-11-R01, CB2051-11-R01, CB3007-11-R01, CB3043-11-R01, CB3020-11-R01, CB3031-11-R01, CB2049-11-R01, CB3004-11…
chr7(-):107362033-107372760	COG5	230, 89, 79, 71, 45, 42, 41, 37, 34, 33, 32, 31, 27, 27, 27, 25, 24, 22, 21, 19, 19, 18, 18, 18, 15, 14, 14, 11, 11, 9, 9, 8, 7, 7, 6, 6, 6, 5, 5, 5, 5, 5, 4, 4, 4, 4, 3, 3, 2, 2, 2, 2, 2, 2, 2, 2, 2	3947, 1865, 1731, 1484, 1018, 1060, 1753, 1633, 2490, 800, 1299, 2080, 1400, 1309, 592, 789, 2002, 1245, 601, 1411, 612, 1233, 654, 860, 592, 943, 656, 658, 729, 740, 779, 494, 520, 405, 430, 379, 219, 396, 617, 708, 571, 552, 348, 526, 264, 343, 230, 352, 408, 326, 305, 602, 298, 558, 425, 307, 297	0.104, 0.087, 0.084, 0.087, 0.081, 0.073, 0.045, 0.043, 0.027, 0.076, 0.047, 0.029, 0.037, 0.04, 0.084, 0.06, 0.023, 0.034, 0.065, 0.026, 0.058, 0.028, 0.052, 0.04, 0.048, 0.029, 0.041, 0.032, 0.029, 0.024, 0.023, 0.031, 0.026, 0.033, 0.027, 0.031, 0.052, 0.025, 0.016, 0.014, 0.017, 0.018, 0.022, 0.015, 0.029, 0.023, 0.025, 0.017, 0.01, 0.012, 0.013, 0.007, 0.013, 0.007, 0.009, 0.013, 0.013	exon	CB2018-11-R01, CB2048-11-R01, CB3041-11-R01, CB3012-11-R01, CB3043-11-R01, CB2002-11-R01, CB3040-11-R01, CB3014-11-R01, CB3017-11-R01, CB3033-11-R01, CB2014-11-R01, CB2008-11-R01, CB2004-11-R01, CB2006-11-R01, CB3025-11-R01, CB2058-11-R01, CB2024-11-R01, CB3021-11-R01, CB3031-11-R01, CB2013-11-R01, CB2034-11-R01, CB2046-11-R01, CB3007-11-R01, CB3046-11-R01, CB2012-11-R01, CB2003-11-R01, CB3034-11…
chr7(-):152309966-152315338	KMT2C	230, 131, 125, 116, 94, 79, 71, 67, 66, 63, 62, 60, 53, 52, 51, 50, 49, 47, 46, 43, 41, 41, 39, 37, 37, 37, 35, 34, 34, 33, 33, 33, 32, 31, 31, 31, 30, 30, 30, 30, 29, 28, 27, 27, 27, 26, 26, 26, 25, 24, 24, 24, 24, 23, 23, 22, 22, 22, 22, 21, 20, 20, 19, 19, 18, 18, 17, 17, 16, 16, 15, 15, 15, 15, 14, 14, 14, 14, 14, 13, 13, 12, 12, 11, 11, 10, 10, 9, 9, 9, 6, 6, 5, 2	1399, 3267, 7333, 1515, 1116, 1535, 1970, 915, 1838, 2440, 1488, 1098, 1163, 940, 868, 971, 653, 967, 1426, 1334, 999, 638, 1091, 727, 1607, 1479, 1143, 787, 940, 1187, 901, 816, 1141, 877, 752, 1870, 708, 2718, 494, 1294, 960, 1246, 748, 487, 1027, 2360, 706, 970, 644, 1790, 629, 770, 803, 516, 749, 860, 1497, 781, 1083, 634, 1086, 893, 731, 919, 1160, 1157, 865, 560, 620, 955, 779, 435, 849, 81…	0.247, 0.074, 0.033, 0.133, 0.144, 0.093, 0.067, 0.128, 0.067, 0.049, 0.077, 0.099, 0.084, 0.1, 0.105, 0.093, 0.13, 0.089, 0.061, 0.061, 0.076, 0.114, 0.067, 0.092, 0.044, 0.048, 0.058, 0.08, 0.067, 0.053, 0.068, 0.075, 0.053, 0.066, 0.076, 0.032, 0.078, 0.022, 0.108, 0.044, 0.057, 0.043, 0.067, 0.1, 0.05, 0.022, 0.069, 0.051, 0.072, 0.026, 0.071, 0.059, 0.056, 0.082, 0.058, 0.049, 0.029, 0.053, …	exon	CB2051-11-R01, CB2018-11-R01, CB2056-11-R01, CB2052-11-R01, CB3030-11-R01, CB2048-11-R01, CB2036-11-R01, CB3007-11-R01, CB2016-11-R01, CB2001-11-R01, CB2062-11-R01, CB2015-11-R01, CB2002-11-R01, CB3009-11-R01, CB3004-11-R01, CB2012-11-R01, CB3005-11-R01, CB2019-11-R01, CB3038-11-R01, CB3017-11-R01, CB3022-11-R01, CB3034-11-R01, CB3012-11-R01, CB2055-11-R01, CB3014-11-R01, CB3019-11-R01, CB2046-11…
chr7(+):24620052-24668660	MPP6	229, 171, 167, 113, 111, 96, 95, 92, 74, 73, 68, 65, 65, 60, 57, 54, 53, 53, 52, 51, 51, 46, 46, 45, 44, 43, 42, 41, 41, 41, 40, 39, 37, 36, 36, 35, 35, 35, 35, 34, 32, 32, 31, 30, 28, 27, 27, 27, 25, 24, 24, 23, 23, 22, 22, 22, 20, 20, 19, 19, 19, 18, 17, 17, 16, 16, 16, 16, 15, 15, 14, 13, 13, 13, 12, 12, 12, 11, 11, 11, 10, 10, 10, 7, 7, 7, 6, 6, 5, 5, 4, 3	738, 3331, 1283, 559, 796, 375, 829, 1098, 251, 651, 957, 1054, 809, 579, 671, 968, 334, 601, 241, 416, 1089, 489, 395, 587, 414, 184, 387, 311, 926, 478, 412, 134, 295, 642, 177, 240, 517, 298, 404, 853, 455, 361, 233, 281, 330, 349, 493, 509, 120, 251, 318, 227, 533, 214, 323, 206, 84, 409, 126, 436, 256, 246, 198, 495, 260, 159, 378, 222, 219, 278, 239, 368, 149, 393, 222, 98, 240, 175, 158, 1…	0.383, 0.093, 0.207, 0.288, 0.218, 0.339, 0.186, 0.144, 0.371, 0.183, 0.124, 0.11, 0.138, 0.172, 0.145, 0.1, 0.241, 0.15, 0.301, 0.197, 0.086, 0.158, 0.189, 0.133, 0.175, 0.319, 0.178, 0.209, 0.081, 0.146, 0.163, 0.368, 0.201, 0.101, 0.289, 0.226, 0.119, 0.19, 0.148, 0.074, 0.123, 0.151, 0.21, 0.176, 0.145, 0.134, 0.099, 0.096, 0.294, 0.161, 0.131, 0.168, 0.079, 0.171, 0.12, 0.176, 0.323, 0.089, …	exon	CB2038-11-R01, CB2016-11-R01, CB3013-11-R01, CB3007-11-R01, CB2005-11-R01, CB2032-11-R01, CB3019-11-R01, CB2052-11-R01, CB3005-11-R01, CB3012-11-R01, CB3023-11-R01, CB2026-11-R01, CB3002-11-R01, CB3035-11-R01, CB3022-11-R01, CB2019-11-R01, CB2002-11-R01, CB3045-11-R01, CB2051-11-R01, CB2014-11-R01, CB3027-11-R01, CB3014-11-R01, CB3031-11-R01, CB3032-11-R01, CB2055-11-R01, CB2050-11-R01, CB2048-11…
chr7(+):28488175-28570537	CREB5	229, 54, 35, 26, 25, 24, 21, 19, 17, 16, 14, 14, 13, 11, 11, 11, 10, 9, 9, 8, 8, 7, 6, 6, 5, 5, 5, 4, 4, 4, 4, 4, 4, 3, 3, 3, 3, 2, 2, 2	8306, 857, 770, 719, 1631, 1235, 2185, 1398, 910, 822, 3501, 999, 1082, 572, 1006, 1564, 1055, 602, 885, 386, 385, 561, 175, 300, 753, 320, 920, 386, 334, 105, 474, 644, 499, 306, 261, 81, 307, 97, 613, 696	0.052, 0.112, 0.083, 0.067, 0.03, 0.037, 0.019, 0.026, 0.036, 0.037, 0.008, 0.027, 0.023, 0.037, 0.021, 0.014, 0.019, 0.029, 0.02, 0.04, 0.04, 0.024, 0.064, 0.038, 0.013, 0.03, 0.011, 0.02, 0.023, 0.071, 0.017, 0.012, 0.016, 0.019, 0.022, 0.069, 0.019, 0.04, 0.006, 0.006	exon	CB2056-11-R01, CB2051-11-R01, CB2032-11-R01, CB3005-11-R01, CB2007-11-R01, CB2005-11-R01, CB2017-11-R01, CB2021-11-R01, CB2019-11-R01, CB2036-11-R01, CB2006-11-R01, CB2046-11-R01, CB3020-11-R01, CB2002-11-R01, CB2038-11-R01, CB3033-11-R01, CB2001-11-R01, CB2015-11-R01, CB2044-11-R01, CB2008-11-R01, CB3034-11-R01, CB2057-11-R01, CB3004-11-R01, CB3038-11-R01, CB2004-11-R01, CB2055-11-R01, CB3043-11…
chr10(+):32543300-32584304	CCDC7	224, 186, 181, 178, 139, 128, 107, 106, 100, 98, 93, 91, 88, 87, 86, 85, 78, 72, 71, 68, 67, 61, 60, 57, 56, 53, 50, 49, 47, 46, 45, 45, 45, 42, 42, 42, 40, 36, 36, 35, 32, 30, 30, 30, 30, 30, 29, 29, 29, 27, 26, 26, 26, 24, 23, 23, 22, 22, 22, 21, 19, 19, 18, 17, 16, 15, 15, 15, 15, 15, 15, 14, 13, 13, 13, 12, 11, 10, 10, 10, 10, 9, 9, 9, 8, 7, 7, 6, 5, 5, 5, 3	191, 231, 218, 705, 232, 243, 153, 121, 222, 174, 140, 93, 150, 155, 122, 146, 130, 95, 96, 188, 201, 105, 121, 53, 127, 62, 156, 100, 114, 73, 88, 84, 74, 101, 114, 80, 127, 91, 84, 60, 61, 79, 74, 80, 124, 66, 34, 101, 99, 106, 93, 95, 71, 89, 30, 75, 33, 80, 70, 96, 66, 70, 47, 65, 21, 104, 56, 40, 25, 44, 43, 131, 24, 58, 60, 12, 19, 22, 22, 51, 22, 19, 73, 31, 4, 18, 22, 20, 53, 5, 8, 35	0.701, 0.617, 0.624, 0.336, 0.545, 0.513, 0.583, 0.637, 0.474, 0.53, 0.571, 0.662, 0.54, 0.529, 0.585, 0.538, 0.545, 0.603, 0.597, 0.42, 0.4, 0.537, 0.498, 0.683, 0.469, 0.631, 0.391, 0.495, 0.452, 0.558, 0.506, 0.517, 0.549, 0.454, 0.424, 0.512, 0.386, 0.442, 0.462, 0.538, 0.512, 0.432, 0.448, 0.429, 0.326, 0.476, 0.63, 0.365, 0.369, 0.338, 0.359, 0.354, 0.423, 0.35, 0.605, 0.38, 0.571, 0.355, 0…	exon	CB2038-11-R01, CB2002-11-R01, CB2051-11-R01, CB2056-11-R01, CB2019-11-R01, CB2016-11-R01, CB3020-11-R01, CB3007-11-R01, CB3013-11-R01, CB2036-11-R01, CB3004-11-R01, CB2012-11-R01, CB3012-11-R01, CB3019-11-R01, CB3038-11-R01, CB2032-11-R01, CB3022-11-R01, CB3023-11-R01, CB3030-11-R01, CB2007-11-R01, CB3015-11-R01, CB2005-11-R01, CB3031-11-R01, CB2052-11-R01, CB2018-11-R01, CB3034-11-R01, CB3014-11…
chr1(-):66891154-66905375	WDR78	224, 158, 146, 111, 111, 103, 95, 92, 91, 88, 87, 83, 71, 69, 68, 67, 65, 62, 60, 58, 56, 54, 52, 50, 47, 47, 46, 44, 42, 42, 41, 40, 36, 36, 35, 35, 34, 34, 32, 31, 31, 31, 30, 29, 29, 28, 28, 26, 26, 24, 24, 24, 24, 23, 23, 23, 22, 22, 22, 21, 20, 20, 18, 18, 18, 17, 17, 17, 17, 16, 16, 15, 15, 13, 13, 12, 12, 12, 11, 11, 10, 10, 10, 9, 9, 8, 7, 7, 7, 6, 6, 5, 5, 4, 4, 2	206, 77, 101, 91, 54, 108, 98, 106, 94, 101, 41, 65, 61, 105, 68, 36, 56, 98, 42, 60, 50, 112, 51, 39, 71, 21, 50, 53, 48, 22, 29, 66, 35, 58, 38, 53, 34, 38, 27, 29, 29, 54, 39, 39, 33, 63, 48, 50, 40, 6, 40, 23, 34, 55, 37, 59, 32, 43, 35, 57, 40, 34, 58, 38, 34, 22, 4, 23, 64, 36, 49, 18, 26, 32, 27, 48, 34, 11, 5, 18, 20, 9, 19, 8, 27, 12, 17, 36, 10, 8, 41, 5, 6, 10, 9, 13	0.685, 0.804, 0.743, 0.709, 0.804, 0.656, 0.66, 0.634, 0.659, 0.635, 0.809, 0.719, 0.7, 0.568, 0.667, 0.788, 0.699, 0.559, 0.741, 0.659, 0.691, 0.491, 0.671, 0.719, 0.57, 0.817, 0.648, 0.624, 0.636, 0.792, 0.739, 0.548, 0.673, 0.554, 0.648, 0.569, 0.667, 0.642, 0.703, 0.681, 0.681, 0.534, 0.606, 0.598, 0.637, 0.471, 0.538, 0.51, 0.565, 0.889, 0.545, 0.676, 0.585, 0.455, 0.554, 0.438, 0.579, 0.506…	exon	CB3030-11-R01, CB3019-11-R01, CB2051-11-R01, CB2002-11-R01, CB2032-11-R01, CB2038-11-R01, CB3020-11-R01, CB2005-11-R01, CB2048-11-R01, CB3007-11-R01, CB2012-11-R01, CB2019-11-R01, CB3012-11-R01, CB3038-11-R01, CB2018-11-R01, CB3004-11-R01, CB2029-11-R01, CB3013-11-R01, CB2036-11-R01, CB2034-11-R01, CB3023-11-R01, CB2052-11-R01, CB2015-11-R01, CB3002-11-R01, CB2044-11-R01, CB2053-11-R01, CB3035-11…
chr5(+):171183195-171205612	RANBP17	223, 205, 132, 117, 116, 107, 87, 87, 86, 78, 78, 71, 70, 70, 69, 68, 67, 66, 61, 58, 58, 58, 57, 53, 51, 50, 43, 42, 42, 41, 41, 39, 39, 38, 36, 36, 36, 35, 35, 33, 32, 32, 31, 31, 31, 30, 30, 30, 29, 29, 28, 27, 27, 27, 27, 27, 26, 26, 25, 25, 25, 25, 25, 24, 24, 24, 24, 23, 23, 22, 22, 21, 21, 20, 19, 19, 18, 18, 17, 15, 15, 14, 14, 14, 14, 14, 13, 13, 13, 12, 11, 9, 8, 4, 2	293, 277, 176, 319, 313, 259, 257, 368, 358, 182, 127, 187, 245, 246, 261, 447, 144, 280, 249, 162, 104, 146, 193, 179, 257, 186, 155, 218, 129, 152, 101, 148, 157, 151, 94, 147, 151, 191, 140, 174, 114, 196, 80, 182, 242, 116, 270, 182, 119, 121, 286, 174, 123, 84, 98, 156, 137, 244, 199, 81, 121, 75, 126, 87, 95, 139, 87, 132, 62, 107, 92, 316, 85, 127, 87, 84, 79, 129, 124, 107, 57, 107, 78, 6…	0.604, 0.597, 0.6, 0.423, 0.426, 0.452, 0.404, 0.321, 0.325, 0.462, 0.551, 0.432, 0.364, 0.363, 0.346, 0.233, 0.482, 0.32, 0.329, 0.417, 0.527, 0.443, 0.371, 0.372, 0.284, 0.35, 0.357, 0.278, 0.394, 0.35, 0.448, 0.345, 0.332, 0.335, 0.434, 0.329, 0.323, 0.268, 0.333, 0.275, 0.36, 0.246, 0.437, 0.254, 0.204, 0.341, 0.182, 0.248, 0.328, 0.324, 0.164, 0.237, 0.305, 0.391, 0.355, 0.257, 0.275, 0.176,…	exon	CB2032-11-R01, CB2051-11-R01, CB2049-11-R01, CB3022-11-R01, CB2056-11-R01, CB2003-11-R01, CB2001-11-R01, CB2036-11-R01, CB2038-11-R01, CB3007-11-R01, CB3019-11-R01, CB3004-11-R01, CB2005-11-R01, CB2064-11-R01, CB3017-11-R01, CB2006-11-R01, CB2012-11-R01, CB2016-11-R01, CB3014-11-R01, CB2002-11-R01, CB2015-11-R01, CB2019-11-R01, CB3038-11-R01, CB3031-11-R01, CB2018-11-R01, CB2062-11-R01, CB2022-11…
chr12(-):42210355-42210680	YAF2	222, 149, 109, 64, 61, 60, 56, 52, 49, 48, 45, 44, 41, 39, 39, 37, 34, 34, 31, 27, 27, 26, 24, 23, 23, 23, 22, 21, 21, 20, 20, 20, 19, 18, 18, 18, 17, 17, 17, 17, 17, 16, 16, 16, 16, 15, 15, 15, 14, 14, 14, 13, 13, 13, 13, 13, 12, 12, 11, 11, 11, 11, 11, 11, 11, 10, 10, 10, 10, 10, 10, 9, 9, 9, 9, 9, 9, 9, 8, 8, 7, 7, 7, 7, 7, 6, 6, 6, 5, 5, 5, 4, 4, 4, 3, 3	156, 187, 96, 109, 243, 199, 145, 169, 235, 111, 118, 113, 151, 98, 147, 150, 92, 160, 72, 132, 134, 115, 53, 86, 108, 171, 228, 74, 224, 224, 115, 132, 144, 150, 144, 91, 144, 124, 95, 188, 195, 115, 130, 111, 103, 66, 151, 101, 144, 114, 89, 108, 174, 181, 107, 86, 206, 84, 214, 97, 182, 74, 125, 152, 76, 74, 93, 138, 125, 118, 93, 66, 91, 72, 69, 123, 179, 64, 98, 151, 94, 93, 91, 117, 89, 84,…	0.74, 0.614, 0.694, 0.54, 0.334, 0.376, 0.436, 0.381, 0.294, 0.464, 0.433, 0.438, 0.352, 0.443, 0.347, 0.33, 0.425, 0.298, 0.463, 0.29, 0.287, 0.311, 0.475, 0.348, 0.299, 0.212, 0.162, 0.362, 0.158, 0.152, 0.258, 0.233, 0.209, 0.194, 0.2, 0.283, 0.191, 0.215, 0.264, 0.153, 0.148, 0.218, 0.198, 0.224, 0.237, 0.312, 0.166, 0.229, 0.163, 0.197, 0.239, 0.194, 0.13, 0.126, 0.195, 0.232, 0.104, 0.222, …	exon	CB2051-11-R01, CB2064-11-R01, CB2032-11-R01, CB2038-11-R01, CB3038-11-R01, CB2001-11-R01, CB2035-11-R01, CB2036-11-R01, CB2006-11-R01, CB2019-11-R01, CB2049-11-R01, CB2042-11-R01, CB2005-11-R01, CB3009-11-R01, CB3043-11-R01, CB2012-11-R01, CB2048-11-R01, CB3030-11-R01, CB3019-11-R01, CB2052-11-R01, CB3004-11-R01, CB2015-11-R01, CB2056-11-R01, CB2034-11-R01, CB2053-11-R01, CB3015-11-R01, CB2016-11…
chr1(-):805799-810170	AL669831.4	221, 125, 117, 115, 111, 98, 89, 73, 70, 65, 64, 61, 61, 60, 57, 53, 51, 51, 45, 45, 44, 43, 43, 41, 38, 37, 36, 35, 34, 34, 33, 32, 32, 31, 31, 30, 30, 30, 29, 27, 26, 26, 24, 24, 23, 23, 22, 22, 22, 22, 21, 21, 19, 19, 18, 18, 18, 18, 17, 17, 16, 16, 15, 15, 15, 15, 14, 14, 13, 12, 11, 11, 11, 9, 9, 8, 8, 8, 7, 7, 6, 6, 6, 5, 4, 3	66, 180, 183, 67, 163, 83, 130, 140, 81, 47, 108, 126, 97, 117, 88, 100, 116, 96, 48, 94, 45, 64, 37, 154, 53, 130, 137, 94, 62, 43, 75, 99, 75, 95, 57, 58, 55, 53, 108, 97, 72, 47, 96, 50, 51, 77, 32, 72, 81, 87, 63, 65, 135, 72, 38, 62, 62, 46, 60, 61, 42, 60, 56, 56, 28, 63, 30, 37, 63, 50, 39, 33, 77, 26, 112, 23, 67, 27, 24, 21, 44, 38, 57, 120, 15, 60	0.87, 0.581, 0.561, 0.774, 0.577, 0.703, 0.578, 0.51, 0.633, 0.734, 0.542, 0.492, 0.557, 0.506, 0.564, 0.515, 0.468, 0.515, 0.652, 0.489, 0.662, 0.573, 0.699, 0.347, 0.589, 0.363, 0.344, 0.427, 0.523, 0.613, 0.468, 0.393, 0.46, 0.395, 0.521, 0.508, 0.522, 0.531, 0.349, 0.358, 0.419, 0.525, 0.333, 0.49, 0.474, 0.374, 0.579, 0.379, 0.352, 0.336, 0.4, 0.393, 0.22, 0.345, 0.486, 0.367, 0.367, 0.439, …	exon	CB2051-11-R01, CB2048-11-R01, CB3038-11-R01, CB2002-11-R01, CB3012-11-R01, CB3007-11-R01, CB3023-11-R01, CB2016-11-R01, CB2038-11-R01, CB3019-11-R01, CB3025-11-R01, CB3013-11-R01, CB3017-11-R01, CB2036-11-R01, CB3039-11-R01, CB2019-11-R01, CB2018-11-R01, CB2044-11-R01, CB3041-11-R01, CB3043-11-R01, CB3033-11-R01, CB2042-11-R01, CB3001-11-R01, CB3003-11-R01, CB3022-11-R01, CB2012-11-R01, CB2046-11…
chr5(-):84060300-84066606	EDIL3	220, 74, 64, 62, 36, 34, 31, 26, 18, 18, 17, 16, 15, 14, 12, 10, 9, 9, 8, 8, 8, 6, 5, 5, 5, 4, 4, 4, 3, 3, 3, 3, 3, 3, 2, 2, 2, 2, 2, 2	1638, 2270, 2197, 613, 653, 1263, 277, 967, 595, 734, 446, 291, 258, 750, 344, 433, 566, 579, 376, 772, 587, 250, 177, 145, 90, 182, 718, 331, 265, 120, 153, 164, 575, 234, 92, 65, 236, 120, 277, 99	0.212, 0.061, 0.055, 0.168, 0.099, 0.051, 0.183, 0.051, 0.057, 0.047, 0.071, 0.099, 0.104, 0.036, 0.065, 0.044, 0.031, 0.03, 0.041, 0.02, 0.027, 0.046, 0.053, 0.065, 0.1, 0.042, 0.011, 0.024, 0.022, 0.048, 0.038, 0.035, 0.01, 0.025, 0.042, 0.058, 0.017, 0.032, 0.014, 0.039	exon	CB2056-11-R01, CB2007-11-R01, CB2036-11-R01, CB2023-11-R01, CB2005-11-R01, CB2038-11-R01, CB2032-11-R01, CB2002-11-R01, CB2021-11-R01, CB2046-11-R01, CB3034-11-R01, CB3004-11-R01, CB2019-11-R01, CB2052-11-R01, CB3046-11-R01, CB3020-11-R01, CB2026-11-R01, CB3007-11-R01, CB2044-11-R01, CB3022-11-R01, CB3033-11-R01, CB2025-11-R01, CB2051-11-R01, CB2055-11-R01, CB3030-11-R01, CB2020-11-R01, CB2063-11…
chr5(+):66053406-66054951	ERBIN	220, 49, 49, 43, 42, 41, 39, 36, 34, 33, 30, 30, 30, 28, 26, 25, 23, 23, 22, 22, 21, 21, 20, 20, 20, 19, 19, 19, 17, 17, 16, 16, 16, 16, 15, 15, 14, 14, 14, 13, 13, 13, 12, 12, 12, 12, 12, 12, 12, 12, 11, 10, 10, 10, 10, 10, 10, 9, 9, 9, 9, 8, 8, 8, 8, 7, 7, 7, 7, 7, 7, 7, 6, 6, 6, 6, 6, 6, 6, 5, 5, 4, 4, 4, 4, 4, 4, 3, 3, 2, 2	1654, 690, 281, 560, 333, 292, 243, 146, 236, 324, 336, 218, 407, 150, 438, 268, 241, 342, 230, 291, 409, 576, 405, 302, 279, 322, 398, 159, 190, 255, 267, 145, 308, 294, 224, 264, 190, 208, 355, 415, 143, 160, 387, 187, 190, 175, 129, 117, 293, 281, 321, 166, 195, 118, 170, 91, 248, 174, 129, 111, 204, 121, 273, 192, 182, 235, 228, 78, 113, 186, 215, 107, 197, 161, 162, 342, 152, 157, 182, 234, …	0.21, 0.124, 0.259, 0.133, 0.201, 0.219, 0.243, 0.33, 0.224, 0.169, 0.152, 0.216, 0.128, 0.272, 0.106, 0.157, 0.16, 0.119, 0.161, 0.131, 0.093, 0.068, 0.09, 0.117, 0.125, 0.106, 0.087, 0.193, 0.152, 0.118, 0.107, 0.181, 0.094, 0.098, 0.118, 0.102, 0.128, 0.119, 0.073, 0.059, 0.154, 0.14, 0.058, 0.114, 0.112, 0.121, 0.157, 0.17, 0.076, 0.079, 0.064, 0.108, 0.093, 0.145, 0.105, 0.18, 0.075, 0.094, …	exon	CB3030-11-R01, CB2016-11-R01, CB3007-11-R01, CB2036-11-R01, CB2002-11-R01, CB2014-11-R01, CB3023-11-R01, CB2033-11-R01, CB2023-11-R01, CB2048-11-R01, CB2038-11-R01, CB2052-11-R01, CB3012-11-R01, CB2032-11-R01, CB3013-11-R01, CB3031-11-R01, CB2051-11-R01, CB3019-11-R01, CB2015-11-R01, CB3032-11-R01, CB2008-11-R01, CB2013-11-R01, CB2003-11-R01, CB2063-11-R01, CB3029-11-R01, CB2007-11-R01, CB3020-11…
chr15(-):32857015-32910535	FMN1	218, 114, 31, 28, 26, 22, 19, 18, 17, 17, 17, 16, 16, 15, 15, 15, 14, 13, 13, 12, 12, 12, 11, 10, 9, 9, 8, 7, 7, 7, 6, 6, 6, 6, 6, 5, 5, 5, 5, 4, 3, 3, 3, 3, 3, 3, 2, 2, 2, 2, 2, 2, 2	2439, 968, 581, 339, 1038, 703, 933, 499, 880, 1000, 346, 527, 735, 593, 497, 648, 524, 531, 819, 420, 368, 1044, 462, 967, 511, 657, 621, 500, 403, 796, 803, 580, 512, 338, 254, 207, 360, 849, 468, 420, 71, 526, 224, 240, 225, 310, 58, 255, 165, 322, 80, 137, 104	0.152, 0.191, 0.096, 0.142, 0.048, 0.059, 0.039, 0.067, 0.037, 0.033, 0.089, 0.057, 0.042, 0.048, 0.057, 0.044, 0.051, 0.047, 0.031, 0.054, 0.061, 0.022, 0.045, 0.02, 0.034, 0.027, 0.025, 0.027, 0.034, 0.017, 0.015, 0.02, 0.023, 0.034, 0.045, 0.046, 0.027, 0.012, 0.021, 0.019, 0.078, 0.011, 0.026, 0.024, 0.026, 0.019, 0.065, 0.015, 0.024, 0.012, 0.048, 0.028, 0.037	exon	CB2019-11-R01, CB2051-11-R01, CB2052-11-R01, CB2038-11-R01, CB2048-11-R01, CB3031-11-R01, CB2032-11-R01, CB3005-11-R01, CB2001-11-R01, CB2046-11-R01, CB3007-11-R01, CB2015-11-R01, CB2058-11-R01, CB2047-11-R01, CB3034-11-R01, CB3044-11-R01, CB2039-11-R01, CB2036-11-R01, CB3016-11-R01, CB2030-11-R01, CB3003-11-R01, CB3020-11-R01, CB3023-11-R01, CB2006-11-R01, CB2044-11-R01, CB3033-11-R01, CB2063-11…
chr2(-):10644320-10668723	NOL10	216, 26, 21, 20, 18, 18, 17, 17, 13, 13, 13, 13, 13, 13, 12, 12, 12, 12, 11, 11, 11, 10, 9, 9, 9, 8, 8, 8, 7, 7, 7, 7, 7, 7, 7, 7, 7, 7, 7, 6, 5, 5, 5, 5, 5, 5, 4, 4, 4, 4, 4, 4, 4, 4, 4, 4, 4, 4, 4, 4, 3, 3, 3, 3, 3, 3, 3, 3, 2, 2, 2, 2, 2, 2, 2, 2, 2	12621, 320, 343, 427, 137, 1291, 211, 271, 448, 307, 136, 161, 236, 390, 255, 613, 365, 273, 406, 161, 224, 805, 219, 242, 258, 634, 204, 285, 404, 184, 245, 435, 187, 218, 130, 256, 340, 368, 126, 107, 129, 220, 188, 137, 181, 257, 207, 267, 285, 278, 146, 197, 244, 172, 245, 247, 295, 132, 195, 195, 194, 310, 203, 115, 189, 117, 126, 91, 122, 103, 255, 306, 197, 259, 147, 139, 181	0.033, 0.14, 0.109, 0.086, 0.208, 0.027, 0.139, 0.111, 0.055, 0.078, 0.16, 0.139, 0.099, 0.062, 0.086, 0.038, 0.062, 0.081, 0.051, 0.12, 0.089, 0.024, 0.076, 0.069, 0.065, 0.025, 0.073, 0.053, 0.033, 0.071, 0.054, 0.031, 0.07, 0.06, 0.097, 0.052, 0.04, 0.037, 0.1, 0.101, 0.072, 0.043, 0.051, 0.068, 0.052, 0.037, 0.037, 0.029, 0.027, 0.028, 0.052, 0.039, 0.032, 0.044, 0.032, 0.031, 0.026, 0.057, 0…	exon	CB2024-11-R01, CB2051-11-R01, CB3004-11-R01, CB3030-11-R01, CB2012-11-R01, CB2043-11-R01, CB2015-11-R01, CB2038-11-R01, CB2003-11-R01, CB2008-11-R01, CB2032-11-R01, CB2056-11-R01, CB3029-11-R01, CB3038-11-R01, CB2002-11-R01, CB2016-11-R01, CB2036-11-R01, CB3012-11-R01, CB2001-11-R01, CB2005-11-R01, CB2049-11-R01, CB2018-11-R01, CB2040-11-R01, CB2046-11-R01, CB3014-11-R01, CB2013-11-R01, CB2019-11…
chr7(-):129014979-129018157	TNPO3	214, 141, 136, 128, 121, 102, 95, 94, 91, 91, 87, 80, 80, 77, 76, 72, 72, 71, 68, 63, 59, 58, 56, 56, 52, 52, 52, 51, 49, 49, 47, 46, 46, 46, 45, 43, 41, 40, 40, 39, 38, 38, 37, 36, 36, 36, 35, 35, 34, 34, 33, 33, 33, 32, 30, 30, 30, 29, 29, 28, 28, 27, 27, 27, 27, 26, 26, 25, 25, 25, 24, 24, 23, 23, 23, 20, 20, 20, 20, 19, 19, 19, 18, 18, 17, 17, 17, 16, 15, 14, 12, 9, 7, 7, 6, 3	554, 1178, 459, 272, 518, 297, 264, 569, 279, 329, 562, 500, 300, 500, 247, 501, 473, 403, 270, 247, 630, 237, 244, 331, 466, 329, 258, 357, 179, 354, 496, 283, 341, 357, 289, 340, 589, 269, 180, 277, 201, 192, 424, 279, 744, 222, 188, 289, 216, 225, 232, 215, 186, 287, 298, 266, 204, 276, 352, 250, 182, 160, 188, 160, 294, 219, 430, 287, 166, 198, 372, 208, 249, 159, 243, 308, 355, 250, 224, 528…	0.436, 0.193, 0.372, 0.485, 0.318, 0.407, 0.419, 0.248, 0.395, 0.356, 0.236, 0.242, 0.348, 0.235, 0.381, 0.223, 0.233, 0.261, 0.335, 0.338, 0.158, 0.329, 0.315, 0.253, 0.182, 0.24, 0.287, 0.222, 0.354, 0.217, 0.159, 0.245, 0.212, 0.205, 0.237, 0.202, 0.122, 0.229, 0.308, 0.22, 0.274, 0.284, 0.149, 0.205, 0.088, 0.245, 0.271, 0.195, 0.239, 0.232, 0.221, 0.235, 0.262, 0.182, 0.168, 0.184, 0.227, 0.…	exon	CB2051-11-R01, CB2056-11-R01, CB2005-11-R01, CB2002-11-R01, CB2036-11-R01, CB3007-11-R01, CB3012-11-R01, CB2032-11-R01, CB2003-11-R01, CB2038-11-R01, CB3038-11-R01, CB2028-11-R01, CB2048-11-R01, CB2018-11-R01, CB2015-11-R01, CB3004-11-R01, CB3030-11-R01, CB2019-11-R01, CB3009-11-R01, CB3013-11-R01, CB2001-11-R01, CB3019-11-R01, CB2046-11-R01, CB3043-11-R01, CB2052-11-R01, CB2057-11-R01, CB3014-11…
chr1(-):180984677-180993425	STX6	214, 87, 79, 58, 55, 51, 46, 43, 43, 40, 39, 37, 36, 36, 33, 32, 31, 30, 29, 28, 28, 28, 28, 26, 25, 25, 23, 23, 23, 22, 21, 20, 19, 19, 18, 18, 18, 17, 17, 17, 16, 16, 16, 15, 15, 15, 14, 13, 13, 13, 12, 12, 12, 11, 11, 11, 11, 11, 10, 10, 10, 10, 10, 10, 10, 10, 10, 10, 9, 9, 8, 8, 8, 8, 8, 8, 8, 7, 7, 7, 6, 6, 5, 5, 5, 4, 4, 4, 3, 2	1100, 531, 306, 509, 289, 364, 342, 276, 611, 547, 229, 493, 261, 391, 389, 424, 424, 246, 491, 329, 174, 490, 244, 213, 574, 387, 299, 403, 211, 376, 257, 195, 202, 242, 344, 474, 203, 353, 292, 250, 222, 245, 196, 289, 223, 229, 321, 178, 254, 99, 372, 180, 194, 220, 273, 285, 195, 172, 234, 371, 349, 195, 232, 234, 235, 219, 333, 215, 158, 206, 164, 264, 200, 179, 148, 280, 171, 268, 226, 261,…	0.28, 0.247, 0.341, 0.186, 0.276, 0.219, 0.212, 0.238, 0.123, 0.128, 0.254, 0.131, 0.216, 0.156, 0.145, 0.131, 0.128, 0.196, 0.106, 0.145, 0.243, 0.103, 0.187, 0.196, 0.08, 0.114, 0.133, 0.102, 0.179, 0.105, 0.14, 0.17, 0.158, 0.136, 0.095, 0.071, 0.151, 0.088, 0.104, 0.12, 0.126, 0.116, 0.14, 0.094, 0.119, 0.116, 0.08, 0.127, 0.093, 0.208, 0.061, 0.118, 0.11, 0.091, 0.075, 0.072, 0.101, 0.113, 0…	exon	CB3030-11-R01, CB2051-11-R01, CB2032-11-R01, CB2006-11-R01, CB3007-11-R01, CB2038-11-R01, CB2047-11-R01, CB2019-11-R01, CB3004-11-R01, CB2056-11-R01, CB3040-11-R01, CB2064-11-R01, CB2049-11-R01, CB2057-11-R01, CB2052-11-R01, CB3038-11-R01, CB2014-11-R01, CB3031-11-R01, CB3039-11-R01, CB2015-11-R01, CB2027-11-R01, CB2036-11-R01, CB2055-11-R01, CB2003-11-R01, CB2025-11-R01, CB2063-11-R01, CB2020-11…
chr15(+):64499293-64500166	ZNF609	213, 203, 188, 182, 176, 170, 168, 167, 135, 127, 127, 126, 125, 124, 122, 111, 105, 102, 101, 93, 93, 92, 86, 84, 83, 82, 82, 82, 77, 76, 76, 73, 71, 71, 70, 70, 69, 67, 65, 65, 65, 63, 61, 59, 58, 57, 57, 57, 56, 55, 55, 55, 52, 50, 50, 48, 48, 47, 46, 46, 44, 44, 43, 43, 42, 40, 39, 38, 38, 37, 36, 36, 35, 33, 33, 31, 29, 29, 28, 26, 25, 25, 25, 24, 22, 19, 19, 18, 18, 17, 17, 16, 16, 15, 15, …	487, 320, 504, 364, 292, 540, 293, 316, 498, 557, 188, 304, 415, 288, 897, 353, 287, 568, 539, 406, 347, 115, 228, 171, 427, 365, 237, 270, 213, 421, 110, 327, 665, 1023, 251, 260, 312, 258, 401, 383, 349, 265, 506, 332, 380, 134, 341, 272, 252, 505, 371, 277, 265, 260, 360, 499, 225, 373, 231, 227, 171, 278, 81, 208, 219, 247, 351, 237, 338, 320, 209, 206, 218, 274, 255, 212, 124, 178, 359, 254,…	0.467, 0.559, 0.427, 0.5, 0.547, 0.386, 0.534, 0.514, 0.352, 0.313, 0.575, 0.453, 0.376, 0.463, 0.214, 0.386, 0.423, 0.264, 0.273, 0.314, 0.349, 0.615, 0.43, 0.496, 0.28, 0.31, 0.409, 0.378, 0.42, 0.265, 0.58, 0.309, 0.176, 0.122, 0.358, 0.35, 0.307, 0.342, 0.245, 0.253, 0.271, 0.322, 0.194, 0.262, 0.234, 0.46, 0.251, 0.295, 0.308, 0.179, 0.229, 0.284, 0.282, 0.278, 0.217, 0.161, 0.299, 0.201, 0.…	exon	CB2036-11-R01, CB2051-11-R01, CB2012-11-R01, CB3030-11-R01, CB2027-11-R01, CB2052-11-R01, CB3020-11-R01, CB2019-11-R01, CB2014-11-R01, CB2018-11-R01, CB3007-11-R01, CB2038-11-R01, CB3004-11-R01, CB2059-11-R01, CB2032-11-R01, CB2063-11-R01, CB2007-11-R01, CB3015-11-R01, CB2006-11-R01, CB3035-11-R01, CB3038-11-R01, CB2002-11-R01, CB2037-11-R01, CB2004-11-R01, CB2049-11-R01, CB2042-11-R01, CB2057-11…
chr8(-):18765449-18804898	PSD3	213, 198, 118, 110, 108, 103, 96, 63, 53, 53, 50, 44, 38, 38, 38, 36, 35, 35, 34, 34, 33, 32, 32, 31, 31, 31, 30, 30, 29, 29, 29, 27, 27, 27, 26, 26, 24, 24, 23, 22, 20, 20, 19, 19, 18, 18, 18, 17, 17, 17, 17, 17, 16, 16, 15, 15, 15, 14, 14, 14, 14, 14, 13, 13, 13, 13, 13, 13, 12, 11, 10, 10, 10, 9, 9, 8, 8, 8, 8, 7, 7, 6, 6, 6, 5, 4, 4, 3, 2	532, 4615, 680, 1250, 705, 216, 442, 493, 284, 337, 444, 743, 644, 514, 346, 475, 273, 267, 807, 319, 435, 169, 371, 267, 493, 232, 532, 243, 703, 217, 264, 134, 879, 263, 215, 179, 158, 322, 223, 271, 439, 883, 530, 454, 385, 341, 220, 513, 217, 230, 218, 101, 104, 202, 228, 257, 244, 220, 317, 201, 303, 68, 312, 249, 327, 378, 455, 133, 227, 777, 197, 317, 191, 199, 298, 357, 194, 263, 327, 193…	0.445, 0.079, 0.258, 0.15, 0.235, 0.488, 0.303, 0.204, 0.272, 0.239, 0.184, 0.106, 0.106, 0.129, 0.18, 0.132, 0.204, 0.208, 0.078, 0.176, 0.132, 0.275, 0.147, 0.188, 0.112, 0.211, 0.101, 0.198, 0.076, 0.211, 0.18, 0.287, 0.058, 0.17, 0.195, 0.225, 0.233, 0.13, 0.171, 0.14, 0.084, 0.043, 0.067, 0.077, 0.086, 0.095, 0.141, 0.062, 0.135, 0.129, 0.135, 0.252, 0.235, 0.137, 0.116, 0.105, 0.109, 0.113,…	exon	CB2051-11-R01, CB2056-11-R01, CB2002-11-R01, CB2001-11-R01, CB3004-11-R01, CB2032-11-R01, CB3005-11-R01, CB2045-11-R01, CB2015-11-R01, CB2034-11-R01, CB2036-11-R01, CB3033-11-R01, CB2003-11-R01, CB2018-11-R01, CB3017-11-R01, CB2050-11-R01, CB2017-11-R01, CB3007-11-R01, CB2033-11-R01, CB2047-11-R01, CB3039-11-R01, CB2055-11-R01, CB3046-11-R01, CB2014-11-R01, CB3020-11-R01, CB3045-11-R01, CB2043-11…
chr14(+):102040236-102040673	DYNC1H1	212, 182, 110, 42, 33, 33, 32, 25, 25, 24, 23, 22, 20, 20, 19, 19, 18, 18, 17, 17, 16, 16, 15, 14, 13, 13, 12, 12, 12, 11, 11, 10, 10, 9, 9, 9, 8, 8, 8, 8, 8, 7, 7, 6, 6, 6, 6, 5, 5, 5, 5, 5, 4, 4, 4, 4, 4, 4, 4, 3, 3, 3, 3, 3, 3, 3, 2, 2, 2, 2, 2, 2	7290, 2795, 1669, 1882, 1457, 1025, 2762, 1026, 1379, 524, 878, 1061, 1105, 840, 1825, 1730, 1427, 654, 607, 1963, 871, 970, 729, 819, 266, 649, 695, 966, 1139, 503, 845, 933, 1293, 1179, 1659, 622, 543, 634, 1095, 750, 554, 885, 834, 265, 896, 1030, 633, 686, 1053, 713, 500, 804, 596, 472, 750, 345, 308, 783, 421, 317, 450, 850, 231, 695, 855, 660, 193, 387, 684, 444, 335, 475	0.055, 0.115, 0.116, 0.043, 0.043, 0.06, 0.023, 0.046, 0.035, 0.084, 0.05, 0.04, 0.035, 0.045, 0.02, 0.021, 0.025, 0.052, 0.053, 0.017, 0.035, 0.032, 0.04, 0.033, 0.089, 0.039, 0.033, 0.024, 0.021, 0.042, 0.025, 0.021, 0.015, 0.015, 0.011, 0.028, 0.029, 0.025, 0.014, 0.021, 0.028, 0.016, 0.017, 0.043, 0.013, 0.012, 0.019, 0.014, 0.009, 0.014, 0.02, 0.012, 0.013, 0.017, 0.011, 0.023, 0.025, 0.01, …	exon	CB2056-11-R01, CB2032-11-R01, CB2051-11-R01, CB2001-11-R01, CB2012-11-R01, CB2019-11-R01, CB2064-11-R01, CB2005-11-R01, CB2006-11-R01, CB2027-11-R01, CB2033-11-R01, CB2063-11-R01, CB2034-11-R01, CB2037-11-R01, CB2018-11-R01, CB2036-11-R01, CB3015-11-R01, CB3030-11-R01, CB2042-11-R01, CB3004-11-R01, CB2049-11-R01, CB2065-11-R01, CB3031-11-R01, CB2035-11-R01, CB3019-11-R01, CB3034-11-R01, CB2060-11…
chr2(-):168161787-168182090	STK39	210, 120, 113, 111, 103, 85, 76, 72, 71, 64, 64, 59, 59, 57, 50, 46, 43, 43, 42, 41, 40, 40, 40, 39, 38, 36, 36, 34, 33, 33, 31, 30, 30, 29, 29, 28, 25, 25, 25, 25, 25, 24, 24, 22, 22, 21, 20, 20, 20, 20, 19, 18, 18, 18, 17, 17, 16, 15, 14, 14, 14, 14, 13, 12, 12, 11, 11, 11, 11, 11, 10, 10, 9, 8, 8, 8, 7, 7, 7, 7, 7, 6, 6, 6, 6, 4, 4, 2, 2, 2	910, 724, 555, 458, 1089, 483, 624, 433, 796, 910, 701, 255, 380, 353, 544, 462, 529, 678, 414, 259, 394, 283, 445, 298, 430, 331, 454, 364, 461, 639, 362, 769, 420, 502, 372, 464, 455, 268, 330, 228, 275, 680, 255, 192, 211, 344, 269, 355, 214, 259, 142, 377, 315, 345, 468, 197, 355, 253, 262, 302, 152, 285, 644, 236, 230, 119, 351, 163, 103, 149, 274, 102, 339, 205, 197, 139, 105, 194, 153, 428…	0.316, 0.249, 0.289, 0.326, 0.159, 0.26, 0.196, 0.25, 0.151, 0.123, 0.154, 0.316, 0.237, 0.244, 0.155, 0.166, 0.14, 0.113, 0.169, 0.24, 0.169, 0.22, 0.152, 0.207, 0.15, 0.179, 0.137, 0.157, 0.125, 0.094, 0.146, 0.072, 0.125, 0.104, 0.135, 0.108, 0.099, 0.157, 0.132, 0.18, 0.154, 0.066, 0.158, 0.186, 0.173, 0.109, 0.129, 0.101, 0.157, 0.134, 0.211, 0.087, 0.103, 0.094, 0.068, 0.147, 0.083, 0.106, …	exon	CB2051-11-R01, CB2005-11-R01, CB3007-11-R01, CB2032-11-R01, CB2056-11-R01, CB3019-11-R01, CB2049-11-R01, CB2012-11-R01, CB2016-11-R01, CB2006-11-R01, CB2052-11-R01, CB2038-11-R01, CB3004-11-R01, CB2015-11-R01, CB2007-11-R01, CB3023-11-R01, CB2002-11-R01, CB2060-11-R01, CB3003-11-R01, CB3005-11-R01, CB2018-11-R01, CB2019-11-R01, CB3012-11-R01, CB3031-11-R01, CB2029-11-R01, CB2020-11-R01, CB2055-11…
chr7(-):158788004-158799072	ESYT2	210, 68, 66, 60, 58, 56, 55, 53, 53, 50, 45, 42, 42, 40, 39, 38, 37, 35, 34, 33, 32, 31, 30, 30, 29, 29, 28, 27, 27, 26, 26, 26, 26, 24, 24, 23, 23, 23, 21, 21, 21, 20, 19, 19, 18, 18, 18, 17, 16, 16, 16, 15, 15, 15, 14, 14, 14, 14, 14, 13, 13, 13, 12, 12, 12, 12, 11, 11, 11, 11, 11, 11, 10, 9, 8, 8, 8, 7, 7, 7, 7, 7, 7, 7, 6, 6, 5, 4, 4, 4, 3, 2, 2	632, 387, 237, 523, 245, 164, 224, 293, 131, 260, 317, 259, 787, 240, 239, 222, 177, 150, 493, 286, 245, 167, 253, 131, 383, 173, 188, 221, 135, 277, 244, 115, 128, 179, 310, 201, 129, 188, 185, 83, 170, 120, 176, 242, 212, 225, 161, 201, 185, 124, 195, 95, 190, 352, 147, 112, 100, 146, 121, 200, 124, 160, 114, 100, 209, 142, 133, 137, 117, 102, 117, 64, 223, 51, 106, 60, 122, 136, 152, 176, 48, …	0.399, 0.26, 0.358, 0.187, 0.321, 0.406, 0.329, 0.266, 0.447, 0.278, 0.221, 0.245, 0.096, 0.25, 0.246, 0.255, 0.295, 0.318, 0.121, 0.188, 0.207, 0.271, 0.192, 0.314, 0.132, 0.251, 0.23, 0.196, 0.286, 0.158, 0.176, 0.311, 0.289, 0.211, 0.134, 0.186, 0.263, 0.197, 0.185, 0.336, 0.198, 0.25, 0.178, 0.136, 0.145, 0.138, 0.183, 0.145, 0.147, 0.205, 0.141, 0.24, 0.136, 0.079, 0.16, 0.2, 0.219, 0.161, 0…	exon	CB2051-11-R01, CB2018-11-R01, CB2056-11-R01, CB2036-11-R01, CB3030-11-R01, CB2053-11-R01, CB3007-11-R01, CB2015-11-R01, CB3019-11-R01, CB2032-11-R01, CB3038-11-R01, CB2002-11-R01, CB2005-11-R01, CB2048-11-R01, CB2017-11-R01, CB3022-11-R01, CB2050-11-R01, CB2038-11-R01, CB2016-11-R01, CB2019-11-R01, CB3012-11-R01, CB3033-11-R01, CB2001-11-R01, CB2060-11-R01, CB2007-11-R01, CB3039-11-R01, CB2046-11…
chr8(+):15650697-15673836	TUSC3	210, 82, 72, 69, 66, 65, 60, 59, 57, 47, 42, 41, 39, 38, 38, 34, 34, 33, 33, 33, 32, 31, 31, 31, 30, 28, 28, 27, 27, 27, 23, 23, 23, 22, 21, 21, 20, 20, 19, 17, 15, 15, 15, 13, 13, 13, 13, 12, 12, 12, 11, 11, 11, 11, 11, 10, 10, 10, 10, 10, 10, 10, 10, 9, 9, 9, 9, 8, 8, 8, 8, 7, 7, 7, 7, 7, 7, 7, 7, 5, 5, 5, 5, 4, 4, 3, 3, 3, 2	1124, 2105, 1377, 503, 1270, 443, 531, 1595, 1283, 1254, 927, 665, 1461, 536, 567, 878, 748, 858, 600, 793, 902, 1227, 1113, 674, 1053, 934, 896, 442, 772, 724, 904, 302, 608, 500, 376, 657, 481, 553, 1556, 507, 656, 913, 643, 559, 1016, 660, 470, 427, 382, 758, 870, 751, 367, 533, 265, 848, 352, 1184, 503, 319, 583, 395, 499, 657, 557, 523, 375, 272, 474, 416, 506, 769, 563, 289, 434, 343, 572, …	0.272, 0.072, 0.095, 0.215, 0.094, 0.227, 0.184, 0.069, 0.082, 0.07, 0.083, 0.11, 0.051, 0.124, 0.118, 0.072, 0.083, 0.071, 0.099, 0.077, 0.066, 0.048, 0.053, 0.084, 0.054, 0.057, 0.059, 0.109, 0.065, 0.069, 0.048, 0.132, 0.07, 0.081, 0.1, 0.06, 0.077, 0.067, 0.024, 0.063, 0.044, 0.032, 0.045, 0.044, 0.025, 0.038, 0.052, 0.053, 0.059, 0.031, 0.025, 0.028, 0.057, 0.04, 0.077, 0.023, 0.054, 0.017, …	exon	CB2051-11-R01, CB2056-11-R01, CB2036-11-R01, CB2032-11-R01, CB2002-11-R01, CB3009-11-R01, CB2048-11-R01, CB3004-11-R01, CB2018-11-R01, CB3022-11-R01, CB2052-11-R01, CB3007-11-R01, CB3038-11-R01, CB2033-11-R01, CB3012-11-R01, CB2046-11-R01, CB2053-11-R01, CB2005-11-R01, CB2019-11-R01, CB3019-11-R01, CB3020-11-R01, CB2003-11-R01, CB3029-11-R01, CB3034-11-R01, CB3030-11-R01, CB2038-11-R01, CB3017-11…
chr1(-):41070595-41075451	SCMH1	209, 192, 174, 134, 128, 121, 113, 101, 94, 89, 87, 86, 81, 75, 73, 70, 65, 65, 64, 63, 63, 61, 58, 54, 54, 54, 50, 49, 47, 46, 46, 44, 43, 41, 40, 39, 39, 38, 38, 37, 37, 36, 36, 35, 35, 34, 34, 34, 34, 33, 32, 31, 30, 30, 30, 29, 27, 26, 25, 25, 25, 25, 25, 24, 24, 23, 22, 21, 21, 21, 20, 18, 18, 17, 17, 17, 14, 14, 14, 14, 13, 13, 12, 12, 11, 11, 11, 11, 9, 8, 7, 6, 6, 6, 6	1220, 638, 442, 288, 399, 1128, 233, 372, 716, 675, 323, 422, 374, 298, 284, 251, 214, 441, 284, 461, 427, 235, 310, 437, 498, 285, 278, 290, 341, 318, 265, 341, 762, 263, 436, 457, 153, 340, 244, 383, 250, 395, 376, 196, 376, 460, 384, 417, 263, 286, 618, 493, 92, 648, 126, 485, 314, 191, 179, 257, 376, 366, 154, 155, 163, 147, 338, 206, 407, 294, 242, 168, 317, 141, 298, 262, 70, 183, 232, 139,…	0.255, 0.376, 0.441, 0.482, 0.391, 0.177, 0.492, 0.352, 0.208, 0.209, 0.35, 0.29, 0.302, 0.335, 0.34, 0.358, 0.378, 0.228, 0.311, 0.215, 0.228, 0.342, 0.272, 0.198, 0.178, 0.275, 0.265, 0.253, 0.216, 0.224, 0.258, 0.205, 0.101, 0.238, 0.155, 0.146, 0.338, 0.183, 0.237, 0.162, 0.228, 0.154, 0.161, 0.263, 0.157, 0.129, 0.15, 0.14, 0.205, 0.188, 0.094, 0.112, 0.395, 0.085, 0.323, 0.107, 0.147, 0.214…	exon	CB2056-11-R01, CB2032-11-R01, CB2051-11-R01, CB3007-11-R01, CB2019-11-R01, CB2006-11-R01, CB3030-11-R01, CB2053-11-R01, CB2018-11-R01, CB2052-11-R01, CB2005-11-R01, CB2028-11-R01, CB2036-11-R01, CB2038-11-R01, CB2048-11-R01, CB3031-11-R01, CB2027-11-R01, CB3004-11-R01, CB3014-11-R01, CB2014-11-R01, CB2020-11-R01, CB3020-11-R01, CB3009-11-R01, CB2054-11-R01, CB3005-11-R01, CB3041-11-R01, CB3040-11…
chr7(+):8003908-8071131	GLCCI1	208, 139, 100, 50, 41, 37, 37, 31, 30, 27, 23, 23, 22, 22, 20, 19, 19, 18, 18, 18, 17, 17, 17, 16, 16, 15, 15, 15, 15, 13, 12, 12, 12, 12, 11, 11, 11, 10, 10, 10, 9, 9, 9, 9, 9, 9, 9, 9, 8, 8, 8, 8, 8, 8, 8, 7, 7, 7, 6, 6, 6, 5, 5, 5, 5, 5, 5, 4, 4, 4, 3, 3, 3, 3, 3, 2, 2, 2, 2, 2, 2, 2, 2	1566, 1609, 1434, 956, 1385, 1168, 657, 601, 2416, 583, 416, 537, 946, 587, 722, 619, 1209, 1499, 1223, 615, 797, 617, 389, 1663, 733, 2554, 760, 500, 618, 1283, 477, 743, 659, 1036, 628, 601, 2055, 832, 616, 479, 2845, 1115, 646, 1378, 1340, 696, 478, 1761, 782, 387, 750, 931, 560, 769, 397, 514, 442, 779, 776, 522, 805, 428, 258, 981, 199, 321, 272, 911, 744, 1046, 318, 802, 217, 733, 468, 325,…	0.21, 0.147, 0.122, 0.095, 0.056, 0.06, 0.101, 0.094, 0.024, 0.085, 0.1, 0.079, 0.044, 0.07, 0.052, 0.058, 0.03, 0.023, 0.029, 0.055, 0.041, 0.052, 0.08, 0.019, 0.042, 0.012, 0.038, 0.057, 0.046, 0.02, 0.048, 0.031, 0.035, 0.023, 0.034, 0.035, 0.011, 0.023, 0.031, 0.04, 0.006, 0.016, 0.027, 0.013, 0.013, 0.025, 0.036, 0.01, 0.02, 0.04, 0.021, 0.017, 0.028, 0.02, 0.039, 0.027, 0.031, 0.018, 0.015,…	exon	CB2051-11-R01, CB2015-11-R01, CB2056-11-R01, CB2007-11-R01, CB2018-11-R01, CB2046-11-R01, CB3020-11-R01, CB2048-11-R01, CB2038-11-R01, CB2032-11-R01, CB2002-11-R01, CB3034-11-R01, CB2014-11-R01, CB3019-11-R01, CB3005-11-R01, CB2005-11-R01, CB3035-11-R01, CB2004-11-R01, CB2012-11-R01, CB3007-11-R01, CB2017-11-R01, CB2034-11-R01, CB2058-11-R01, CB2060-11-R01, CB3004-11-R01, CB2006-11-R01, CB2052-11…
chr7(-):85036889-85068284	SEMA3D	208, 114, 87, 87, 74, 66, 59, 57, 51, 35, 32, 28, 24, 24, 17, 17, 13, 13, 12, 7, 7, 6, 6, 5, 5, 5, 5, 5, 5, 5, 4, 4, 4, 4, 3, 3, 2, 2, 2, 2, 2	3533, 1799, 1984, 854, 1213, 1653, 1087, 1196, 966, 455, 482, 788, 878, 980, 76, 401, 242, 497, 98, 126, 159, 104, 214, 54, 137, 142, 196, 91, 111, 100, 14, 101, 49, 215, 86, 95, 78, 69, 56, 93, 50	0.105, 0.112, 0.081, 0.169, 0.109, 0.074, 0.098, 0.087, 0.096, 0.133, 0.117, 0.066, 0.052, 0.047, 0.309, 0.078, 0.097, 0.05, 0.197, 0.1, 0.081, 0.103, 0.053, 0.156, 0.068, 0.066, 0.049, 0.099, 0.083, 0.091, 0.364, 0.073, 0.14, 0.036, 0.065, 0.059, 0.049, 0.055, 0.067, 0.041, 0.074	exon	CB3019-11-R01, CB2062-11-R01, CB2005-11-R01, CB3009-11-R01, CB2049-11-R01, CB2036-11-R01, CB3023-11-R01, CB2016-11-R01, CB2052-11-R01, CB2019-11-R01, CB3004-11-R01, CB2061-11-R01, CB2004-11-R01, CB2007-11-R01, CB2032-11-R01, CB2057-11-R01, CB2018-11-R01, CB3013-11-R01, CB2055-11-R01, CB2056-11-R01, CB3006-11-R01, CB2017-11-R01, CB2063-11-R01, CB2046-11-R01, CB2059-11-R01, CB2064-11-R01, CB2065-11…
chr2(-):15327750-15427794	NBAS	207, 36, 15, 9, 8, 6, 6, 5, 5, 5, 5, 4, 4, 4, 4, 4, 4, 4, 4, 3, 3, 3, 3, 3, 3, 2, 2, 2, 2, 2	11613, 16285, 3823, 129, 200, 339, 222, 362, 596, 1153, 275, 207, 181, 259, 189, 254, 1974, 846, 196, 494, 239, 168, 117, 266, 973, 229, 375, 643, 329, 238	0.034, 0.004, 0.008, 0.122, 0.074, 0.034, 0.051, 0.027, 0.017, 0.009, 0.035, 0.037, 0.042, 0.03, 0.041, 0.031, 0.004, 0.009, 0.039, 0.012, 0.024, 0.034, 0.049, 0.022, 0.006, 0.017, 0.011, 0.006, 0.012, 0.017	exon	CB2045-11-R01, CB2013-11-R01, CB2031-11-R01, CB2060-11-R01, CB3009-11-R01, CB2051-11-R01, CB3007-11-R01, CB2002-11-R01, CB2018-11-R01, CB2056-11-R01, CB3012-11-R01, CB2019-11-R01, CB2020-11-R01, CB2046-11-R01, CB2048-11-R01, CB2064-11-R01, CB3016-11-R01, CB3021-11-R01, CB3027-11-R01, CB2001-11-R01, CB2008-11-R01, CB2015-11-R01, CB2021-11-R01, CB2063-11-R01, CB3030-11-R01, CB2003-11-R01, CB2036-11…
chr7(-):126902542-126904683	GRM8	207, 134, 121, 82, 76, 74, 57, 48, 39, 36, 36, 36, 36, 36, 36, 35, 33, 32, 32, 31, 31, 30, 29, 28, 25, 23, 23, 22, 22, 21, 21, 21, 20, 20, 18, 18, 17, 17, 14, 12, 12, 11, 11, 11, 10, 10, 10, 10, 9, 9, 8, 8, 8, 7, 7, 7, 7, 7, 6, 5, 5, 5, 5, 5, 5, 5, 5, 5, 4, 4, 4, 3, 3, 3, 2, 2, 2, 2, 2, 2	1480, 734, 5361, 632, 1792, 669, 980, 341, 489, 447, 911, 722, 313, 464, 461, 634, 327, 682, 1073, 578, 582, 487, 766, 875, 619, 671, 180, 1112, 248, 709, 623, 508, 144, 254, 343, 53, 477, 194, 107, 382, 831, 227, 284, 109, 185, 334, 309, 326, 119, 210, 345, 154, 164, 203, 166, 182, 144, 144, 84, 129, 578, 18, 176, 237, 284, 427, 333, 124, 96, 50, 78, 102, 147, 106, 54, 107, 116, 93, 130, 139	0.219, 0.267, 0.043, 0.206, 0.078, 0.181, 0.104, 0.22, 0.138, 0.139, 0.073, 0.091, 0.187, 0.134, 0.135, 0.099, 0.168, 0.086, 0.056, 0.097, 0.096, 0.11, 0.07, 0.06, 0.075, 0.064, 0.204, 0.038, 0.151, 0.056, 0.063, 0.076, 0.217, 0.136, 0.095, 0.404, 0.067, 0.149, 0.207, 0.059, 0.028, 0.088, 0.072, 0.168, 0.098, 0.056, 0.061, 0.058, 0.131, 0.079, 0.044, 0.094, 0.089, 0.065, 0.078, 0.071, 0.089, 0.08…	exon	CB2051-11-R01, CB2002-11-R01, CB2056-11-R01, CB2038-11-R01, CB3046-11-R01, CB2032-11-R01, CB2036-11-R01, CB3019-11-R01, CB3001-11-R01, CB2005-11-R01, CB2007-11-R01, CB2015-11-R01, CB3004-11-R01, CB3023-11-R01, CB3033-11-R01, CB2052-11-R01, CB2012-11-R01, CB2021-11-R01, CB2060-11-R01, CB2044-11-R01, CB2059-11-R01, CB2062-11-R01, CB2045-11-R01, CB2001-11-R01, CB2061-11-R01, CB2039-11-R01, CB3009-11…
chr2(+):206279540-206297373	ZDBF2	206, 89, 86, 84, 70, 66, 62, 56, 52, 49, 47, 45, 41, 36, 35, 34, 32, 30, 28, 26, 24, 23, 20, 19, 18, 17, 16, 16, 16, 15, 15, 15, 14, 14, 13, 12, 12, 12, 12, 11, 11, 11, 11, 10, 10, 9, 9, 9, 9, 8, 8, 8, 7, 7, 7, 7, 7, 7, 7, 6, 6, 6, 6, 6, 6, 6, 5, 5, 5, 5, 5, 5, 5, 4, 4, 4, 4, 4, 3, 3, 3, 3, 3, 3, 3, 2	898, 225, 284, 423, 279, 367, 301, 186, 104, 197, 231, 206, 368, 208, 235, 418, 556, 251, 281, 381, 207, 468, 308, 293, 211, 223, 256, 193, 204, 75, 341, 99, 402, 123, 106, 366, 169, 109, 84, 134, 320, 287, 244, 782, 204, 247, 90, 126, 88, 109, 118, 144, 245, 194, 157, 130, 97, 113, 220, 376, 67, 71, 119, 60, 92, 107, 127, 166, 110, 98, 169, 64, 95, 109, 88, 87, 77, 187, 131, 80, 57, 65, 71, 65, …	0.315, 0.442, 0.377, 0.284, 0.334, 0.265, 0.292, 0.376, 0.5, 0.332, 0.289, 0.304, 0.182, 0.257, 0.23, 0.14, 0.103, 0.193, 0.166, 0.12, 0.188, 0.089, 0.115, 0.115, 0.146, 0.132, 0.111, 0.142, 0.136, 0.286, 0.081, 0.233, 0.065, 0.185, 0.197, 0.062, 0.124, 0.18, 0.222, 0.141, 0.064, 0.071, 0.083, 0.025, 0.089, 0.068, 0.167, 0.125, 0.17, 0.128, 0.119, 0.1, 0.054, 0.067, 0.082, 0.097, 0.126, 0.11, 0.0…	exon	CB3030-11-R01, CB2051-11-R01, CB3007-11-R01, CB2029-11-R01, CB2049-11-R01, CB3043-11-R01, CB3023-11-R01, CB2032-11-R01, CB3009-11-R01, CB3012-11-R01, CB3033-11-R01, CB2002-11-R01, CB3019-11-R01, CB3046-11-R01, CB3041-11-R01, CB2028-11-R01, CB2018-11-R01, CB3003-11-R01, CB3020-11-R01, CB2006-11-R01, CB2048-11-R01, CB2003-11-R01, CB3017-11-R01, CB2001-11-R01, CB2020-11-R01, CB2014-11-R01, CB2019-11…
chr9(-):83678441-83686155	UBQLN1	205, 154, 148, 100, 95, 88, 84, 84, 83, 82, 76, 75, 74, 66, 66, 64, 62, 61, 57, 55, 52, 51, 50, 49, 46, 44, 41, 40, 40, 40, 37, 37, 36, 35, 35, 35, 34, 34, 34, 33, 33, 33, 32, 31, 31, 31, 31, 30, 30, 30, 30, 29, 29, 27, 27, 26, 25, 25, 25, 24, 24, 24, 23, 23, 22, 22, 22, 22, 21, 20, 19, 18, 18, 18, 17, 17, 17, 16, 16, 16, 16, 15, 15, 14, 14, 13, 13, 13, 12, 12, 12, 11, 11, 9, 9, 7, 7, 5	1044, 883, 1362, 813, 530, 769, 213, 787, 583, 675, 332, 374, 869, 671, 612, 471, 680, 493, 572, 439, 491, 403, 328, 359, 501, 535, 530, 991, 389, 307, 288, 352, 636, 392, 310, 261, 280, 442, 429, 288, 325, 229, 543, 209, 558, 325, 320, 255, 347, 366, 401, 370, 247, 347, 362, 213, 328, 321, 322, 298, 249, 185, 356, 221, 261, 283, 313, 302, 387, 206, 330, 279, 311, 323, 354, 387, 289, 262, 204, 24…	0.282, 0.259, 0.179, 0.197, 0.264, 0.186, 0.441, 0.176, 0.222, 0.195, 0.314, 0.286, 0.146, 0.164, 0.177, 0.214, 0.154, 0.198, 0.166, 0.2, 0.175, 0.202, 0.234, 0.214, 0.155, 0.141, 0.134, 0.075, 0.171, 0.207, 0.204, 0.174, 0.102, 0.152, 0.184, 0.211, 0.195, 0.133, 0.137, 0.186, 0.169, 0.224, 0.105, 0.229, 0.1, 0.16, 0.162, 0.19, 0.147, 0.141, 0.13, 0.136, 0.19, 0.135, 0.13, 0.196, 0.132, 0.135, 0.…	exon	CB2032-11-R01, CB3030-11-R01, CB2056-11-R01, CB2051-11-R01, CB2019-11-R01, CB2018-11-R01, CB2029-11-R01, CB2036-11-R01, CB2016-11-R01, CB2005-11-R01, CB2053-11-R01, CB2045-11-R01, CB2052-11-R01, CB2001-11-R01, CB3038-11-R01, CB2048-11-R01, CB3004-11-R01, CB2002-11-R01, CB2049-11-R01, CB3007-11-R01, CB2012-11-R01, CB2046-11-R01, CB3019-11-R01, CB3012-11-R01, CB3017-11-R01, CB3005-11-R01, CB2034-11…
chr8(+):104068512-104148848	RIMS2	204, 178, 175, 161, 149, 93, 65, 65, 59, 51, 51, 46, 44, 41, 40, 39, 39, 39, 38, 35, 34, 31, 30, 29, 29, 28, 28, 27, 27, 27, 27, 25, 25, 25, 24, 24, 24, 22, 21, 20, 20, 20, 20, 20, 20, 19, 18, 18, 18, 17, 16, 16, 16, 16, 16, 15, 15, 15, 14, 13, 13, 13, 13, 12, 12, 12, 12, 12, 11, 11, 11, 11, 11, 10, 9, 9, 9, 9, 8, 8, 8, 8, 6, 6, 6, 6, 5, 5, 5, 5, 4, 4	1424, 405, 355, 429, 255, 361, 421, 562, 298, 281, 263, 373, 294, 339, 361, 307, 259, 197, 174, 181, 170, 271, 329, 126, 223, 193, 115, 191, 170, 320, 187, 156, 178, 145, 170, 323, 386, 453, 197, 266, 200, 198, 182, 218, 221, 70, 126, 415, 164, 423, 178, 166, 161, 227, 148, 158, 84, 210, 120, 154, 91, 199, 142, 370, 103, 247, 180, 222, 221, 167, 153, 126, 182, 79, 165, 233, 108, 136, 119, 78, 204…	0.223, 0.468, 0.496, 0.429, 0.539, 0.34, 0.236, 0.188, 0.284, 0.266, 0.279, 0.198, 0.23, 0.195, 0.181, 0.203, 0.231, 0.284, 0.304, 0.279, 0.286, 0.186, 0.154, 0.315, 0.206, 0.225, 0.327, 0.22, 0.241, 0.144, 0.224, 0.243, 0.219, 0.256, 0.22, 0.129, 0.111, 0.089, 0.176, 0.131, 0.167, 0.168, 0.18, 0.155, 0.153, 0.352, 0.222, 0.08, 0.18, 0.074, 0.152, 0.162, 0.166, 0.124, 0.178, 0.16, 0.263, 0.125, 0…	exon	CB2056-11-R01, CB2019-11-R01, CB2032-11-R01, CB2051-11-R01, CB3004-11-R01, CB2036-11-R01, CB2015-11-R01, CB2046-11-R01, CB2021-11-R01, CB2012-11-R01, CB2034-11-R01, CB2052-11-R01, CB2044-11-R01, CB2001-11-R01, CB2048-11-R01, CB2018-11-R01, CB2025-11-R01, CB2063-11-R01, CB3020-11-R01, CB2038-11-R01, CB3012-11-R01, CB2049-11-R01, CB3029-11-R01, CB2050-11-R01, CB3005-11-R01, CB2043-11-R01, CB3010-11…
chr1(+):40189055-40202614	RLF	202, 97, 77, 56, 53, 46, 44, 44, 38, 37, 37, 36, 35, 31, 29, 29, 29, 26, 25, 24, 23, 22, 22, 20, 20, 20, 20, 20, 20, 19, 19, 19, 18, 18, 18, 17, 17, 17, 17, 16, 16, 15, 15, 13, 13, 13, 13, 12, 12, 12, 12, 12, 12, 11, 11, 11, 11, 11, 10, 10, 10, 9, 9, 9, 8, 8, 8, 7, 7, 7, 7, 6, 6, 6, 6, 6, 6, 6, 6, 5, 5, 5, 5, 4, 4, 4, 4, 4, 3, 3, 2, 2	233, 214, 116, 135, 346, 120, 260, 133, 166, 165, 78, 104, 192, 200, 78, 141, 131, 81, 147, 144, 57, 77, 98, 234, 74, 70, 99, 132, 69, 52, 59, 113, 107, 74, 84, 43, 105, 85, 114, 122, 83, 85, 65, 127, 110, 97, 45, 42, 116, 44, 61, 127, 176, 106, 79, 49, 59, 77, 54, 71, 117, 42, 53, 104, 81, 113, 73, 73, 140, 50, 59, 87, 22, 64, 52, 59, 42, 39, 132, 99, 55, 90, 60, 113, 18, 98, 136, 83, 48, 54, 51…	0.634, 0.475, 0.57, 0.453, 0.235, 0.434, 0.253, 0.398, 0.314, 0.31, 0.487, 0.409, 0.267, 0.237, 0.426, 0.291, 0.307, 0.391, 0.254, 0.25, 0.447, 0.364, 0.31, 0.146, 0.351, 0.364, 0.288, 0.233, 0.367, 0.422, 0.392, 0.252, 0.252, 0.327, 0.3, 0.442, 0.245, 0.286, 0.23, 0.208, 0.278, 0.261, 0.316, 0.17, 0.191, 0.211, 0.366, 0.364, 0.171, 0.353, 0.282, 0.159, 0.12, 0.172, 0.218, 0.31, 0.272, 0.222, 0.2…	exon	CB2051-11-R01, CB2032-11-R01, CB2002-11-R01, CB3019-11-R01, CB2056-11-R01, CB3007-11-R01, CB2016-11-R01, CB2019-11-R01, CB2018-11-R01, CB2036-11-R01, CB2038-11-R01, CB3004-11-R01, CB2049-11-R01, CB2052-11-R01, CB2003-11-R01, CB2012-11-R01, CB2048-11-R01, CB2017-11-R01, CB2039-11-R01, CB2065-11-R01, CB2010-11-R01, CB2021-11-R01, CB3002-11-R01, CB2023-11-R01, CB3005-11-R01, CB3009-11-R01, CB3022-11…
chr18(+):21765772-21779685	MIB1	202, 174, 149, 148, 130, 130, 116, 116, 113, 95, 91, 89, 87, 76, 70, 68, 65, 62, 62, 58, 51, 50, 50, 48, 47, 47, 47, 46, 42, 39, 39, 38, 36, 35, 35, 35, 35, 34, 33, 33, 32, 32, 31, 31, 31, 31, 29, 28, 28, 28, 28, 27, 27, 25, 25, 24, 24, 22, 21, 21, 21, 21, 21, 20, 20, 19, 19, 18, 18, 18, 18, 17, 17, 17, 16, 16, 16, 16, 14, 14, 13, 13, 13, 12, 11, 11, 11, 11, 10, 9, 9, 8, 7, 6, 4, 4, 4, 2	652, 1198, 989, 1500, 786, 722, 583, 725, 640, 622, 786, 941, 1459, 341, 606, 514, 540, 496, 569, 522, 360, 603, 506, 694, 1117, 678, 447, 389, 297, 516, 633, 343, 377, 484, 504, 444, 348, 775, 454, 523, 401, 304, 582, 699, 433, 386, 827, 379, 427, 328, 342, 458, 371, 206, 471, 292, 354, 449, 519, 291, 392, 315, 336, 209, 354, 395, 467, 374, 271, 336, 378, 221, 367, 278, 221, 452, 320, 278, 299, …	0.383, 0.225, 0.232, 0.165, 0.249, 0.265, 0.285, 0.242, 0.261, 0.234, 0.188, 0.159, 0.107, 0.308, 0.188, 0.209, 0.194, 0.2, 0.179, 0.182, 0.221, 0.142, 0.165, 0.122, 0.078, 0.122, 0.174, 0.191, 0.22, 0.131, 0.11, 0.181, 0.16, 0.126, 0.122, 0.136, 0.167, 0.081, 0.127, 0.112, 0.138, 0.174, 0.096, 0.081, 0.125, 0.138, 0.066, 0.129, 0.116, 0.146, 0.141, 0.105, 0.127, 0.195, 0.096, 0.141, 0.119, 0.089…	exon	CB2051-11-R01, CB2032-11-R01, CB2052-11-R01, CB2056-11-R01, CB2012-11-R01, CB2047-11-R01, CB3007-11-R01, CB3038-11-R01, CB2002-11-R01, CB2038-11-R01, CB2018-11-R01, CB2036-11-R01, CB2064-11-R01, CB2019-11-R01, CB2005-11-R01, CB3009-11-R01, CB2023-11-R01, CB3012-11-R01, CB3020-11-R01, CB3019-11-R01, CB2015-11-R01, CB3005-11-R01, CB3043-11-R01, CB3004-11-R01, CB2001-11-R01, CB3017-11-R01, CB3023-11…
chr2(+):61115979-61118116	KIAA1841	201, 142, 127, 119, 104, 88, 82, 65, 61, 60, 58, 57, 57, 57, 56, 54, 53, 51, 50, 48, 48, 47, 46, 43, 42, 42, 41, 40, 37, 36, 36, 35, 35, 33, 33, 32, 32, 32, 32, 31, 31, 28, 27, 27, 27, 27, 27, 25, 25, 25, 23, 22, 22, 22, 21, 21, 20, 20, 19, 19, 19, 19, 18, 18, 18, 17, 16, 16, 16, 16, 15, 15, 15, 15, 14, 14, 14, 14, 13, 12, 12, 11, 11, 11, 10, 10, 10, 10, 10, 9, 9, 8, 6, 5, 5, 5, 2, 2	542, 357, 389, 448, 291, 441, 514, 230, 577, 307, 516, 409, 537, 312, 311, 447, 291, 282, 165, 476, 783, 442, 186, 402, 411, 241, 287, 565, 154, 438, 194, 362, 217, 381, 231, 280, 335, 192, 211, 175, 404, 268, 178, 209, 326, 266, 256, 172, 313, 85, 190, 438, 147, 292, 276, 286, 290, 262, 242, 176, 217, 151, 197, 298, 250, 79, 224, 277, 185, 250, 187, 61, 199, 163, 196, 126, 146, 76, 206, 125, 307…	0.426, 0.443, 0.395, 0.347, 0.417, 0.285, 0.242, 0.361, 0.175, 0.281, 0.184, 0.218, 0.175, 0.268, 0.265, 0.195, 0.267, 0.266, 0.377, 0.168, 0.109, 0.175, 0.331, 0.176, 0.17, 0.258, 0.222, 0.124, 0.325, 0.141, 0.271, 0.162, 0.244, 0.148, 0.222, 0.186, 0.16, 0.25, 0.233, 0.262, 0.133, 0.173, 0.233, 0.205, 0.142, 0.169, 0.174, 0.225, 0.138, 0.37, 0.195, 0.091, 0.23, 0.131, 0.132, 0.128, 0.121, 0.132…	exon	CB2056-11-R01, CB3007-11-R01, CB2051-11-R01, CB2002-11-R01, CB3004-11-R01, CB2052-11-R01, CB3012-11-R01, CB2032-11-R01, CB2006-11-R01, CB3019-11-R01, CB2036-11-R01, CB2003-11-R01, CB2018-11-R01, CB3022-11-R01, CB2037-11-R01, CB2005-11-R01, CB3020-11-R01, CB2019-11-R01, CB2038-11-R01, CB2046-11-R01, CB3015-11-R01, CB3038-11-R01, CB2048-11-R01, CB2060-11-R01, CB2015-11-R01, CB3034-11-R01, CB3017-11…
chr9(-):135850137-135883078	CAMSAP1	201, 107, 89, 86, 62, 51, 41, 41, 41, 38, 35, 33, 33, 32, 32, 29, 28, 28, 28, 28, 28, 27, 27, 26, 24, 24, 23, 23, 22, 21, 19, 19, 18, 18, 18, 17, 17, 17, 17, 16, 16, 16, 16, 16, 16, 15, 14, 14, 14, 14, 13, 13, 13, 13, 13, 12, 12, 12, 12, 12, 12, 12, 12, 11, 11, 11, 11, 11, 11, 10, 10, 10, 9, 8, 8, 8, 7, 7, 7, 7, 7, 7, 6, 6, 6, 5, 3, 3, 3, 3, 3, 2	2688, 424, 631, 827, 403, 502, 416, 339, 134, 553, 556, 141, 221, 407, 275, 225, 245, 105, 414, 616, 265, 230, 277, 542, 351, 233, 644, 272, 644, 80, 132, 412, 641, 308, 183, 166, 132, 616, 198, 278, 207, 248, 316, 172, 395, 210, 181, 315, 245, 302, 152, 183, 175, 129, 215, 1032, 241, 355, 260, 155, 214, 202, 209, 189, 290, 410, 103, 468, 368, 111, 167, 108, 174, 155, 81, 220, 224, 284, 244, 240,…	0.13, 0.335, 0.22, 0.172, 0.235, 0.169, 0.165, 0.195, 0.38, 0.121, 0.112, 0.319, 0.23, 0.136, 0.189, 0.205, 0.186, 0.348, 0.119, 0.083, 0.174, 0.19, 0.163, 0.088, 0.12, 0.171, 0.067, 0.145, 0.064, 0.344, 0.224, 0.084, 0.053, 0.105, 0.164, 0.17, 0.205, 0.052, 0.147, 0.103, 0.134, 0.114, 0.092, 0.157, 0.075, 0.125, 0.134, 0.082, 0.103, 0.085, 0.146, 0.124, 0.129, 0.168, 0.108, 0.023, 0.091, 0.063, …	exon	CB2056-11-R01, CB2051-11-R01, CB2005-11-R01, CB2032-11-R01, CB2036-11-R01, CB2052-11-R01, CB2034-11-R01, CB2047-11-R01, CB3007-11-R01, CB3038-11-R01, CB3005-11-R01, CB2002-11-R01, CB2019-11-R01, CB2018-11-R01, CB2039-11-R01, CB2021-11-R01, CB2007-11-R01, CB2029-11-R01, CB2060-11-R01, CB3004-11-R01, CB3009-11-R01, CB2038-11-R01, CB3031-11-R01, CB2013-11-R01, CB2061-11-R01, CB3033-11-R01, CB2064-11…
chr16(+):68121987-68126610	NFATC3	201, 200, 186, 183, 182, 174, 156, 141, 131, 129, 119, 116, 112, 111, 106, 104, 102, 100, 99, 96, 96, 95, 94, 91, 89, 88, 87, 86, 85, 84, 84, 84, 83, 83, 82, 81, 81, 80, 77, 75, 75, 75, 72, 70, 70, 70, 68, 67, 67, 66, 66, 65, 65, 62, 61, 59, 59, 58, 58, 57, 55, 55, 54, 53, 52, 52, 50, 49, 48, 46, 46, 45, 45, 44, 44, 43, 40, 39, 39, 37, 37, 37, 36, 36, 35, 34, 34, 33, 32, 30, 30, 28, 25, 24, 23, 2…	236, 405, 340, 298, 359, 361, 222, 193, 119, 127, 308, 425, 285, 174, 228, 226, 274, 132, 174, 319, 206, 117, 122, 182, 272, 170, 119, 217, 184, 169, 108, 155, 194, 165, 152, 148, 184, 108, 109, 197, 115, 188, 156, 52, 109, 66, 258, 351, 215, 176, 155, 125, 130, 106, 110, 79, 86, 168, 157, 142, 124, 133, 116, 149, 197, 96, 94, 95, 64, 156, 202, 202, 213, 154, 40, 116, 85, 103, 124, 87, 140, 144, …	0.63, 0.497, 0.522, 0.551, 0.503, 0.491, 0.584, 0.594, 0.688, 0.67, 0.436, 0.353, 0.44, 0.561, 0.482, 0.479, 0.427, 0.602, 0.532, 0.376, 0.482, 0.619, 0.606, 0.5, 0.396, 0.509, 0.594, 0.442, 0.48, 0.499, 0.609, 0.52, 0.461, 0.502, 0.519, 0.523, 0.468, 0.597, 0.586, 0.432, 0.566, 0.444, 0.48, 0.729, 0.562, 0.68, 0.345, 0.276, 0.384, 0.429, 0.46, 0.51, 0.5, 0.539, 0.526, 0.599, 0.578, 0.408, 0.425,…	exon	CB3030-11-R01, CB2040-11-R01, CB2036-11-R01, CB2018-11-R01, CB2001-11-R01, CB2013-11-R01, CB2052-11-R01, CB2051-11-R01, CB2002-11-R01, CB2012-11-R01, CB2032-11-R01, CB2064-11-R01, CB3023-11-R01, CB2008-11-R01, CB3043-11-R01, CB2034-11-R01, CB2016-11-R01, CB3012-11-R01, CB2003-11-R01, CB2027-11-R01, CB3005-11-R01, CB3007-11-R01, CB3041-11-R01, CB2050-11-R01, CB3017-11-R01, CB3021-11-R01, CB2038-11…
chr2(-):95851694-95860074	ANKRD36C	200, 185, 110, 109, 90, 79, 78, 75, 73, 70, 68, 68, 65, 64, 62, 62, 60, 59, 58, 54, 54, 50, 49, 48, 44, 44, 43, 43, 42, 40, 40, 40, 38, 38, 37, 36, 35, 35, 35, 35, 35, 33, 31, 31, 31, 31, 30, 30, 29, 28, 28, 27, 27, 27, 27, 26, 26, 25, 25, 25, 24, 24, 23, 23, 22, 22, 22, 21, 21, 21, 21, 19, 19, 18, 17, 16, 14, 14, 14, 13, 13, 11, 11, 11, 11, 10, 10, 9, 9, 9, 9, 9, 7, 7, 6, 6, 6, 5, 4, 4	611, 573, 739, 270, 785, 195, 734, 520, 569, 603, 1768, 445, 782, 429, 453, 823, 668, 281, 602, 358, 527, 357, 257, 645, 581, 340, 437, 308, 1164, 738, 597, 381, 716, 505, 533, 587, 580, 457, 516, 317, 265, 436, 996, 349, 579, 330, 426, 425, 362, 307, 369, 314, 405, 369, 356, 1341, 267, 552, 353, 320, 167, 329, 369, 505, 497, 390, 335, 445, 435, 371, 481, 275, 458, 163, 282, 435, 271, 209, 901, 4…	0.396, 0.392, 0.229, 0.447, 0.187, 0.448, 0.175, 0.224, 0.204, 0.188, 0.071, 0.234, 0.143, 0.23, 0.215, 0.131, 0.152, 0.296, 0.162, 0.232, 0.17, 0.219, 0.276, 0.13, 0.132, 0.206, 0.164, 0.218, 0.067, 0.098, 0.118, 0.174, 0.096, 0.131, 0.122, 0.109, 0.108, 0.133, 0.119, 0.181, 0.209, 0.131, 0.059, 0.151, 0.097, 0.158, 0.123, 0.124, 0.138, 0.154, 0.132, 0.147, 0.118, 0.128, 0.132, 0.037, 0.163, 0.0…	exon	CB2002-11-R01, CB3025-11-R01, CB3012-11-R01, CB2029-11-R01, CB3023-11-R01, CB2051-11-R01, CB2046-11-R01, CB3007-11-R01, CB2014-11-R01, CB3003-11-R01, CB2016-11-R01, CB2048-11-R01, CB3021-11-R01, CB2020-11-R01, CB2012-11-R01, CB2018-11-R01, CB3019-11-R01, CB2052-11-R01, CB2060-11-R01, CB2005-11-R01, CB2015-11-R01, CB3031-11-R01, CB2049-11-R01, CB3013-11-R01, CB3010-11-R01, CB3033-11-R01, CB2059-11…
chr4(-):65331973-65420565	EPHA5	198, 196, 125, 117, 107, 101, 79, 78, 71, 62, 60, 54, 48, 43, 43, 39, 36, 35, 33, 29, 29, 27, 27, 27, 26, 26, 25, 25, 25, 24, 23, 22, 22, 21, 21, 19, 19, 17, 15, 13, 13, 12, 11, 11, 11, 11, 10, 10, 9, 9, 9, 8, 8, 8, 8, 8, 7, 7, 7, 7, 6, 6, 6, 5, 5, 5, 4, 3, 3, 3, 3, 2, 2	1439, 1010, 1447, 1666, 290, 1544, 950, 373, 1042, 123, 1183, 965, 1270, 620, 653, 1060, 850, 818, 347, 1025, 1009, 525, 416, 694, 366, 389, 794, 579, 357, 302, 848, 735, 276, 498, 547, 830, 510, 124, 252, 286, 303, 556, 265, 449, 144, 334, 214, 707, 457, 153, 336, 266, 315, 190, 296, 325, 125, 260, 43, 500, 473, 464, 67, 18, 588, 139, 186, 37, 49, 39, 247, 53, 55	0.216, 0.28, 0.147, 0.123, 0.425, 0.116, 0.143, 0.295, 0.12, 0.502, 0.092, 0.101, 0.07, 0.122, 0.116, 0.069, 0.078, 0.079, 0.16, 0.054, 0.054, 0.093, 0.115, 0.072, 0.124, 0.118, 0.059, 0.079, 0.123, 0.137, 0.051, 0.056, 0.138, 0.078, 0.071, 0.044, 0.069, 0.215, 0.106, 0.083, 0.079, 0.041, 0.077, 0.047, 0.133, 0.062, 0.085, 0.028, 0.038, 0.105, 0.051, 0.057, 0.048, 0.078, 0.051, 0.047, 0.101, 0.05…	exon	CB2002-11-R01, CB3007-11-R01, CB2051-11-R01, CB2046-11-R01, CB2032-11-R01, CB2056-11-R01, CB2015-11-R01, CB3005-11-R01, CB2019-11-R01, CB2031-11-R01, CB2016-11-R01, CB2044-11-R01, CB2010-11-R01, CB2020-11-R01, CB2060-11-R01, CB2036-11-R01, CB2021-11-R01, CB2017-11-R01, CB3032-11-R01, CB2012-11-R01, CB2053-11-R01, CB2014-11-R01, CB3017-11-R01, CB3038-11-R01, CB2039-11-R01, CB2052-11-R01, CB2059-11…
chr8(-):102360071-102361626	UBR5	197, 154, 108, 82, 76, 64, 61, 61, 57, 55, 52, 50, 50, 45, 44, 43, 43, 36, 36, 33, 33, 32, 32, 32, 29, 29, 29, 29, 29, 29, 28, 27, 26, 26, 25, 24, 24, 24, 24, 24, 23, 22, 22, 21, 21, 21, 21, 20, 19, 19, 19, 19, 18, 18, 18, 17, 17, 17, 17, 17, 17, 17, 16, 16, 16, 16, 16, 16, 15, 15, 15, 15, 14, 14, 14, 13, 13, 13, 13, 12, 12, 12, 11, 11, 10, 10, 10, 10, 9, 8, 8, 8, 7, 7, 7, 6, 5, 5, 5, 3, 2	926, 442, 445, 1169, 985, 383, 929, 382, 459, 311, 329, 457, 930, 885, 748, 504, 617, 418, 522, 334, 301, 429, 494, 598, 297, 258, 405, 406, 343, 779, 645, 641, 765, 415, 363, 579, 448, 430, 519, 292, 210, 344, 468, 460, 300, 305, 504, 586, 302, 380, 343, 417, 499, 305, 373, 325, 500, 461, 407, 250, 312, 321, 535, 427, 432, 294, 427, 386, 376, 154, 189, 405, 467, 406, 445, 550, 302, 383, 408, 375…	0.298, 0.411, 0.327, 0.123, 0.134, 0.25, 0.116, 0.242, 0.199, 0.261, 0.24, 0.18, 0.097, 0.092, 0.105, 0.146, 0.122, 0.147, 0.121, 0.165, 0.18, 0.13, 0.115, 0.097, 0.163, 0.184, 0.125, 0.125, 0.145, 0.069, 0.08, 0.078, 0.064, 0.111, 0.121, 0.077, 0.097, 0.1, 0.085, 0.141, 0.18, 0.113, 0.086, 0.084, 0.123, 0.121, 0.077, 0.064, 0.112, 0.091, 0.1, 0.084, 0.067, 0.106, 0.088, 0.095, 0.064, 0.069, 0.07…	exon	CB2032-11-R01, CB2051-11-R01, CB2019-11-R01, CB2056-11-R01, CB2036-11-R01, CB2038-11-R01, CB2001-11-R01, CB3019-11-R01, CB3004-11-R01, CB3009-11-R01, CB3007-11-R01, CB2005-11-R01, CB2018-11-R01, CB2048-11-R01, CB2012-11-R01, CB3020-11-R01, CB3038-11-R01, CB3012-11-R01, CB3043-11-R01, CB3013-11-R01, CB3031-11-R01, CB2007-11-R01, CB2046-11-R01, CB2064-11-R01, CB2015-11-R01, CB2030-11-R01, CB2049-11…
chr1(-):8495063-8557523	RERE	197, 145, 123, 110, 87, 73, 70, 67, 61, 43, 36, 32, 31, 30, 29, 28, 26, 26, 25, 25, 24, 22, 22, 22, 21, 21, 21, 20, 19, 17, 17, 16, 16, 16, 15, 14, 13, 13, 13, 12, 12, 12, 12, 12, 12, 11, 11, 11, 10, 10, 9, 9, 9, 9, 9, 9, 9, 8, 8, 8, 8, 7, 7, 7, 7, 7, 6, 6, 6, 5, 5, 5, 5, 5, 4, 4, 4, 4, 4, 4, 4, 4, 3, 3, 3, 3, 2, 2, 2	1347, 2026, 683, 1410, 830, 692, 446, 786, 493, 534, 748, 402, 411, 803, 481, 450, 276, 802, 350, 321, 565, 596, 498, 217, 586, 551, 297, 556, 574, 344, 451, 275, 567, 468, 350, 725, 221, 321, 228, 651, 437, 367, 374, 521, 168, 325, 229, 306, 281, 228, 1633, 226, 346, 294, 353, 985, 574, 200, 380, 224, 500, 439, 697, 672, 338, 99, 413, 321, 238, 215, 301, 234, 168, 295, 323, 565, 147, 302, 290, 4…	0.226, 0.125, 0.265, 0.135, 0.173, 0.174, 0.239, 0.146, 0.198, 0.139, 0.088, 0.137, 0.131, 0.07, 0.108, 0.111, 0.159, 0.061, 0.125, 0.135, 0.078, 0.069, 0.081, 0.169, 0.067, 0.071, 0.124, 0.067, 0.062, 0.09, 0.07, 0.104, 0.053, 0.064, 0.079, 0.037, 0.105, 0.075, 0.102, 0.036, 0.052, 0.061, 0.06, 0.044, 0.125, 0.063, 0.088, 0.067, 0.066, 0.081, 0.011, 0.074, 0.049, 0.058, 0.049, 0.018, 0.03, 0.074…	exon	CB2051-11-R01, CB2056-11-R01, CB2012-11-R01, CB2032-11-R01, CB3004-11-R01, CB2048-11-R01, CB2019-11-R01, CB2052-11-R01, CB3007-11-R01, CB2015-11-R01, CB2049-11-R01, CB2046-11-R01, CB3034-11-R01, CB2018-11-R01, CB2005-11-R01, CB2017-11-R01, CB2002-11-R01, CB2036-11-R01, CB2045-11-R01, CB3032-11-R01, CB2061-11-R01, CB2001-11-R01, CB2020-11-R01, CB3019-11-R01, CB3033-11-R01, CB3038-11-R01, CB3043-11…
chr12(-):46229153-46243314	SLC38A1	196, 151, 148, 136, 118, 117, 114, 109, 98, 91, 90, 90, 86, 80, 78, 77, 76, 69, 69, 69, 67, 66, 62, 60, 59, 58, 57, 57, 56, 55, 54, 53, 53, 52, 51, 50, 49, 47, 46, 46, 44, 44, 43, 43, 43, 43, 42, 41, 41, 41, 40, 38, 38, 38, 37, 37, 37, 36, 35, 35, 34, 33, 31, 31, 30, 30, 30, 30, 29, 28, 27, 27, 25, 25, 24, 23, 23, 23, 23, 22, 21, 21, 20, 19, 17, 17, 16, 16, 15, 14, 14, 14, 13, 11, 9, 5	882, 383, 1290, 1786, 967, 777, 1696, 1076, 579, 2524, 1138, 1039, 3669, 736, 1557, 1586, 1394, 1066, 1436, 1400, 1221, 1216, 1079, 988, 2677, 1492, 714, 963, 1262, 875, 400, 702, 942, 722, 1105, 926, 1031, 408, 824, 1172, 770, 651, 512, 901, 784, 1001, 531, 763, 474, 1787, 682, 1193, 649, 1493, 716, 1016, 1360, 1201, 601, 842, 1297, 1399, 451, 516, 690, 855, 1160, 720, 559, 639, 931, 726, 956, 6…	0.308, 0.441, 0.187, 0.132, 0.196, 0.231, 0.119, 0.168, 0.253, 0.067, 0.137, 0.148, 0.045, 0.179, 0.091, 0.089, 0.098, 0.115, 0.088, 0.09, 0.099, 0.098, 0.103, 0.108, 0.042, 0.072, 0.138, 0.106, 0.082, 0.112, 0.213, 0.131, 0.101, 0.126, 0.085, 0.097, 0.087, 0.187, 0.1, 0.073, 0.103, 0.119, 0.144, 0.087, 0.099, 0.079, 0.137, 0.097, 0.147, 0.044, 0.105, 0.06, 0.105, 0.048, 0.094, 0.068, 0.052, 0.05…	exon	CB2051-11-R01, CB2032-11-R01, CB2002-11-R01, CB2036-11-R01, CB2005-11-R01, CB2045-11-R01, CB2038-11-R01, CB2048-11-R01, CB2056-11-R01, CB2001-11-R01, CB3004-11-R01, CB3007-11-R01, CB3038-11-R01, CB3009-11-R01, CB3023-11-R01, CB2018-11-R01, CB3005-11-R01, CB2034-11-R01, CB2052-11-R01, CB3017-11-R01, CB3012-11-R01, CB2019-11-R01, CB3019-11-R01, CB3013-11-R01, CB2013-11-R01, CB2016-11-R01, CB2049-11…
chr17(+):59731421-59773885	VMP1	196, 83, 48, 44, 43, 42, 34, 29, 27, 26, 25, 24, 23, 23, 22, 21, 20, 19, 19, 18, 17, 17, 17, 15, 15, 15, 15, 15, 14, 14, 13, 13, 12, 12, 11, 11, 11, 10, 10, 9, 9, 9, 8, 8, 8, 8, 8, 8, 8, 8, 8, 7, 7, 7, 7, 6, 6, 6, 6, 6, 6, 6, 6, 5, 5, 5, 5, 5, 4, 4, 4, 4, 4, 4, 4, 3, 3, 3, 3, 2, 2, 2, 2, 2	900, 1703, 897, 814, 947, 794, 615, 488, 1099, 899, 343, 584, 409, 358, 408, 407, 1066, 1335, 450, 914, 335, 793, 440, 270, 448, 531, 456, 1016, 518, 615, 383, 858, 264, 248, 1073, 225, 494, 525, 364, 276, 370, 390, 385, 319, 245, 479, 797, 541, 195, 555, 423, 389, 654, 313, 369, 258, 559, 298, 226, 553, 839, 327, 290, 207, 455, 246, 413, 300, 328, 616, 618, 344, 459, 672, 310, 146, 371, 293, 634…	0.303, 0.089, 0.097, 0.098, 0.083, 0.096, 0.1, 0.106, 0.047, 0.055, 0.127, 0.076, 0.101, 0.114, 0.097, 0.094, 0.036, 0.028, 0.078, 0.038, 0.092, 0.041, 0.072, 0.1, 0.063, 0.053, 0.062, 0.029, 0.051, 0.044, 0.064, 0.029, 0.083, 0.088, 0.02, 0.089, 0.043, 0.037, 0.052, 0.061, 0.046, 0.044, 0.04, 0.048, 0.061, 0.032, 0.02, 0.029, 0.076, 0.028, 0.036, 0.035, 0.021, 0.043, 0.037, 0.044, 0.021, 0.039, …	exon	CB2051-11-R01, CB3004-11-R01, CB2032-11-R01, CB2019-11-R01, CB3009-11-R01, CB2056-11-R01, CB3007-11-R01, CB2057-11-R01, CB2036-11-R01, CB2038-11-R01, CB2023-11-R01, CB2049-11-R01, CB2015-11-R01, CB2039-11-R01, CB2053-11-R01, CB3020-11-R01, CB2052-11-R01, CB2001-11-R01, CB2055-11-R01, CB2016-11-R01, CB2048-11-R01, CB3038-11-R01, CB3046-11-R01, CB2002-11-R01, CB2005-11-R01, CB2012-11-R01, CB2028-11…
chr12(-):120782655-120784593	SPPL3	195, 112, 68, 67, 63, 58, 54, 52, 48, 47, 46, 45, 45, 42, 40, 38, 37, 36, 36, 34, 33, 33, 33, 32, 29, 27, 27, 25, 25, 24, 24, 24, 24, 23, 23, 22, 22, 22, 21, 21, 20, 20, 19, 19, 18, 18, 18, 17, 16, 16, 16, 16, 15, 15, 15, 15, 15, 15, 14, 14, 13, 13, 13, 12, 12, 12, 12, 11, 11, 11, 11, 10, 10, 10, 10, 10, 10, 10, 9, 9, 9, 9, 8, 8, 8, 8, 7, 7, 7, 7, 6, 6, 5, 3, 2, 2	391, 709, 481, 487, 136, 776, 352, 220, 528, 602, 340, 319, 477, 530, 359, 521, 713, 271, 392, 567, 283, 1410, 733, 379, 406, 214, 343, 271, 468, 268, 248, 231, 293, 239, 694, 319, 299, 338, 262, 366, 344, 273, 401, 753, 272, 207, 239, 358, 342, 346, 266, 240, 490, 109, 151, 318, 315, 307, 181, 519, 169, 289, 411, 533, 276, 165, 150, 239, 133, 146, 235, 306, 170, 285, 289, 303, 277, 387, 137, 373…	0.499, 0.24, 0.22, 0.216, 0.481, 0.13, 0.235, 0.321, 0.154, 0.135, 0.213, 0.22, 0.159, 0.137, 0.182, 0.127, 0.094, 0.21, 0.155, 0.107, 0.189, 0.045, 0.083, 0.144, 0.125, 0.201, 0.136, 0.156, 0.097, 0.152, 0.162, 0.172, 0.141, 0.161, 0.062, 0.121, 0.128, 0.115, 0.138, 0.103, 0.104, 0.128, 0.087, 0.048, 0.117, 0.148, 0.131, 0.087, 0.086, 0.085, 0.107, 0.118, 0.058, 0.216, 0.166, 0.086, 0.087, 0.089…	exon	CB2032-11-R01, CB2051-11-R01, CB2038-11-R01, CB2036-11-R01, CB2056-11-R01, CB2052-11-R01, CB2048-11-R01, CB3019-11-R01, CB2001-11-R01, CB2049-11-R01, CB3007-11-R01, CB2005-11-R01, CB2019-11-R01, CB3023-11-R01, CB2062-11-R01, CB2063-11-R01, CB2018-11-R01, CB2002-11-R01, CB2015-11-R01, CB3004-11-R01, CB2033-11-R01, CB2064-11-R01, CB3017-11-R01, CB3031-11-R01, CB3030-11-R01, CB2045-11-R01, CB3043-11…
chr1(-):155675010-155679512	YY1AP1	194, 137, 120, 80, 74, 67, 60, 60, 60, 59, 55, 53, 47, 44, 43, 43, 43, 42, 39, 38, 38, 38, 37, 36, 34, 33, 29, 29, 27, 27, 26, 26, 26, 25, 25, 24, 23, 23, 23, 23, 23, 23, 22, 21, 21, 21, 20, 20, 20, 19, 19, 19, 19, 18, 18, 18, 17, 17, 17, 17, 16, 16, 15, 15, 15, 15, 15, 15, 14, 14, 14, 13, 13, 13, 13, 13, 13, 12, 12, 12, 12, 11, 11, 11, 11, 10, 10, 10, 8, 8, 8, 7, 7, 5, 4, 4, 4, 4	1350, 674, 690, 339, 706, 366, 391, 433, 590, 470, 639, 340, 335, 716, 530, 169, 489, 335, 459, 503, 847, 267, 580, 321, 947, 808, 314, 568, 293, 286, 750, 188, 352, 260, 253, 344, 286, 329, 453, 301, 389, 321, 311, 451, 374, 378, 333, 298, 254, 494, 202, 444, 273, 215, 445, 490, 216, 497, 335, 298, 251, 275, 150, 426, 477, 556, 286, 260, 234, 410, 344, 318, 457, 590, 358, 241, 715, 300, 185, 312…	0.223, 0.289, 0.258, 0.321, 0.173, 0.268, 0.235, 0.217, 0.169, 0.201, 0.147, 0.238, 0.219, 0.109, 0.14, 0.337, 0.15, 0.2, 0.145, 0.131, 0.082, 0.222, 0.113, 0.183, 0.067, 0.076, 0.156, 0.093, 0.156, 0.159, 0.065, 0.217, 0.129, 0.161, 0.165, 0.122, 0.139, 0.123, 0.092, 0.133, 0.106, 0.125, 0.124, 0.085, 0.101, 0.1, 0.107, 0.118, 0.136, 0.071, 0.158, 0.079, 0.122, 0.143, 0.075, 0.068, 0.136, 0.064,…	exon	CB2056-11-R01, CB2051-11-R01, CB2032-11-R01, CB3007-11-R01, CB2052-11-R01, CB2038-11-R01, CB2015-11-R01, CB2019-11-R01, CB3004-11-R01, CB2005-11-R01, CB2036-11-R01, CB2045-11-R01, CB2048-11-R01, CB2018-11-R01, CB2012-11-R01, CB3019-11-R01, CB3030-11-R01, CB3009-11-R01, CB3038-11-R01, CB2053-11-R01, CB3015-11-R01, CB3023-11-R01, CB2063-11-R01, CB2007-11-R01, CB2006-11-R01, CB2064-11-R01, CB2055-11…
chr12(+):27714780-27724186	MRPS35	192, 97, 89, 77, 72, 71, 64, 62, 61, 60, 56, 54, 46, 45, 43, 42, 40, 34, 34, 34, 33, 32, 32, 32, 31, 31, 31, 30, 30, 28, 28, 27, 27, 26, 26, 25, 25, 25, 24, 24, 24, 23, 23, 22, 22, 22, 21, 21, 21, 21, 21, 21, 20, 20, 19, 19, 19, 19, 19, 19, 19, 18, 18, 18, 18, 17, 17, 16, 16, 16, 15, 15, 15, 14, 14, 13, 13, 13, 12, 12, 12, 11, 11, 11, 11, 10, 9, 9, 8, 8, 8, 8, 6, 6, 4	423, 432, 376, 153, 209, 202, 549, 257, 326, 154, 331, 400, 139, 475, 179, 132, 150, 142, 160, 202, 349, 250, 164, 133, 236, 435, 74, 191, 241, 177, 190, 144, 248, 146, 206, 145, 82, 126, 114, 148, 99, 262, 186, 144, 243, 175, 152, 321, 111, 299, 135, 218, 208, 154, 218, 159, 148, 167, 270, 65, 235, 160, 99, 203, 170, 203, 179, 275, 137, 154, 137, 164, 281, 153, 146, 154, 105, 189, 130, 142, 139,…	0.476, 0.31, 0.321, 0.502, 0.408, 0.413, 0.189, 0.325, 0.272, 0.438, 0.253, 0.213, 0.398, 0.159, 0.325, 0.389, 0.348, 0.324, 0.298, 0.252, 0.159, 0.204, 0.281, 0.325, 0.208, 0.125, 0.456, 0.239, 0.199, 0.24, 0.228, 0.273, 0.179, 0.263, 0.202, 0.256, 0.379, 0.284, 0.296, 0.245, 0.327, 0.149, 0.198, 0.234, 0.153, 0.201, 0.216, 0.116, 0.275, 0.123, 0.237, 0.162, 0.161, 0.206, 0.148, 0.193, 0.204, 0.…	exon	CB2051-11-R01, CB2056-11-R01, CB2032-11-R01, CB3004-11-R01, CB2019-11-R01, CB2002-11-R01, CB3030-11-R01, CB3007-11-R01, CB2052-11-R01, CB2048-11-R01, CB2036-11-R01, CB2038-11-R01, CB2005-11-R01, CB2001-11-R01, CB3023-11-R01, CB2015-11-R01, CB2017-11-R01, CB2027-11-R01, CB3003-11-R01, CB3015-11-R01, CB2018-11-R01, CB2012-11-R01, CB3012-11-R01, CB3019-11-R01, CB2006-11-R01, CB2013-11-R01, CB2028-11…
chr6(+):107503657-107506427	SOBP	192, 103, 99, 98, 85, 55, 53, 51, 50, 47, 43, 43, 42, 42, 38, 34, 34, 33, 33, 31, 31, 30, 29, 29, 26, 26, 25, 24, 23, 23, 22, 22, 21, 20, 20, 20, 20, 18, 18, 17, 16, 15, 15, 15, 15, 15, 14, 13, 13, 13, 13, 12, 12, 12, 11, 9, 9, 9, 9, 9, 9, 9, 8, 7, 7, 7, 7, 7, 7, 6, 6, 6, 6, 6, 5, 5, 5, 5, 4, 4, 4, 4, 3, 3, 3, 3, 3, 3, 3	552, 657, 1291, 457, 188, 239, 616, 291, 296, 431, 468, 373, 268, 348, 382, 549, 284, 313, 260, 429, 352, 220, 803, 535, 299, 430, 216, 495, 238, 209, 311, 467, 342, 232, 282, 710, 321, 433, 274, 438, 212, 136, 255, 457, 332, 312, 409, 246, 358, 312, 176, 257, 399, 316, 211, 375, 247, 187, 290, 186, 221, 373, 293, 184, 91, 238, 166, 79, 187, 150, 192, 139, 69, 169, 303, 97, 192, 334, 140, 180, 27…	0.41, 0.239, 0.133, 0.3, 0.475, 0.315, 0.147, 0.26, 0.253, 0.179, 0.155, 0.187, 0.239, 0.194, 0.166, 0.11, 0.193, 0.174, 0.202, 0.126, 0.15, 0.214, 0.067, 0.098, 0.148, 0.108, 0.188, 0.088, 0.162, 0.18, 0.124, 0.086, 0.109, 0.147, 0.124, 0.053, 0.111, 0.077, 0.116, 0.072, 0.131, 0.181, 0.105, 0.062, 0.083, 0.088, 0.064, 0.096, 0.068, 0.077, 0.129, 0.085, 0.057, 0.071, 0.094, 0.046, 0.068, 0.088, …	exon	CB2051-11-R01, CB2036-11-R01, CB2056-11-R01, CB3019-11-R01, CB2053-11-R01, CB3005-11-R01, CB2007-11-R01, CB2019-11-R01, CB2021-11-R01, CB2048-11-R01, CB2012-11-R01, CB2049-11-R01, CB2005-11-R01, CB2032-11-R01, CB3043-11-R01, CB2052-11-R01, CB3007-11-R01, CB2017-11-R01, CB3009-11-R01, CB3038-11-R01, CB3046-11-R01, CB3034-11-R01, CB2018-11-R01, CB3012-11-R01, CB2028-11-R01, CB2038-11-R01, CB2055-11…
chr2(-):15553426-15558634	NBAS	190, 188, 137, 117, 27, 22, 16, 16, 9, 7, 7, 7, 7, 7, 6, 6, 6, 6, 5, 5, 5, 5, 5, 5, 4, 4, 3, 2, 2, 2, 2, 2, 2, 2, 2, 2, 2, 2, 2	19141, 37885, 17018, 17019, 266, 1670, 245, 2741, 389, 449, 238, 283, 1047, 879, 2017, 420, 328, 330, 239, 849, 319, 313, 404, 287, 313, 247, 294, 343, 218, 368, 303, 158, 281, 540, 108, 190, 253, 213, 157	0.019, 0.01, 0.016, 0.014, 0.169, 0.026, 0.116, 0.012, 0.044, 0.03, 0.056, 0.047, 0.013, 0.016, 0.006, 0.028, 0.035, 0.035, 0.04, 0.012, 0.03, 0.031, 0.024, 0.034, 0.025, 0.031, 0.02, 0.012, 0.018, 0.011, 0.013, 0.025, 0.014, 0.007, 0.036, 0.021, 0.016, 0.018, 0.025	exon	CB2045-11-R01, CB2013-11-R01, CB2034-11-R01, CB2033-11-R01, CB2051-11-R01, CB2043-11-R01, CB2019-11-R01, CB3016-11-R01, CB2032-11-R01, CB2001-11-R01, CB2015-11-R01, CB2038-11-R01, CB2056-11-R01, CB3021-11-R01, CB2031-11-R01, CB2036-11-R01, CB2063-11-R01, CB3009-11-R01, CB2002-11-R01, CB2018-11-R01, CB2062-11-R01, CB3017-11-R01, CB3019-11-R01, CB3027-11-R01, CB3007-11-R01, CB3046-11-R01, CB3035-11…
chr2(+):97194726-97208006	ANKRD36	189, 139, 105, 42	1191, 1032, 827, 531	0.241, 0.212, 0.203, 0.137	exon	CB2001-11-R01, CB3023-11-R01, CB2060-11-R01, CB3005-11-R01
chr7(+):131375424-131399433	MKLN1	189, 118, 92, 80, 77, 74, 69, 69, 66, 63, 62, 61, 61, 60, 55, 54, 49, 48, 41, 41, 38, 38, 36, 36, 35, 35, 35, 34, 33, 31, 31, 29, 27, 25, 24, 24, 24, 23, 23, 23, 23, 23, 22, 22, 22, 22, 21, 21, 21, 20, 20, 19, 19, 19, 19, 19, 18, 18, 18, 18, 18, 18, 17, 17, 17, 16, 16, 15, 15, 14, 13, 13, 13, 12, 12, 11, 11, 11, 11, 11, 10, 10, 9, 9, 8, 8, 7, 6, 6, 5, 5, 5, 5, 3, 2, 2	516, 553, 935, 447, 815, 467, 510, 703, 715, 548, 726, 511, 1026, 412, 390, 972, 478, 305, 1036, 439, 364, 475, 349, 464, 606, 244, 593, 428, 333, 320, 375, 360, 271, 809, 381, 383, 315, 536, 239, 513, 338, 287, 376, 234, 448, 465, 375, 272, 223, 406, 551, 725, 613, 343, 473, 506, 476, 502, 383, 260, 787, 156, 496, 288, 433, 455, 371, 311, 584, 351, 404, 784, 272, 329, 355, 514, 355, 261, 209, 48…	0.423, 0.299, 0.164, 0.264, 0.159, 0.241, 0.213, 0.164, 0.156, 0.187, 0.146, 0.193, 0.106, 0.226, 0.22, 0.1, 0.17, 0.239, 0.073, 0.157, 0.173, 0.138, 0.171, 0.134, 0.104, 0.223, 0.106, 0.137, 0.165, 0.162, 0.142, 0.139, 0.166, 0.058, 0.112, 0.111, 0.132, 0.079, 0.161, 0.082, 0.12, 0.138, 0.105, 0.158, 0.089, 0.086, 0.101, 0.134, 0.158, 0.09, 0.068, 0.05, 0.058, 0.1, 0.074, 0.07, 0.07, 0.067, 0.08…	exon	CB2051-11-R01, CB2032-11-R01, CB2001-11-R01, CB2002-11-R01, CB2019-11-R01, CB3007-11-R01, CB2057-11-R01, CB3019-11-R01, CB2056-11-R01, CB2012-11-R01, CB2038-11-R01, CB2005-11-R01, CB3038-11-R01, CB3004-11-R01, CB3023-11-R01, CB2016-11-R01, CB3012-11-R01, CB3010-11-R01, CB2036-11-R01, CB2062-11-R01, CB2003-11-R01, CB3043-11-R01, CB2050-11-R01, CB3013-11-R01, CB2052-11-R01, CB3008-11-R01, CB3017-11…
chr1(+):33294937-33295305	ZNF362	188, 163, 147, 75, 74, 69, 57, 51, 47, 45, 45, 43, 41, 40, 40, 39, 38, 38, 34, 33, 33, 30, 28, 27, 27, 27, 26, 25, 24, 24, 23, 22, 22, 22, 20, 20, 20, 19, 19, 19, 19, 18, 18, 17, 15, 15, 15, 15, 14, 14, 14, 13, 13, 13, 13, 12, 12, 12, 11, 11, 11, 11, 11, 11, 11, 10, 10, 10, 10, 10, 10, 9, 9, 9, 9, 9, 9, 8, 8, 7, 7, 7, 7, 6, 6, 5, 5, 5, 5, 5, 4, 4, 3, 3, 3	626, 769, 933, 326, 1033, 549, 722, 659, 207, 306, 419, 528, 319, 876, 821, 817, 498, 493, 273, 493, 813, 294, 306, 425, 348, 394, 337, 532, 482, 450, 310, 426, 365, 277, 105, 418, 74, 168, 267, 238, 285, 258, 305, 309, 147, 498, 184, 289, 177, 224, 329, 142, 251, 306, 318, 188, 86, 198, 392, 128, 182, 330, 349, 57, 233, 237, 277, 255, 457, 90, 57, 204, 93, 159, 153, 185, 107, 125, 109, 175, 133,…	0.375, 0.298, 0.24, 0.315, 0.125, 0.201, 0.136, 0.134, 0.312, 0.227, 0.177, 0.14, 0.204, 0.084, 0.089, 0.087, 0.132, 0.134, 0.199, 0.118, 0.075, 0.169, 0.155, 0.113, 0.134, 0.121, 0.134, 0.086, 0.091, 0.096, 0.129, 0.094, 0.108, 0.137, 0.276, 0.087, 0.351, 0.184, 0.125, 0.138, 0.118, 0.122, 0.106, 0.099, 0.169, 0.057, 0.14, 0.094, 0.137, 0.111, 0.078, 0.155, 0.094, 0.078, 0.076, 0.113, 0.218, 0.1…	exon	CB2032-11-R01, CB2056-11-R01, CB2051-11-R01, CB2038-11-R01, CB2006-11-R01, CB3004-11-R01, CB2018-11-R01, CB2063-11-R01, CB3030-11-R01, CB3007-11-R01, CB3009-11-R01, CB2057-11-R01, CB2036-11-R01, CB2052-11-R01, CB2064-11-R01, CB3015-11-R01, CB2012-11-R01, CB3038-11-R01, CB2053-11-R01, CB2001-11-R01, CB2047-11-R01, CB2039-11-R01, CB2019-11-R01, CB2020-11-R01, CB2065-11-R01, CB3041-11-R01, CB3045-11…
chr4(-):73090667-73092300	ANKRD17	188, 157, 153, 141, 128, 119, 113, 103, 100, 99, 95, 89, 86, 78, 73, 72, 68, 67, 67, 66, 61, 61, 58, 57, 56, 55, 53, 53, 51, 50, 50, 50, 48, 48, 47, 47, 46, 46, 45, 44, 44, 43, 42, 41, 40, 39, 39, 39, 38, 37, 37, 36, 36, 36, 36, 36, 36, 35, 34, 33, 33, 32, 32, 31, 31, 31, 31, 31, 30, 30, 29, 28, 28, 28, 27, 27, 27, 27, 26, 24, 24, 22, 20, 20, 19, 19, 18, 18, 18, 14, 12, 11, 10, 9, 9, 8, 2	786, 966, 790, 910, 395, 1152, 574, 686, 1399, 1155, 763, 839, 468, 791, 449, 387, 835, 428, 611, 400, 528, 403, 462, 440, 539, 520, 422, 469, 461, 465, 498, 326, 567, 454, 614, 307, 425, 322, 393, 437, 436, 255, 278, 409, 430, 422, 288, 567, 322, 291, 291, 471, 320, 310, 358, 457, 220, 376, 224, 352, 373, 415, 409, 388, 499, 395, 442, 328, 172, 301, 219, 304, 711, 239, 371, 417, 347, 321, 259, 1…	0.324, 0.245, 0.279, 0.237, 0.393, 0.171, 0.282, 0.231, 0.125, 0.146, 0.199, 0.175, 0.269, 0.165, 0.245, 0.271, 0.14, 0.238, 0.18, 0.248, 0.188, 0.232, 0.201, 0.206, 0.172, 0.175, 0.201, 0.184, 0.181, 0.177, 0.167, 0.235, 0.145, 0.175, 0.133, 0.234, 0.178, 0.222, 0.186, 0.168, 0.168, 0.252, 0.232, 0.167, 0.157, 0.156, 0.213, 0.121, 0.191, 0.203, 0.203, 0.133, 0.184, 0.188, 0.167, 0.136, 0.247, 0.…	exon	CB2032-11-R01, CB2052-11-R01, CB3004-11-R01, CB2036-11-R01, CB2023-11-R01, CB2001-11-R01, CB2051-11-R01, CB3030-11-R01, CB2056-11-R01, CB2016-11-R01, CB2018-11-R01, CB2013-11-R01, CB2048-11-R01, CB3038-11-R01, CB3013-11-R01, CB3019-11-R01, CB2019-11-R01, CB2008-11-R01, CB3017-11-R01, CB3012-11-R01, CB2002-11-R01, CB3023-11-R01, CB2038-11-R01, CB2014-11-R01, CB2034-11-R01, CB2063-11-R01, CB2003-11…
chr2(-):15374608-15427794	NBAS	186, 61, 51, 14, 13, 12, 12, 12, 10, 9, 9, 9, 9, 9, 6, 5, 5, 5, 5, 4, 4, 4, 4, 3, 3, 3, 3, 3, 3, 3, 3, 3, 3, 2, 2, 2, 2, 2, 2, 2, 2, 2, 2	14509, 4096, 18605, 416, 498, 181, 1639, 1136, 394, 467, 472, 296, 2836, 1041, 1009, 202, 421, 441, 260, 311, 250, 281, 253, 232, 446, 351, 234, 889, 513, 253, 305, 357, 256, 321, 272, 345, 450, 151, 282, 590, 207, 257, 316	0.025, 0.029, 0.005, 0.063, 0.05, 0.117, 0.014, 0.021, 0.048, 0.037, 0.037, 0.057, 0.006, 0.017, 0.012, 0.047, 0.023, 0.022, 0.037, 0.025, 0.031, 0.028, 0.031, 0.025, 0.013, 0.017, 0.025, 0.007, 0.012, 0.023, 0.019, 0.017, 0.023, 0.012, 0.014, 0.011, 0.009, 0.026, 0.014, 0.007, 0.019, 0.015, 0.013	exon	CB2045-11-R01, CB2031-11-R01, CB2013-11-R01, CB2002-11-R01, CB2052-11-R01, CB2027-11-R01, CB2056-11-R01, CB3030-11-R01, CB2032-11-R01, CB2051-11-R01, CB2062-11-R01, CB3007-11-R01, CB3016-11-R01, CB3021-11-R01, CB2043-11-R01, CB2005-11-R01, CB2046-11-R01, CB2063-11-R01, CB3009-11-R01, CB3023-11-R01, CB3035-11-R01, CB3041-11-R01, CB3046-11-R01, CB2004-11-R01, CB2006-11-R01, CB2008-11-R01, CB2015-11…
chr12(+):94169153-94186473	PLXNC1	186, 137, 111, 69, 55, 44, 44, 42, 39, 39, 39, 39, 38, 33, 33, 33, 28, 27, 27, 27, 26, 26, 26, 26, 24, 23, 22, 20, 20, 19, 19, 18, 17, 17, 16, 16, 16, 16, 15, 14, 14, 14, 14, 13, 13, 13, 12, 11, 11, 10, 9, 9, 9, 9, 8, 8, 8, 8, 8, 8, 8, 7, 7, 7, 7, 5, 5, 5, 5, 5, 5, 5, 4, 4, 4, 4, 3, 3, 3, 3, 2, 2, 2, 2, 2	923, 3882, 759, 577, 450, 694, 865, 770, 775, 771, 340, 639, 635, 350, 368, 861, 445, 1099, 596, 490, 358, 202, 433, 181, 562, 516, 203, 631, 493, 395, 464, 335, 497, 413, 534, 223, 242, 276, 571, 289, 450, 338, 569, 250, 240, 333, 269, 471, 404, 184, 50, 439, 493, 290, 379, 163, 280, 276, 113, 309, 244, 170, 88, 207, 382, 82, 129, 357, 308, 131, 169, 271, 87, 207, 146, 97, 169, 150, 48, 80, 386,…	0.287, 0.066, 0.226, 0.193, 0.196, 0.113, 0.092, 0.098, 0.091, 0.092, 0.187, 0.109, 0.107, 0.159, 0.152, 0.071, 0.112, 0.047, 0.083, 0.099, 0.127, 0.205, 0.107, 0.223, 0.079, 0.082, 0.178, 0.06, 0.075, 0.088, 0.076, 0.097, 0.064, 0.076, 0.057, 0.125, 0.117, 0.104, 0.05, 0.088, 0.059, 0.077, 0.047, 0.094, 0.098, 0.072, 0.082, 0.045, 0.052, 0.098, 0.265, 0.039, 0.035, 0.058, 0.041, 0.089, 0.054, 0.…	exon	CB2048-11-R01, CB2056-11-R01, CB2051-11-R01, CB2038-11-R01, CB3007-11-R01, CB2036-11-R01, CB2060-11-R01, CB3003-11-R01, CB2005-11-R01, CB2006-11-R01, CB3001-11-R01, CB3004-11-R01, CB3035-11-R01, CB2002-11-R01, CB2015-11-R01, CB3015-11-R01, CB3032-11-R01, CB2007-11-R01, CB2063-11-R01, CB3045-11-R01, CB2032-11-R01, CB2042-11-R01, CB3012-11-R01, CB3022-11-R01, CB2017-11-R01, CB3038-11-R01, CB3030-11…
chr16(+):56351384-56355081	GNAO1	185, 175, 98, 76, 69, 61, 40, 38, 36, 34, 32, 32, 30, 29, 28, 28, 28, 26, 25, 23, 23, 21, 20, 19, 18, 18, 17, 17, 17, 17, 17, 16, 15, 15, 15, 14, 14, 13, 13, 13, 12, 12, 12, 12, 12, 12, 11, 11, 11, 10, 10, 10, 9, 9, 9, 8, 8, 8, 8, 8, 7, 7, 7, 6, 6, 6, 6, 6, 6, 6, 6, 6, 5, 5, 5, 4, 4, 4, 3, 3, 3, 3, 2, 2, 2	542, 1772, 1113, 780, 6868, 3704, 689, 1260, 600, 495, 1429, 549, 1920, 562, 1318, 763, 631, 974, 1529, 940, 566, 891, 484, 219, 794, 839, 678, 1397, 972, 804, 689, 1149, 688, 498, 982, 922, 735, 662, 973, 1184, 760, 334, 667, 881, 600, 1321, 409, 232, 794, 590, 659, 350, 806, 458, 1084, 426, 431, 166, 396, 657, 628, 152, 822, 119, 384, 647, 831, 760, 391, 551, 649, 287, 381, 423, 49, 636, 133, 3…	0.406, 0.165, 0.15, 0.163, 0.02, 0.032, 0.104, 0.057, 0.107, 0.121, 0.043, 0.104, 0.03, 0.094, 0.041, 0.068, 0.082, 0.051, 0.032, 0.047, 0.075, 0.045, 0.076, 0.148, 0.043, 0.041, 0.048, 0.024, 0.034, 0.041, 0.047, 0.027, 0.042, 0.057, 0.03, 0.029, 0.037, 0.038, 0.026, 0.021, 0.031, 0.067, 0.035, 0.027, 0.038, 0.018, 0.051, 0.087, 0.027, 0.033, 0.029, 0.054, 0.022, 0.038, 0.016, 0.036, 0.036, 0.08…	exon	CB2038-11-R01, CB2032-11-R01, CB2051-11-R01, CB2012-11-R01, CB2056-11-R01, CB2052-11-R01, CB2049-11-R01, CB3020-11-R01, CB2048-11-R01, CB3007-11-R01, CB2018-11-R01, CB3039-11-R01, CB2036-11-R01, CB2005-11-R01, CB2019-11-R01, CB3009-11-R01, CB3045-11-R01, CB2014-11-R01, CB3015-11-R01, CB2063-11-R01, CB3023-11-R01, CB2059-11-R01, CB2017-11-R01, CB3019-11-R01, CB2016-11-R01, CB2026-11-R01, CB2039-11…
chr18(+):9204476-9221999	ANKRD12	184, 184, 110, 92, 91, 78, 78, 77, 74, 73, 70, 68, 67, 63, 63, 58, 56, 46, 45, 44, 43, 43, 41, 41, 40, 40, 40, 38, 37, 37, 37, 36, 34, 34, 33, 32, 32, 31, 30, 30, 30, 30, 29, 28, 28, 28, 28, 28, 27, 26, 25, 25, 25, 25, 24, 24, 23, 22, 21, 19, 19, 19, 19, 18, 18, 17, 17, 16, 15, 14, 14, 14, 14, 13, 13, 13, 12, 12, 11, 11, 10, 9, 9, 9, 8, 8, 8, 7, 7, 6, 5, 5, 4, 2	2295, 2789, 2416, 1461, 4400, 2625, 1611, 1336, 1940, 1790, 2273, 1670, 1368, 1527, 1002, 713, 1364, 713, 915, 1507, 1058, 988, 992, 1297, 570, 445, 1027, 684, 653, 729, 501, 825, 853, 919, 864, 981, 814, 464, 735, 291, 968, 641, 799, 1155, 370, 726, 608, 731, 169, 822, 805, 670, 920, 387, 1234, 601, 448, 531, 731, 350, 758, 377, 692, 490, 600, 643, 558, 527, 490, 322, 642, 512, 672, 344, 463, 70…	0.138, 0.117, 0.083, 0.112, 0.04, 0.056, 0.088, 0.103, 0.071, 0.075, 0.058, 0.075, 0.089, 0.076, 0.112, 0.14, 0.076, 0.114, 0.09, 0.055, 0.075, 0.08, 0.076, 0.059, 0.123, 0.152, 0.072, 0.1, 0.102, 0.092, 0.129, 0.08, 0.074, 0.069, 0.071, 0.061, 0.073, 0.118, 0.075, 0.171, 0.058, 0.086, 0.068, 0.046, 0.131, 0.072, 0.084, 0.071, 0.242, 0.059, 0.058, 0.069, 0.052, 0.114, 0.037, 0.074, 0.093, 0.077, …	exon	CB2038-11-R01, CB2051-11-R01, CB2032-11-R01, CB2018-11-R01, CB2056-11-R01, CB2002-11-R01, CB3038-11-R01, CB2015-11-R01, CB2036-11-R01, CB2052-11-R01, CB3007-11-R01, CB2019-11-R01, CB2005-11-R01, CB2016-11-R01, CB2048-11-R01, CB3012-11-R01, CB2062-11-R01, CB3022-11-R01, CB2046-11-R01, CB3019-11-R01, CB2012-11-R01, CB3004-11-R01, CB2020-11-R01, CB3013-11-R01, CB2049-11-R01, CB3001-11-R01, CB3020-11…
chr1(-):211778918-211793190	LPGAT1	183, 149, 72, 72, 65, 62, 59, 58, 57, 57, 57, 55, 54, 52, 51, 50, 48, 46, 46, 45, 45, 44, 43, 42, 42, 39, 38, 37, 37, 35, 35, 34, 34, 33, 33, 31, 31, 31, 31, 30, 30, 29, 28, 28, 27, 27, 27, 27, 27, 25, 25, 24, 24, 23, 22, 21, 21, 20, 20, 19, 19, 19, 18, 18, 18, 18, 18, 17, 17, 17, 17, 16, 16, 16, 15, 15, 15, 14, 14, 13, 13, 13, 13, 12, 12, 11, 11, 10, 9, 9, 9, 8, 5, 4, 3	625, 370, 748, 278, 187, 262, 163, 721, 713, 507, 455, 203, 210, 167, 356, 127, 534, 202, 271, 206, 277, 158, 303, 318, 250, 221, 283, 164, 257, 229, 235, 184, 236, 378, 180, 241, 143, 128, 517, 163, 193, 262, 235, 178, 219, 292, 225, 136, 213, 212, 418, 272, 213, 365, 197, 145, 173, 146, 177, 193, 253, 275, 143, 171, 202, 227, 416, 264, 163, 236, 117, 236, 164, 149, 183, 224, 127, 243, 149, 200,…	0.369, 0.446, 0.161, 0.341, 0.41, 0.321, 0.42, 0.139, 0.138, 0.184, 0.2, 0.351, 0.34, 0.384, 0.223, 0.441, 0.152, 0.313, 0.253, 0.304, 0.245, 0.358, 0.221, 0.209, 0.251, 0.261, 0.212, 0.311, 0.224, 0.234, 0.23, 0.27, 0.224, 0.149, 0.268, 0.205, 0.302, 0.326, 0.107, 0.269, 0.237, 0.181, 0.192, 0.239, 0.198, 0.156, 0.194, 0.284, 0.202, 0.191, 0.107, 0.15, 0.184, 0.112, 0.183, 0.225, 0.195, 0.215, 0…	exon	CB3030-11-R01, CB2051-11-R01, CB2001-11-R01, CB2019-11-R01, CB3007-11-R01, CB3012-11-R01, CB2015-11-R01, CB2016-11-R01, CB2025-11-R01, CB2036-11-R01, CB3004-11-R01, CB2038-11-R01, CB3020-11-R01, CB3019-11-R01, CB2018-11-R01, CB2056-11-R01, CB2013-11-R01, CB2002-11-R01, CB3038-11-R01, CB3006-11-R01, CB3021-11-R01, CB3034-11-R01, CB3017-11-R01, CB2017-11-R01, CB3046-11-R01, CB2012-11-R01, CB3023-11…
chr2(-):168063500-168075231	STK39	182, 65, 45, 36, 29, 29, 27, 27, 26, 25, 24, 22, 21, 20, 20, 15, 15, 14, 14, 12, 11, 11, 11, 10, 10, 10, 9, 9, 9, 9, 9, 9, 9, 8, 8, 8, 8, 7, 7, 7, 7, 7, 7, 7, 6, 6, 6, 6, 6, 6, 6, 5, 5, 5, 5, 5, 5, 5, 5, 5, 5, 5, 4, 4, 4, 4, 4, 3, 3, 3, 3, 3, 2, 2, 2, 2, 2, 2	2643, 1783, 783, 1597, 2340, 1367, 535, 306, 874, 771, 920, 734, 617, 467, 747, 725, 1232, 616, 548, 794, 658, 710, 1101, 707, 866, 402, 749, 625, 648, 1362, 459, 375, 631, 329, 744, 405, 538, 682, 420, 733, 334, 696, 676, 461, 878, 496, 800, 439, 331, 474, 598, 137, 1024, 599, 236, 394, 258, 539, 187, 314, 260, 325, 240, 325, 384, 737, 417, 454, 1159, 237, 645, 235, 190, 419, 602, 410, 401, 297	0.121, 0.068, 0.103, 0.043, 0.024, 0.041, 0.092, 0.15, 0.056, 0.061, 0.05, 0.057, 0.064, 0.079, 0.051, 0.04, 0.024, 0.043, 0.049, 0.029, 0.032, 0.03, 0.02, 0.028, 0.023, 0.047, 0.023, 0.028, 0.027, 0.013, 0.038, 0.046, 0.028, 0.046, 0.021, 0.038, 0.029, 0.02, 0.032, 0.019, 0.04, 0.02, 0.02, 0.029, 0.013, 0.024, 0.015, 0.027, 0.035, 0.025, 0.02, 0.068, 0.01, 0.016, 0.041, 0.025, 0.037, 0.018, 0.05…	exon	CB2051-11-R01, CB2056-11-R01, CB2032-11-R01, CB2052-11-R01, CB2006-11-R01, CB2035-11-R01, CB2019-11-R01, CB2027-11-R01, CB3004-11-R01, CB2049-11-R01, CB3007-11-R01, CB2036-11-R01, CB2028-11-R01, CB2034-11-R01, CB3019-11-R01, CB2017-11-R01, CB2063-11-R01, CB2061-11-R01, CB3001-11-R01, CB3017-11-R01, CB2015-11-R01, CB2055-11-R01, CB3015-11-R01, CB2002-11-R01, CB2005-11-R01, CB2050-11-R01, CB2004-11…
chr17(+):67945409-67948306	BPTF	181, 115, 112, 107, 104, 103, 90, 63, 63, 63, 56, 56, 48, 47, 47, 43, 42, 41, 41, 40, 38, 35, 31, 29, 29, 29, 28, 28, 28, 27, 26, 25, 25, 25, 25, 24, 24, 23, 23, 23, 22, 22, 21, 21, 21, 20, 20, 19, 19, 18, 18, 17, 16, 16, 16, 16, 16, 16, 16, 16, 15, 15, 15, 14, 14, 14, 14, 14, 13, 13, 13, 13, 13, 12, 12, 11, 11, 11, 11, 10, 10, 10, 10, 9, 9, 8, 8, 7, 7, 7, 7, 6, 5, 4, 4, 3, 2	3611, 2243, 3262, 4923, 3326, 7485, 1642, 1509, 2130, 1478, 1659, 2137, 641, 1367, 3683, 1285, 770, 902, 3785, 1549, 1201, 981, 1118, 749, 1596, 866, 1039, 2567, 679, 745, 653, 3733, 1627, 892, 1151, 532, 1175, 787, 913, 1120, 1147, 1251, 1237, 1105, 1210, 632, 2364, 818, 734, 1267, 568, 1134, 649, 1188, 399, 1026, 559, 450, 867, 634, 1073, 1310, 1091, 687, 787, 245, 592, 779, 1387, 886, 1022, 71…	0.091, 0.093, 0.064, 0.042, 0.059, 0.027, 0.099, 0.077, 0.056, 0.079, 0.063, 0.05, 0.13, 0.064, 0.025, 0.063, 0.098, 0.083, 0.021, 0.049, 0.06, 0.067, 0.053, 0.072, 0.035, 0.063, 0.051, 0.021, 0.076, 0.068, 0.074, 0.013, 0.03, 0.053, 0.042, 0.083, 0.039, 0.055, 0.048, 0.039, 0.037, 0.034, 0.033, 0.037, 0.034, 0.06, 0.017, 0.044, 0.049, 0.028, 0.06, 0.029, 0.047, 0.026, 0.074, 0.03, 0.054, 0.066, …	exon	CB2032-11-R01, CB2051-11-R01, CB2052-11-R01, CB2001-11-R01, CB2018-11-R01, CB2056-11-R01, CB2049-11-R01, CB2019-11-R01, CB2036-11-R01, CB2038-11-R01, CB2062-11-R01, CB3004-11-R01, CB3019-11-R01, CB2045-11-R01, CB2064-11-R01, CB3014-11-R01, CB3023-11-R01, CB2039-11-R01, CB3015-11-R01, CB2061-11-R01, CB2055-11-R01, CB2016-11-R01, CB2054-11-R01, CB3007-11-R01, CB3017-11-R01, CB3027-11-R01, CB2034-11…
chr11(+):34957384-34978182	PDHX	180, 110, 75, 60, 57, 51, 51, 48, 46, 43, 42, 40, 39, 39, 34, 27, 26, 26, 26, 26, 25, 25, 25, 25, 24, 24, 23, 23, 22, 22, 21, 21, 20, 19, 18, 18, 17, 17, 17, 16, 16, 16, 16, 16, 14, 14, 14, 14, 13, 13, 13, 12, 12, 12, 12, 11, 11, 11, 11, 11, 11, 11, 10, 10, 10, 10, 10, 9, 9, 9, 9, 9, 8, 8, 8, 7, 7, 7, 7, 6, 6, 5, 5, 5, 4, 4, 3, 3, 3, 3, 3, 2	461, 311, 392, 504, 326, 141, 251, 276, 412, 205, 486, 192, 179, 222, 210, 146, 146, 198, 465, 241, 238, 177, 298, 235, 235, 205, 113, 145, 110, 200, 260, 129, 120, 140, 176, 96, 113, 213, 164, 210, 148, 132, 137, 171, 332, 143, 248, 183, 187, 105, 114, 137, 113, 126, 121, 91, 118, 117, 335, 201, 78, 121, 111, 104, 248, 154, 197, 145, 180, 105, 139, 138, 135, 121, 94, 156, 172, 134, 196, 196, 186…	0.438, 0.414, 0.277, 0.192, 0.259, 0.42, 0.289, 0.258, 0.183, 0.296, 0.147, 0.294, 0.304, 0.26, 0.245, 0.27, 0.263, 0.208, 0.101, 0.177, 0.174, 0.22, 0.144, 0.175, 0.17, 0.19, 0.289, 0.241, 0.286, 0.18, 0.139, 0.246, 0.25, 0.213, 0.17, 0.273, 0.231, 0.138, 0.172, 0.132, 0.178, 0.195, 0.189, 0.158, 0.078, 0.164, 0.101, 0.133, 0.122, 0.198, 0.186, 0.149, 0.175, 0.16, 0.166, 0.195, 0.157, 0.158, 0.0…	exon	CB2032-11-R01, CB3004-11-R01, CB2038-11-R01, CB2052-11-R01, CB2001-11-R01, CB2045-11-R01, CB3017-11-R01, CB2051-11-R01, CB2036-11-R01, CB3019-11-R01, CB2018-11-R01, CB3005-11-R01, CB2008-11-R01, CB2019-11-R01, CB2062-11-R01, CB2057-11-R01, CB2010-11-R01, CB2056-11-R01, CB3015-11-R01, CB3038-11-R01, CB2049-11-R01, CB3009-11-R01, CB3023-11-R01, CB3030-11-R01, CB2013-11-R01, CB2034-11-R01, CB2031-11…
chr4(+):105233897-105237351	TET2	180, 125, 111, 78, 70, 66, 64, 62, 61, 58, 55, 53, 52, 52, 51, 49, 49, 48, 47, 45, 43, 41, 41, 40, 40, 39, 38, 36, 35, 35, 35, 34, 32, 32, 31, 31, 30, 29, 29, 29, 29, 29, 28, 28, 27, 27, 27, 27, 26, 25, 25, 23, 23, 23, 23, 23, 22, 22, 21, 21, 20, 20, 20, 20, 20, 19, 18, 17, 17, 16, 16, 16, 15, 14, 13, 13, 13, 13, 12, 12, 12, 11, 11, 10, 10, 10, 9, 9, 8, 8, 7, 6, 6, 4, 3	310, 187, 296, 251, 133, 221, 255, 195, 202, 145, 174, 319, 141, 178, 257, 175, 168, 214, 134, 214, 201, 173, 201, 290, 112, 206, 139, 98, 166, 302, 54, 334, 123, 106, 140, 101, 213, 314, 137, 287, 126, 85, 139, 252, 129, 147, 348, 117, 87, 254, 84, 153, 139, 131, 110, 95, 99, 154, 127, 112, 80, 163, 79, 104, 146, 80, 94, 113, 128, 87, 112, 122, 178, 75, 96, 220, 131, 80, 205, 126, 141, 137, 115,…	0.537, 0.572, 0.429, 0.383, 0.513, 0.374, 0.334, 0.389, 0.377, 0.444, 0.387, 0.249, 0.424, 0.369, 0.284, 0.359, 0.368, 0.31, 0.412, 0.296, 0.3, 0.322, 0.29, 0.216, 0.417, 0.275, 0.353, 0.424, 0.297, 0.188, 0.565, 0.169, 0.342, 0.376, 0.307, 0.38, 0.22, 0.156, 0.297, 0.168, 0.315, 0.406, 0.287, 0.182, 0.295, 0.269, 0.134, 0.316, 0.374, 0.164, 0.373, 0.231, 0.249, 0.26, 0.295, 0.326, 0.308, 0.222, …	exon	CB2051-11-R01, CB2002-11-R01, CB2052-11-R01, CB3035-11-R01, CB2049-11-R01, CB3046-11-R01, CB2048-11-R01, CB2038-11-R01, CB3041-11-R01, CB2022-11-R01, CB2004-11-R01, CB2032-11-R01, CB3012-11-R01, CB3043-11-R01, CB3004-11-R01, CB2014-11-R01, CB2059-11-R01, CB2060-11-R01, CB2057-11-R01, CB2018-11-R01, CB3007-11-R01, CB2012-11-R01, CB2063-11-R01, CB2008-11-R01, CB3032-11-R01, CB3017-11-R01, CB2039-11…
chr10(+):84417771-84425893	CCSER2	179, 160, 130, 109, 61, 55, 46, 43, 41, 34, 34, 31, 31, 30, 27, 26, 26, 25, 23, 23, 21, 21, 21, 21, 20, 19, 17, 17, 16, 16, 16, 15, 15, 15, 14, 14, 14, 14, 14, 13, 13, 12, 12, 12, 12, 12, 11, 10, 10, 10, 10, 9, 9, 9, 9, 8, 8, 8, 8, 8, 8, 7, 7, 7, 7, 6, 6, 6, 6, 6, 6, 6, 6, 5, 5, 5, 5, 4, 4, 4, 4, 3, 3, 3, 3, 3, 3, 2, 2	754, 489, 1771, 1027, 841, 450, 406, 989, 320, 361, 438, 705, 394, 745, 856, 482, 457, 592, 213, 276, 534, 664, 714, 387, 536, 81, 525, 439, 409, 294, 370, 520, 739, 448, 140, 316, 337, 461, 395, 556, 309, 510, 624, 432, 197, 371, 277, 592, 331, 224, 473, 541, 228, 315, 195, 456, 249, 340, 577, 298, 394, 388, 753, 364, 199, 468, 191, 413, 417, 528, 181, 537, 342, 449, 173, 225, 95, 304, 124, 425,…	0.322, 0.396, 0.128, 0.175, 0.127, 0.196, 0.185, 0.08, 0.204, 0.159, 0.134, 0.081, 0.136, 0.075, 0.059, 0.097, 0.102, 0.078, 0.178, 0.143, 0.073, 0.059, 0.056, 0.098, 0.069, 0.319, 0.061, 0.072, 0.073, 0.098, 0.08, 0.055, 0.039, 0.063, 0.167, 0.081, 0.077, 0.057, 0.066, 0.045, 0.078, 0.045, 0.037, 0.053, 0.109, 0.061, 0.074, 0.033, 0.057, 0.082, 0.041, 0.032, 0.073, 0.054, 0.085, 0.034, 0.06, 0.0…	exon	CB2051-11-R01, CB2032-11-R01, CB2056-11-R01, CB2019-11-R01, CB2036-11-R01, CB2038-11-R01, CB3009-11-R01, CB2052-11-R01, CB2049-11-R01, CB2061-11-R01, CB2063-11-R01, CB3017-11-R01, CB3034-11-R01, CB2014-11-R01, CB2002-11-R01, CB2018-11-R01, CB2055-11-R01, CB2001-11-R01, CB2042-11-R01, CB3004-11-R01, CB2006-11-R01, CB3019-11-R01, CB3023-11-R01, CB3041-11-R01, CB2026-11-R01, CB2031-11-R01, CB2048-11…
chr1(+):107324282-107324922	NTNG1	179, 76, 51, 44, 42, 41, 37, 31, 27, 24, 22, 20, 18, 18, 17, 15, 15, 15, 14, 13, 10, 10, 10, 10, 10, 9, 9, 8, 8, 8, 8, 8, 7, 7, 7, 7, 6, 6, 6, 6, 5, 4, 4, 4, 3, 3, 3, 3, 3, 2, 2, 2, 2, 2, 2, 2	1176, 181, 814, 393, 368, 512, 321, 170, 308, 411, 222, 201, 222, 316, 275, 243, 386, 152, 284, 73, 216, 66, 178, 351, 698, 413, 298, 66, 144, 56, 83, 76, 45, 60, 152, 130, 286, 159, 166, 51, 200, 115, 97, 78, 2, 34, 168, 39, 63, 169, 31, 32, 43, 86, 39, 31	0.233, 0.456, 0.111, 0.183, 0.186, 0.138, 0.187, 0.267, 0.149, 0.105, 0.165, 0.166, 0.14, 0.102, 0.11, 0.11, 0.072, 0.165, 0.09, 0.263, 0.085, 0.233, 0.101, 0.054, 0.028, 0.042, 0.057, 0.195, 0.1, 0.222, 0.162, 0.174, 0.237, 0.189, 0.084, 0.097, 0.04, 0.07, 0.067, 0.19, 0.048, 0.065, 0.076, 0.093, 0.75, 0.15, 0.034, 0.133, 0.087, 0.023, 0.114, 0.111, 0.085, 0.044, 0.093, 0.114	exon	CB3004-11-R01, CB2051-11-R01, CB2060-11-R01, CB2038-11-R01, CB2036-11-R01, CB2046-11-R01, CB2061-11-R01, CB3007-11-R01, CB2020-11-R01, CB3029-11-R01, CB2015-11-R01, CB2005-11-R01, CB2017-11-R01, CB2065-11-R01, CB2016-11-R01, CB2054-11-R01, CB2057-11-R01, CB3009-11-R01, CB2007-11-R01, CB3034-11-R01, CB2006-11-R01, CB2018-11-R01, CB3003-11-R01, CB3017-11-R01, CB3039-11-R01, CB3014-11-R01, CB3023-11…
chr12(-):111554158-111555919	ATXN2	178, 143, 122, 119, 119, 113, 111, 109, 94, 90, 83, 81, 80, 71, 57, 55, 54, 54, 51, 50, 48, 46, 44, 43, 41, 40, 40, 37, 37, 36, 34, 34, 31, 31, 28, 28, 28, 26, 26, 26, 25, 25, 25, 24, 23, 22, 22, 22, 21, 21, 20, 20, 20, 19, 18, 18, 16, 15, 15, 14, 14, 14, 13, 13, 12, 12, 11, 11, 10, 10, 10, 9, 9, 8, 7, 7, 7, 7, 5, 5, 4, 4, 3, 3	280, 388, 226, 409, 232, 344, 510, 199, 223, 373, 253, 378, 222, 174, 168, 188, 310, 301, 216, 190, 163, 281, 152, 273, 195, 222, 359, 304, 289, 121, 466, 212, 167, 146, 197, 282, 151, 193, 163, 203, 173, 94, 166, 113, 265, 172, 185, 273, 183, 219, 211, 201, 183, 157, 300, 165, 125, 151, 216, 168, 153, 110, 74, 133, 139, 109, 186, 199, 159, 170, 238, 131, 134, 223, 123, 109, 137, 136, 89, 213, 19…	0.56, 0.424, 0.519, 0.368, 0.506, 0.396, 0.303, 0.523, 0.457, 0.325, 0.396, 0.3, 0.419, 0.449, 0.404, 0.369, 0.258, 0.264, 0.321, 0.345, 0.371, 0.247, 0.367, 0.24, 0.296, 0.265, 0.182, 0.196, 0.204, 0.373, 0.127, 0.243, 0.271, 0.298, 0.221, 0.166, 0.271, 0.212, 0.242, 0.204, 0.224, 0.347, 0.231, 0.298, 0.148, 0.204, 0.192, 0.139, 0.187, 0.161, 0.159, 0.166, 0.179, 0.195, 0.107, 0.179, 0.204, 0.16…	exon	CB2051-11-R01, CB2016-11-R01, CB3019-11-R01, CB2018-11-R01, CB2048-11-R01, CB2049-11-R01, CB3023-11-R01, CB3007-11-R01, CB2052-11-R01, CB2036-11-R01, CB3027-11-R01, CB2032-11-R01, CB2038-11-R01, CB2002-11-R01, CB2010-11-R01, CB3043-11-R01, CB3015-11-R01, CB3021-11-R01, CB3022-11-R01, CB3002-11-R01, CB3013-11-R01, CB3012-11-R01, CB2059-11-R01, CB3039-11-R01, CB2014-11-R01, CB2017-11-R01, CB3017-11…
chr18(+):12999421-13019206	CEP192	178, 80, 65, 63, 60, 57, 53, 49, 49, 48, 47, 46, 46, 38, 37, 37, 37, 36, 36, 35, 35, 34, 33, 32, 30, 30, 30, 29, 28, 28, 28, 27, 27, 26, 26, 25, 25, 25, 25, 25, 24, 24, 23, 22, 22, 20, 20, 20, 20, 20, 20, 19, 19, 19, 18, 17, 17, 17, 16, 16, 14, 14, 14, 14, 14, 14, 12, 12, 11, 11, 11, 11, 11, 10, 10, 10, 10, 9, 9, 8, 8, 7, 6, 6, 6, 5, 5, 4, 4, 4, 4, 4, 4, 4, 2	1073, 450, 240, 782, 345, 467, 300, 585, 271, 283, 366, 239, 278, 279, 252, 301, 163, 219, 353, 251, 243, 206, 249, 217, 371, 216, 341, 213, 342, 188, 380, 255, 148, 346, 199, 167, 182, 399, 189, 316, 373, 280, 174, 255, 207, 264, 251, 210, 124, 163, 193, 159, 286, 225, 210, 280, 103, 238, 212, 437, 137, 194, 143, 184, 183, 199, 160, 171, 262, 199, 253, 164, 200, 149, 149, 107, 225, 299, 208, 165…	0.249, 0.262, 0.351, 0.139, 0.258, 0.196, 0.261, 0.143, 0.266, 0.253, 0.204, 0.278, 0.249, 0.214, 0.227, 0.197, 0.312, 0.247, 0.169, 0.218, 0.224, 0.248, 0.21, 0.228, 0.139, 0.217, 0.15, 0.214, 0.141, 0.23, 0.128, 0.175, 0.267, 0.131, 0.207, 0.23, 0.216, 0.111, 0.209, 0.137, 0.114, 0.146, 0.209, 0.147, 0.175, 0.132, 0.137, 0.16, 0.244, 0.197, 0.172, 0.193, 0.117, 0.144, 0.146, 0.108, 0.248, 0.125…	exon	CB3030-11-R01, CB2036-11-R01, CB2023-11-R01, CB2013-11-R01, CB3012-11-R01, CB2018-11-R01, CB2034-11-R01, CB2016-11-R01, CB2051-11-R01, CB2038-11-R01, CB3007-11-R01, CB2003-11-R01, CB3020-11-R01, CB2056-11-R01, CB2007-11-R01, CB3002-11-R01, CB3008-11-R01, CB2047-11-R01, CB3010-11-R01, CB2052-11-R01, CB3023-11-R01, CB3031-11-R01, CB2045-11-R01, CB2032-11-R01, CB2002-11-R01, CB2015-11-R01, CB3019-11…
chr18(+):58934433-58953799	ZNF532	177, 152, 147, 134, 124, 101, 97, 90, 77, 76, 76, 72, 69, 65, 65, 62, 55, 53, 50, 49, 48, 47, 47, 45, 45, 45, 45, 43, 42, 42, 41, 40, 37, 36, 36, 32, 32, 32, 30, 29, 29, 29, 29, 29, 28, 27, 27, 27, 26, 25, 25, 25, 24, 23, 23, 22, 22, 22, 22, 22, 21, 21, 20, 20, 19, 19, 19, 19, 18, 17, 17, 17, 17, 16, 16, 16, 16, 15, 14, 13, 13, 12, 12, 11, 11, 10, 10, 10, 10, 9, 9, 9, 8, 7, 5, 5, 3	486, 410, 959, 284, 629, 282, 309, 398, 273, 510, 188, 189, 349, 412, 242, 488, 352, 237, 226, 267, 365, 389, 254, 394, 421, 278, 320, 257, 465, 186, 188, 198, 321, 413, 228, 221, 261, 150, 306, 197, 272, 257, 255, 197, 391, 189, 403, 118, 629, 260, 232, 160, 269, 340, 194, 158, 234, 268, 140, 174, 217, 195, 181, 294, 570, 232, 275, 340, 219, 163, 190, 154, 288, 127, 262, 327, 180, 178, 155, 127,…	0.421, 0.426, 0.235, 0.486, 0.283, 0.417, 0.386, 0.311, 0.361, 0.23, 0.447, 0.432, 0.283, 0.24, 0.349, 0.203, 0.238, 0.309, 0.307, 0.268, 0.208, 0.195, 0.27, 0.186, 0.176, 0.245, 0.22, 0.251, 0.153, 0.311, 0.304, 0.288, 0.187, 0.148, 0.24, 0.225, 0.197, 0.299, 0.164, 0.227, 0.176, 0.184, 0.185, 0.227, 0.125, 0.222, 0.118, 0.314, 0.076, 0.161, 0.177, 0.238, 0.151, 0.119, 0.192, 0.218, 0.158, 0.141…	exon	CB2032-11-R01, CB3004-11-R01, CB2056-11-R01, CB2051-11-R01, CB2001-11-R01, CB2045-11-R01, CB2033-11-R01, CB2052-11-R01, CB2049-11-R01, CB2036-11-R01, CB3030-11-R01, CB2038-11-R01, CB2062-11-R01, CB3005-11-R01, CB3007-11-R01, CB3038-11-R01, CB2053-11-R01, CB2048-11-R01, CB2019-11-R01, CB2034-11-R01, CB2047-11-R01, CB2012-11-R01, CB2055-11-R01, CB2014-11-R01, CB2018-11-R01, CB3018-11-R01, CB3043-11…
chr9(+):93471141-93498886	FAM120A	177, 162, 126, 125, 120, 105, 100, 95, 90, 84, 82, 73, 69, 67, 64, 62, 61, 58, 56, 55, 54, 51, 50, 50, 49, 49, 48, 46, 46, 45, 45, 40, 39, 38, 37, 37, 37, 37, 37, 36, 36, 36, 35, 34, 33, 32, 32, 31, 30, 30, 30, 30, 29, 29, 29, 29, 27, 25, 25, 25, 25, 25, 24, 24, 24, 23, 22, 20, 20, 20, 19, 19, 19, 18, 18, 17, 17, 16, 15, 15, 15, 14, 14, 14, 14, 14, 13, 13, 12, 12, 10, 8, 8, 6, 3	574, 272, 726, 444, 409, 300, 297, 122, 308, 118, 181, 258, 444, 164, 414, 84, 130, 281, 605, 230, 230, 416, 313, 320, 214, 281, 294, 287, 262, 117, 200, 190, 82, 180, 164, 169, 101, 443, 284, 132, 177, 148, 155, 212, 123, 185, 116, 198, 116, 270, 134, 449, 153, 275, 104, 230, 190, 253, 284, 127, 197, 160, 199, 124, 173, 261, 132, 173, 188, 197, 190, 100, 128, 128, 93, 318, 150, 120, 133, 209, 12…	0.381, 0.544, 0.258, 0.36, 0.37, 0.412, 0.402, 0.609, 0.369, 0.587, 0.475, 0.361, 0.237, 0.45, 0.236, 0.596, 0.484, 0.292, 0.156, 0.324, 0.32, 0.197, 0.242, 0.238, 0.314, 0.259, 0.246, 0.243, 0.26, 0.435, 0.31, 0.296, 0.487, 0.297, 0.311, 0.305, 0.423, 0.143, 0.207, 0.353, 0.289, 0.327, 0.311, 0.243, 0.349, 0.257, 0.356, 0.238, 0.341, 0.182, 0.309, 0.118, 0.275, 0.174, 0.358, 0.201, 0.221, 0.165,…	exon	CB2032-11-R01, CB2051-11-R01, CB2056-11-R01, CB2018-11-R01, CB3038-11-R01, CB2005-11-R01, CB2034-11-R01, CB3007-11-R01, CB3004-11-R01, CB3019-11-R01, CB2038-11-R01, CB2052-11-R01, CB2036-11-R01, CB3009-11-R01, CB2006-11-R01, CB2002-11-R01, CB3012-11-R01, CB2025-11-R01, CB2013-11-R01, CB2048-11-R01, CB2050-11-R01, CB2001-11-R01, CB3017-11-R01, CB3039-11-R01, CB2049-11-R01, CB2064-11-R01, CB3030-11…
chr10(+):84371014-84373815	CCSER2	176, 79, 71, 53, 53, 51, 49, 45, 40, 40, 38, 38, 35, 35, 35, 33, 32, 31, 29, 29, 28, 27, 27, 27, 25, 24, 24, 24, 23, 23, 22, 22, 22, 22, 21, 20, 19, 17, 17, 16, 16, 16, 16, 15, 15, 15, 14, 13, 13, 12, 12, 12, 12, 12, 12, 12, 11, 11, 11, 11, 10, 10, 10, 10, 10, 9, 9, 8, 8, 7, 7, 6, 6, 6, 6, 5, 5, 4, 4, 4, 4, 4, 4, 4, 3, 3	586, 783, 478, 482, 668, 409, 429, 758, 380, 907, 1396, 349, 485, 461, 657, 376, 605, 398, 355, 639, 412, 562, 287, 430, 327, 399, 407, 364, 306, 402, 787, 432, 513, 297, 161, 311, 305, 190, 384, 262, 321, 452, 300, 370, 216, 254, 261, 280, 341, 265, 412, 291, 549, 335, 434, 376, 449, 342, 285, 257, 498, 278, 332, 365, 166, 367, 353, 209, 360, 192, 376, 427, 227, 92, 389, 169, 372, 179, 290, 135,…	0.375, 0.168, 0.229, 0.18, 0.137, 0.2, 0.186, 0.106, 0.174, 0.081, 0.052, 0.179, 0.126, 0.132, 0.096, 0.149, 0.096, 0.135, 0.14, 0.083, 0.12, 0.088, 0.158, 0.112, 0.133, 0.107, 0.105, 0.117, 0.131, 0.103, 0.053, 0.092, 0.079, 0.129, 0.207, 0.114, 0.111, 0.152, 0.081, 0.109, 0.091, 0.066, 0.096, 0.075, 0.122, 0.106, 0.097, 0.085, 0.071, 0.083, 0.055, 0.076, 0.042, 0.067, 0.052, 0.06, 0.047, 0.06, …	exon	CB2051-11-R01, CB2002-11-R01, CB3007-11-R01, CB2012-11-R01, CB3019-11-R01, CB2038-11-R01, CB2018-11-R01, CB2019-11-R01, CB3009-11-R01, CB3023-11-R01, CB2056-11-R01, CB3030-11-R01, CB2032-11-R01, CB2046-11-R01, CB3012-11-R01, CB2055-11-R01, CB2007-11-R01, CB2049-11-R01, CB2021-11-R01, CB2036-11-R01, CB3003-11-R01, CB2016-11-R01, CB2017-11-R01, CB2048-11-R01, CB3002-11-R01, CB2005-11-R01, CB2039-11…
chr8(+):30101898-30104486	LEPROTL1	176, 153, 79, 75, 56, 53, 49, 46, 41, 39, 35, 34, 32, 31, 31, 26, 25, 25, 24, 24, 24, 22, 22, 22, 22, 21, 21, 20, 18, 18, 17, 17, 17, 17, 17, 16, 16, 16, 15, 15, 15, 14, 14, 14, 13, 12, 12, 12, 11, 11, 11, 10, 10, 10, 10, 9, 9, 9, 9, 9, 9, 9, 9, 8, 8, 8, 8, 8, 8, 7, 7, 7, 7, 6, 6, 6, 6, 6, 5, 5, 5, 5, 5, 5, 4, 4, 4, 4, 3, 3, 3, 3, 2, 2	765, 317, 868, 997, 693, 1048, 407, 316, 564, 738, 343, 533, 364, 205, 254, 438, 552, 302, 492, 429, 195, 241, 393, 318, 451, 277, 370, 417, 411, 202, 486, 593, 355, 271, 390, 225, 248, 344, 348, 267, 319, 261, 157, 279, 356, 842, 420, 221, 320, 158, 197, 355, 184, 595, 518, 297, 455, 310, 198, 167, 332, 276, 347, 131, 310, 304, 659, 310, 481, 379, 429, 384, 398, 198, 355, 161, 270, 231, 238, 379…	0.315, 0.491, 0.154, 0.131, 0.139, 0.092, 0.194, 0.225, 0.127, 0.096, 0.169, 0.113, 0.15, 0.232, 0.196, 0.106, 0.083, 0.142, 0.089, 0.101, 0.198, 0.154, 0.101, 0.122, 0.089, 0.132, 0.102, 0.088, 0.081, 0.151, 0.065, 0.054, 0.087, 0.111, 0.08, 0.125, 0.114, 0.085, 0.079, 0.101, 0.086, 0.097, 0.151, 0.091, 0.068, 0.028, 0.054, 0.098, 0.064, 0.122, 0.1, 0.053, 0.098, 0.033, 0.037, 0.057, 0.038, 0.05…	exon	CB2051-11-R01, CB2032-11-R01, CB2036-11-R01, CB3004-11-R01, CB2052-11-R01, CB2001-11-R01, CB2048-11-R01, CB2056-11-R01, CB2053-11-R01, CB2018-11-R01, CB2049-11-R01, CB3038-11-R01, CB2002-11-R01, CB2027-11-R01, CB3019-11-R01, CB3022-11-R01, CB2003-11-R01, CB3001-11-R01, CB2016-11-R01, CB2038-11-R01, CB2062-11-R01, CB2005-11-R01, CB2019-11-R01, CB2063-11-R01, CB3009-11-R01, CB3012-11-R01, CB3034-11…
chr17(+):78004170-78031842	TNRC6C	175, 57, 49, 48, 46, 40, 40, 36, 35, 32, 31, 31, 31, 31, 30, 28, 28, 27, 23, 20, 18, 17, 17, 17, 16, 15, 15, 13, 13, 13, 13, 13, 12, 12, 12, 12, 12, 11, 11, 11, 10, 10, 9, 9, 8, 8, 8, 8, 8, 7, 7, 7, 7, 6, 6, 6, 6, 6, 6, 6, 5, 5, 5, 5, 5, 5, 5, 4, 4, 4, 4, 4, 3, 3, 3, 3, 3, 3, 3, 2, 2, 2, 2, 2, 2	3021, 1022, 1069, 878, 612, 1116, 640, 2017, 759, 474, 871, 433, 595, 635, 308, 616, 584, 1830, 388, 1262, 235, 309, 289, 162, 715, 571, 549, 392, 483, 564, 486, 545, 445, 407, 414, 401, 269, 194, 307, 276, 479, 224, 217, 300, 389, 535, 429, 445, 271, 146, 404, 383, 409, 271, 124, 545, 204, 239, 218, 325, 205, 585, 259, 258, 282, 365, 153, 182, 292, 550, 288, 218, 96, 371, 307, 360, 234, 291, 207…	0.104, 0.1, 0.084, 0.099, 0.131, 0.067, 0.111, 0.034, 0.084, 0.119, 0.066, 0.125, 0.094, 0.089, 0.163, 0.083, 0.087, 0.029, 0.106, 0.031, 0.133, 0.099, 0.105, 0.173, 0.043, 0.05, 0.052, 0.062, 0.051, 0.044, 0.051, 0.046, 0.051, 0.056, 0.055, 0.056, 0.082, 0.102, 0.067, 0.074, 0.04, 0.082, 0.077, 0.057, 0.04, 0.029, 0.036, 0.035, 0.056, 0.087, 0.033, 0.035, 0.033, 0.042, 0.088, 0.022, 0.056, 0.048…	exon	CB2032-11-R01, CB2001-11-R01, CB2063-11-R01, CB2052-11-R01, CB2047-11-R01, CB2036-11-R01, CB3038-11-R01, CB2056-11-R01, CB2049-11-R01, CB3004-11-R01, CB2018-11-R01, CB2038-11-R01, CB2051-11-R01, CB2062-11-R01, CB3009-11-R01, CB2040-11-R01, CB3034-11-R01, CB3015-11-R01, CB2055-11-R01, CB2064-11-R01, CB3007-11-R01, CB2030-11-R01, CB3010-11-R01, CB3019-11-R01, CB2039-11-R01, CB2013-11-R01, CB2019-11…
chr3(-):170145423-170149244	PHC3	175, 104, 101, 101, 93, 72, 72, 64, 59, 58, 56, 54, 52, 51, 48, 47, 45, 45, 45, 43, 43, 42, 41, 38, 35, 34, 34, 34, 33, 33, 33, 32, 32, 32, 31, 31, 31, 29, 26, 26, 25, 25, 24, 24, 24, 23, 23, 23, 22, 21, 21, 21, 21, 20, 20, 20, 19, 19, 19, 19, 18, 18, 18, 17, 16, 16, 16, 15, 15, 14, 14, 14, 14, 14, 13, 13, 13, 12, 12, 12, 12, 11, 11, 11, 10, 10, 10, 9, 8, 6, 6, 6, 5, 5	890, 652, 832, 646, 442, 937, 288, 442, 545, 305, 433, 501, 411, 409, 496, 909, 639, 1069, 245, 497, 325, 296, 498, 380, 262, 420, 340, 425, 596, 359, 311, 381, 293, 290, 506, 272, 316, 548, 265, 361, 264, 269, 166, 339, 524, 282, 158, 402, 285, 449, 327, 209, 374, 287, 289, 249, 391, 284, 271, 296, 573, 370, 288, 166, 304, 452, 284, 334, 357, 228, 304, 332, 220, 221, 257, 245, 285, 265, 271, 371…	0.282, 0.242, 0.195, 0.238, 0.296, 0.133, 0.333, 0.225, 0.178, 0.276, 0.206, 0.177, 0.202, 0.2, 0.162, 0.094, 0.123, 0.078, 0.269, 0.148, 0.209, 0.221, 0.141, 0.167, 0.211, 0.139, 0.167, 0.138, 0.1, 0.155, 0.175, 0.144, 0.179, 0.181, 0.109, 0.186, 0.164, 0.096, 0.164, 0.126, 0.159, 0.157, 0.224, 0.124, 0.084, 0.14, 0.225, 0.103, 0.134, 0.086, 0.114, 0.167, 0.101, 0.122, 0.122, 0.138, 0.089, 0.118…	exon	CB2032-11-R01, CB2052-11-R01, CB2001-11-R01, CB3030-11-R01, CB2051-11-R01, CB2036-11-R01, CB3007-11-R01, CB3005-11-R01, CB2018-11-R01, CB2049-11-R01, CB2038-11-R01, CB3017-11-R01, CB3009-11-R01, CB2048-11-R01, CB3004-11-R01, CB3015-11-R01, CB2019-11-R01, CB2056-11-R01, CB3019-11-R01, CB3014-11-R01, CB3031-11-R01, CB3012-11-R01, CB2063-11-R01, CB3020-11-R01, CB3002-11-R01, CB2040-11-R01, CB2053-11…
chr1(-):205616478-205623891	ELK4	175, 128, 111, 103, 103, 59, 58, 57, 55, 52, 51, 48, 46, 45, 45, 43, 43, 42, 41, 40, 40, 39, 38, 38, 38, 37, 35, 33, 33, 33, 33, 32, 32, 30, 29, 29, 28, 28, 27, 27, 26, 26, 25, 25, 25, 25, 24, 24, 23, 22, 22, 22, 22, 22, 21, 20, 20, 19, 18, 17, 17, 16, 16, 16, 15, 14, 14, 14, 13, 13, 13, 12, 12, 12, 12, 12, 11, 10, 10, 10, 9, 9, 9, 8, 8, 8, 7, 7, 7, 7, 7, 6, 6, 6, 5, 5	142, 205, 322, 89, 149, 336, 133, 75, 107, 311, 326, 105, 120, 250, 115, 94, 132, 66, 149, 129, 127, 146, 249, 139, 140, 260, 204, 83, 52, 70, 101, 69, 79, 115, 78, 184, 92, 240, 200, 66, 125, 90, 75, 147, 58, 97, 141, 116, 70, 81, 61, 83, 64, 51, 53, 101, 77, 69, 53, 121, 53, 62, 142, 131, 78, 58, 55, 87, 67, 85, 110, 96, 60, 45, 83, 100, 105, 170, 68, 65, 44, 117, 71, 101, 87, 35, 147, 74, 93, …	0.711, 0.555, 0.408, 0.698, 0.58, 0.26, 0.466, 0.603, 0.507, 0.251, 0.238, 0.478, 0.434, 0.265, 0.439, 0.478, 0.394, 0.56, 0.355, 0.383, 0.386, 0.348, 0.234, 0.353, 0.352, 0.222, 0.255, 0.443, 0.559, 0.485, 0.395, 0.481, 0.448, 0.343, 0.426, 0.24, 0.378, 0.189, 0.213, 0.45, 0.294, 0.366, 0.4, 0.254, 0.463, 0.34, 0.254, 0.293, 0.397, 0.352, 0.419, 0.346, 0.407, 0.463, 0.442, 0.284, 0.342, 0.355, 0…	exon	CB2051-11-R01, CB2032-11-R01, CB2036-11-R01, CB2056-11-R01, CB3004-11-R01, CB2029-11-R01, CB2052-11-R01, CB3007-11-R01, CB3009-11-R01, CB2042-11-R01, CB2027-11-R01, CB2019-11-R01, CB3020-11-R01, CB3015-11-R01, CB3030-11-R01, CB2005-11-R01, CB2039-11-R01, CB3019-11-R01, CB2047-11-R01, CB2048-11-R01, CB2049-11-R01, CB2022-11-R01, CB2006-11-R01, CB2018-11-R01, CB2065-11-R01, CB2016-11-R01, CB2063-11…
chr22(+):45700282-45740538	ATXN10	175, 107, 86, 72, 71, 65, 58, 55, 54, 52, 49, 47, 42, 41, 37, 37, 37, 37, 36, 34, 34, 34, 32, 32, 31, 30, 30, 30, 30, 29, 29, 29, 29, 28, 28, 27, 27, 26, 26, 26, 26, 25, 25, 25, 24, 23, 22, 22, 21, 21, 21, 20, 20, 19, 18, 17, 17, 17, 17, 16, 15, 15, 15, 15, 14, 13, 13, 13, 13, 12, 12, 12, 12, 11, 10, 10, 10, 10, 10, 9, 9, 8, 8, 8, 7, 7, 6, 6, 6, 5, 4, 4, 4, 4	1571, 1355, 947, 1123, 1484, 1350, 2673, 1171, 1075, 1575, 1426, 1032, 1288, 1276, 2117, 686, 2418, 1522, 703, 1130, 1245, 870, 1443, 1503, 744, 1182, 652, 827, 1177, 741, 644, 1373, 1158, 1118, 819, 554, 1508, 1004, 935, 857, 1141, 1567, 924, 760, 1202, 1126, 1569, 1092, 1369, 771, 939, 752, 473, 797, 918, 845, 697, 824, 414, 1025, 2528, 603, 722, 1110, 778, 974, 546, 1482, 1544, 656, 1020, 836,…	0.182, 0.136, 0.154, 0.114, 0.087, 0.088, 0.042, 0.086, 0.091, 0.062, 0.064, 0.083, 0.061, 0.06, 0.034, 0.097, 0.03, 0.046, 0.093, 0.057, 0.052, 0.072, 0.042, 0.041, 0.077, 0.048, 0.084, 0.068, 0.049, 0.073, 0.083, 0.041, 0.048, 0.048, 0.064, 0.089, 0.035, 0.049, 0.053, 0.057, 0.044, 0.031, 0.051, 0.062, 0.038, 0.039, 0.027, 0.039, 0.03, 0.052, 0.043, 0.051, 0.078, 0.046, 0.038, 0.039, 0.047, 0.0…	exon	CB2051-11-R01, CB2002-11-R01, CB2032-11-R01, CB3020-11-R01, CB2038-11-R01, CB2003-11-R01, CB2056-11-R01, CB2048-11-R01, CB3007-11-R01, CB3012-11-R01, CB2034-11-R01, CB3022-11-R01, CB2019-11-R01, CB2004-11-R01, CB2018-11-R01, CB2028-11-R01, CB2052-11-R01, CB3030-11-R01, CB3033-11-R01, CB3003-11-R01, CB3023-11-R01, CB3034-11-R01, CB2012-11-R01, CB3004-11-R01, CB3009-11-R01, CB2007-11-R01, CB2021-11…
chr17(+):82563354-82568201	FOXK2	174, 100, 91, 89, 81, 75, 74, 68, 67, 63, 53, 52, 50, 48, 45, 45, 45, 44, 44, 43, 40, 39, 38, 37, 37, 36, 36, 36, 35, 35, 34, 33, 31, 30, 30, 30, 30, 30, 29, 28, 28, 24, 24, 24, 24, 23, 23, 23, 21, 20, 20, 19, 19, 18, 18, 17, 17, 17, 17, 16, 16, 16, 16, 15, 15, 15, 15, 14, 14, 14, 14, 13, 13, 13, 13, 12, 12, 12, 11, 11, 11, 11, 11, 11, 10, 10, 9, 8, 8, 7, 6, 6, 4, 4, 3, 2, 2	1840, 742, 1523, 835, 1470, 976, 511, 472, 449, 615, 654, 404, 687, 974, 640, 481, 538, 453, 809, 260, 405, 594, 625, 992, 646, 422, 381, 592, 395, 277, 358, 761, 367, 918, 203, 612, 217, 269, 1800, 790, 278, 235, 569, 224, 165, 174, 369, 301, 699, 102, 373, 354, 195, 297, 287, 383, 287, 195, 478, 603, 204, 328, 627, 360, 583, 142, 273, 215, 822, 193, 265, 93, 506, 465, 347, 592, 227, 196, 227, 4…	0.159, 0.212, 0.107, 0.176, 0.099, 0.133, 0.225, 0.224, 0.23, 0.17, 0.139, 0.205, 0.127, 0.09, 0.123, 0.158, 0.143, 0.163, 0.098, 0.249, 0.165, 0.116, 0.108, 0.069, 0.103, 0.146, 0.159, 0.108, 0.151, 0.202, 0.16, 0.08, 0.145, 0.061, 0.228, 0.089, 0.217, 0.182, 0.031, 0.066, 0.168, 0.17, 0.078, 0.176, 0.225, 0.209, 0.111, 0.133, 0.057, 0.282, 0.097, 0.097, 0.163, 0.108, 0.111, 0.082, 0.106, 0.148,…	exon	CB2032-11-R01, CB2051-11-R01, CB2018-11-R01, CB2036-11-R01, CB2001-11-R01, CB2056-11-R01, CB3038-11-R01, CB2005-11-R01, CB2012-11-R01, CB3004-11-R01, CB2052-11-R01, CB2055-11-R01, CB2063-11-R01, CB3015-11-R01, CB2013-11-R01, CB2019-11-R01, CB2045-11-R01, CB2030-11-R01, CB2033-11-R01, CB2059-11-R01, CB2043-11-R01, CB3009-11-R01, CB3028-11-R01, CB2049-11-R01, CB3017-11-R01, CB2038-11-R01, CB2057-11…
chr7(+):92294889-92319512	ANKIB1	174, 139, 125, 105, 104, 101, 95, 62, 48, 47, 46, 45, 41, 40, 40, 37, 35, 33, 33, 32, 32, 29, 28, 27, 27, 27, 26, 26, 26, 26, 26, 24, 23, 22, 21, 20, 19, 19, 19, 18, 18, 17, 15, 15, 15, 14, 14, 13, 13, 13, 13, 13, 13, 12, 12, 12, 12, 12, 11, 11, 11, 11, 11, 10, 10, 10, 10, 10, 10, 9, 8, 8, 8, 8, 7, 7, 7, 6, 6, 6, 6, 6, 6, 5, 5, 5, 5, 4, 4, 4, 4, 2	981, 1525, 3892, 647, 1061, 1057, 551, 567, 582, 452, 809, 415, 534, 586, 267, 342, 602, 897, 650, 697, 541, 461, 354, 619, 741, 645, 676, 328, 257, 580, 498, 625, 413, 679, 337, 598, 660, 268, 340, 347, 427, 449, 268, 338, 351, 315, 408, 591, 249, 317, 343, 919, 398, 450, 319, 192, 273, 204, 295, 182, 340, 325, 481, 409, 217, 623, 311, 390, 300, 362, 468, 263, 321, 449, 441, 247, 408, 325, 435, …	0.262, 0.154, 0.06, 0.245, 0.164, 0.16, 0.256, 0.179, 0.142, 0.172, 0.102, 0.178, 0.133, 0.12, 0.231, 0.178, 0.104, 0.069, 0.092, 0.084, 0.106, 0.112, 0.137, 0.08, 0.068, 0.077, 0.071, 0.137, 0.168, 0.082, 0.095, 0.071, 0.1, 0.061, 0.111, 0.063, 0.054, 0.124, 0.101, 0.094, 0.078, 0.07, 0.101, 0.082, 0.079, 0.082, 0.064, 0.042, 0.095, 0.076, 0.07, 0.028, 0.061, 0.051, 0.07, 0.111, 0.081, 0.105, 0.…	exon	CB2051-11-R01, CB3038-11-R01, CB2056-11-R01, CB2038-11-R01, CB2032-11-R01, CB2019-11-R01, CB2002-11-R01, CB2015-11-R01, CB2005-11-R01, CB3013-11-R01, CB2052-11-R01, CB3019-11-R01, CB3020-11-R01, CB3004-11-R01, CB3009-11-R01, CB3012-11-R01, CB2048-11-R01, CB2036-11-R01, CB3039-11-R01, CB2016-11-R01, CB2057-11-R01, CB3045-11-R01, CB2060-11-R01, CB2001-11-R01, CB2006-11-R01, CB3046-11-R01, CB2018-11…
chr12(-):111552280-111555919	ATXN2	173, 152, 146, 144, 128, 116, 115, 108, 103, 101, 99, 95, 89, 88, 81, 79, 77, 74, 71, 70, 69, 68, 67, 65, 64, 62, 58, 54, 53, 53, 49, 48, 48, 48, 45, 45, 44, 43, 43, 40, 39, 39, 35, 34, 33, 33, 33, 32, 32, 32, 31, 30, 29, 28, 28, 27, 27, 27, 26, 26, 26, 26, 26, 23, 23, 22, 21, 21, 21, 20, 20, 20, 19, 19, 18, 18, 18, 17, 16, 15, 15, 12, 11, 9, 9, 7, 6, 6, 5, 4, 3	226, 550, 699, 236, 357, 566, 576, 326, 781, 414, 371, 339, 289, 310, 308, 546, 280, 392, 266, 494, 381, 300, 498, 125, 436, 363, 415, 684, 344, 276, 726, 328, 178, 343, 241, 304, 424, 268, 283, 513, 284, 278, 255, 320, 279, 212, 254, 188, 389, 304, 296, 144, 328, 198, 289, 263, 250, 173, 368, 158, 386, 265, 121, 186, 259, 256, 170, 503, 226, 284, 184, 207, 527, 504, 248, 305, 367, 144, 234, 220,…	0.605, 0.356, 0.295, 0.55, 0.418, 0.291, 0.285, 0.399, 0.209, 0.328, 0.348, 0.359, 0.381, 0.362, 0.345, 0.224, 0.355, 0.274, 0.348, 0.221, 0.266, 0.312, 0.212, 0.51, 0.227, 0.255, 0.218, 0.136, 0.236, 0.277, 0.119, 0.226, 0.35, 0.219, 0.272, 0.228, 0.172, 0.243, 0.233, 0.135, 0.215, 0.219, 0.215, 0.175, 0.191, 0.237, 0.206, 0.254, 0.141, 0.174, 0.173, 0.294, 0.15, 0.22, 0.162, 0.17, 0.178, 0.238,…	exon	CB3030-11-R01, CB2036-11-R01, CB3023-11-R01, CB3019-11-R01, CB2051-11-R01, CB2016-11-R01, CB2018-11-R01, CB2038-11-R01, CB3038-11-R01, CB3031-11-R01, CB2034-11-R01, CB2005-11-R01, CB3007-11-R01, CB3004-11-R01, CB2003-11-R01, CB2032-11-R01, CB2002-11-R01, CB3029-11-R01, CB2012-11-R01, CB3017-11-R01, CB3012-11-R01, CB2048-11-R01, CB2049-11-R01, CB3009-11-R01, CB2052-11-R01, CB3027-11-R01, CB3039-11…
chr21(+):29321221-29329693	BACH1	172, 143, 134, 121, 112, 109, 108, 107, 106, 83, 80, 78, 78, 77, 75, 73, 71, 64, 64, 64, 62, 61, 60, 59, 59, 58, 58, 56, 55, 53, 52, 50, 49, 49, 48, 47, 47, 47, 46, 44, 44, 42, 42, 41, 41, 37, 37, 37, 37, 36, 36, 34, 34, 34, 33, 33, 33, 32, 32, 31, 29, 29, 29, 28, 28, 26, 26, 26, 26, 26, 25, 24, 22, 21, 20, 20, 20, 20, 19, 19, 19, 18, 18, 18, 18, 17, 15, 15, 15, 15, 15, 14, 14, 13, 13, 11, 6	265, 206, 192, 350, 178, 164, 207, 170, 120, 293, 243, 173, 376, 234, 329, 172, 197, 96, 174, 136, 145, 114, 158, 134, 314, 161, 93, 244, 108, 192, 223, 144, 201, 116, 241, 260, 224, 143, 222, 111, 144, 124, 116, 87, 84, 71, 164, 183, 267, 113, 97, 134, 89, 120, 133, 321, 188, 91, 96, 112, 222, 92, 97, 101, 193, 163, 222, 146, 126, 82, 99, 79, 145, 123, 150, 100, 204, 144, 85, 175, 115, 182, 177,…	0.565, 0.581, 0.583, 0.409, 0.557, 0.571, 0.511, 0.557, 0.639, 0.362, 0.397, 0.474, 0.293, 0.397, 0.313, 0.459, 0.419, 0.571, 0.424, 0.485, 0.461, 0.517, 0.432, 0.468, 0.273, 0.419, 0.555, 0.315, 0.505, 0.356, 0.318, 0.41, 0.328, 0.458, 0.285, 0.266, 0.296, 0.397, 0.293, 0.442, 0.379, 0.404, 0.42, 0.485, 0.494, 0.51, 0.311, 0.288, 0.217, 0.389, 0.426, 0.337, 0.433, 0.362, 0.332, 0.171, 0.26, 0.41…	exon	CB2032-11-R01, CB2056-11-R01, CB3019-11-R01, CB2036-11-R01, CB3004-11-R01, CB3023-11-R01, CB3007-11-R01, CB2052-11-R01, CB2002-11-R01, CB2018-11-R01, CB2005-11-R01, CB2047-11-R01, CB3030-11-R01, CB2049-11-R01, CB2001-11-R01, CB2019-11-R01, CB2051-11-R01, CB2038-11-R01, CB3002-11-R01, CB3021-11-R01, CB2046-11-R01, CB3009-11-R01, CB3038-11-R01, CB2007-11-R01, CB2016-11-R01, CB3012-11-R01, CB3033-11…
chr10(+):68644698-68647005	TET1	171, 115, 105, 104, 89, 80, 77, 68, 65, 62, 59, 57, 57, 57, 56, 54, 54, 54, 53, 49, 42, 42, 42, 42, 41, 40, 39, 37, 37, 37, 36, 35, 34, 32, 31, 31, 29, 29, 28, 27, 27, 26, 26, 25, 24, 24, 24, 24, 23, 23, 23, 22, 20, 20, 20, 19, 19, 19, 19, 19, 18, 18, 18, 17, 17, 17, 16, 16, 16, 15, 15, 15, 14, 14, 14, 13, 13, 13, 13, 13, 12, 12, 12, 11, 11, 11, 10, 10, 10, 10, 9, 7, 7, 7, 5, 4, 4, 3	654, 225, 231, 324, 314, 258, 228, 114, 319, 284, 266, 138, 348, 231, 165, 167, 166, 369, 370, 218, 382, 359, 110, 355, 128, 378, 256, 468, 187, 208, 200, 167, 101, 233, 183, 146, 189, 320, 304, 193, 233, 151, 231, 296, 206, 117, 106, 172, 129, 162, 108, 303, 107, 230, 222, 217, 148, 185, 132, 254, 156, 261, 267, 140, 252, 115, 239, 241, 162, 129, 111, 128, 132, 143, 76, 306, 172, 204, 159, 111, …	0.343, 0.505, 0.476, 0.391, 0.362, 0.383, 0.403, 0.544, 0.29, 0.304, 0.307, 0.452, 0.247, 0.33, 0.404, 0.393, 0.394, 0.226, 0.223, 0.31, 0.18, 0.19, 0.433, 0.191, 0.39, 0.175, 0.234, 0.137, 0.284, 0.262, 0.265, 0.295, 0.402, 0.215, 0.253, 0.298, 0.235, 0.153, 0.156, 0.219, 0.188, 0.256, 0.184, 0.145, 0.189, 0.291, 0.312, 0.218, 0.263, 0.221, 0.299, 0.127, 0.272, 0.148, 0.153, 0.149, 0.204, 0.17, …	exon	CB2001-11-R01, CB2052-11-R01, CB2051-11-R01, CB2002-11-R01, CB2033-11-R01, CB2048-11-R01, CB2045-11-R01, CB2032-11-R01, CB3010-11-R01, CB2014-11-R01, CB2012-11-R01, CB2049-11-R01, CB3012-11-R01, CB3016-11-R01, CB3030-11-R01, CB2038-11-R01, CB3013-11-R01, CB3043-11-R01, CB2056-11-R01, CB2036-11-R01, CB2018-11-R01, CB2040-11-R01, CB3004-11-R01, CB3021-11-R01, CB3033-11-R01, CB3028-11-R01, CB2043-11…
chr1(-):97679095-97721671	DPYD	171, 51, 23, 20, 20, 19, 19, 18, 18, 17, 15, 13, 13, 13, 11, 10, 10, 9, 9, 8, 8, 7, 7, 6, 6, 5, 5, 4, 4, 4, 4, 4, 3, 3, 2, 2, 2, 2, 2, 2, 2, 2	1313, 597, 350, 517, 801, 894, 257, 290, 488, 539, 570, 367, 346, 590, 266, 739, 375, 552, 743, 634, 578, 660, 199, 191, 330, 442, 389, 655, 151, 474, 141, 349, 133, 125, 390, 304, 474, 273, 222, 536, 263, 242	0.207, 0.146, 0.116, 0.072, 0.048, 0.041, 0.129, 0.11, 0.069, 0.059, 0.05, 0.066, 0.07, 0.042, 0.076, 0.026, 0.051, 0.032, 0.024, 0.025, 0.027, 0.021, 0.066, 0.059, 0.035, 0.022, 0.025, 0.012, 0.05, 0.017, 0.054, 0.022, 0.043, 0.046, 0.01, 0.013, 0.008, 0.014, 0.018, 0.007, 0.015, 0.016	exon	CB2015-11-R01, CB2005-11-R01, CB2052-11-R01, CB2007-11-R01, CB2056-11-R01, CB2017-11-R01, CB3004-11-R01, CB2032-11-R01, CB2046-11-R01, CB2051-11-R01, CB3020-11-R01, CB2019-11-R01, CB2021-11-R01, CB2044-11-R01, CB2058-11-R01, CB2036-11-R01, CB3031-11-R01, CB2038-11-R01, CB2060-11-R01, CB3007-11-R01, CB3014-11-R01, CB2059-11-R01, CB2061-11-R01, CB2031-11-R01, CB2055-11-R01, CB2020-11-R01, CB3044-11…
chr3(+):56592970-56594028	CCDC66	171, 152, 130, 104, 90, 86, 84, 83, 82, 81, 75, 74, 73, 73, 71, 68, 66, 64, 64, 63, 61, 60, 59, 58, 54, 53, 52, 50, 50, 45, 43, 43, 43, 43, 42, 42, 42, 42, 41, 41, 41, 41, 39, 38, 38, 38, 37, 37, 37, 37, 37, 36, 36, 36, 36, 35, 35, 34, 34, 33, 33, 32, 31, 30, 29, 29, 29, 29, 29, 29, 28, 27, 26, 26, 25, 25, 24, 22, 20, 20, 20, 20, 19, 19, 19, 18, 18, 17, 15, 12, 11, 9, 9, 7, 7, 2	673, 201, 657, 379, 478, 475, 425, 645, 327, 407, 308, 251, 422, 751, 261, 520, 260, 387, 351, 555, 240, 418, 644, 362, 340, 315, 206, 288, 189, 330, 288, 314, 187, 591, 347, 213, 212, 200, 240, 547, 681, 208, 281, 331, 296, 345, 247, 188, 305, 242, 269, 233, 178, 273, 255, 274, 236, 329, 247, 496, 216, 157, 360, 196, 250, 204, 323, 169, 166, 201, 316, 125, 351, 162, 345, 131, 217, 187, 181, 194,…	0.337, 0.602, 0.284, 0.354, 0.274, 0.266, 0.283, 0.205, 0.334, 0.285, 0.328, 0.371, 0.257, 0.163, 0.352, 0.207, 0.337, 0.249, 0.267, 0.185, 0.337, 0.223, 0.155, 0.243, 0.241, 0.252, 0.335, 0.258, 0.346, 0.214, 0.23, 0.215, 0.315, 0.127, 0.195, 0.283, 0.284, 0.296, 0.255, 0.13, 0.107, 0.283, 0.217, 0.187, 0.204, 0.181, 0.231, 0.282, 0.195, 0.234, 0.216, 0.236, 0.288, 0.209, 0.22, 0.203, 0.229, 0.1…	exon	CB2036-11-R01, CB2051-11-R01, CB2001-11-R01, CB2038-11-R01, CB3030-11-R01, CB2019-11-R01, CB2012-11-R01, CB2018-11-R01, CB3012-11-R01, CB3013-11-R01, CB3023-11-R01, CB2032-11-R01, CB3005-11-R01, CB3014-11-R01, CB2002-11-R01, CB2056-11-R01, CB3007-11-R01, CB2016-11-R01, CB3010-11-R01, CB3017-11-R01, CB3020-11-R01, CB3018-11-R01, CB2013-11-R01, CB2052-11-R01, CB3002-11-R01, CB3001-11-R01, CB3009-11…
chr4(+):182323946-182346929	TENM3	171, 50, 34, 30, 28, 27, 25, 21, 20, 20, 19, 17, 17, 16, 13, 12, 12, 12, 11, 11, 11, 10, 10, 9, 9, 8, 8, 8, 8, 7, 7, 6, 6, 6, 5, 5, 4, 4, 4, 4, 4, 4, 4, 3, 3, 3, 3, 3, 3, 3, 3, 2, 2, 2, 2, 2, 2, 2, 2, 2	12290, 831, 1926, 884, 2108, 916, 1933, 1723, 1056, 1137, 1551, 207, 2050, 269, 362, 1244, 636, 716, 319, 708, 975, 778, 979, 548, 1168, 718, 515, 1370, 344, 235, 501, 997, 782, 1309, 359, 280, 672, 329, 508, 432, 394, 394, 259, 315, 371, 278, 342, 231, 445, 313, 395, 300, 257, 408, 301, 636, 284, 392, 470, 438	0.027, 0.107, 0.034, 0.064, 0.026, 0.056, 0.025, 0.024, 0.036, 0.034, 0.024, 0.141, 0.016, 0.106, 0.067, 0.019, 0.036, 0.032, 0.065, 0.03, 0.022, 0.025, 0.02, 0.032, 0.015, 0.022, 0.03, 0.012, 0.044, 0.056, 0.027, 0.012, 0.015, 0.009, 0.027, 0.034, 0.012, 0.024, 0.016, 0.018, 0.02, 0.02, 0.03, 0.019, 0.016, 0.021, 0.017, 0.025, 0.013, 0.019, 0.015, 0.013, 0.015, 0.01, 0.013, 0.006, 0.014, 0.01, 0…	exon	CB2056-11-R01, CB2036-11-R01, CB2004-11-R01, CB2015-11-R01, CB2018-11-R01, CB2051-11-R01, CB2044-11-R01, CB3020-11-R01, CB2002-11-R01, CB2046-11-R01, CB3039-11-R01, CB2052-11-R01, CB2060-11-R01, CB2019-11-R01, CB2005-11-R01, CB2024-11-R01, CB2059-11-R01, CB3004-11-R01, CB2043-11-R01, CB3018-11-R01, CB3033-11-R01, CB2017-11-R01, CB2038-11-R01, CB3017-11-R01, CB3046-11-R01, CB2007-11-R01, CB2054-11…
chr2(-):54982515-54987698	RTN4	167, 132, 111, 75, 74, 53, 50, 43, 42, 40, 35, 35, 33, 32, 31, 30, 29, 28, 28, 27, 27, 27, 27, 27, 25, 25, 24, 24, 23, 22, 21, 21, 20, 19, 18, 17, 17, 17, 16, 16, 16, 15, 15, 15, 14, 14, 14, 14, 14, 13, 13, 12, 12, 12, 12, 12, 11, 11, 10, 10, 10, 9, 9, 9, 8, 8, 8, 8, 8, 7, 7, 7, 7, 6, 6, 6, 6, 5, 5, 5, 5, 5, 5, 4, 4, 4, 4, 3, 3, 2	1933, 604, 619, 556, 2391, 854, 1141, 1857, 1492, 1413, 1104, 780, 367, 420, 1316, 602, 1084, 739, 828, 1421, 1432, 1439, 701, 854, 728, 831, 845, 903, 684, 785, 570, 1234, 1259, 450, 791, 846, 721, 638, 387, 552, 1157, 375, 373, 802, 1279, 561, 1493, 429, 408, 1024, 450, 667, 889, 519, 708, 595, 751, 459, 663, 242, 667, 1426, 499, 412, 544, 399, 1167, 745, 642, 647, 732, 1048, 243, 404, 798, 847…	0.147, 0.304, 0.264, 0.212, 0.058, 0.11, 0.081, 0.044, 0.053, 0.054, 0.06, 0.082, 0.152, 0.132, 0.045, 0.091, 0.051, 0.07, 0.063, 0.037, 0.036, 0.036, 0.072, 0.059, 0.064, 0.057, 0.054, 0.05, 0.063, 0.053, 0.069, 0.033, 0.031, 0.078, 0.044, 0.039, 0.045, 0.051, 0.076, 0.055, 0.027, 0.074, 0.074, 0.036, 0.021, 0.048, 0.018, 0.061, 0.064, 0.025, 0.055, 0.035, 0.026, 0.044, 0.033, 0.039, 0.028, 0.04…	exon	CB2051-11-R01, CB2032-11-R01, CB2056-11-R01, CB3005-11-R01, CB2036-11-R01, CB2049-11-R01, CB3004-11-R01, CB2052-11-R01, CB2002-11-R01, CB2019-11-R01, CB2012-11-R01, CB3030-11-R01, CB2031-11-R01, CB3009-11-R01, CB2018-11-R01, CB2055-11-R01, CB3007-11-R01, CB3019-11-R01, CB3023-11-R01, CB2001-11-R01, CB2039-11-R01, CB2046-11-R01, CB2065-11-R01, CB3031-11-R01, CB2048-11-R01, CB3014-11-R01, CB2003-11…
chr7(+):39987599-40002031	CDK13	166, 113, 85, 81, 77, 70, 57, 55, 55, 53, 53, 51, 50, 50, 48, 48, 46, 45, 43, 41, 39, 39, 38, 36, 32, 31, 31, 30, 29, 29, 29, 28, 28, 28, 27, 25, 25, 25, 25, 24, 23, 23, 23, 22, 22, 22, 22, 22, 22, 21, 20, 20, 20, 19, 19, 19, 19, 19, 19, 18, 18, 18, 17, 17, 16, 16, 16, 15, 15, 15, 14, 14, 13, 13, 13, 13, 13, 12, 12, 12, 11, 11, 10, 10, 10, 10, 10, 10, 10, 9, 9, 9, 8, 7, 7, 7, 7, 4, 3	498, 688, 193, 521, 299, 460, 526, 295, 271, 183, 233, 233, 456, 198, 246, 149, 339, 137, 344, 234, 169, 303, 154, 167, 230, 162, 225, 214, 399, 278, 175, 565, 173, 246, 216, 214, 243, 164, 183, 252, 237, 137, 296, 275, 116, 144, 172, 154, 196, 214, 330, 164, 409, 191, 271, 306, 178, 179, 211, 203, 145, 169, 183, 142, 122, 125, 393, 236, 199, 221, 130, 165, 129, 118, 119, 158, 166, 139, 178, 265,…	0.4, 0.247, 0.468, 0.237, 0.34, 0.233, 0.178, 0.272, 0.289, 0.367, 0.313, 0.304, 0.18, 0.336, 0.281, 0.392, 0.213, 0.396, 0.2, 0.259, 0.316, 0.205, 0.33, 0.301, 0.218, 0.277, 0.216, 0.219, 0.127, 0.173, 0.249, 0.09, 0.245, 0.185, 0.2, 0.189, 0.171, 0.234, 0.215, 0.16, 0.163, 0.251, 0.135, 0.138, 0.275, 0.234, 0.204, 0.222, 0.183, 0.164, 0.108, 0.196, 0.089, 0.166, 0.123, 0.11, 0.176, 0.175, 0.153…	exon	CB2051-11-R01, CB2056-11-R01, CB2002-11-R01, CB2032-11-R01, CB2005-11-R01, CB3038-11-R01, CB3030-11-R01, CB2047-11-R01, CB2052-11-R01, CB2053-11-R01, CB3005-11-R01, CB2038-11-R01, CB2016-11-R01, CB3007-11-R01, CB2015-11-R01, CB2030-11-R01, CB2036-11-R01, CB3019-11-R01, CB2018-11-R01, CB2017-11-R01, CB2012-11-R01, CB3029-11-R01, CB2034-11-R01, CB2020-11-R01, CB3017-11-R01, CB3018-11-R01, CB3046-11…
chr19(-):18539371-18539720	FKBP8	166, 106, 94, 55, 43, 37, 30, 29, 29, 27, 25, 23, 23, 22, 19, 18, 17, 17, 16, 16, 15, 15, 15, 14, 14, 14, 12, 11, 9, 8, 8, 8, 8, 8, 8, 8, 7, 7, 6, 6, 6, 6, 6, 6, 6, 5, 5, 5, 5, 5, 5, 5, 5, 5, 4, 4, 4, 4, 3, 3, 3, 3, 3, 3, 3, 3, 3, 2, 2, 2, 2, 2	2273, 3463, 1512, 1262, 513, 551, 2500, 611, 4328, 447, 938, 435, 960, 611, 1660, 492, 346, 787, 668, 687, 215, 610, 510, 545, 1769, 438, 365, 594, 253, 508, 648, 405, 406, 418, 529, 244, 321, 194, 205, 184, 150, 208, 778, 67, 301, 546, 187, 73, 596, 280, 372, 65, 101, 121, 128, 122, 219, 176, 34, 51, 323, 165, 123, 106, 100, 231, 222, 102, 103, 244, 99, 155	0.127, 0.058, 0.111, 0.08, 0.144, 0.118, 0.023, 0.087, 0.013, 0.108, 0.051, 0.096, 0.046, 0.067, 0.022, 0.068, 0.089, 0.041, 0.046, 0.045, 0.122, 0.047, 0.056, 0.049, 0.016, 0.06, 0.062, 0.036, 0.066, 0.031, 0.024, 0.038, 0.038, 0.037, 0.029, 0.062, 0.042, 0.067, 0.055, 0.061, 0.074, 0.055, 0.015, 0.152, 0.038, 0.018, 0.051, 0.12, 0.017, 0.034, 0.026, 0.133, 0.09, 0.076, 0.059, 0.062, 0.035, 0.04…	exon	CB2056-11-R01, CB2032-11-R01, CB2051-11-R01, CB3004-11-R01, CB3030-11-R01, CB2019-11-R01, CB2001-11-R01, CB2012-11-R01, CB2064-11-R01, CB3038-11-R01, CB2049-11-R01, CB2036-11-R01, CB2039-11-R01, CB2018-11-R01, CB2006-11-R01, CB2052-11-R01, CB3007-11-R01, CB3009-11-R01, CB2034-11-R01, CB2042-11-R01, CB2053-11-R01, CB2063-11-R01, CB3031-11-R01, CB2005-11-R01, CB2065-11-R01, CB3039-11-R01, CB2061-11…
chr15(-):63696124-63716473	HERC1	165, 159, 121, 117, 116, 99, 93, 78, 67, 64, 63, 55, 55, 54, 53, 52, 52, 51, 51, 50, 50, 50, 49, 48, 46, 44, 41, 41, 40, 40, 40, 40, 39, 37, 36, 35, 35, 35, 35, 33, 32, 32, 31, 31, 30, 30, 30, 29, 28, 28, 27, 27, 26, 26, 25, 24, 24, 24, 23, 23, 23, 23, 23, 22, 22, 21, 20, 20, 20, 19, 19, 19, 19, 19, 18, 17, 16, 15, 15, 15, 13, 13, 13, 13, 12, 12, 12, 12, 11, 11, 10, 10, 9, 5, 4, 3	1029, 905, 2080, 803, 551, 1394, 1276, 510, 829, 723, 1026, 870, 1042, 797, 416, 541, 661, 708, 583, 802, 576, 623, 767, 901, 558, 793, 526, 865, 737, 466, 435, 585, 509, 1436, 809, 730, 454, 681, 616, 527, 471, 579, 1013, 533, 500, 262, 495, 438, 546, 483, 441, 546, 722, 451, 576, 457, 581, 697, 399, 475, 590, 663, 613, 393, 437, 527, 420, 518, 547, 509, 496, 556, 926, 527, 878, 499, 745, 568, 6…	0.243, 0.26, 0.104, 0.226, 0.296, 0.124, 0.127, 0.234, 0.139, 0.15, 0.109, 0.112, 0.095, 0.119, 0.203, 0.161, 0.136, 0.126, 0.149, 0.111, 0.148, 0.138, 0.113, 0.096, 0.142, 0.1, 0.135, 0.087, 0.098, 0.147, 0.155, 0.12, 0.133, 0.049, 0.082, 0.087, 0.134, 0.093, 0.102, 0.111, 0.12, 0.1, 0.058, 0.104, 0.107, 0.186, 0.108, 0.117, 0.093, 0.104, 0.109, 0.09, 0.067, 0.103, 0.08, 0.095, 0.076, 0.064, 0.1…	exon	CB2052-11-R01, CB2032-11-R01, CB2056-11-R01, CB2019-11-R01, CB2051-11-R01, CB2036-11-R01, CB2018-11-R01, CB2015-11-R01, CB3004-11-R01, CB2005-11-R01, CB2012-11-R01, CB2001-11-R01, CB3012-11-R01, CB2046-11-R01, CB2045-11-R01, CB3009-11-R01, CB3031-11-R01, CB2061-11-R01, CB3019-11-R01, CB2048-11-R01, CB2049-11-R01, CB3034-11-R01, CB3020-11-R01, CB2063-11-R01, CB2062-11-R01, CB2038-11-R01, CB2002-11…
chr9(-):33953285-33963791	UBAP2	164, 73, 65, 60, 52, 45, 44, 40, 36, 36, 34, 29, 26, 26, 24, 24, 24, 23, 23, 22, 20, 19, 18, 18, 18, 17, 17, 16, 16, 16, 16, 15, 15, 15, 14, 14, 14, 13, 13, 12, 12, 12, 11, 11, 11, 11, 10, 10, 10, 9, 9, 9, 9, 8, 8, 8, 8, 8, 8, 8, 7, 7, 6, 6, 6, 6, 6, 6, 6, 6, 5, 5, 5, 5, 5, 5, 5, 5, 5, 4, 4, 4, 4, 4, 3, 3, 3, 3, 3, 2	1031, 522, 2361, 249, 250, 678, 926, 567, 354, 1066, 542, 561, 926, 260, 1197, 637, 532, 749, 333, 370, 942, 437, 489, 860, 339, 339, 297, 875, 575, 544, 720, 278, 348, 415, 405, 508, 306, 650, 208, 411, 534, 295, 244, 312, 202, 377, 438, 588, 272, 259, 357, 301, 665, 372, 331, 276, 215, 396, 195, 238, 284, 201, 223, 314, 222, 417, 291, 201, 287, 301, 292, 218, 588, 322, 533, 370, 288, 346, 279, …	0.241, 0.219, 0.052, 0.325, 0.294, 0.117, 0.087, 0.124, 0.169, 0.063, 0.111, 0.094, 0.053, 0.167, 0.039, 0.07, 0.083, 0.058, 0.121, 0.106, 0.041, 0.08, 0.069, 0.04, 0.096, 0.091, 0.103, 0.035, 0.053, 0.056, 0.043, 0.097, 0.079, 0.067, 0.065, 0.052, 0.084, 0.038, 0.111, 0.055, 0.043, 0.075, 0.083, 0.066, 0.098, 0.055, 0.044, 0.033, 0.068, 0.065, 0.048, 0.056, 0.026, 0.041, 0.046, 0.055, 0.069, 0.0…	exon	CB3030-11-R01, CB3005-11-R01, CB2056-11-R01, CB2029-11-R01, CB2053-11-R01, CB2033-11-R01, CB2018-11-R01, CB2036-11-R01, CB2008-11-R01, CB2032-11-R01, CB2005-11-R01, CB2051-11-R01, CB2013-11-R01, CB3007-11-R01, CB2001-11-R01, CB2014-11-R01, CB3009-11-R01, CB2052-11-R01, CB3043-11-R01, CB2028-11-R01, CB3038-11-R01, CB2045-11-R01, CB2019-11-R01, CB2040-11-R01, CB3031-11-R01, CB2048-11-R01, CB3012-11…
chr17(-):2394043-2395454	MNT	162, 99, 66, 36, 27, 26, 26, 21, 17, 17, 12, 12, 10, 10, 10, 10, 10, 9, 8, 8, 7, 6, 6, 6, 6, 6, 6, 5, 5, 5, 4, 3, 3, 3, 3, 3, 3, 2, 2, 2, 2, 2, 2, 2, 2	296, 504, 344, 204, 184, 501, 249, 268, 120, 151, 66, 74, 118, 166, 93, 114, 104, 100, 178, 136, 131, 131, 105, 160, 625, 105, 153, 324, 92, 115, 107, 72, 91, 67, 88, 80, 45, 47, 94, 26, 48, 257, 56, 54, 82	0.523, 0.282, 0.277, 0.261, 0.227, 0.094, 0.173, 0.135, 0.221, 0.184, 0.267, 0.245, 0.145, 0.108, 0.177, 0.149, 0.161, 0.153, 0.082, 0.105, 0.097, 0.084, 0.103, 0.07, 0.019, 0.103, 0.073, 0.03, 0.098, 0.08, 0.07, 0.077, 0.062, 0.082, 0.064, 0.07, 0.118, 0.078, 0.041, 0.133, 0.077, 0.015, 0.067, 0.069, 0.047	exon	CB2051-11-R01, CB2032-11-R01, CB2056-11-R01, CB2039-11-R01, CB3004-11-R01, CB2006-11-R01, CB3038-11-R01, CB3015-11-R01, CB2019-11-R01, CB2037-11-R01, CB2017-11-R01, CB2027-11-R01, CB2018-11-R01, CB2036-11-R01, CB2055-11-R01, CB2060-11-R01, CB3009-11-R01, CB3020-11-R01, CB2049-11-R01, CB2052-11-R01, CB3034-11-R01, CB2005-11-R01, CB2057-11-R01, CB2063-11-R01, CB2064-11-R01, CB3033-11-R01, CB3039-11…
chr12(+):1289852-1371977	ERC1	162, 143, 103, 63, 62, 49, 38, 37, 36, 30, 30, 23, 22, 22, 22, 21, 21, 20, 20, 19, 17, 16, 15, 14, 14, 14, 13, 13, 13, 13, 13, 12, 12, 12, 10, 9, 9, 9, 9, 9, 9, 8, 8, 8, 8, 7, 7, 7, 6, 6, 6, 6, 6, 5, 5, 5, 5, 4, 4, 4, 4, 4, 4, 4, 4, 4, 4, 3, 3, 3, 3, 2, 2, 2, 2, 2, 2, 2, 2	2562, 1176, 886, 764, 619, 582, 1193, 437, 1184, 563, 575, 463, 866, 414, 728, 560, 853, 446, 373, 489, 576, 944, 416, 646, 485, 486, 360, 468, 394, 420, 581, 641, 547, 455, 758, 418, 729, 336, 466, 333, 391, 477, 427, 352, 543, 691, 461, 382, 570, 616, 771, 775, 399, 252, 361, 151, 445, 603, 219, 281, 202, 346, 326, 345, 601, 638, 346, 562, 401, 256, 349, 271, 247, 342, 376, 346, 383, 175, 358	0.112, 0.196, 0.189, 0.142, 0.167, 0.144, 0.06, 0.145, 0.057, 0.096, 0.094, 0.09, 0.048, 0.096, 0.057, 0.07, 0.047, 0.082, 0.097, 0.072, 0.056, 0.033, 0.067, 0.042, 0.055, 0.054, 0.067, 0.053, 0.062, 0.058, 0.043, 0.036, 0.042, 0.05, 0.026, 0.041, 0.024, 0.051, 0.037, 0.051, 0.044, 0.032, 0.036, 0.043, 0.029, 0.02, 0.029, 0.035, 0.021, 0.019, 0.015, 0.015, 0.029, 0.038, 0.027, 0.062, 0.022, 0.013…	exon	CB2056-11-R01, CB2051-11-R01, CB2032-11-R01, CB3004-11-R01, CB2019-11-R01, CB2002-11-R01, CB2052-11-R01, CB3009-11-R01, CB3038-11-R01, CB3007-11-R01, CB3020-11-R01, CB2039-11-R01, CB2005-11-R01, CB2037-11-R01, CB3014-11-R01, CB2012-11-R01, CB2036-11-R01, CB2048-11-R01, CB3019-11-R01, CB2049-11-R01, CB2017-11-R01, CB2006-11-R01, CB2055-11-R01, CB3017-11-R01, CB3022-11-R01, CB3033-11-R01, CB2021-11…
chr17(-):46170855-46172232	KANSL1	161, 99, 76, 72, 69, 54, 51, 46, 45, 38, 35, 32, 28, 26, 21, 20, 20, 19, 16, 15, 14, 14, 14, 14, 13, 12, 11, 11, 11, 11, 10, 10, 10, 9, 8, 8, 7, 7, 6, 6, 6, 6, 6, 6, 5, 5, 5, 5, 5, 4, 4, 4, 4, 4, 4, 3, 3, 3, 3, 3, 3, 3, 3, 2, 2, 2, 2, 2, 2, 2, 2	3751, 2245, 2572, 1404, 1692, 1373, 2673, 929, 2058, 1859, 2590, 794, 1389, 1168, 2163, 1368, 1546, 1243, 734, 786, 3614, 1425, 1510, 348, 758, 1364, 1336, 1634, 1247, 1091, 499, 346, 602, 1935, 772, 591, 573, 799, 727, 605, 1275, 328, 485, 343, 330, 449, 921, 1654, 294, 534, 931, 353, 3314, 323, 484, 340, 284, 867, 1294, 918, 539, 540, 560, 662, 310, 443, 677, 572, 401, 398, 689	0.079, 0.081, 0.056, 0.093, 0.075, 0.073, 0.037, 0.09, 0.042, 0.039, 0.026, 0.075, 0.039, 0.043, 0.019, 0.028, 0.025, 0.03, 0.042, 0.037, 0.008, 0.019, 0.018, 0.074, 0.033, 0.017, 0.016, 0.013, 0.017, 0.02, 0.039, 0.055, 0.032, 0.009, 0.02, 0.026, 0.024, 0.017, 0.016, 0.019, 0.009, 0.035, 0.024, 0.034, 0.029, 0.022, 0.011, 0.006, 0.033, 0.015, 0.009, 0.022, 0.002, 0.024, 0.016, 0.017, 0.021, 0.00…	exon	CB2064-11-R01, CB3004-11-R01, CB3009-11-R01, CB2012-11-R01, CB2051-11-R01, CB2032-11-R01, CB2040-11-R01, CB2023-11-R01, CB2052-11-R01, CB2062-11-R01, CB2001-11-R01, CB2047-11-R01, CB3043-11-R01, CB2031-11-R01, CB2056-11-R01, CB2018-11-R01, CB2019-11-R01, CB2049-11-R01, CB3007-11-R01, CB2063-11-R01, CB2006-11-R01, CB2013-11-R01, CB2055-11-R01, CB3030-11-R01, CB2022-11-R01, CB2057-11-R01, CB2024-11…
chr4(-):73085249-73092300	ANKRD17	160, 149, 95, 89, 81, 79, 77, 69, 67, 67, 65, 65, 59, 58, 57, 56, 54, 53, 48, 47, 46, 44, 43, 42, 41, 41, 38, 37, 36, 36, 36, 36, 36, 36, 35, 35, 35, 33, 32, 32, 31, 30, 30, 30, 29, 29, 29, 28, 28, 27, 26, 26, 26, 25, 25, 24, 24, 24, 24, 23, 22, 21, 21, 20, 20, 19, 19, 19, 19, 19, 19, 17, 17, 17, 17, 16, 16, 15, 15, 14, 14, 14, 12, 12, 11, 11, 11, 10, 10, 9, 8, 7, 6, 6, 6, 4, 3	502, 1282, 960, 717, 803, 534, 415, 424, 321, 669, 845, 539, 384, 441, 391, 587, 353, 624, 284, 295, 296, 355, 345, 278, 557, 413, 295, 295, 239, 332, 253, 240, 368, 318, 518, 321, 303, 375, 296, 439, 342, 665, 311, 251, 327, 319, 202, 318, 303, 354, 221, 221, 113, 384, 250, 415, 580, 211, 342, 333, 363, 226, 413, 227, 222, 273, 406, 241, 172, 355, 213, 337, 203, 208, 178, 234, 206, 311, 226, 313…	0.389, 0.189, 0.165, 0.199, 0.168, 0.228, 0.271, 0.246, 0.295, 0.167, 0.133, 0.194, 0.235, 0.208, 0.226, 0.16, 0.234, 0.145, 0.253, 0.242, 0.237, 0.199, 0.2, 0.232, 0.128, 0.166, 0.205, 0.201, 0.232, 0.178, 0.222, 0.231, 0.164, 0.185, 0.119, 0.179, 0.188, 0.15, 0.178, 0.127, 0.153, 0.083, 0.162, 0.193, 0.151, 0.154, 0.223, 0.15, 0.156, 0.132, 0.19, 0.19, 0.315, 0.115, 0.167, 0.104, 0.076, 0.185, …	exon	CB2032-11-R01, CB2056-11-R01, CB2001-11-R01, CB2036-11-R01, CB2052-11-R01, CB2018-11-R01, CB2051-11-R01, CB2046-11-R01, CB2014-11-R01, CB2019-11-R01, CB2016-11-R01, CB3030-11-R01, CB2023-11-R01, CB2063-11-R01, CB2034-11-R01, CB3038-11-R01, CB2049-11-R01, CB3004-11-R01, CB2038-11-R01, CB2045-11-R01, CB2015-11-R01, CB2010-11-R01, CB2050-11-R01, CB3019-11-R01, CB2022-11-R01, CB2033-11-R01, CB2057-11…
chr8(+):32595828-32616885	NRG1	160, 124, 103, 90, 85, 71, 61, 43, 42, 41, 41, 41, 40, 39, 35, 32, 30, 28, 28, 26, 26, 26, 24, 24, 24, 22, 21, 20, 19, 18, 17, 17, 17, 17, 16, 14, 13, 13, 12, 12, 12, 12, 12, 11, 11, 11, 11, 11, 11, 10, 9, 9, 9, 9, 8, 8, 8, 8, 8, 8, 8, 7, 7, 7, 7, 7, 6, 6, 6, 5, 5, 4, 4, 4, 4, 4, 4, 4, 3, 3, 3, 3	322, 165, 332, 265, 203, 283, 141, 57, 72, 317, 280, 307, 166, 116, 210, 103, 35, 150, 45, 120, 55, 104, 103, 117, 92, 65, 174, 117, 55, 129, 48, 87, 54, 46, 132, 38, 84, 60, 81, 27, 30, 55, 48, 36, 30, 76, 50, 85, 53, 43, 66, 59, 60, 38, 97, 30, 47, 54, 58, 176, 39, 58, 32, 8, 63, 35, 53, 18, 43, 133, 42, 36, 8, 11, 30, 119, 35, 247, 25, 70, 11, 34	0.498, 0.6, 0.383, 0.404, 0.456, 0.334, 0.464, 0.601, 0.538, 0.206, 0.227, 0.211, 0.325, 0.402, 0.25, 0.383, 0.632, 0.272, 0.554, 0.302, 0.486, 0.333, 0.318, 0.291, 0.343, 0.404, 0.194, 0.255, 0.409, 0.218, 0.415, 0.281, 0.386, 0.425, 0.195, 0.424, 0.236, 0.302, 0.229, 0.471, 0.444, 0.304, 0.333, 0.379, 0.423, 0.224, 0.306, 0.206, 0.293, 0.317, 0.214, 0.234, 0.231, 0.321, 0.142, 0.348, 0.254, 0.2…	exon	CB2032-11-R01, CB2051-11-R01, CB2056-11-R01, CB3023-11-R01, CB3019-11-R01, CB2018-11-R01, CB2019-11-R01, CB3007-11-R01, CB3009-11-R01, CB2016-11-R01, CB2034-11-R01, CB2036-11-R01, CB3004-11-R01, CB2055-11-R01, CB2049-11-R01, CB3022-11-R01, CB2023-11-R01, CB2005-11-R01, CB2038-11-R01, CB2052-11-R01, CB3001-11-R01, CB3034-11-R01, CB2001-11-R01, CB2008-11-R01, CB3031-11-R01, CB2062-11-R01, CB3013-11…
chr16(+):31722626-31723353	ZNF720	160, 125, 123, 118, 101, 90, 85, 74, 74, 70, 70, 68, 67, 66, 63, 63, 62, 60, 58, 55, 55, 53, 52, 51, 50, 49, 47, 44, 43, 41, 41, 41, 40, 39, 38, 36, 34, 34, 33, 31, 31, 31, 31, 30, 30, 29, 28, 28, 27, 27, 26, 26, 25, 25, 25, 25, 24, 24, 24, 24, 24, 23, 23, 22, 21, 20, 20, 19, 18, 18, 17, 17, 16, 16, 16, 14, 14, 13, 13, 13, 11, 11, 11, 10, 10, 8, 8, 8, 8, 8, 6, 4, 3	164, 283, 139, 196, 118, 148, 303, 130, 118, 146, 161, 124, 214, 266, 154, 120, 123, 289, 275, 250, 149, 219, 116, 122, 136, 125, 186, 92, 163, 86, 191, 194, 90, 218, 59, 157, 160, 194, 142, 119, 133, 145, 113, 126, 104, 103, 97, 147, 94, 115, 96, 71, 266, 142, 114, 120, 141, 125, 139, 154, 135, 101, 179, 97, 104, 138, 105, 76, 113, 108, 78, 69, 45, 104, 147, 85, 132, 102, 207, 132, 48, 58, 83, 1…	0.661, 0.469, 0.639, 0.546, 0.631, 0.549, 0.359, 0.532, 0.556, 0.49, 0.465, 0.523, 0.385, 0.332, 0.45, 0.512, 0.502, 0.293, 0.297, 0.306, 0.425, 0.326, 0.473, 0.455, 0.424, 0.439, 0.336, 0.489, 0.345, 0.488, 0.3, 0.297, 0.471, 0.264, 0.563, 0.314, 0.298, 0.26, 0.317, 0.343, 0.318, 0.3, 0.354, 0.323, 0.366, 0.36, 0.366, 0.276, 0.365, 0.32, 0.351, 0.423, 0.158, 0.26, 0.305, 0.294, 0.254, 0.277, 0.2…	exon	CB2048-11-R01, CB3004-11-R01, CB2038-11-R01, CB2051-11-R01, CB2032-11-R01, CB3007-11-R01, CB2036-11-R01, CB2002-11-R01, CB3002-11-R01, CB3019-11-R01, CB3023-11-R01, CB3012-11-R01, CB3038-11-R01, CB3015-11-R01, CB2012-11-R01, CB3009-11-R01, CB3035-11-R01, CB2018-11-R01, CB3030-11-R01, CB2001-11-R01, CB2019-11-R01, CB2063-11-R01, CB2055-11-R01, CB3022-11-R01, CB3032-11-R01, CB3031-11-R01, CB2006-11…
chr15(+):80120328-80122800	ZFAND6	159, 119, 102, 93, 91, 89, 86, 68, 62, 60, 59, 47, 47, 47, 46, 45, 44, 41, 41, 41, 41, 40, 39, 36, 36, 35, 35, 33, 32, 31, 31, 31, 31, 28, 27, 26, 26, 25, 25, 24, 24, 23, 22, 22, 22, 21, 21, 21, 20, 20, 19, 18, 18, 18, 18, 17, 17, 16, 15, 15, 15, 14, 14, 14, 14, 14, 14, 14, 13, 13, 13, 13, 13, 13, 12, 12, 12, 11, 11, 11, 10, 10, 9, 9, 9, 8, 7, 7, 7, 6, 5, 4, 4, 4, 3, 3	205, 73, 334, 162, 327, 396, 436, 197, 180, 227, 191, 218, 299, 171, 230, 229, 223, 205, 416, 292, 296, 254, 304, 88, 351, 274, 227, 163, 389, 287, 179, 218, 189, 127, 158, 107, 236, 172, 176, 95, 219, 101, 196, 146, 87, 149, 138, 60, 102, 195, 66, 137, 151, 108, 223, 153, 190, 146, 86, 139, 169, 123, 173, 111, 156, 255, 191, 206, 197, 131, 109, 112, 125, 154, 105, 79, 118, 110, 86, 112, 130, 94,…	0.608, 0.765, 0.379, 0.534, 0.358, 0.31, 0.283, 0.408, 0.408, 0.346, 0.382, 0.301, 0.239, 0.355, 0.286, 0.282, 0.283, 0.286, 0.165, 0.219, 0.217, 0.24, 0.204, 0.45, 0.17, 0.203, 0.236, 0.288, 0.141, 0.178, 0.257, 0.221, 0.247, 0.306, 0.255, 0.327, 0.181, 0.225, 0.221, 0.336, 0.18, 0.313, 0.183, 0.232, 0.336, 0.22, 0.233, 0.412, 0.282, 0.17, 0.365, 0.208, 0.193, 0.25, 0.139, 0.182, 0.152, 0.18, 0.…	exon	CB2032-11-R01, CB2023-11-R01, CB2038-11-R01, CB3019-11-R01, CB2018-11-R01, CB2036-11-R01, CB3030-11-R01, CB3009-11-R01, CB2051-11-R01, CB2019-11-R01, CB2049-11-R01, CB2002-11-R01, CB3012-11-R01, CB3023-11-R01, CB2052-11-R01, CB3004-11-R01, CB2048-11-R01, CB2003-11-R01, CB2016-11-R01, CB3021-11-R01, CB3038-11-R01, CB3020-11-R01, CB2064-11-R01, CB2028-11-R01, CB3017-11-R01, CB2001-11-R01, CB2034-11…
chr5(-):108186117-108348530	FBXL17	159, 95, 76, 74, 62, 62, 49, 40, 37, 37, 37, 34, 34, 30, 29, 24, 24, 23, 22, 22, 20, 19, 17, 17, 17, 16, 16, 16, 16, 16, 15, 15, 15, 14, 14, 14, 14, 13, 13, 13, 13, 13, 13, 12, 12, 12, 11, 11, 10, 10, 10, 9, 9, 9, 9, 9, 8, 8, 7, 7, 7, 7, 7, 6, 6, 6, 6, 6, 6, 5, 5, 5, 5, 5, 5, 5, 5, 5, 4, 4, 4, 4, 2, 2	755, 536, 403, 623, 449, 240, 438, 350, 572, 427, 320, 1305, 413, 477, 457, 747, 469, 542, 543, 376, 244, 479, 177, 304, 443, 416, 291, 228, 475, 389, 381, 318, 333, 587, 507, 462, 549, 265, 290, 298, 381, 202, 402, 326, 396, 450, 402, 211, 151, 299, 211, 351, 437, 207, 203, 352, 140, 427, 709, 149, 480, 332, 268, 245, 227, 281, 447, 212, 173, 186, 94, 263, 281, 235, 304, 260, 319, 227, 462, 489,…	0.296, 0.262, 0.274, 0.192, 0.216, 0.341, 0.183, 0.186, 0.115, 0.148, 0.188, 0.05, 0.141, 0.112, 0.113, 0.06, 0.093, 0.078, 0.075, 0.105, 0.141, 0.074, 0.161, 0.101, 0.071, 0.071, 0.099, 0.123, 0.063, 0.076, 0.073, 0.086, 0.083, 0.046, 0.052, 0.057, 0.049, 0.089, 0.082, 0.08, 0.064, 0.114, 0.061, 0.069, 0.057, 0.051, 0.052, 0.094, 0.117, 0.063, 0.087, 0.049, 0.04, 0.08, 0.081, 0.049, 0.103, 0.036…	exon	CB2051-11-R01, CB2012-11-R01, CB3019-11-R01, CB3023-11-R01, CB2023-11-R01, CB3009-11-R01, CB2002-11-R01, CB2057-11-R01, CB2038-11-R01, CB2048-11-R01, CB3033-11-R01, CB2036-11-R01, CB3007-11-R01, CB2005-11-R01, CB2032-11-R01, CB3004-11-R01, CB3013-11-R01, CB2052-11-R01, CB2017-11-R01, CB2049-11-R01, CB2041-11-R01, CB3020-11-R01, CB2033-11-R01, CB2056-11-R01, CB3017-11-R01, CB2044-11-R01, CB2063-11…
chr7(+):33146242-33177591	BBS9	159, 81, 76, 76, 67, 61, 56, 50, 47, 43, 43, 41, 40, 40, 39, 37, 35, 35, 33, 32, 32, 32, 31, 31, 30, 30, 28, 28, 27, 27, 27, 27, 26, 26, 25, 25, 25, 24, 23, 22, 22, 22, 21, 20, 20, 20, 20, 19, 19, 18, 18, 18, 18, 18, 18, 17, 17, 17, 16, 16, 16, 15, 15, 15, 14, 14, 13, 13, 13, 13, 13, 12, 12, 12, 11, 11, 11, 10, 10, 10, 9, 9, 9, 8, 8, 8, 7, 7, 6, 6, 6, 6, 6, 6, 5, 4, 4, 4, 3, 3	262, 255, 289, 223, 199, 204, 832, 174, 82, 307, 275, 178, 331, 244, 101, 238, 241, 269, 215, 175, 205, 239, 146, 158, 259, 139, 253, 265, 242, 208, 145, 109, 143, 223, 102, 210, 180, 144, 231, 138, 122, 96, 314, 126, 121, 208, 196, 131, 152, 425, 217, 100, 100, 139, 61, 149, 198, 90, 237, 234, 162, 163, 175, 91, 215, 161, 130, 173, 332, 72, 122, 157, 413, 47, 177, 146, 113, 139, 74, 145, 122, 10…	0.548, 0.388, 0.345, 0.405, 0.402, 0.374, 0.119, 0.365, 0.534, 0.219, 0.238, 0.315, 0.195, 0.247, 0.436, 0.237, 0.225, 0.206, 0.235, 0.268, 0.238, 0.211, 0.298, 0.282, 0.188, 0.302, 0.181, 0.174, 0.182, 0.206, 0.271, 0.331, 0.267, 0.189, 0.329, 0.192, 0.217, 0.25, 0.166, 0.242, 0.265, 0.314, 0.118, 0.241, 0.248, 0.161, 0.169, 0.225, 0.2, 0.078, 0.142, 0.265, 0.265, 0.206, 0.371, 0.186, 0.147, 0.2…	exon	CB2051-11-R01, CB2052-11-R01, CB2048-11-R01, CB3007-11-R01, CB2002-11-R01, CB3030-11-R01, CB2056-11-R01, CB2012-11-R01, CB3005-11-R01, CB2016-11-R01, CB2053-11-R01, CB2019-11-R01, CB2036-11-R01, CB3022-11-R01, CB2057-11-R01, CB2038-11-R01, CB3029-11-R01, CB3038-11-R01, CB2015-11-R01, CB2003-11-R01, CB2018-11-R01, CB3013-11-R01, CB2020-11-R01, CB3012-11-R01, CB2032-11-R01, CB3019-11-R01, CB2005-11…
chr7(-):78343778-78346043	MAGI2	159, 128, 68, 68, 63, 59, 56, 50, 48, 42, 41, 38, 36, 36, 33, 32, 30, 29, 28, 23, 22, 21, 21, 20, 20, 20, 19, 18, 18, 18, 18, 18, 17, 17, 15, 14, 14, 13, 12, 12, 11, 11, 11, 11, 10, 10, 10, 10, 9, 9, 9, 9, 9, 9, 9, 9, 9, 8, 8, 8, 8, 8, 7, 7, 7, 7, 7, 6, 6, 6, 5, 5, 5, 5, 5, 4, 4, 4, 4, 4, 4, 3, 3, 3, 2, 2	528, 3423, 799, 676, 829, 307, 1037, 436, 894, 542, 594, 733, 771, 867, 294, 729, 478, 557, 606, 299, 402, 529, 261, 342, 250, 272, 280, 577, 378, 567, 234, 488, 303, 522, 550, 397, 398, 208, 239, 268, 204, 623, 417, 374, 372, 457, 410, 258, 586, 424, 155, 442, 214, 292, 419, 298, 310, 417, 317, 350, 357, 248, 266, 170, 101, 172, 163, 169, 157, 309, 240, 193, 247, 277, 328, 138, 232, 170, 342, 27…	0.376, 0.07, 0.145, 0.167, 0.132, 0.278, 0.097, 0.187, 0.097, 0.134, 0.121, 0.094, 0.085, 0.077, 0.183, 0.081, 0.112, 0.094, 0.085, 0.133, 0.099, 0.074, 0.139, 0.105, 0.138, 0.128, 0.119, 0.059, 0.087, 0.06, 0.133, 0.069, 0.101, 0.061, 0.052, 0.066, 0.066, 0.111, 0.091, 0.082, 0.097, 0.034, 0.05, 0.056, 0.051, 0.042, 0.047, 0.072, 0.03, 0.041, 0.104, 0.039, 0.078, 0.058, 0.041, 0.057, 0.055, 0.03…	exon	CB2051-11-R01, CB2056-11-R01, CB2015-11-R01, CB2019-11-R01, CB2036-11-R01, CB2012-11-R01, CB3038-11-R01, CB2048-11-R01, CB2006-11-R01, CB2032-11-R01, CB2005-11-R01, CB2018-11-R01, CB2052-11-R01, CB3046-11-R01, CB3007-11-R01, CB2057-11-R01, CB3045-11-R01, CB2046-11-R01, CB2017-11-R01, CB3039-11-R01, CB2045-11-R01, CB2035-11-R01, CB2037-11-R01, CB2038-11-R01, CB3019-11-R01, CB3022-11-R01, CB3034-11…
chr2(+):68490190-68545312	APLF	158, 88, 87, 59, 50, 47, 45, 42, 39, 31, 31, 25, 24, 23, 22, 22, 19, 19, 19, 18, 17, 17, 16, 16, 16, 16, 16, 16, 16, 16, 15, 15, 15, 15, 15, 15, 15, 15, 14, 14, 14, 14, 13, 12, 12, 12, 12, 11, 11, 11, 11, 10, 10, 10, 10, 10, 10, 10, 10, 9, 9, 8, 8, 8, 8, 7, 7, 7, 7, 6, 6, 5, 5, 5, 5, 5, 5, 5, 4, 4, 4, 3, 3, 3, 3, 3, 2, 2	109, 103, 110, 93, 36, 9, 74, 63, 13, 47, 39, 57, 66, 46, 86, 27, 71, 62, 28, 40, 79, 40, 42, 17, 25, 33, 27, 36, 28, 51, 22, 41, 19, 45, 27, 41, 57, 78, 20, 20, 32, 42, 36, 45, 29, 13, 16, 45, 26, 24, 19, 54, 33, 27, 20, 35, 24, 58, 9, 14, 47, 35, 52, 44, 23, 42, 67, 22, 36, 14, 21, 48, 13, 16, 13, 43, 14, 18, 9, 21, 21, 10, 55, 14, 13, 21, 22, 17	0.744, 0.631, 0.613, 0.559, 0.735, 0.913, 0.549, 0.571, 0.857, 0.569, 0.614, 0.467, 0.421, 0.5, 0.338, 0.62, 0.349, 0.38, 0.576, 0.474, 0.301, 0.459, 0.432, 0.653, 0.561, 0.492, 0.542, 0.471, 0.533, 0.386, 0.577, 0.423, 0.612, 0.4, 0.526, 0.423, 0.345, 0.278, 0.583, 0.583, 0.467, 0.4, 0.419, 0.348, 0.453, 0.649, 0.6, 0.328, 0.458, 0.478, 0.537, 0.27, 0.377, 0.426, 0.5, 0.364, 0.455, 0.256, 0.69, …	exon	CB2051-11-R01, CB2002-11-R01, CB2056-11-R01, CB2032-11-R01, CB2038-11-R01, CB3005-11-R01, CB2046-11-R01, CB2029-11-R01, CB2023-11-R01, CB3007-11-R01, CB3020-11-R01, CB3029-11-R01, CB3030-11-R01, CB2030-11-R01, CB2004-11-R01, CB2015-11-R01, CB2016-11-R01, CB2017-11-R01, CB3017-11-R01, CB2052-11-R01, CB2036-11-R01, CB3013-11-R01, CB2018-11-R01, CB2050-11-R01, CB2062-11-R01, CB3003-11-R01, CB3009-11…
chr1(-):8495063-8614686	RERE	157, 125, 91, 80, 72, 59, 48, 45, 40, 36, 29, 29, 29, 28, 26, 26, 24, 24, 24, 20, 20, 20, 19, 18, 18, 18, 17, 16, 16, 16, 16, 16, 15, 15, 14, 14, 14, 13, 13, 13, 13, 13, 13, 13, 12, 12, 11, 11, 10, 10, 9, 9, 9, 8, 8, 8, 8, 8, 8, 7, 7, 7, 7, 6, 6, 6, 5, 5, 5, 4, 4, 4, 4, 4, 4, 4, 4, 4, 4, 3, 3, 3, 3, 3, 3, 3, 2, 2, 2	881, 935, 643, 1621, 678, 430, 388, 318, 560, 564, 372, 564, 560, 564, 483, 662, 483, 783, 451, 442, 521, 440, 301, 370, 137, 313, 545, 1608, 562, 304, 480, 552, 392, 296, 216, 229, 287, 159, 753, 337, 450, 379, 501, 316, 641, 347, 478, 458, 284, 340, 682, 513, 217, 330, 190, 228, 223, 457, 110, 277, 698, 952, 485, 234, 223, 305, 361, 159, 229, 161, 308, 533, 272, 147, 240, 184, 193, 208, 281, 18…	0.263, 0.211, 0.221, 0.09, 0.175, 0.215, 0.198, 0.221, 0.125, 0.113, 0.135, 0.093, 0.094, 0.09, 0.097, 0.073, 0.09, 0.058, 0.096, 0.083, 0.071, 0.083, 0.112, 0.089, 0.208, 0.103, 0.059, 0.02, 0.054, 0.095, 0.062, 0.055, 0.071, 0.092, 0.115, 0.109, 0.089, 0.141, 0.033, 0.072, 0.055, 0.064, 0.049, 0.076, 0.036, 0.065, 0.044, 0.046, 0.066, 0.056, 0.026, 0.034, 0.077, 0.046, 0.078, 0.066, 0.067, 0.03…	exon	CB2051-11-R01, CB2032-11-R01, CB3004-11-R01, CB2056-11-R01, CB2052-11-R01, CB2019-11-R01, CB3007-11-R01, CB3009-11-R01, CB2012-11-R01, CB2048-11-R01, CB2005-11-R01, CB2049-11-R01, CB3038-11-R01, CB2061-11-R01, CB2001-11-R01, CB2036-11-R01, CB2015-11-R01, CB2018-11-R01, CB2041-11-R01, CB2017-11-R01, CB2063-11-R01, CB3031-11-R01, CB2007-11-R01, CB2057-11-R01, CB3019-11-R01, CB3043-11-R01, CB2020-11…
chr11(+):3395713-3397406	TSSC2	156, 44, 25, 22, 22, 22, 21, 21, 17, 16, 15, 14, 13, 12, 10, 9, 8, 7, 6, 6, 6, 5, 5, 5, 5, 5, 4, 4, 4, 3, 3, 2, 2, 2, 2, 2, 2	427, 170, 43, 191, 415, 280, 31, 134, 237, 188, 166, 48, 43, 20, 28, 129, 74, 35, 76, 12, 169, 13, 82, 41, 112, 15, 34, 67, 22, 15, 25, 57, 2, 7, 11, 6, 52	0.422, 0.341, 0.538, 0.187, 0.096, 0.136, 0.575, 0.239, 0.125, 0.145, 0.153, 0.368, 0.377, 0.545, 0.417, 0.122, 0.178, 0.286, 0.136, 0.5, 0.066, 0.435, 0.109, 0.196, 0.082, 0.4, 0.19, 0.107, 0.267, 0.286, 0.194, 0.066, 0.667, 0.364, 0.267, 0.4, 0.071	exon	CB2064-11-R01, CB2047-11-R01, CB2032-11-R01, CB2001-11-R01, CB2033-11-R01, CB2040-11-R01, CB3005-11-R01, CB3010-11-R01, CB2043-11-R01, CB2030-11-R01, CB2042-11-R01, CB2052-11-R01, CB3006-11-R01, CB2006-11-R01, CB3004-11-R01, CB2013-11-R01, CB2049-11-R01, CB2034-11-R01, CB2008-11-R01, CB2063-11-R01, CB2065-11-R01, CB2051-11-R01, CB3009-11-R01, CB3016-11-R01, CB3028-11-R01, CB3032-11-R01, CB2019-11…
chr5(-):79439010-79457018	HOMER1	155, 76, 55, 42, 39, 27, 25, 24, 23, 23, 22, 22, 21, 21, 21, 20, 20, 20, 19, 19, 19, 16, 16, 16, 16, 16, 16, 15, 14, 14, 14, 13, 13, 13, 13, 12, 12, 11, 11, 11, 11, 11, 11, 11, 11, 10, 10, 9, 9, 9, 9, 9, 8, 8, 7, 7, 7, 7, 7, 7, 6, 6, 6, 6, 5, 5, 5, 5, 5, 5, 4, 4, 4, 4, 4, 3, 3, 3, 3, 3, 2	151, 117, 291, 80, 382, 58, 203, 83, 57, 150, 68, 75, 94, 86, 67, 77, 33, 34, 193, 93, 111, 152, 83, 131, 111, 63, 50, 120, 36, 119, 63, 57, 48, 63, 102, 44, 94, 145, 40, 67, 54, 142, 51, 52, 105, 65, 68, 46, 91, 111, 66, 43, 34, 46, 41, 37, 128, 70, 54, 39, 31, 87, 83, 60, 58, 63, 28, 16, 48, 41, 112, 133, 65, 45, 31, 34, 42, 28, 58, 61, 23	0.672, 0.565, 0.274, 0.512, 0.17, 0.482, 0.198, 0.366, 0.447, 0.235, 0.393, 0.37, 0.309, 0.328, 0.385, 0.342, 0.548, 0.541, 0.165, 0.29, 0.255, 0.174, 0.278, 0.196, 0.224, 0.337, 0.39, 0.2, 0.438, 0.19, 0.308, 0.313, 0.351, 0.292, 0.203, 0.353, 0.203, 0.132, 0.355, 0.247, 0.289, 0.134, 0.301, 0.297, 0.173, 0.235, 0.227, 0.281, 0.165, 0.14, 0.214, 0.295, 0.32, 0.258, 0.255, 0.275, 0.099, 0.167, 0.…	exon	CB2032-11-R01, CB2051-11-R01, CB2036-11-R01, CB2019-11-R01, CB3030-11-R01, CB3019-11-R01, CB3038-11-R01, CB2056-11-R01, CB2037-11-R01, CB3004-11-R01, CB2038-11-R01, CB3023-11-R01, CB2017-11-R01, CB2030-11-R01, CB2039-11-R01, CB2015-11-R01, CB2028-11-R01, CB3009-11-R01, CB2005-11-R01, CB2045-11-R01, CB3022-11-R01, CB2003-11-R01, CB2007-11-R01, CB2018-11-R01, CB3005-11-R01, CB3012-11-R01, CB3014-11…
[truncated: 4,947 more rows]
