# Supplementary material for: Defining the landscape of circular RNAs in neuroblastoma unveils a global suppressive function of MYCN
Source: Nat Commun. 2023 Jul 4;14:3936. doi: 10.1038/s41467-023-38747-4 (PMC10319804; doi:10.1038/s41467-023-38747-4)
Supplement: Supplementary file 5 — Supplementary Data 3 [file 41467_2023_38747_MOESM5_ESM.xlsx]

## Sheet: circ_hotspots
no	chr	start	end	gene name	gene type	number of circRNA isoforms	circRNA/mRNA ratio
1	chr1	32013868	32060850	KHDRBS1	protein_coding	5	1.25
2	chr1	35268967	35422058	ZMYM4	protein_coding	9	1.5
3	chr1	117367449	117528872	MAN1A2	protein_coding	7	1.4
4	chr2	15166914	15561334	NBAS	protein_coding	14	1.55
5	chr2	32357028	32618899	BIRC6	protein_coding	19	1.46
6	chr2	167954020	168247595	STK39	protein_coding	14	4.67
7	chr3	47585269	47782106	SMARCC1	protein_coding	15	1.875
8	chr4	169392857	169612629	NEK1	protein_coding	11	1.22
9	chr5	56815549	56896152	MAP3K1	protein_coding	3	1.5
10	chr5	61332258	61546172	ZSWIM6	protein_coding	2	2
11	chr5	80654652	80876815	MSH3	protein_coding	5	1.66
12	chr5	168548495	168579368	PANK3	protein_coding	4	1.33
13	chr6	13621498	13711835	RANBP9	protein_coding	3	1.5
14	chr6	17615035	17706834	NUP153	protein_coding	4	1.33
15	chr6	42564062	42693504	UBR2	protein_coding	6	2
16	chr6	68635282	69389506	ADGRB3	protein_coding	16	3.2
17	chr6	75601509	75718281	SENP6	protein_coding	16	1.33
18	chr6	78934419	79078254	PHIP	protein_coding	5	2.5
19	chr6	88609897	88963618	RNGTT	protein_coding	8	2
20	chr6	116681187	116741866	KPNA5	protein_coding	5	1.66
21	chr6	158536436	158635428	TMEM181	protein_coding	4	4
22	chr7	24573268	24694193	MPP6	protein_coding	13	1.44
23	chr7	32580949	32761787	DPY19L1P1	unprocessed_pseudogene	2	2
24	chr7	73440406	73522293	BAZ1B	protein_coding	6	2
25	chr7	139230356	139308236	UBN2	protein_coding	5	1.25
26	chr8	42896946	43030535	HOOK3	protein_coding	8	1.33
27	chr9	14611071	14693471	ZDHHC21	protein_coding	3	1.5
28	chr9	17134982	17503923	CNTLN	protein_coding	8	2
29	chr9	19409009	19452505	ACER2	protein_coding	2	2
30	chr9	33817160	33920399	UBE2R2	protein_coding	2	2
31	chr9	33921693	34048949	UBAP2	protein_coding	25	2.083
32	chr9	85546539	85742029	AGTPBP1	protein_coding	15	1.875
33	chr9	107283137	107332192	RAD23B	protein_coding	7	1.4
34	chr10	32009015	32056425	KIF5B	protein_coding	3	1.5
35	chr10	43138445	43185302	CSGALNACT2	protein_coding	2	2
36	chr10	45972489	46003742	TIMM23	protein_coding	2	2
37	chr10	68560337	68694487	TET1	protein_coding	3	3
38	chr13	41566835	41961120	VWA8	protein_coding	5	1.25
39	chr14	88612431	88792752	AL121768.1	protein_coding	34	4.25
40	chr17	61942605	62065278	MED13	protein_coding	8	1.33
41	chr18	9136228	9285985	ANKRD12	protein_coding	12	1.33
42	chr20	21303331	21389825	XRN2	protein_coding	5	5
43	chr20	49046246	49096960	CSE1L	protein_coding	5	1.666
44	chr20	51596514	51768634	ATP9A	protein_coding	4	1.333
45	chr22	25564675	25729294	GRK3	protein_coding	12	4
