# Supplementary material for: Defining the landscape of circular RNAs in neuroblastoma unveils a global suppressive function of MYCN
Source: Nat Commun. 2023 Jul 4;14:3936. doi: 10.1038/s41467-023-38747-4 (PMC10319804; doi:10.1038/s41467-023-38747-4)
Supplement: Supplementary file 6 — Supplementary Data 4 [file 41467_2023_38747_MOESM6_ESM.xlsx]

## Sheet: MNA genes up
ensembl ID	gene_name	baseMean	log2FoldChange	padj
ENSG00000233718.7	MYCNOS	372.635	4.99853	2.95227e-80
ENSG00000134323.12	MYCN	10203.3	4.27329	1.95273e-77
ENSG00000114942.14	EEF1B2	6072.66	1.77013	1.00962e-30
ENSG00000017483.15	SLC38A5	205.731	2.80655	1.90273e-28
ENSG00000149273.15	RPS3	14895.8	1.6995	1.22311e-27
ENSG00000115053.16	NCL	25412.4	1.27469	3.06235e-26
ENSG00000228876.3	AC010745.2	244.886	4.41749	3.82497e-26
ENSG00000165526.9	RPUSD4	671.506	1.40918	1.52242e-25
ENSG00000101444.13	AHCY	3315.27	1.52256	1.07433e-24
ENSG00000232472.1	EEF1B2P3	365.613	1.80846	1.56108e-24
ENSG00000100814.18	CCNB1IP1	1611.71	1.73775	5.43718e-24
ENSG00000171490.13	RSL1D1	3941.91	1.15006	5.69563e-23
ENSG00000285854.1	AC010197.2	3238.95	1.46198	1.17606e-22
ENSG00000245248.7	USP2-AS1	52.8924	3.10594	2.93261e-22
ENSG00000181163.13	NPM1	14265.9	1.56948	3.50545e-22
ENSG00000140988.16	RPS2	14770.8	1.73927	3.77706e-22
ENSG00000144381.17	HSPD1	9899.65	1.49373	3.86555e-22
ENSG00000178445.9	GLDC	418.037	3.76322	7.78369e-22
ENSG00000155380.11	SLC16A1	1228.86	1.70403	1.60809e-21
ENSG00000110660.15	SLC35F2	230.401	2.72211	2.13144e-21
ENSG00000105202.9	FBL	2058.74	1.57471	2.13144e-21
ENSG00000223850.1	MYCNUT	38.0247	4.26139	2.26202e-21
ENSG00000197958.13	RPL12	10103.3	1.46547	2.84166e-21
ENSG00000249353.2	NPM1P27	536.025	1.43519	3.77046e-21
ENSG00000148303.17	RPL7A	13985.2	1.43453	5.26386e-21
ENSG00000135486.17	HNRNPA1	30444	1.16644	6.81602e-21
ENSG00000178105.11	DDX10	1591.56	1.36704	1.37004e-20
ENSG00000111716.12	LDHB	3623.56	1.42872	1.7327e-20
ENSG00000065911.12	MTHFD2	2035.82	1.72602	2.74492e-20
ENSG00000079785.15	DDX1	66728.2	3.79363	3.6197e-20
ENSG00000215492.6	HNRNPA1P7	887.924	1.21596	5.93941e-20
ENSG00000142534.7	RPS11	22121.8	1.53305	7.13117e-20
ENSG00000118181.11	RPS25	6695.85	1.56042	7.60316e-20
ENSG00000224578.5	HNRNPA1P48	678.96	1.333	1.4647e-19
ENSG00000160208.13	RRP1B	2513.73	1.14485	1.48412e-19
ENSG00000113048.16	MRPS27	1705.87	0.92516	2.32504e-19
ENSG00000226041.1	AC010745.1	54.7343	4.1258	2.38699e-19
ENSG00000174444.15	RPL4	28586.5	1.31854	2.76102e-19
ENSG00000163584.18	RPL22L1	608.296	2.04754	3.68364e-19
ENSG00000140350.15	ANP32A	4122.2	0.98483	4.82481e-19
ENSG00000204196.5	RPL12P16	208.157	1.39301	5.13138e-19
ENSG00000226950.6	DANCR	641.174	1.36148	9.37827e-19
ENSG00000144713.12	RPL32	10790.7	1.57932	2.05558e-18
ENSG00000139239.7	RPL14P1	335.832	1.64577	2.09159e-18
ENSG00000226084.5	AC113935.1	547.341	1.36641	2.48001e-18
ENSG00000130826.18	DKC1	1949.86	1.00595	2.48001e-18
ENSG00000125257.15	ABCC4	1084.07	1.95371	4.37153e-18
ENSG00000237836.5	PHKA2-AS1	119.41	2.92538	4.66786e-18
ENSG00000100714.16	MTHFD1	2485.1	1.11894	9.20552e-18
ENSG00000124614.15	RPS10	3583.05	1.25057	1.24539e-17
ENSG00000178035.12	IMPDH2	2586.17	1.45403	1.30896e-17
ENSG00000244398.1	AC116533.1	1286.49	1.56638	1.84643e-17
ENSG00000242071.3	RPL7AP6	1132.17	1.44281	2.27835e-17
ENSG00000162244.11	RPL29	5229.65	1.57931	4.18649e-17
ENSG00000135069.14	PSAT1	630.258	1.94791	5.95049e-17
ENSG00000182774.12	RPS17	4553.36	1.38093	8.65542e-17
ENSG00000168028.14	RPSA	9452.48	1.49551	9.70219e-17
ENSG00000109084.14	TMEM97	1739.62	1.673	1.0874e-16
ENSG00000087269.16	NOP14	1337.41	1.21845	1.1336e-16
ENSG00000266237.1	AC121320.1	18.1233	2.12857	1.55619e-16
ENSG00000188846.13	RPL14	10469	1.28356	2.64471e-16
ENSG00000137054.16	POLR1E	804.676	1.09592	3.0685e-16
ENSG00000063046.17	EIF4B	16328.6	0.905079	3.0685e-16
ENSG00000091127.14	PUS7	1288.25	1.52546	3.26331e-16
ENSG00000092621.12	PHGDH	1177.54	2.72735	3.31976e-16
ENSG00000260836.2	AC245033.1	4443.31	1.36059	3.44482e-16
ENSG00000124575.6	HIST1H1D	2962.32	2.45446	3.47598e-16
ENSG00000198755.11	RPL10A	7420.43	1.24398	3.47598e-16
ENSG00000148229.13	POLE3	1560.07	0.977052	3.47598e-16
ENSG00000128050.8	PAICS	4267.56	1.4444	4.13966e-16
ENSG00000284753.1	EEF1AKMT4	43.6975	1.86469	5.88128e-16
ENSG00000084092.7	NOA1	724.641	0.831384	6.1551e-16
ENSG00000163938.17	GNL3	2235.82	1.23391	6.49719e-16
ENSG00000213261.3	EEF1B2P6	42.4328	1.77109	7.94779e-16
ENSG00000118707.10	TGIF2	580.144	2.1953	1.41194e-15
ENSG00000137154.12	RPS6	14582.1	1.35151	1.67572e-15
ENSG00000089157.16	RPLP0	19522.4	1.21879	1.6777e-15
ENSG00000224568.1	LINC01886	23.4464	3.63704	1.74568e-15
ENSG00000248578.1	NPM1P21	18.4066	1.88458	1.86872e-15
ENSG00000284803.1	AC245033.4	3896.76	1.39524	1.90934e-15
ENSG00000126602.11	TRAP1	3203.49	1.31545	2.04528e-15
ENSG00000236989.5	AC130710.1	11.2317	3.64528	2.54466e-15
ENSG00000128710.5	HOXD10	383.851	3.48217	4.17319e-15
ENSG00000265681.7	RPL17	5161.05	1.20508	4.35764e-15
ENSG00000105193.9	RPS16	7196.15	1.25649	4.8431e-15
ENSG00000198604.11	BAZ1A	2813.77	1.44547	6.33367e-15
ENSG00000141510.17	TP53	1543.06	1.631	6.33367e-15
ENSG00000250917.1	AL035458.2	233.94	1.48849	7.57666e-15
ENSG00000185641.6	AC034236.1	130.573	1.63829	7.65348e-15
ENSG00000113262.16	GRM6	26.4436	3.24926	1.24705e-14
ENSG00000147140.16	NONO	11318.5	0.667453	1.52549e-14
ENSG00000244313.3	AC024293.1	367.639	1.14517	1.89411e-14
ENSG00000184178.16	SCFD2	1083.74	0.988532	1.91665e-14
ENSG00000255342.1	AP000926.1	18.9052	2.56281	2.28341e-14
ENSG00000222489.1	SNORA79B	106.412	1.53723	2.7988e-14
ENSG00000119599.16	DCAF4	575.032	1.32972	3.57976e-14
ENSG00000204628.11	RACK1	20274.7	1.33479	3.66482e-14
ENSG00000213430.6	HSPD1P1	118.218	1.64783	5.18995e-14
ENSG00000147403.16	RPL10	16360.5	1.18648	5.5881e-14
ENSG00000274760.1	RF02216	268.074	1.33553	6.01983e-14
ENSG00000234851.4	RPL23AP42	3220.91	1.24002	6.34928e-14
ENSG00000177410.12	ZFAS1	1423.09	1.13964	6.71459e-14
ENSG00000229638.1	RPL4P4	1047.77	1.32298	7.64604e-14
ENSG00000137760.14	ALKBH8	579.922	1.12207	7.6691e-14
ENSG00000238172.2	RPS2P35	71.8656	1.75086	8.03549e-14
ENSG00000196531.10	NACA	7101.1	0.858194	8.03549e-14
ENSG00000138363.15	ATIC	2211.3	0.941061	8.78884e-14
ENSG00000228007.1	AC011933.1	135.694	1.57361	9.04919e-14
ENSG00000059573.9	ALDH18A1	1697.6	0.965093	1.05982e-13
ENSG00000234022.1	AC008278.2	62.1991	3.26705	1.0726e-13
ENSG00000100823.12	APEX1	3832.52	1.0505	1.1e-13
ENSG00000163931.16	TKT	3652.61	1.48769	1.10585e-13
ENSG00000163597.14	SNHG16	8247.42	1.32757	1.30142e-13
ENSG00000285625.1	AC117378.1	1470.37	0.989998	1.4012e-13
ENSG00000225091.3	SNORA71A	97.6149	1.83611	1.40822e-13
ENSG00000268257.2	AIRN	39.3868	2.83559	1.4534e-13
ENSG00000230202.1	AL450405.1	520.252	1.772	1.49324e-13
ENSG00000179958.8	DCTPP1	455.433	1.33196	1.49324e-13
ENSG00000100353.18	EIF3D	3560.29	0.900008	1.57461e-13
ENSG00000175061.17	SNHG29	6663.61	1.3144	1.70523e-13
ENSG00000070756.16	PABPC1	18464.3	1.10646	1.72976e-13
ENSG00000234741.8	GAS5	4121.97	1.53679	2.42022e-13
ENSG00000135390.19	ATP5MC2	3611.97	0.90413	2.54157e-13
ENSG00000224858.5	RPL29P11	53.6451	1.59912	2.72044e-13
ENSG00000170364.12	SETMAR	600.007	1.06527	2.84511e-13
ENSG00000173473.11	SMARCC1	8458.06	1.06067	2.95935e-13
ENSG00000213881.3	NPM1P6	68.5172	1.53687	3.10452e-13
ENSG00000145592.14	RPL37	14869.5	1.02686	3.24192e-13
ENSG00000197258.5	EIF4BP6	304.262	0.924759	3.91787e-13
ENSG00000231169.4	EEF1B2P1	50.3529	1.70611	4.71207e-13
ENSG00000186468.13	RPS23	14336.7	1.23951	4.89762e-13
ENSG00000226764.2	AC010145.1	8.16949	3.47924	5.25654e-13
ENSG00000156697.13	UTP14A	823.52	0.705221	5.47891e-13
ENSG00000198498.10	TMA16	492.234	1.28594	6.08303e-13
ENSG00000198242.14	RPL23A	9905.64	1.11982	6.23592e-13
ENSG00000215472.10	RPL17-C18orf32	5174.56	1.12074	6.50763e-13
ENSG00000136938.9	ANP32B	4119.08	1.11415	6.80439e-13
ENSG00000270800.3	RPS10-NUDT3	5916.46	0.755485	9.84483e-13
ENSG00000141101.13	NOB1	765.516	1.06699	1.04974e-12
ENSG00000241343.9	RPL36A	3812.26	1.35319	1.04974e-12
ENSG00000213553.4	RPLP0P6	875.73	1.27768	1.22638e-12
ENSG00000183166.11	CALN1	831.761	2.80676	1.35285e-12
ENSG00000139146.14	SINHCAF	2805.74	1.31269	1.43353e-12
ENSG00000089006.16	SNX5	2550.21	0.948022	1.93378e-12
ENSG00000257529.5	RPL36A-HNRNPH2	3694.37	1.31955	1.9902e-12
ENSG00000201592.1	RF00494	249.532	1.49978	2.23338e-12
ENSG00000189343.7	RPS2P46	331.313	1.62765	2.29432e-12
ENSG00000254244.1	PAICSP4	15.9063	1.6562	2.33165e-12
ENSG00000230207.1	RPL4P5	245.501	1.47652	2.51594e-12
ENSG00000137124.8	ALDH1B1	804.546	1.09524	2.57784e-12
ENSG00000230082.1	PRRT3-AS1	134.479	1.42476	2.83413e-12
ENSG00000183971.8	NPW	34.6152	2.78718	3.00405e-12
ENSG00000156508.18	EEF1A1	95738.5	1.05033	3.03347e-12
ENSG00000197756.9	RPL37A	16352.9	1.13948	3.07508e-12
ENSG00000188211.8	NCR3LG1	1422.22	1.96686	3.32841e-12
ENSG00000114391.13	RPL24	7380.23	1.18111	3.49444e-12
ENSG00000122406.13	RPL5	14030.9	1.25074	3.63685e-12
ENSG00000185834.10	RPL12P4	115.693	1.33984	3.71012e-12
ENSG00000241061.3	RPL5P1	158.393	1.47548	3.82803e-12
ENSG00000166025.18	AMOTL1	4337.09	1.0671	3.95882e-12
ENSG00000170515.14	PA2G4	3377.7	0.747502	4.38194e-12
ENSG00000136942.15	RPL35	5736.1	1.30241	4.45433e-12
ENSG00000285354.1	AC010745.5	21.0468	3.09382	4.66213e-12
ENSG00000158406.4	HIST1H4H	1532.5	1.54452	4.74718e-12
ENSG00000151779.13	NBAS	27505.3	2.57602	6.6232e-12
ENSG00000285827.1	AP001267.5	3180.98	0.855889	8.006e-12
ENSG00000085415.16	SEH1L	1878.81	0.793108	8.40455e-12
ENSG00000237506.3	RPSAP15	164.149	1.43437	8.46072e-12
ENSG00000156299.13	TIAM1	2357.7	1.05422	8.73795e-12
ENSG00000112306.8	RPS12	4466.29	1.20397	9.13325e-12
ENSG00000251704.1	RF00561	7.59323	3.23289	9.96745e-12
ENSG00000255717.6	SNHG1	3021.02	1.22467	1.02757e-11
ENSG00000187514.16	PTMA	21521.2	1.02083	1.11111e-11
ENSG00000175792.11	RUVBL1	1365.65	0.951317	1.33539e-11
ENSG00000164587.13	RPS14	7023.28	1.25411	1.40581e-11
ENSG00000138326.19	RPS24	19566.7	1.30615	1.55582e-11
ENSG00000214535.3	RPS15AP1	80.5977	1.39173	1.58106e-11
ENSG00000149554.12	CHEK1	1207.08	1.60089	1.66752e-11
ENSG00000174748.20	RPL15	12441.9	1.06426	1.74056e-11
ENSG00000179598.6	PLD6	406.891	1.46897	1.75032e-11
ENSG00000271270.6	TMCC1-AS1	496.654	1.41761	1.90192e-11
ENSG00000234160.1	AL513165.1	126.556	1.29345	2.0125e-11
ENSG00000120254.15	MTHFD1L	1334.95	0.944649	2.18193e-11
ENSG00000257411.1	AC034102.2	709.085	0.790628	2.28342e-11
ENSG00000008988.9	RPS20	9255.16	0.9956	2.3824e-11
ENSG00000062485.19	CS	5513.26	0.684537	2.3824e-11
ENSG00000212664.5	AC064799.1	134.871	1.24496	2.3824e-11
ENSG00000171863.14	RPS7	8517.67	1.14254	2.42467e-11
ENSG00000220472.1	AL139095.2	62.7865	1.54902	2.57915e-11
ENSG00000260342.2	AC138811.2	3413.72	1.15724	2.83252e-11
ENSG00000116830.12	TTF2	2092.7	1.20279	2.93114e-11
ENSG00000232346.1	Z74021.1	260.101	1.47595	3.08051e-11
ENSG00000128713.13	HOXD11	111.488	2.33402	3.16494e-11
ENSG00000214389.2	RPS3AP26	894.574	1.20778	3.18421e-11
ENSG00000231500.7	RPS18	13823.2	1.25054	3.18797e-11
ENSG00000112159.12	MDN1	12000	0.805107	3.24672e-11
ENSG00000231266.1	AC010745.3	18.004	2.55861	3.35597e-11
ENSG00000180817.12	PPA1	2211.83	1.18473	3.45672e-11
ENSG00000225178.5	RPSAP58	530.073	1.42626	3.46642e-11
ENSG00000145425.10	RPS3A	17438.7	1.23768	3.52391e-11
ENSG00000156398.13	SFXN2	1234.5	1.18365	3.63446e-11
ENSG00000260196.1	AC124798.1	162.089	1.856	3.63706e-11
ENSG00000137656.12	BUD13	717.189	0.734614	3.68755e-11
ENSG00000105281.12	SLC1A5	819.214	1.82151	4.33392e-11
ENSG00000168754.15	FAM178B	14.59	2.14688	5.08637e-11
ENSG00000119042.17	SATB2	287.847	2.63385	5.18866e-11
ENSG00000277967.1	RF02217	99.9172	1.16265	5.19164e-11
ENSG00000143578.16	CREB3L4	638.581	1.09795	5.38008e-11
ENSG00000224167.1	LINC01357	121.072	1.65316	5.58839e-11
ENSG00000214223.4	HNRNPA1P10	380.729	1.22302	5.75931e-11
ENSG00000141447.18	OSBPL1A	1488.2	1.07139	6.21859e-11
ENSG00000240265.1	AC099328.1	41.0791	2.31025	6.2592e-11
ENSG00000261373.1	VPS9D1-AS1	244.949	2.18546	6.28399e-11
ENSG00000126749.16	EMG1	1216.49	0.864881	6.30081e-11
ENSG00000267476.1	AC104365.1	4.15094	3.18679	7.0188e-11
ENSG00000249460.1	LINC02500	4.18366	3.20811	7.65006e-11
ENSG00000145741.15	BTF3	6061.28	1.04089	7.6943e-11
ENSG00000225475.1	AC099789.1	18.0147	1.51664	7.81555e-11
ENSG00000136933.16	RABEPK	457.376	1.01555	7.83685e-11
ENSG00000253168.1	AC124069.1	32.9414	3.05495	7.99852e-11
ENSG00000255062.1	AP001318.2	147.193	1.3044	8.82129e-11
ENSG00000170322.14	NFRKB	1472.2	0.914378	9.66652e-11
ENSG00000219747.1	AL133260.1	93.5755	1.45735	1.0014e-10
ENSG00000264545.1	AL359922.1	115.579	0.860919	1.01536e-10
ENSG00000152784.15	PRDM8	297.271	2.4306	1.05444e-10
ENSG00000239672.7	NME1	2262.33	1.17585	1.05444e-10
ENSG00000198034.11	RPS4X	20468.7	1.26068	1.10033e-10
ENSG00000232385.2	RPS3AP25	280.318	1.53379	1.10036e-10
ENSG00000176597.12	B3GNT5	329.261	1.48107	1.11358e-10
ENSG00000163682.16	RPL9	9891.86	1.25505	1.31739e-10
ENSG00000136261.15	BZW2	1776.22	1.00425	1.34691e-10
ENSG00000151503.12	NCAPD3	2354.93	1.07673	1.34691e-10
ENSG00000164099.3	PRSS12	3263.36	2.81891	1.49694e-10
ENSG00000134419.15	RPS15A	9867.6	1.24551	1.50715e-10
ENSG00000229117.9	RPL41	4186.6	1.08142	1.64122e-10
ENSG00000099783.12	HNRNPM	5100.64	0.478466	1.64122e-10
ENSG00000219023.1	AL033519.2	50.0486	1.46982	1.71906e-10
ENSG00000186567.12	CEACAM19	315.123	2.18289	1.7523e-10
ENSG00000105640.13	RPL18A	6875.78	1.52382	1.9069e-10
ENSG00000173905.8	GOLIM4	1408.68	1.17937	1.96564e-10
ENSG00000011376.11	LARS2	1394.26	0.813826	2.07982e-10
ENSG00000141384.12	TAF4B	710.849	1.30978	2.10337e-10
ENSG00000269343.7	ZNF587B	1909.63	0.940843	2.25561e-10
ENSG00000125931.11	CITED1	25.6511	1.99637	2.30649e-10
ENSG00000175745.13	NR2F1	955.207	2.48499	2.41218e-10
ENSG00000261578.1	AP003119.3	93.4313	1.79413	2.43681e-10
ENSG00000153574.9	RPIA	443.384	0.654042	2.77698e-10
ENSG00000141337.12	ARSG	327.479	1.91216	2.85595e-10
ENSG00000244716.3	BX679664.3	364.239	1.16057	2.86952e-10
ENSG00000146677.7	AC004453.1	154.948	1.44791	3.04635e-10
ENSG00000216866.5	RPS2P55	90.5973	1.54975	3.13412e-10
ENSG00000224864.4	AC011447.1	128.776	1.17807	3.15641e-10
ENSG00000233476.3	EEF1A1P6	2420.76	1.07702	3.19015e-10
ENSG00000166582.10	CENPV	1689.37	0.973982	3.26059e-10
ENSG00000117877.10	CD3EAP	247.355	1.47965	3.40514e-10
ENSG00000173705.9	SUSD5	234.311	2.56193	3.49182e-10
ENSG00000082516.9	GEMIN5	2023.9	0.652451	3.66373e-10
ENSG00000256341.1	AP006333.1	72.1039	1.49421	3.66373e-10
ENSG00000213442.5	RPL18AP3	815.205	1.51989	3.66373e-10
ENSG00000142541.17	RPL13A	14685.6	1.30521	3.73662e-10
ENSG00000075914.13	EXOSC7	684.721	0.78189	3.7647e-10
ENSG00000147955.17	SIGMAR1	1320.03	1.05567	3.77879e-10
ENSG00000227081.5	AC005912.1	536.917	1.10751	4.21978e-10
ENSG00000123975.5	CKS2	385.975	1.35007	4.3788e-10
ENSG00000104341.16	LAPTM4B	2068.29	1.15546	4.80124e-10
ENSG00000230170.1	HNRNPA1P28	41.1924	1.39524	4.81889e-10
ENSG00000161960.15	EIF4A1	4059.62	0.87502	4.87174e-10
ENSG00000243678.11	NME2	2325.38	1.13695	4.87174e-10
ENSG00000162733.18	DDR2	3189.92	1.54958	4.93556e-10
ENSG00000011052.21	NME1-NME2	2848.2	1.16274	5.12209e-10
ENSG00000224546.2	EIF4BP3	218.079	0.884294	5.26586e-10
ENSG00000250321.1	AC079140.2	237.678	1.44811	5.56709e-10
ENSG00000238344.1	SNORD126	4.86844	1.87837	5.56709e-10
ENSG00000179431.6	FJX1	300.014	1.37606	5.82201e-10
ENSG00000196305.17	IARS	6172.84	0.872864	6.40599e-10
ENSG00000235508.3	RPS2P7	77.0496	1.58883	6.57072e-10
ENSG00000280237.3	MIR4697HG	2174.07	1.20064	6.80125e-10
ENSG00000128602.10	SMO	381.192	1.89826	6.95744e-10
ENSG00000277957.1	SENP3-EIF4A1	3663.57	0.84089	6.96452e-10
ENSG00000166012.16	TAF1D	3225.88	1.25043	7.14428e-10
ENSG00000149547.15	EI24	1464.87	0.914621	7.17655e-10
ENSG00000279738.1	AL022311.1	2604.84	0.786223	7.70304e-10
ENSG00000120458.11	MSANTD2	972.3	1.01461	7.79434e-10
ENSG00000273749.5	CYFIP1	2194.23	1.08284	7.79434e-10
ENSG00000234797.5	RPS3AP6	1536.71	1.24375	8.64454e-10
ENSG00000167526.13	RPL13	10506.8	1.27495	8.97409e-10
ENSG00000248719.1	AC021127.1	16.9089	2.90079	1.05449e-09
ENSG00000215397.4	SCRT2	406.354	2.16867	1.07274e-09
ENSG00000227615.1	AP001324.1	187.873	1.29651	1.0949e-09
ENSG00000114767.7	RRP9	413.277	1.48828	1.10356e-09
ENSG00000213253.5	RPL12P42	112.746	1.42771	1.12113e-09
ENSG00000152990.14	ADGRA3	3473.38	1.23888	1.17471e-09
ENSG00000185904.11	LINC00839	502.38	2.52533	1.18105e-09
ENSG00000230629.2	RPS23P8	197.094	1.22616	1.22244e-09
ENSG00000164292.13	RHOBTB3	3153.62	1.03347	1.27157e-09
ENSG00000100316.16	RPL3	19765.9	1.09709	1.29121e-09
ENSG00000213621.3	RPSAP54	45.9902	1.48043	1.34136e-09
ENSG00000167088.11	SNRPD1	2388.02	0.853017	1.34136e-09
ENSG00000204514.10	ZNF814	2604.87	1.02486	1.34254e-09
ENSG00000213757.3	AC020898.1	141.48	1.46625	1.34352e-09
ENSG00000165197.5	VEGFD	296.666	2.72405	1.37548e-09
ENSG00000214160.9	ALG3	585.353	1.03197	1.38131e-09
ENSG00000179331.3	RAB39A	370.967	1.19184	1.38707e-09
ENSG00000186603.5	HPDL	108.352	2.09272	1.39926e-09
ENSG00000135624.16	CCT7	5344.79	0.773302	1.43841e-09
ENSG00000065150.19	IPO5	7321.19	0.838248	1.48143e-09
ENSG00000267313.7	AC021504.1	307.83	2.77859	1.55217e-09
ENSG00000225159.1	NPM1P39	23.6475	1.62323	1.56073e-09
ENSG00000198134.3	PTMAP9	22.1144	1.40222	1.69054e-09
ENSG00000180385.8	EMC3-AS1	900.193	1.23062	1.74172e-09
ENSG00000234287.1	AC099560.2	200.599	1.0898	1.80183e-09
ENSG00000166441.13	RPL27A	11581.8	0.958441	1.86361e-09
ENSG00000137818.12	RPLP1	6648.69	1.27728	1.93831e-09
ENSG00000212452.1	SNORD69	36.4997	1.30325	2e-09
ENSG00000164649.20	CDCA7L	670.339	1.97023	2e-09
ENSG00000230076.1	RPL10P6	152.976	1.24265	2e-09
ENSG00000102290.22	PCDH11X	162.695	2.9493	2e-09
ENSG00000016391.11	CHDH	106.961	1.61555	2.11753e-09
ENSG00000253013.1	RF00322	19.3433	2.8448	2.15795e-09
ENSG00000235776.2	AC000089.1	73.6726	1.32908	2.4739e-09
ENSG00000245205.3	EEF1A1P4	403.661	1.08456	2.50973e-09
ENSG00000196205.8	EEF1A1P5	13652.7	0.976781	2.53435e-09
ENSG00000241556.1	AC018475.1	51.9275	1.45886	2.6669e-09
ENSG00000229057.1	RPS3AP54	4.28076	2.87296	2.83782e-09
ENSG00000273374.1	AC069222.1	89.1937	1.30262	2.83821e-09
ENSG00000279342.2	AP000866.6	756.694	1.19659	3e-09
ENSG00000234009.1	RPL5P34	210.78	1.1799	3.09078e-09
ENSG00000156968.9	MPV17L	514.184	1.55657	3.09909e-09
ENSG00000232888.4	RPS11P5	101.909	1.32947	3.11541e-09
ENSG00000166250.12	CLMP	789.194	2.01993	3.44495e-09
ENSG00000236924.1	AL162411.1	7.67739	2.81495	3.54523e-09
ENSG00000241511.1	RPS15AP24	11.0198	1.54225	3.5702e-09
ENSG00000124571.18	XPO5	3820.02	0.762227	3.59735e-09
ENSG00000140455.17	AC007950.1	3030.16	0.83872	3.60927e-09
ENSG00000235408.5	SNORA71B	108.107	1.11104	3.67667e-09
ENSG00000204387.13	C6orf48	921.803	0.726641	3.78526e-09
ENSG00000102967.12	DHODH	372.066	1.07076	3.81607e-09
ENSG00000242445.1	RPL7AP11	47.2302	1.31478	3.86405e-09
ENSG00000130255.13	RPL36	3941.52	1.37627	4.08663e-09
ENSG00000153107.13	ANAPC1	2550.19	0.718028	4.16843e-09
ENSG00000261514.1	LINC01976	61.9156	2.29109	4.18537e-09
ENSG00000227542.1	AC092614.1	99.8014	1.17245	4.24427e-09
ENSG00000166086.12	JAM3	1383.23	0.905875	4.24427e-09
ENSG00000166261.11	ZNF202	760.211	0.9236	4.27511e-09
ENSG00000100462.16	PRMT5	1371.25	0.812427	4.39996e-09
ENSG00000226562.3	CYP4F26P	108.322	2.24372	4.52832e-09
ENSG00000217716.3	RPS10P3	50.1376	1.17572	4.61309e-09
ENSG00000188883.4	KLRG2	36.4978	2.62526	4.72417e-09
ENSG00000207280.1	SNORD20	32.6897	1.22615	4.75485e-09
ENSG00000254590.1	AP003396.2	7.83266	2.51274	4.83676e-09
ENSG00000215032.2	GNL3LP1	117.287	0.828089	5e-09
ENSG00000186297.12	GABRA5	173.116	2.57199	5e-09
ENSG00000229119.3	AC026403.1	558.317	1.43624	5.17498e-09
ENSG00000103222.19	ABCC1	3449.8	0.975386	5.31673e-09
ENSG00000137547.8	MRPL15	555.352	0.790988	5.42787e-09
ENSG00000179542.16	SLITRK4	264.431	2.52261	5.56529e-09
ENSG00000230979.3	AC079250.1	227.615	1.51971	5.79004e-09
ENSG00000225912.1	AL121871.1	133.243	1.14913	5.93599e-09
ENSG00000093217.10	XYLB	1631.44	1.20669	6.38272e-09
ENSG00000071082.11	RPL31	5862.89	1.05212	6.40534e-09
ENSG00000239559.2	RPL37P2	41.6849	1.29941	6.54027e-09
ENSG00000130675.15	MNX1	15.9076	2.49002	7.28534e-09
ENSG00000099901.17	RANBP1	2014.26	0.930384	7.33814e-09
ENSG00000181524.6	RPL24P4	200.256	1.22136	7.34619e-09
ENSG00000104369.5	JPH1	256.584	1.89587	7.59141e-09
ENSG00000133863.8	TEX15	882.752	1.93703	8.22943e-09
ENSG00000279586.1	AP000711.1	47.4126	2.28057	8.92606e-09
ENSG00000158373.8	HIST1H2BD	2586.58	1.26196	9e-09
ENSG00000201882.1	RF00493	40.2066	1.58103	9.64598e-09
ENSG00000171858.18	RPS21	4165.65	1.31516	9.65149e-09
ENSG00000139514.13	SLC7A1	4508.78	0.921101	1e-08
ENSG00000142937.12	RPS8	10399.4	1.10186	1.01673e-08
ENSG00000163421.9	PROK2	27.0008	2.60488	1.02972e-08
ENSG00000267705.1	AC104365.3	4.53108	2.63222	1.0659e-08
ENSG00000125977.7	EIF2S2	1812.72	0.633757	1.07769e-08
ENSG00000134910.13	STT3A	2719.94	0.838615	1.08347e-08
ENSG00000125691.13	RPL23	14207	1.11987	1.08347e-08
ENSG00000121210.16	TMEM131L	2283.81	0.965433	1.1125e-08
ENSG00000234742.1	AC144530.1	115.646	1.38047	1.1441e-08
ENSG00000134508.12	CABLES1	610.131	1.27353	1.15277e-08
ENSG00000212802.4	RPL15P3	381.96	1.19196	1.16127e-08
ENSG00000086189.10	DIMT1	313.836	1.00321	1.25321e-08
ENSG00000243323.7	PTPRVP	383.92	1.96333	1.3e-08
ENSG00000149150.9	SLC43A1	265.395	1.7431	1.30745e-08
ENSG00000215021.8	PHB2	3299.32	0.858957	1.31486e-08
ENSG00000138442.9	WDR12	1826.92	0.75507	1.35392e-08
ENSG00000083454.22	P2RX5	398.402	1.86444	1.469e-08
ENSG00000196793.13	ZNF239	648.858	1.20041	1.55333e-08
ENSG00000115541.11	HSPE1	957.51	0.981048	1.57541e-08
ENSG00000259015.1	AL442663.4	30.8954	1.53569	1.58476e-08
ENSG00000223864.1	NPM1P19	12.6365	1.56954	1.59341e-08
ENSG00000167257.11	RNF214	1772.69	0.746538	1.89031e-08
ENSG00000128059.8	PPAT	942.541	1.0329	2e-08
ENSG00000145041.15	DCAF1	2331.69	0.748084	2.01381e-08
ENSG00000174669.12	SLC29A2	342.033	2.03785	2.19225e-08
ENSG00000263266.2	RPS7P1	746.873	1.14538	2.28812e-08
ENSG00000224728.1	IMPDH1P8	312.925	1.34312	2.30648e-08
ENSG00000186184.17	POLR1D	1528.48	0.683639	2.34465e-08
ENSG00000280594.1	BTG3-AS1	56.875	1.10911	2.34509e-08
ENSG00000015475.18	BID	555.478	0.838318	2.45653e-08
ENSG00000275713.2	HIST1H2BH	1436.79	1.61153	2.5326e-08
ENSG00000232956.8	SNHG15	579.31	0.970265	2.61154e-08
ENSG00000264757.1	MIR3198-1	24.1165	1.4454	2.76853e-08
ENSG00000149474.13	KAT14	980.065	0.548475	2.83943e-08
ENSG00000099810.20	MTAP	1735.23	0.96455	2.94739e-08
ENSG00000214784.4	AC010468.1	59.3171	1.21437	3.11907e-08
ENSG00000206228.4	HNRNPA1P4	123.329	1.15512	3.15204e-08
ENSG00000230453.9	ANKRD18B	571.941	2.06769	3.30917e-08
ENSG00000171135.14	JAGN1	371.139	0.767694	3.36292e-08
ENSG00000228205.1	AC131235.1	42.609	1.5087	3.51141e-08
ENSG00000114686.9	MRPL3	1634.05	0.825876	3.62282e-08
ENSG00000151576.10	QTRT2	902.232	0.622624	3.73436e-08
ENSG00000083845.9	RPS5	5820.32	1.32643	3.73436e-08
ENSG00000130713.16	EXOSC2	1668.13	0.796213	3.8195e-08
ENSG00000128973.13	CLN6	1476.35	0.882882	3.93583e-08
ENSG00000225200.2	AC246787.1	249.988	1.46822	3.98636e-08
ENSG00000117360.13	PRPF3	4001.47	0.69335	4.01713e-08
ENSG00000227331.1	AC005042.1	58.1645	1.1376	4.15145e-08
ENSG00000217130.1	AL139100.1	84.4649	1.22555	4.45958e-08
ENSG00000224094.1	RPS24P8	206.301	1.37411	4.47308e-08
ENSG00000244585.1	RPL12P33	19.9799	1.64566	4.47426e-08
ENSG00000240342.3	RPS2P5	838.987	1.39997	4.51356e-08
ENSG00000278987.1	AL031009.1	114.077	0.904509	4.79426e-08
ENSG00000175886.10	RPL7AP66	136.411	1.20159	4.88874e-08
ENSG00000232176.1	AL161909.1	284.105	1.28353	4.99366e-08
ENSG00000118058.21	KMT2A	16897.9	0.778557	5.01593e-08
ENSG00000187840.5	EIF4EBP1	900.017	1.0657	5.11037e-08
ENSG00000215840.3	AL592295.1	61.203	1.22814	5.22277e-08
ENSG00000280537.2	AC068946.1	266.661	0.691238	5.3e-08
ENSG00000221983.7	UBA52	6384.42	0.763286	5.42506e-08
ENSG00000250899.3	AC125807.2	105.92	1.73511	5.47712e-08
ENSG00000115484.15	CCT4	4618.37	0.831213	5.76855e-08
ENSG00000137073.21	UBAP2	4335.45	0.525263	5.78622e-08
ENSG00000213578.6	CPLX3	100.643	2.35588	5.81472e-08
ENSG00000213228.5	RPL12P38	41.2009	1.32362	5.9e-08
ENSG00000212534.1	SNORD70	33.5171	1.03335	6.03728e-08
ENSG00000277108.1	SNORD49B	100.625	0.991383	6.12877e-08
ENSG00000240288.7	GHRLOS	194.648	1.08567	6.2e-08
ENSG00000243964.1	RPL23AP65	177.438	1.2222	6.26388e-08
ENSG00000154721.15	JAM2	554.223	1.0933	6.45556e-08
ENSG00000198918.8	RPL39	5189.99	1.25931	6.51166e-08
ENSG00000213104.3	NPM1P46	36.0044	1.43601	6.65374e-08
ENSG00000215086.2	NPM1P24	43.5626	1.47263	6.75825e-08
ENSG00000244245.1	AC133134.1	36.3293	1.12229	6.8e-08
ENSG00000165185.14	KIAA1958	3074.5	0.765132	7.05248e-08
ENSG00000232444.1	AC010745.4	6.41985	2.57964	7.1e-08
ENSG00000226419.7	SLC16A1-AS1	1232.37	0.813033	7.21067e-08
ENSG00000100625.9	SIX4	96.5968	2.1878	7.22056e-08
ENSG00000279095.1	AC243964.3	87.4827	1.8574	7.24085e-08
ENSG00000261606.5	AC091230.1	109.628	2.10851	7.3e-08
ENSG00000267742.1	SINHCAFP2	15.3612	1.34409	7.36552e-08
ENSG00000104728.16	ARHGEF10	1194.97	0.857044	7.6e-08
ENSG00000100418.8	DESI1	1433.82	0.664271	7.84798e-08
ENSG00000137571.11	SLCO5A1	938.475	1.84417	8.08908e-08
ENSG00000137970.7	RPL7P9	490.555	1.12291	8.17494e-08
ENSG00000234498.3	RPL13AP20	174.811	1.34798	8.2e-08
ENSG00000178150.10	ZNF114	79.7005	2.33172	8.2e-08
ENSG00000156471.12	PTDSS1	1760.19	0.903409	8.33735e-08
ENSG00000148187.18	MRRF	1241.95	0.75379	8.38771e-08
ENSG00000269982.1	AC018809.2	280.853	1.36193	8.59169e-08
ENSG00000249855.1	EEF1A1P19	421.092	1.05513	8.75518e-08
ENSG00000184162.14	NR2C2AP	211.558	1.05423	8.76973e-08
ENSG00000102743.15	SLC25A15	410.588	0.932385	9.09106e-08
ENSG00000077312.9	SNRPA	1195.79	0.82591	9.66319e-08
ENSG00000161980.5	POLR3K	196.681	0.923061	9.9054e-08
ENSG00000111012.10	CYP27B1	73.5261	1.38077	1.01e-07
ENSG00000149328.14	GLB1L2	734.078	1.56956	1.03826e-07
ENSG00000272711.1	AC019069.1	74.4771	2.10442	1.04501e-07
ENSG00000125743.10	SNRPD2	1271.97	0.936078	1.0618e-07
ENSG00000277370.1	SNORD49A	21.5092	0.898123	1.06543e-07
ENSG00000090932.10	DLL3	169.741	1.98086	1.09432e-07
ENSG00000243056.2	EIF4EBP3	84.0504	0.891556	1.11655e-07
ENSG00000206147.5	RPL23AP57	62.2205	1.13384	1.12853e-07
ENSG00000177108.5	ZDHHC22	444.388	1.85644	1.15524e-07
ENSG00000108001.13	EBF3	1325.98	2.09571	1.18e-07
ENSG00000225031.1	EIF4BP7	375.377	0.956082	1.18215e-07
ENSG00000175581.13	MRPL48	569.711	0.858911	1.18734e-07
ENSG00000166949.16	SMAD3	928.619	1.58849	1.18914e-07
ENSG00000228981.3	AC097658.1	21.6691	1.48578	1.19675e-07
ENSG00000119335.16	SET	10809.9	0.846448	1.20231e-07
ENSG00000091436.17	MAP3K20	1066.49	1.22135	1.21497e-07
ENSG00000254905.1	AP001318.1	73.8381	1.25501	1.23079e-07
ENSG00000235828.5	RPL36AP26	18.5061	1.32885	1.24143e-07
ENSG00000273541.1	RF02104	17.9293	1.22838	1.25848e-07
ENSG00000115290.9	GRB14	83.5268	2.09072	1.25869e-07
ENSG00000231409.3	AC018868.1	49.0566	1.38037	1.29445e-07
ENSG00000226360.5	RPL10AP6	157.645	1.16264	1.36362e-07
ENSG00000230291.5	AC078817.1	80.0928	1.21351	1.41352e-07
ENSG00000111490.13	TBC1D30	1718.67	1.14689	1.41736e-07
ENSG00000076770.14	MBNL3	902.57	1.77763	1.42635e-07
ENSG00000269425.1	AC104521.1	57.1163	1.71914	1.42679e-07
ENSG00000201512.1	SNORA71C	76.7311	1.41675	1.46499e-07
ENSG00000184220.12	CMSS1	1157.25	0.787941	1.46735e-07
ENSG00000041802.11	LSG1	1516.33	0.608595	1.5e-07
ENSG00000103319.12	EEF2K	1663.12	0.775304	1.52e-07
ENSG00000213862.4	AC044787.1	36.1371	1.23671	1.52179e-07
ENSG00000233762.3	AC007969.1	451.447	1.35323	1.52293e-07
ENSG00000258529.5	AP001781.2	448.794	0.715147	1.52293e-07
ENSG00000276089.1	RF02103	16.854	1.10924	1.53884e-07
ENSG00000204194.1	RPL12P1	38.7472	1.29585	1.54751e-07
ENSG00000170889.14	RPS9	4561.07	1.1358	1.55379e-07
ENSG00000219470.1	AL355802.1	126.567	1.03011	1.59283e-07
ENSG00000115268.9	RPS15	4244.44	1.27866	1.65858e-07
ENSG00000207145.1	SNORA18	34.66	1.27225	1.77083e-07
ENSG00000138640.15	FAM13A	1212.4	1.53932	1.77662e-07
ENSG00000150753.12	CCT5	5895.33	0.763653	1.80351e-07
ENSG00000240087.3	RPSAP12	52.1889	1.20145	1.805e-07
ENSG00000230673.3	PABPC1P3	82.9431	0.78736	1.80603e-07
ENSG00000137309.19	HMGA1	4056.77	1.2437	1.8331e-07
ENSG00000042429.12	MED17	1096.66	0.785566	1.8331e-07
ENSG00000161267.12	BDH1	1134.27	0.880865	1.86685e-07
ENSG00000116329.11	OPRD1	1047.74	1.90986	1.87053e-07
ENSG00000240775.1	AC021205.1	21.4965	1.33576	1.91367e-07
ENSG00000236058.3	RPL17P36	44.5808	1.09293	1.91713e-07
ENSG00000242951.1	AC007182.2	116.809	1.4209	1.92816e-07
ENSG00000183765.21	CHEK2	510.03	1.12573	2.01517e-07
ENSG00000222365.1	SNORD12B	39.9637	0.800072	2.05351e-07
ENSG00000238862.1	SNORD19B	21.6616	1.31614	2.06864e-07
ENSG00000136111.13	TBC1D4	1140.18	0.829788	2.08812e-07
ENSG00000076043.10	REXO2	417.024	0.951005	2.09501e-07
ENSG00000231503.4	PTMAP4	218.491	1.17784	2.09674e-07
ENSG00000137142.5	IGFBPL1	4703.46	1.03616	2.13764e-07
ENSG00000147677.11	EIF3H	4177.48	0.802631	2.14756e-07
ENSG00000117592.9	PRDX6	1739.73	0.760051	2.18199e-07
ENSG00000180211.5	FO393411.1	237.971	1.24877	2.18199e-07
ENSG00000119715.15	ESRRB	75.6696	2.1932	2.21811e-07
ENSG00000135966.13	TGFBRAP1	1317.25	0.490717	2.24e-07
ENSG00000123179.14	EBPL	307.49	1.11147	2.278e-07
ENSG00000234004.4	AC092017.2	20.9572	1.42396	2.31868e-07
ENSG00000188706.13	ZDHHC9	1607.62	0.680477	2.36e-07
ENSG00000100129.18	EIF3L	6434.1	0.911748	2.41139e-07
ENSG00000221176.1	MIR1207	30.445	1.4134	2.41358e-07
ENSG00000167747.14	C19orf48	992.515	1.33311	2.41358e-07
ENSG00000137504.13	CREBZF	1968.9	0.729221	2.4213e-07
ENSG00000227337.1	RPL23AP43	23.6388	1.04147	2.4326e-07
ENSG00000137513.10	NARS2	821.522	0.836068	2.43808e-07
ENSG00000134882.15	UBAC2	1178.17	0.418042	2.52231e-07
ENSG00000112242.15	E2F3	1239.74	0.964071	2.54326e-07
ENSG00000254598.2	CSNK2A3	151.311	0.701615	2.58276e-07
ENSG00000177103.14	DSCAML1	318.841	1.94485	2.58626e-07
ENSG00000238151.1	MLLT10P1	11.5991	2.51875	2.78786e-07
ENSG00000225416.1	AC104843.1	87.7865	1.3632	2.84e-07
ENSG00000231934.1	FAM242A	16.4671	2.29943	2.85395e-07
ENSG00000172269.19	DPAGT1	553.848	0.909954	2.93081e-07
ENSG00000233971.1	RPS20P10	39.4759	1.53891	2.93925e-07
ENSG00000249264.1	EEF1A1P9	504.572	1.12178	2.93925e-07
ENSG00000234335.1	RPS4XP11	36.2519	1.34811	2.99102e-07
ENSG00000055044.11	NOP58	3497.23	0.711866	3.03188e-07
ENSG00000147604.14	RPL7	13205.6	1.09982	3.04828e-07
ENSG00000110063.10	DCPS	447.457	0.780552	3.10651e-07
ENSG00000242660.1	AC015911.1	38.3078	1.14681	3.13301e-07
ENSG00000183943.5	PRKX	1895.39	0.822804	3.13301e-07
ENSG00000114200.10	BCHE	109.412	2.18689	3.16381e-07
ENSG00000127804.13	METTL16	1934.05	0.704848	3.3087e-07
ENSG00000115652.14	UXS1	1257.32	0.500182	3.36466e-07
ENSG00000134057.15	CCNB1	1173.99	1.1554	3.45e-07
ENSG00000227008.2	AL009174.1	143.813	1.26194	3.54e-07
ENSG00000144893.12	MED12L	1084.97	1.02018	3.55701e-07
ENSG00000225439.2	BOLA3-AS1	524.656	0.746002	3.56434e-07
ENSG00000037897.17	METTL1	255.59	1.09575	3.57377e-07
ENSG00000164076.17	CAMKV	1387.14	1.59664	3.60845e-07
ENSG00000245870.3	LINC00682	2142.2	1.4267	3.64e-07
ENSG00000144659.12	SLC25A38	507.042	0.759033	3.67715e-07
ENSG00000135900.4	MRPL44	613.24	0.577745	3.70844e-07
ENSG00000154645.14	CHODL	109.001	2.04669	3.75401e-07
ENSG00000103202.13	NME4	1288.21	1.15386	3.82657e-07
ENSG00000182704.8	TSKU	252.455	1.44735	3.86569e-07
ENSG00000152558.15	TMEM123	1576.73	1.22428	3.88215e-07
ENSG00000131368.8	MRPS25	2569.03	0.807498	3.94375e-07
ENSG00000167283.8	ATP5MG	1177.42	0.854435	3.94919e-07
ENSG00000181788.4	SIAH2	564.024	0.595951	3.98e-07
ENSG00000134262.13	AP4B1	1055.23	0.549166	4.01762e-07
ENSG00000218175.2	AC016739.1	198.092	1.29838	4.09e-07
ENSG00000237410.1	AP001092.1	24.6851	1.61799	4.11102e-07
ENSG00000140284.11	SLC27A2	184.35	1.50316	4.12e-07
ENSG00000161016.17	RPL8	14582	0.973182	4.12e-07
ENSG00000004478.8	FKBP4	4248.73	0.904194	4.17306e-07
ENSG00000101311.15	FERMT1	96.0882	2.35369	4.23899e-07
ENSG00000150779.11	TIMM8B	325.985	0.844248	4.28536e-07
ENSG00000134256.12	CD101	186.69	1.0823	4.38183e-07
ENSG00000145604.15	SKP2	1360.16	0.846028	4.63408e-07
ENSG00000214199.3	EEF1A1P12	283.512	1.05144	4.67749e-07
ENSG00000197149.5	AC107956.1	26.8912	1.26526	4.696e-07
ENSG00000128309.16	MPST	593.545	1.1369	4.75471e-07
ENSG00000074047.21	GLI2	412.901	2.01018	4.79823e-07
ENSG00000172809.13	RPL38	15566.9	0.948053	4.80547e-07
ENSG00000206811.1	SNORA10	13.0165	1.14459	4.95284e-07
ENSG00000112309.10	B3GAT2	99.7983	1.87756	4.95535e-07
ENSG00000239470.3	AC011979.1	11.5	1.27638	5.01147e-07
ENSG00000223803.1	RPS20P14	65.3001	1.10985	5.31163e-07
ENSG00000250802.7	ZBED3-AS1	1045.44	1.00192	5.37817e-07
ENSG00000251095.6	AC097478.1	51.8375	1.93947	5.44095e-07
ENSG00000239719.1	AC004890.1	29.8957	1.21552	5.44332e-07
ENSG00000065183.16	WDR3	2293.52	0.756761	5.49064e-07
ENSG00000118513.19	MYB	340.998	1.25285	5.52e-07
ENSG00000147862.17	NFIB	7192.61	1.3509	5.5213e-07
ENSG00000090447.12	TFAP4	773.723	1.02072	5.60259e-07
ENSG00000254726.3	MEX3A	5662.11	0.919647	5.74624e-07
ENSG00000160200.17	CBS	392.369	1.8817	5.94356e-07
ENSG00000015133.19	CCDC88C	1181.06	1.69686	6.0712e-07
ENSG00000109971.14	HSPA8	30959.5	0.778956	6.2064e-07
ENSG00000242299.1	AC073861.1	236.616	1.16978	6.2453e-07
ENSG00000128272.14	ATF4	4471.78	0.729843	6.34092e-07
ENSG00000110328.6	GALNT18	254.044	1.26793	6.3621e-07
ENSG00000073008.15	PVR	834.487	1.58057	6.37203e-07
ENSG00000140374.16	ETFA	1026.35	0.571068	6.41197e-07
ENSG00000182899.16	RPL35A	6392.15	1.03424	6.42e-07
ENSG00000156482.11	RPL30	10904.8	0.952117	6.46168e-07
ENSG00000108179.14	PPIF	748.259	0.783142	6.48704e-07
ENSG00000267327.1	AC009271.1	19.5214	2.5337	6.54723e-07
ENSG00000161970.14	RPL26	7898.95	1.04268	6.55302e-07
ENSG00000250302.2	LINC01618	97.3521	0.869733	6.61353e-07
ENSG00000229251.3	HNRNPA1P8	41.2219	1.11937	6.63096e-07
ENSG00000163468.15	CCT3	8029.25	0.723837	6.70785e-07
ENSG00000114757.19	PEX5L	816.806	1.94206	6.99739e-07
ENSG00000135185.12	TMEM243	211.051	1.05198	7e-07
ENSG00000207332.1	RNU6-146P	15.297	0.888076	7.02e-07
ENSG00000187736.12	NHEJ1	248.274	0.587129	7.15255e-07
ENSG00000250770.3	AC005865.2	130.261	2.04406	7.3015e-07
ENSG00000135972.9	MRPS9	531.015	0.644453	7.3219e-07
ENSG00000273716.2	AC092670.1	123.399	1.19844	7.56209e-07
ENSG00000172000.7	ZNF556	66.086	1.9446	7.5915e-07
ENSG00000189007.16	ADAT2	511.691	0.945004	7.84637e-07
ENSG00000237731.1	RNGTTP1	25.7251	1.46965	8.0379e-07
ENSG00000236439.4	AC099336.2	99.6135	1.1317	8.07198e-07
ENSG00000048540.15	LMO3	255.294	2.07456	8.31569e-07
ENSG00000142864.14	SERBP1	7003.17	0.866722	8.5063e-07
ENSG00000186230.7	ZNF749	1145.46	0.792274	8.5063e-07
ENSG00000273759.1	AL117379.1	160.821	0.744207	8.57266e-07
ENSG00000234031.1	RPS3AP44	50.9699	1.21193	8.57836e-07
ENSG00000163297.17	ANTXR2	872.083	1.17224	8.58635e-07
ENSG00000267501.1	AC104365.2	2.86092	2.46514	8.64082e-07
ENSG00000150776.18	NKAPD1	1175.62	0.783421	8.68195e-07
ENSG00000204392.11	LSM2	349.424	0.625076	8.77351e-07
ENSG00000111696.12	NT5DC3	837.39	1.15674	8.90742e-07
ENSG00000240036.4	AC104563.1	41.6024	1.05861	9.01945e-07
ENSG00000213864.3	EEF1B2P2	6.11703	1.60818	9.06795e-07
ENSG00000144331.20	ZNF385B	91.1083	2.2842	9.07137e-07
ENSG00000247134.6	AC090204.1	63.4723	2.18709	9.08344e-07
ENSG00000213300.5	HNRNPA3P6	566.509	0.66075	9.16826e-07
ENSG00000163006.12	CCDC138	1182.9	0.99264	9.31416e-07
ENSG00000244687.11	UBE2V1	2477.62	0.435707	9.38617e-07
ENSG00000257379.1	AC023509.1	5509.24	0.599008	9.46304e-07
ENSG00000240489.1	SETP14	101.403	0.875445	9.57e-07
ENSG00000162992.3	NEUROD1	57.2766	1.91211	9.5721e-07
ENSG00000107341.5	UBE2R2	2759.87	0.448885	9.58465e-07
ENSG00000226525.5	RPS7P10	190.914	1.10605	9.6124e-07
ENSG00000236552.2	RPL13AP5	544.476	1.21417	9.66682e-07
ENSG00000243541.3	RN7SL104P	2.06131	2.49057	9.73812e-07
ENSG00000197451.12	HNRNPAB	3412.32	0.786911	9.83535e-07
ENSG00000232573.1	RPL3P4	239.478	1.0889	9.85614e-07
ENSG00000171208.9	NETO2	1410.34	1.14169	9.91e-07
ENSG00000100802.15	C14orf93	535.587	0.59827	9.99535e-07
ENSG00000189046.11	ALKBH2	442.58	0.887889	1.00429e-06
ENSG00000163811.12	WDR43	2623.06	0.676562	1.0477e-06
ENSG00000165060.13	FXN	318.186	0.908335	1.05856e-06
ENSG00000284057.1	AP001273.2	584.773	0.705385	1.068e-06
ENSG00000242276.2	RPL5P3	33.4332	1.51016	1.07214e-06
ENSG00000243859.3	RPL5P17	11.6787	1.51746	1.07474e-06
ENSG00000172878.14	METAP1D	418.566	1.03879	1.09268e-06
ENSG00000175787.16	ZNF169	431.618	0.669377	1.116e-06
ENSG00000125871.14	MGME1	663.157	0.73136	1.11864e-06
ENSG00000152556.17	PFKM	3039.97	0.65124	1.13637e-06
ENSG00000227063.5	RPL41P1	292.724	1.17573	1.13842e-06
ENSG00000225030.1	AL355483.1	19.4758	1.1814	1.17625e-06
ENSG00000269867.1	AC010326.3	52.349	1.135	1.18054e-06
ENSG00000229132.2	EIF4A1P10	216.293	0.927036	1.1819e-06
ENSG00000251745.1	RNU7-124P	10.8425	1.61464	1.18625e-06
ENSG00000143179.16	UCK2	2751.88	0.801675	1.19622e-06
ENSG00000145246.13	ATP10D	2184.41	1.30984	1.19895e-06
ENSG00000225918.1	RPL7P59	14.3232	1.15388	1.22254e-06
ENSG00000205054.7	LINC01121	96.6193	2.30227	1.22327e-06
ENSG00000269119.1	HNRNPA1P52	21.2674	1.21921	1.25247e-06
ENSG00000139044.11	B4GALNT3	433.423	1.45049	1.30023e-06
ENSG00000150316.12	CWC15	709.063	0.632915	1.30823e-06
ENSG00000132155.11	RAF1	3297.25	0.62028	1.3121e-06
ENSG00000147454.14	SLC25A37	1247.36	0.8555	1.32981e-06
ENSG00000153560.12	UBP1	2936.9	0.59233	1.33057e-06
ENSG00000075239.13	ACAT1	901.175	0.894805	1.367e-06
ENSG00000063177.13	RPL18	5507.63	1.20885	1.393e-06
ENSG00000134343.13	ANO3	342.455	2.34894	1.39743e-06
ENSG00000232134.1	RPS15AP12	12.1877	1.29563	1.482e-06
ENSG00000241741.1	RPL7AP30	66.0087	1.35452	1.49641e-06
ENSG00000249193.1	HSPD1P5	6.00272	1.59838	1.50052e-06
ENSG00000177954.13	RPS27	11092.3	1.01521	1.51543e-06
ENSG00000138796.16	HADH	1164.02	0.589053	1.51875e-06
ENSG00000226243.1	RPL37AP1	43.2652	1.1404	1.58415e-06
ENSG00000100029.18	PES1	1877.15	0.895912	1.5864e-06
ENSG00000163933.10	RFT1	818.996	0.645342	1.59747e-06
ENSG00000143321.19	HDGF	5457.93	0.657662	1.60281e-06
ENSG00000278768.2	BACE1-AS	922.69	0.772907	1.60281e-06
ENSG00000204611.7	ZNF616	1307.99	0.832972	1.60426e-06
ENSG00000281398.4	SNHG4	327.159	0.999942	1.61047e-06
ENSG00000232677.7	LINC00665	1943.65	0.771782	1.6857e-06
ENSG00000229087.1	AC007738.1	83.194	2.07345	1.69529e-06
ENSG00000128692.8	EIF2S2P4	51.0435	0.689756	1.73344e-06
ENSG00000213988.11	ZNF90	1009.24	1.09403	1.76391e-06
ENSG00000079557.5	AFM	9.13843	1.83203	1.76463e-06
ENSG00000144283.21	PKP4	2224.99	0.832999	1.766e-06
ENSG00000244363.3	RPL7P23	70.4571	1.16234	1.78953e-06
ENSG00000185274.12	GALNT17	297.377	1.83867	1.78953e-06
ENSG00000198885.9	ITPRIPL1	424.815	1.23001	1.81593e-06
ENSG00000168036.18	CTNNB1	6974.99	0.816043	1.828e-06
ENSG00000260743.1	AC007823.1	50.2387	1.00994	1.82807e-06
ENSG00000199787.1	SNORA80C	7.27533	1.59626	1.8452e-06
ENSG00000167676.4	PLIN4	72.4068	2.34604	1.84527e-06
ENSG00000240914.1	RPL15P2	115.046	1.17128	1.85733e-06
ENSG00000168495.13	POLR3D	2281.84	0.725184	1.89329e-06
ENSG00000136068.14	FLNB	4733.44	0.805829	1.90189e-06
ENSG00000099204.20	ABLIM1	4288.27	0.950994	1.9151e-06
ENSG00000169136.11	ATF5	546.303	1.48768	1.9151e-06
ENSG00000237280.1	AL136982.3	138.422	0.954932	1.94649e-06
ENSG00000109814.12	UGDH	859.946	0.629859	1.98652e-06
ENSG00000164182.11	NDUFAF2	417.735	0.799641	1.999e-06
ENSG00000131469.14	RPL27	7837.01	0.969817	2.02577e-06
ENSG00000105372.7	RPS19	6693.57	1.03716	2.0422e-06
ENSG00000101447.15	FAM83D	381.159	1.25712	2.06078e-06
ENSG00000176381.6	PRR18	8.59643	2.0186	2.0743e-06
ENSG00000226790.3	HNRNPA3P1	71.7488	0.964429	2.08046e-06
ENSG00000188610.12	FAM72B	151.078	1.27577	2.08353e-06
ENSG00000214485.6	RPL7P1	224.304	1.13307	2.09127e-06
ENSG00000181418.8	DDN	105.352	1.76194	2.09849e-06
ENSG00000205871.5	RPS3AP47	111.915	1.0359	2.10136e-06
ENSG00000246792.2	AC106038.1	74.6923	1.31014	2.1206e-06
ENSG00000178429.9	RPS3AP5	110.826	1.09473	2.15039e-06
ENSG00000175928.5	LRRN1	529.155	2.15832	2.17166e-06
ENSG00000178773.15	CPNE7	1626.23	2.03068	2.18235e-06
ENSG00000132846.6	ZBED3	967.944	0.853098	2.19812e-06
ENSG00000230119.1	AC123900.1	2.56645	2.30839	2.20965e-06
ENSG00000005100.13	DHX33	1482.26	0.747025	2.20965e-06
ENSG00000135446.17	CDK4	1898.93	0.699911	2.25306e-06
ENSG00000198298.13	ZNF485	259.495	0.922875	2.288e-06
ENSG00000197961.11	ZNF121	3879.86	0.859726	2.288e-06
ENSG00000003989.17	SLC7A2	659.708	1.49263	2.29994e-06
ENSG00000213609.3	RPL7AP50	14.5514	1.21272	2.32443e-06
ENSG00000277034.1	RF00056	13.6498	1.16502	2.36623e-06
ENSG00000257359.1	AC073863.1	3.33234	2.22734	2.37663e-06
ENSG00000143612.20	C1orf43	2505.67	0.56871	2.44549e-06
ENSG00000110723.12	EXPH5	184.07	1.5713	2.477e-06
ENSG00000236305.1	SLC12A9-AS1	5.07333	1.63767	2.5173e-06
ENSG00000237991.3	RPL35P1	21.0465	1.19342	2.57509e-06
ENSG00000243779.1	AP001086.1	11.5735	1.59903	2.57807e-06
ENSG00000086827.9	ZW10	596.873	0.672648	2.62337e-06
ENSG00000241282.1	RPL34P33	5.48385	1.40822	2.65788e-06
ENSG00000276712.1	MIR7111	31.5182	0.914526	2.66063e-06
ENSG00000104824.17	HNRNPL	4504.68	0.457531	2.66123e-06
ENSG00000107719.9	PALD1	482.936	1.37699	2.67286e-06
ENSG00000226221.1	RPL26P19	94.1916	1.09166	2.73492e-06
ENSG00000163872.16	YEATS2	6883.58	0.374619	2.73949e-06
ENSG00000103257.9	SLC7A5	1772.61	1.4233	2.75753e-06
ENSG00000140451.13	PIF1	429.43	1.27219	2.7579e-06
ENSG00000240395.1	RPL5P23	41.4415	1.33328	2.77706e-06
ENSG00000254772.10	EEF1G	13875.4	0.893029	2.80939e-06
ENSG00000090487.11	SPG21	1306.1	0.475201	2.83116e-06
ENSG00000133706.18	LARS	7834.8	0.620937	2.83271e-06
ENSG00000234373.1	SNX18P7	91.2604	1.88974	2.85875e-06
ENSG00000167157.11	PRRX2	78.3083	1.82963	2.87263e-06
ENSG00000201014.1	RNA5SP232	6.98028	2.11487	2.8789e-06
ENSG00000136149.6	RPL13AP25	550.787	1.1992	2.98827e-06
ENSG00000224707.1	E2F3-IT1	105.877	1.05248	2.99893e-06
ENSG00000134853.12	PDGFRA	2084.03	1.95945	3.0008e-06
ENSG00000220157.4	HNRNPA1P12	28.7048	1.13582	3.001e-06
ENSG00000255508.7	AP002990.1	14245	0.879629	3.02919e-06
ENSG00000178464.6	RPL10P16	404.719	0.983881	3.0971e-06
ENSG00000264706.2	RN7SL217P	9.3768	1.57866	3.12526e-06
ENSG00000156261.13	CCT8	4153.56	0.820945	3.14307e-06
ENSG00000112218.9	GPR63	250.101	1.40328	3.17192e-06
ENSG00000080608.10	PUM3	2103.16	0.696937	3.17192e-06
ENSG00000105143.12	SLC1A6	44.8498	1.32339	3.17945e-06
ENSG00000275379.1	HIST1H3I	1282.72	1.42906	3.2062e-06
ENSG00000104738.17	MCM4	3430.24	0.777634	3.23371e-06
ENSG00000174547.13	MRPL11	438.583	0.777147	3.251e-06
ENSG00000010292.13	NCAPD2	4184.45	0.847533	3.27432e-06
ENSG00000225067.4	RPL23AP2	15.0898	1.21111	3.28314e-06
ENSG00000233913.7	RPL10P9	378.613	1.46568	3.3191e-06
ENSG00000033867.16	SLC4A7	3417.2	0.915217	3.32746e-06
ENSG00000264911.1	AC022069.1	23.281	1.43182	3.50086e-06
ENSG00000109475.16	RPL34	6220.42	0.936017	3.62008e-06
ENSG00000207652.1	MIR621	13.8479	1.19453	3.62008e-06
ENSG00000243173.3	RN7SL861P	7.36448	1.87393	3.655e-06
ENSG00000284776.1	AL121900.2	392.284	0.650762	3.655e-06
ENSG00000039560.14	RAI14	1302.88	1.24807	3.68076e-06
ENSG00000120669.16	SOHLH2	42.4969	1.96932	3.77567e-06
ENSG00000220749.4	RPL21P28	164.816	0.998555	3.81438e-06
ENSG00000251348.1	HSPD1P11	175.149	0.962579	3.82621e-06
ENSG00000252787.2	RF00569	3.13965	1.41035	3.82809e-06
ENSG00000110074.10	FOXRED1	1187.2	0.847084	3.91036e-06
ENSG00000280832.1	GSEC	188.419	0.857637	3.95592e-06
ENSG00000242100.2	RPL9P32	54.4299	0.993942	4.0001e-06
ENSG00000159055.4	MIS18A	264.876	0.719576	4.00343e-06
ENSG00000217835.3	AL034397.1	51.7534	0.910234	4.02393e-06
ENSG00000125821.12	DTD1	892.043	0.543852	4.04571e-06
ENSG00000072756.17	TRNT1	1022.14	0.835364	4.06611e-06
ENSG00000240231.1	RPS27P29	31.1828	1.15785	4.07413e-06
ENSG00000280904.1	RF01183	3.67541	1.40527	4.07727e-06
ENSG00000135747.11	ZNF670-ZNF695	238.992	1.15869	4.0833e-06
ENSG00000113407.13	TARS	3079.87	0.662569	4.10793e-06
ENSG00000126822.17	PLEKHG3	1020.92	1.23743	4.2345e-06
ENSG00000151846.8	PABPC3	127.702	0.950228	4.26251e-06
ENSG00000137700.18	SLC37A4	629.784	0.949793	4.298e-06
ENSG00000048028.11	USP28	1016.62	0.7432	4.364e-06
ENSG00000076248.10	UNG	975.926	0.807414	4.364e-06
ENSG00000263873.1	AP003396.5	5.36632	2.01771	4.366e-06
ENSG00000263809.1	AC135178.2	7465.35	0.967977	4.38474e-06
ENSG00000102172.16	SMS	2744.25	0.653721	4.45883e-06
ENSG00000173456.4	RNF26	640.374	0.957196	4.52331e-06
ENSG00000197111.15	PCBP2	11095.9	0.475948	4.70566e-06
ENSG00000145919.10	BOD1	1381.13	0.569177	4.71059e-06
ENSG00000144028.15	SNRNP200	17617.3	0.613938	4.72534e-06
ENSG00000228502.1	EEF1A1P11	464.277	1.0087	4.73121e-06
ENSG00000147003.7	CLTRN	20.3121	1.13771	4.75488e-06
ENSG00000213790.2	OLA1P1	59.8259	0.875076	5.04513e-06
ENSG00000255358.1	AC019227.1	78.0208	0.801161	5.18266e-06
ENSG00000103356.15	EARS2	1072.33	0.608932	5.19462e-06
ENSG00000165661.16	QSOX2	935.204	1.03005	5.24323e-06
ENSG00000110060.9	PUS3	391.242	0.841682	5.28955e-06
ENSG00000074201.8	CLNS1A	2615.42	0.810062	5.35077e-06
ENSG00000130707.17	ASS1	321.791	1.80635	5.35557e-06
ENSG00000196756.12	SNHG17	790.116	0.917351	5.3921e-06
ENSG00000150433.9	TMEM218	539.99	0.812391	5.43752e-06
ENSG00000198093.11	ZNF649	902.69	0.761083	5.48038e-06
ENSG00000100216.6	TOMM22	953.691	0.73671	5.48471e-06
ENSG00000226406.1	RBMX2P1	8.39009	1.59497	5.7618e-06
ENSG00000117543.21	DPH5	826.706	0.841348	5.78809e-06
ENSG00000154642.11	C21orf91	516.435	1.13719	5.88144e-06
ENSG00000279625.1	AL591122.1	8.701	2.26624	5.93859e-06
ENSG00000214773.1	AC112512.1	170.755	0.969351	6.02218e-06
ENSG00000114541.15	FRMD4B	1356.98	1.20151	6.07959e-06
ENSG00000227077.3	AC107983.1	150.709	1.22538	6.13029e-06
ENSG00000206760.1	SNORA6	15.7975	0.962222	6.16318e-06
ENSG00000125850.11	OVOL2	34.6633	0.85228	6.18078e-06
ENSG00000103064.15	SLC7A6	2030.28	0.713824	6.21855e-06
ENSG00000198756.12	COLGALT2	98.1715	1.65866	6.22535e-06
ENSG00000250144.1	AC104619.3	115.886	0.950042	6.22545e-06
ENSG00000214016.3	RPSAP61	10.4939	1.42315	6.22545e-06
ENSG00000084090.13	STARD7	3383.42	0.420165	6.31019e-06
ENSG00000269893.7	SNHG8	557.844	0.908601	6.31019e-06
ENSG00000246465.1	AC138904.1	259.169	0.910708	6.54641e-06
ENSG00000144867.11	SRPRB	796.995	0.685406	6.58718e-06
ENSG00000160818.16	GPATCH4	1071.85	0.794602	6.62088e-06
ENSG00000276467.1	Z93929.2	9.71588	2.13809	6.743e-06
ENSG00000089009.15	RPL6	16423.9	0.821649	6.817e-06
ENSG00000206557.6	TRIM71	209.284	2.14899	6.83215e-06
ENSG00000264801.1	ERVFRD-3	35.7972	1.2709	6.84066e-06
ENSG00000235552.4	RPL6P27	1166.66	0.812545	7.077e-06
ENSG00000273387.1	AC005005.3	43.2043	1.32298	7.09059e-06
ENSG00000073849.15	ST6GAL1	2431.86	1.13379	7.17974e-06
ENSG00000187109.14	NAP1L1	13605.9	0.811474	7.18262e-06
ENSG00000136159.4	NUDT15	442.347	0.803516	7.26517e-06
ENSG00000277224.2	HIST1H2BF	2054.79	1.17577	7.31457e-06
ENSG00000264772.6	AC016876.2	4225.27	0.589023	7.31457e-06
ENSG00000148459.16	PDSS1	316.608	0.739919	7.32585e-06
ENSG00000056736.10	IL17RB	92.2864	1.45938	7.35519e-06
ENSG00000132386.11	SERPINF1	1497.18	1.55448	7.73869e-06
ENSG00000246528.3	AC079089.1	228.444	1.55458	7.7642e-06
ENSG00000197905.9	TEAD4	166.097	1.4648	7.77091e-06
ENSG00000164045.11	CDC25A	906.221	1.09028	7.78229e-06
ENSG00000183605.16	SFXN4	527.8	0.820337	7.83839e-06
ENSG00000069482.7	GAL	466.459	1.78031	7.878e-06
ENSG00000215784.6	FAM72D	55.8189	1.22567	7.885e-06
ENSG00000157014.11	TATDN2	1229.49	0.599959	7.957e-06
ENSG00000268750.6	AC010522.1	272.211	0.614916	8.09162e-06
ENSG00000249784.1	SCARNA22	55.8749	1.17269	8.09681e-06
ENSG00000148840.11	PPRC1	2523.17	0.903216	8.114e-06
ENSG00000108298.11	RPL19	16941.1	0.940355	8.17022e-06
ENSG00000004809.14	SLC22A16	7.84548	2.12966	8.2769e-06
ENSG00000235636.1	NUS1P1	53.1045	0.713215	8.2769e-06
ENSG00000163710.9	PCOLCE2	49.8408	1.92526	8.28513e-06
ENSG00000274825.1	AL023803.2	14.8692	1.43534	8.34065e-06
ENSG00000219438.8	FAM19A5	356.888	1.73697	8.34065e-06
ENSG00000101180.16	HRH3	189.154	1.58267	8.60711e-06
ENSG00000120889.13	TNFRSF10B	1099.44	1.26933	8.63423e-06
ENSG00000153012.12	LGI2	259.334	1.56043	8.65927e-06
ENSG00000202400.1	SNORD82	9.76085	0.965785	8.7118e-06
ENSG00000232946.1	AL354707.3	2.80588	2.23598	8.94049e-06
ENSG00000239570.1	SETP11	57.4213	1.17889	8.94186e-06
ENSG00000151376.16	ME3	1153.38	0.944125	8.99181e-06
ENSG00000235174.1	RPL39P3	773.73	1.16482	9.15428e-06
ENSG00000183298.5	RPSAP19	98.8527	1.25263	9.22726e-06
ENSG00000205208.5	C4orf46	724.034	0.942218	9.30016e-06
ENSG00000214541.3	RPS4XP3	49.2832	1.30514	9.30944e-06
ENSG00000253344.1	AC137579.1	4.42086	1.90661	9.33127e-06
ENSG00000225953.2	SATB2-AS1	5.76008	2.30213	9.38372e-06
ENSG00000250709.1	CCDC169-SOHLH2	39.3263	1.76832	9.56352e-06
ENSG00000048162.20	NOP16	342.061	0.844686	9.57151e-06
ENSG00000285130.2	AL358113.1	321.356	0.942003	9.661e-06
ENSG00000124208.16	TMEM189-UBE2V1	1659.03	0.401627	9.774e-06
ENSG00000188873.4	RPL10AP2	24.2907	1.11433	9.79439e-06
ENSG00000231177.4	LINC00852	166.549	0.879151	9.82354e-06
ENSG00000283239.1	AC019257.8	894.236	0.758679	9.8237e-06
ENSG00000206941.1	SNORD15A	22.2564	1.00726	9.85434e-06
ENSG00000283108.1	AC011451.3	176.593	1.32406	9.87918e-06
ENSG00000251013.1	GAPDHP62	98.1908	0.69289	1.00629e-05
ENSG00000243960.1	AL390195.1	183.335	0.562385	1.00657e-05
ENSG00000112984.12	KIF20A	1244.5	1.19295	1.00976e-05
ENSG00000257446.3	ZNF878	15.2618	1.38617	1.00976e-05
ENSG00000145907.15	G3BP1	5306.32	0.59942	1.02116e-05
ENSG00000243538.1	RPS26P28	15.7814	1.28853	1.0326e-05
ENSG00000125485.17	DDX31	817.476	0.672958	1.03277e-05
ENSG00000253729.7	PRKDC	16122.6	0.573261	1.03415e-05
ENSG00000134901.13	KDELC1	403.948	0.741388	1.04634e-05
ENSG00000100347.15	SAMM50	1284.86	0.412005	1.04634e-05
ENSG00000253080.1	RNA5SP373	8.63052	1.97858	1.06004e-05
ENSG00000138095.19	LRPPRC	8131.04	0.713506	1.09088e-05
ENSG00000165732.13	DDX21	4214.84	0.741865	1.11919e-05
ENSG00000184465.16	WDR27	3097.37	0.557721	1.15746e-05
ENSG00000144136.11	SLC20A1	2462.1	0.56048	1.15754e-05
ENSG00000225573.4	RPL35P5	54.0883	1.23782	1.15846e-05
ENSG00000200354.1	SNORA71D	46.1727	1.27856	1.15926e-05
ENSG00000114491.14	UMPS	1433.52	0.527207	1.172e-05
ENSG00000154743.17	TSEN2	1137.01	0.706638	1.17574e-05
ENSG00000285531.1	Z83840.1	75.6116	0.740033	1.1874e-05
ENSG00000229359.2	PIN1P1	18.9399	2.06505	1.19173e-05
ENSG00000143436.11	MRPL9	714.927	0.491776	1.20038e-05
ENSG00000103275.20	UBE2I	2476.99	0.587232	1.20866e-05
ENSG00000164237.9	CMBL	480.974	1.21082	1.22682e-05
ENSG00000159131.17	GART	2645.49	0.615247	1.22859e-05
ENSG00000120438.12	TCP1	4432.56	0.717204	1.24509e-05
ENSG00000068438.15	FTSJ1	955.768	0.484851	1.26025e-05
ENSG00000231414.1	AC016700.2	107.967	1.24006	1.26369e-05
ENSG00000213585.11	VDAC1	2487.49	0.579353	1.26515e-05
ENSG00000103995.14	CEP152	2025.64	1.14859	1.28369e-05
ENSG00000149256.15	TENM4	4920.17	1.59126	1.2859e-05
ENSG00000035141.8	FAM136A	803.465	0.606711	1.28838e-05
ENSG00000204860.4	FAM201A	49.8391	1.42723	1.3002e-05
ENSG00000084754.12	HADHA	4969.77	0.570972	1.31412e-05
ENSG00000035499.13	DEPDC1B	597.267	1.22333	1.31412e-05
ENSG00000284020.1	MIR4697	19.1537	1.07705	1.32105e-05
ENSG00000047634.15	SCML1	499.629	0.91315	1.32302e-05
ENSG00000281903.2	LINC02246	45.1584	1.29146	1.32882e-05
ENSG00000272410.5	AC022384.1	720.713	0.617682	1.34859e-05
ENSG00000197744.5	PTMAP2	171.952	0.911112	1.3596e-05
ENSG00000171316.12	CHD7	7680.2	0.619396	1.36838e-05
ENSG00000220583.1	RPL35P2	112.105	1.14462	1.38433e-05
ENSG00000203334.4	AP003027.1	7.05983	1.58401	1.38561e-05
ENSG00000136718.9	IMP4	903.487	0.762685	1.38713e-05
ENSG00000150768.15	DLAT	991.708	0.68928	1.42439e-05
ENSG00000134874.17	DZIP1	3068.98	0.625816	1.43245e-05
ENSG00000107581.13	EIF3A	10527.3	0.550787	1.43257e-05
ENSG00000255337.1	AP001830.1	8.40524	1.65831	1.43257e-05
ENSG00000196236.13	XPNPEP3	1456.96	0.516374	1.44789e-05
ENSG00000147274.14	RBMX	11321.3	0.663941	1.44789e-05
ENSG00000241015.2	TPM3P9	467.278	0.563307	1.44946e-05
ENSG00000256269.9	HMBS	341.913	0.975214	1.46749e-05
ENSG00000113739.10	STC2	215.798	1.5128	1.47398e-05
ENSG00000236312.3	RPL34P34	20.4584	1.12025	1.48493e-05
ENSG00000260123.1	AC013565.1	10.7168	1.83905	1.48721e-05
ENSG00000185130.5	HIST1H2BL	1065.35	1.24248	1.49178e-05
ENSG00000100941.9	PNN	7307.55	0.583014	1.49639e-05
ENSG00000020922.12	MRE11	1790.03	0.878825	1.52105e-05
ENSG00000251294.1	AC091885.2	14.17	1.04929	1.54205e-05
ENSG00000233016.6	SNHG7	602.865	1.01588	1.57855e-05
ENSG00000111639.8	MRPL51	1045.59	0.602175	1.59145e-05
ENSG00000184678.10	HIST2H2BE	4188.1	0.824379	1.60992e-05
ENSG00000260664.2	AC004158.1	260.377	1.63775	1.69525e-05
ENSG00000270665.1	HNRNPA1P67	14.5504	1.23251	1.72742e-05
ENSG00000111640.15	GAPDH	33478	0.75662	1.73877e-05
ENSG00000138685.15	FGF2	357.74	1.03962	1.74913e-05
ENSG00000225215.1	SMARCE1P1	65.5789	0.865229	1.74913e-05
ENSG00000144596.13	GRIP2	491.065	1.34898	1.75457e-05
ENSG00000155463.13	OXA1L	1366.49	0.387698	1.75457e-05
ENSG00000283433.1	RNA5SP532	3.53812	2.30237	1.75507e-05
ENSG00000145220.14	LYAR	379.073	0.641948	1.75531e-05
ENSG00000109519.13	GRPEL1	562.935	0.645716	1.77324e-05
ENSG00000043355.12	ZIC2	195.337	1.20586	1.78385e-05
ENSG00000229587.2	AL158825.2	41.8787	0.851979	1.84018e-05
ENSG00000149557.13	FEZ1	814.505	1.2549	1.85221e-05
ENSG00000276788.1	SNORD26	53.0684	0.786402	1.85646e-05
ENSG00000277184.1	SNORA9	9.43846	1.22622	1.86242e-05
ENSG00000139675.12	HNRNPA1L2	504.508	0.442653	1.89228e-05
ENSG00000227694.1	RPL23AP74	158.197	0.932156	1.89884e-05
ENSG00000219932.6	RPL12P8	6.77898	1.39491	1.92196e-05
ENSG00000249565.2	SERBP1P5	91.2775	1.04709	1.92713e-05
ENSG00000240376.1	AC010343.1	72.9978	1.13481	1.93191e-05
ENSG00000116455.14	WDR77	732.785	0.600473	1.93709e-05
ENSG00000263862.1	LINC01543	5.00829	1.80035	1.96041e-05
ENSG00000206885.1	SNORA75	42.4508	0.896106	1.96243e-05
ENSG00000197182.14	MIRLET7BHG	1060.21	1.57921	2.00811e-05
ENSG00000163808.17	KIF15	1825.31	1.19752	2.01472e-05
ENSG00000113648.16	H2AFY	7551.56	0.344591	2.04561e-05
ENSG00000253633.1	AP002852.1	40.8553	1.18618	2.06016e-05
ENSG00000171723.15	GPHN	1894.2	0.594706	2.06372e-05
ENSG00000143379.12	SETDB1	4293.69	0.432251	2.07869e-05
ENSG00000151502.11	VPS26B	2127.25	0.632316	2.09591e-05
ENSG00000259399.1	TGIF2-RAB5IF	231.982	0.440761	2.10577e-05
ENSG00000226279.2	RPL12P10	3.89709	1.50175	2.10766e-05
ENSG00000130119.16	GNL3L	3505.22	0.451737	2.11028e-05
ENSG00000066379.15	ZNRD1	254.67	0.518398	2.1139e-05
ENSG00000170903.11	MSANTD4	1248.4	0.717258	2.14412e-05
ENSG00000140043.11	PTGR2	432.476	0.785423	2.14621e-05
ENSG00000225742.5	LINC02036	5.97253	1.86294	2.16905e-05
ENSG00000274750.2	HIST1H3E	329.505	1.18478	2.17119e-05
ENSG00000228274.3	AL021707.2	418.173	1.11976	2.17243e-05
ENSG00000139800.8	ZIC5	123.504	1.09882	2.18697e-05
ENSG00000257681.1	AC025265.1	22.3123	1.3183	2.22897e-05
ENSG00000178715.8	AL450998.1	19.6446	1.41472	2.24176e-05
ENSG00000265750.1	AC090772.3	38.5017	0.870682	2.26443e-05
ENSG00000233927.5	RPS28	2118.58	1.03648	2.31207e-05
ENSG00000071564.15	TCF3	1536.36	1.16666	2.31739e-05
ENSG00000116874.11	WARS2	363.701	0.632731	2.32405e-05
ENSG00000148908.15	RGS10	248.52	1.29259	2.33994e-05
ENSG00000246174.7	KCTD21-AS1	124.13	1.19115	2.34961e-05
ENSG00000132305.20	IMMT	2576.6	0.429838	2.36107e-05
ENSG00000125398.7	SOX9	150.289	1.72808	2.3651e-05
ENSG00000113013.14	HSPA9	7106.49	0.569511	2.36902e-05
ENSG00000100304.13	TTLL12	1073.76	1.12334	2.37801e-05
ENSG00000227054.1	FDX1P2	3.53952	1.47341	2.38338e-05
ENSG00000086848.15	ALG9	1137.99	0.593564	2.38487e-05
ENSG00000237668.1	RPS15AP38	10.8765	1.14349	2.40457e-05
ENSG00000123131.13	PRDX4	557.176	0.856331	2.40578e-05
ENSG00000184588.18	PDE4B	1372.78	1.20129	2.41047e-05
ENSG00000251680.5	AC008591.1	17.8285	2.0517	2.41719e-05
ENSG00000184612.8	RPL7P26	24.0322	1.14549	2.45929e-05
ENSG00000269476.1	AC010326.2	191.706	0.624927	2.46476e-05
ENSG00000213399.3	AC022210.1	23.532	1.27115	2.48096e-05
ENSG00000232909.1	AL157823.2	30.8275	1.53315	2.50837e-05
ENSG00000279696.1	AP001273.1	224.986	0.997214	2.50991e-05
ENSG00000270885.1	RASL10B	839.623	1.16253	2.50991e-05
ENSG00000270757.1	HSPE1-MOB4	804.616	0.754609	2.52902e-05
ENSG00000282381.1	AC104073.4	208.743	1.41546	2.5294e-05
ENSG00000159259.8	CHAF1B	711.889	0.775421	2.57226e-05
ENSG00000258153.1	HSPE1P4	9.41296	1.26686	2.58577e-05
ENSG00000189091.13	SF3B3	9490.09	0.549124	2.58577e-05
ENSG00000239345.2	HNRNPA1P26	13.5948	1.17568	2.61247e-05
ENSG00000114735.9	HEMK1	2180.66	0.749929	2.71777e-05
ENSG00000136574.17	GATA4	7.52374	1.93357	2.71777e-05
ENSG00000221955.10	SLC12A8	235.007	1.31353	2.7249e-05
ENSG00000113272.14	THG1L	456.479	0.676559	2.75826e-05
ENSG00000206053.13	JPT2	1926.01	0.595337	2.75869e-05
ENSG00000143947.13	RPS27A	7229.33	0.769472	2.78722e-05
ENSG00000137747.16	TMPRSS13	26.6634	1.43248	2.78722e-05
ENSG00000225695.1	HNRNPA1P35	21.4464	0.930832	2.78797e-05
ENSG00000270015.1	AC087481.3	453.477	0.554151	2.79803e-05
ENSG00000005156.11	LIG3	4693.91	0.651999	2.85336e-05
ENSG00000143942.5	CHAC2	46.0242	1.0452	2.85662e-05
ENSG00000144057.15	ST6GAL2	551.368	1.67937	2.89285e-05
ENSG00000180596.7	HIST1H2BC	2295.98	1.07272	2.89401e-05
ENSG00000266893.1	AC005394.1	6.35774	1.94032	2.9018e-05
ENSG00000242715.7	CCDC169	147.64	1.68197	2.91873e-05
ENSG00000181264.8	TMEM136	564.208	0.832099	2.92141e-05
ENSG00000240622.1	RPL7P15	22.5314	1.12712	2.96187e-05
ENSG00000153391.15	INO80C	344.521	0.499421	2.98484e-05
ENSG00000151500.15	THYN1	505.88	0.627888	3.02037e-05
ENSG00000096060.14	FKBP5	2607.67	0.816793	3.0935e-05
ENSG00000100341.11	PNPLA5	11.2404	2.06008	3.09376e-05
ENSG00000230922.1	AL079301.1	272.212	1.39249	3.12062e-05
ENSG00000101849.16	TBL1X	1429.53	0.755822	3.13235e-05
ENSG00000146223.14	RPL7L1	4450.49	0.41854	3.23435e-05
ENSG00000145391.13	SETD7	2940.87	0.751828	3.24032e-05
ENSG00000101346.14	POFUT1	1117.13	0.527295	3.27692e-05
ENSG00000103429.11	BFAR	1626.43	0.408443	3.27707e-05
ENSG00000104356.11	POP1	481.7	0.630781	3.29392e-05
ENSG00000186615.10	KTN1-AS1	154.438	0.829137	3.29491e-05
ENSG00000156049.7	GNA14	150.169	1.55658	3.29931e-05
ENSG00000203875.11	SNHG5	1045.14	0.681682	3.30571e-05
ENSG00000165138.18	ANKS6	581.479	1.02922	3.38196e-05
ENSG00000215089.3	KRT18P11	3.30574	2.18105	3.40278e-05
ENSG00000157456.8	CCNB2	810.314	1.03998	3.48726e-05
ENSG00000213368.3	ST13P11	14.911	1.17469	3.49823e-05
ENSG00000275994.1	SNORA24	19.3439	1.0004	3.50727e-05
ENSG00000071539.14	TRIP13	562.059	0.967608	3.52197e-05
ENSG00000212493.1	SNORD19	26.3289	1.06223	3.54057e-05
ENSG00000125835.18	SNRPB	1373.39	0.804667	3.55585e-05
ENSG00000262267.5	U95743.1	96.1533	1.31435	3.61473e-05
ENSG00000271833.1	AL445222.1	280.434	1.02427	3.6245e-05
ENSG00000228929.1	RPS13P2	155.112	1.0372	3.72327e-05
ENSG00000107815.10	TWNK	666.2	0.785605	3.76762e-05
ENSG00000227064.1	Z82205.1	51.4398	1.59885	3.79864e-05
ENSG00000171763.19	SPATA5L1	317.557	0.490955	3.81079e-05
ENSG00000168959.14	GRM5	170.886	1.74774	3.81281e-05
ENSG00000113645.14	WWC1	434.186	1.10791	3.856e-05
ENSG00000255301.1	AP002893.1	3.65039	1.56387	3.93897e-05
ENSG00000118231.5	CRYGD	10.3601	2.01928	3.95986e-05
ENSG00000139132.14	FGD4	1410.4	1.03612	3.96875e-05
ENSG00000204394.13	VARS	2664.53	0.950381	3.98146e-05
ENSG00000184270.5	HIST2H2AB	430.159	1.15975	3.98384e-05
ENSG00000229201.1	AC092783.1	7.84518	1.69949	4.00956e-05
ENSG00000147166.11	ITGB1BP2	275.212	0.861418	4.02648e-05
ENSG00000234123.1	RHBDF1P1	29.0616	1.59286	4.02892e-05
ENSG00000005022.6	SLC25A5	1445.42	0.599723	4.05581e-05
ENSG00000204519.11	ZNF551	1274.81	0.767443	4.0722e-05
ENSG00000196092.13	PAX5	471.114	1.98228	4.08916e-05
ENSG00000107833.10	NPM3	198.442	0.896074	4.10628e-05
ENSG00000266533.1	MIR3619	53.431	1.63366	4.10862e-05
ENSG00000269155.2	AL009178.2	33.6464	1.78112	4.12824e-05
ENSG00000196419.12	XRCC6	5439.56	0.58369	4.16292e-05
ENSG00000047579.19	DTNBP1	455.963	0.57084	4.16655e-05
ENSG00000212588.1	SNORA26	30.1703	0.897984	4.20094e-05
ENSG00000115183.15	TANC1	1673.44	1.03783	4.22155e-05
ENSG00000219529.2	AP000580.1	42.0659	0.724501	4.25634e-05
ENSG00000180071.20	ANKRD18A	950.982	1.35405	4.26853e-05
ENSG00000100522.10	GNPNAT1	680.316	0.769444	4.26853e-05
ENSG00000105373.19	NOP53	2778	1.04451	4.27159e-05
ENSG00000117479.14	SLC19A2	481.773	0.827865	4.30011e-05
ENSG00000198000.12	NOL8	2008.86	0.610519	4.30669e-05
ENSG00000243005.3	RN7SL16P	62.3602	0.788441	4.41525e-05
ENSG00000112941.14	TENT4A	2318.04	0.50358	4.43358e-05
ENSG00000176842.14	IRX5	91.7132	1.95287	4.46094e-05
ENSG00000172053.18	QARS	2655.28	0.643313	4.46644e-05
ENSG00000220842.6	RPL21P16	196.176	1.00563	4.46644e-05
ENSG00000144791.10	LIMD1	796.119	0.887341	4.46899e-05
ENSG00000178403.4	NEUROG2	6.32407	1.82607	4.47379e-05
ENSG00000029993.15	HMGB3	1822.51	0.940002	4.51537e-05
ENSG00000265725.1	MIR3144	31.5675	1.91464	4.59127e-05
ENSG00000278129.2	ZNF8	2371.63	0.581262	4.68179e-05
ENSG00000214144.3	AL390728.1	8.7976	1.35515	4.77154e-05
ENSG00000279670.1	AL359922.3	224.561	1.06436	4.77377e-05
ENSG00000230667.5	SETSIP	55.375	0.945003	4.7951e-05
ENSG00000226855.1	RPSAP17	23.5903	1.24471	4.8138e-05
ENSG00000213186.8	TRIM59	589.569	1.0471	4.89233e-05
ENSG00000155506.17	LARP1	14161.7	0.488584	4.92951e-05
ENSG00000104408.9	EIF3E	7414	0.956647	4.95603e-05
ENSG00000121454.6	LHX4	70.0438	1.91571	4.99651e-05
ENSG00000224729.5	PCOLCE-AS1	384.838	1.00739	5.01068e-05
ENSG00000172590.18	MRPL52	405.789	0.500161	5.02819e-05
ENSG00000172273.12	HINFP	953.459	0.631015	5.06529e-05
ENSG00000089280.18	FUS	12303.8	0.392541	5.08534e-05
ENSG00000130741.11	EIF2S3	5230.33	0.64978	5.10845e-05
ENSG00000196345.13	ZKSCAN7	906.173	0.673428	5.14489e-05
ENSG00000120875.9	DUSP4	1640.88	1.75088	5.1884e-05
ENSG00000235363.1	SNRPGP10	33.0819	0.982424	5.19834e-05
ENSG00000163053.11	SLC16A14	708.489	0.933768	5.20903e-05
ENSG00000231369.1	Z97353.1	31.5185	1.33332	5.20903e-05
ENSG00000129347.20	KRI1	1179.58	0.918896	5.22516e-05
ENSG00000210825.1	SNORA40	37.5587	0.984465	5.26361e-05
ENSG00000213891.3	RPL3P6	17.0822	1.17571	5.3356e-05
ENSG00000152578.13	GRIA4	2345.46	1.0199	5.34285e-05
ENSG00000255710.2	AP003170.1	84.9362	0.802341	5.36134e-05
ENSG00000177873.13	ZNF619	415.672	0.556035	5.40649e-05
ENSG00000239774.1	AC125618.1	16.3542	1.21809	5.43203e-05
ENSG00000175097.7	RAG2	23.6581	1.81171	5.48653e-05
ENSG00000146386.8	ABRACL	130.777	1.04519	5.49443e-05
ENSG00000125107.18	CNOT1	10549.6	0.450825	5.52552e-05
ENSG00000126953.7	TIMM8A	353.905	0.745628	5.52739e-05
ENSG00000158220.14	ESYT3	162.557	1.54035	5.55499e-05
ENSG00000227704.1	AL354892.1	80.7437	0.776792	5.56574e-05
ENSG00000108561.8	C1QBP	1236.69	0.614597	5.56574e-05
ENSG00000233822.4	HIST1H2BN	1391.06	1.00741	5.71994e-05
ENSG00000136518.17	ACTL6A	895.883	0.696353	5.76192e-05
ENSG00000267191.1	AC006213.4	96.8178	1.03546	5.78855e-05
ENSG00000110700.7	RPS13	6056.31	0.908697	5.82112e-05
ENSG00000173867.10	AC013489.1	458.906	0.535938	5.82112e-05
ENSG00000254694.1	AP001893.1	20.7622	0.917667	5.83804e-05
ENSG00000201581.1	RN7SKP78	19.2007	1.35108	5.83965e-05
ENSG00000077348.9	EXOSC5	284.41	1.03847	5.85704e-05
ENSG00000266758.1	MIR3680-2	18.8308	1.12986	5.94512e-05
ENSG00000105700.11	KXD1	1111.46	0.574026	5.94512e-05
ENSG00000113356.12	POLR3G	167.24	0.787927	5.96836e-05
ENSG00000144554.10	FANCD2	1916.53	0.98573	5.97951e-05
ENSG00000114859.16	CLCN2	493.025	0.910305	6.0442e-05
ENSG00000196562.14	SULF2	4178.99	1.13504	6.11729e-05
ENSG00000136895.19	GARNL3	4952.77	0.797419	6.1289e-05
ENSG00000100068.12	LRP5L	878.254	0.878198	6.1612e-05
ENSG00000152642.10	GPD1L	820.084	0.844256	6.22732e-05
ENSG00000226499.1	AL136380.1	45.0487	0.781022	6.23745e-05
ENSG00000111906.17	HDDC2	687.391	0.632523	6.2655e-05
ENSG00000278192.1	AL118505.1	10.0895	2.06389	6.2655e-05
ENSG00000228716.7	DHFR	1967.01	0.915427	6.2848e-05
ENSG00000184787.19	UBE2G2	2579.95	0.509599	6.29361e-05
ENSG00000207496.1	SNORA7A	32.8966	1.03715	6.3415e-05
ENSG00000104691.15	UBXN8	246.071	0.719468	6.38372e-05
ENSG00000227470.1	AC073415.1	56.5755	1.05826	6.41977e-05
ENSG00000136891.14	TEX10	1479.39	0.714982	6.41977e-05
ENSG00000274290.2	HIST1H2BE	1699.15	0.962262	6.53811e-05
ENSG00000214917.3	AC011825.1	5.44323	1.32628	6.5558e-05
ENSG00000080854.14	IGSF9B	2776.93	1.08047	6.64073e-05
ENSG00000184110.14	EIF3C	1223.11	0.740783	6.72635e-05
ENSG00000213197.3	AC012066.1	244.292	0.809311	6.72747e-05
ENSG00000198075.10	SULT1C4	359.576	1.2781	6.76228e-05
ENSG00000242697.2	RPL5P12	25.1018	1.08855	6.76768e-05
ENSG00000120800.5	UTP20	2222.58	0.653037	6.89828e-05
ENSG00000132507.18	EIF5A	2912.09	0.68971	6.92623e-05
ENSG00000144401.14	METTL21A	358.953	0.632898	6.96252e-05
ENSG00000121211.7	MND1	341.745	0.917367	6.97484e-05
ENSG00000278202.1	AC243919.1	241.725	0.76952	6.9876e-05
ENSG00000169813.16	HNRNPF	2689.08	0.487647	7.06161e-05
ENSG00000170325.14	PRDM10	834.67	0.356946	7.06342e-05
ENSG00000231365.5	WARS2-AS1	801.778	0.675891	7.0707e-05
ENSG00000163884.4	KLF15	75.2351	1.26904	7.09895e-05
ENSG00000132967.9	HMGB1P5	553.646	0.648285	7.1155e-05
ENSG00000197728.11	RPS26	2863.01	0.897847	7.12541e-05
ENSG00000204576.11	PRR3	1758.83	0.525217	7.12623e-05
ENSG00000025423.11	HSD17B6	38.7799	1.31076	7.16199e-05
ENSG00000241494.1	AL355032.1	30.7745	0.959889	7.2309e-05
ENSG00000215005.2	HSPD1P7	6.61385	1.40345	7.27883e-05
ENSG00000133104.14	SPART	1322.19	0.752265	7.31395e-05
ENSG00000140470.14	ADAMTS17	701.737	1.21837	7.37479e-05
ENSG00000178917.16	ZNF852	1079.55	0.679955	7.39897e-05
ENSG00000096063.16	SRPK1	4437.19	0.655941	7.39897e-05
ENSG00000267287.1	AC068473.3	32.1568	1.8978	7.41585e-05
ENSG00000111249.14	CUX2	1320.69	1.62339	7.53065e-05
ENSG00000091651.9	ORC6	597.491	0.945441	7.55666e-05
ENSG00000182199.11	SHMT2	1773.85	1.05715	7.60094e-05
ENSG00000080709.15	KCNN2	116.033	0.888786	7.60497e-05
ENSG00000186197.14	EDARADD	49.464	1.54832	7.64416e-05
ENSG00000283842.1	MIR4751	13.2616	1.49576	7.76759e-05
ENSG00000268785.1	RPL7P50	13.8054	1.15651	7.88358e-05
ENSG00000256338.2	RPL41P2	98.5658	1.03832	7.90292e-05
ENSG00000283486.2	FAM95C	325.474	1.34835	7.93864e-05
ENSG00000140543.14	DET1	609.692	0.59699	7.99352e-05
ENSG00000270988.1	AC019257.2	19.4456	0.947195	8.19499e-05
ENSG00000250182.3	EEF1A1P13	617.482	0.878447	8.2511e-05
ENSG00000264281.3	AC016596.2	69.2094	1.01747	8.32379e-05
ENSG00000109674.4	NEIL3	496.188	1.14516	8.35912e-05
ENSG00000126216.15	TUBGCP3	2016.84	0.400536	8.41203e-05
ENSG00000152256.13	PDK1	1852.97	0.900505	8.42325e-05
ENSG00000167992.13	VWCE	741.452	1.18539	8.5171e-05
ENSG00000142230.11	SAE1	2219.12	0.508843	8.6269e-05
ENSG00000170734.11	POLH	980.862	0.495249	8.62861e-05
ENSG00000283403.1	AC005394.2	21.6858	1.76703	8.65189e-05
ENSG00000144233.9	AMMECR1L	1309.88	0.365579	8.66818e-05
ENSG00000143977.14	SNRPG	610.965	0.600713	8.68635e-05
ENSG00000232341.2	RPL4P2	5.00101	1.26861	8.69168e-05
ENSG00000224631.4	RPS27AP16	352.684	0.757455	8.69168e-05
ENSG00000225345.3	SNX18P3	395.843	1.29395	8.69906e-05
ENSG00000224020.1	MIR181A2HG	65.0386	1.54421	8.79753e-05
ENSG00000116120.10	FARSB	2981.4	0.655627	8.84172e-05
ENSG00000173207.13	CKS1B	613.123	0.85759	8.97345e-05
ENSG00000154640.14	BTG3	515.049	0.912304	9.06786e-05
ENSG00000236075.1	AL359475.1	66.3603	1.34699	9.11138e-05
ENSG00000272610.1	MAGI1-IT1	142.459	0.774591	9.12051e-05
ENSG00000163528.13	CHCHD4	214.35	0.627621	9.1211e-05
ENSG00000213363.4	RPS3P6	32.1785	1.4215	9.1365e-05
ENSG00000275126.1	HIST1H4L	908.971	1.33795	9.17009e-05
ENSG00000172940.12	SLC22A13	89.3122	0.830984	9.17404e-05
ENSG00000163002.13	NUP35	875.258	0.61887	9.17424e-05
ENSG00000159063.13	ALG8	1046.75	0.68465	9.2697e-05
ENSG00000062282.15	DGAT2	267.325	1.25252	9.32432e-05
ENSG00000104760.17	FGL1	61.7544	1.79562	9.35153e-05
ENSG00000265485.6	LINC01915	19.2413	1.95918	9.40675e-05
ENSG00000213801.4	ZNF321P	34.305	1.03812	9.62248e-05
ENSG00000235651.1	AC064850.1	123.397	0.749796	9.68423e-05
ENSG00000065485.20	PDIA5	399.467	0.554288	9.76548e-05
ENSG00000095739.11	BAMBI	98.4326	1.41761	9.76657e-05
ENSG00000166197.16	NOLC1	4077.05	0.55563	9.77613e-05
ENSG00000233080.3	LINC01399	101.825	1.46115	9.969e-05
ENSG00000197099.8	AC068631.1	41.9472	1.53454	0.000101037
ENSG00000112118.19	MCM3	3579.72	0.779963	0.000101433
ENSG00000103550.14	KNOP1	1713.83	0.626248	0.000101678
ENSG00000274015.1	AL136038.5	16.3936	1.04657	0.000102232
ENSG00000170275.14	CRTAP	1500.46	0.909073	0.000102659
ENSG00000021826.15	CPS1	75.1646	1.50598	0.000102944
ENSG00000182944.17	EWSR1	10296.3	0.344215	0.000103562
ENSG00000180198.16	RCC1	932.202	0.672002	0.00010475
ENSG00000269891.2	ARHGAP19-SLIT1	541.191	0.970905	0.000105026
ENSG00000166965.12	RCCD1	652.275	0.633566	0.000105994
ENSG00000088836.13	SLC4A11	34.238	1.60639	0.000106051
ENSG00000255872.3	AL138752.2	470.114	0.54583	0.00010654
ENSG00000165816.13	VWA2	16.2739	2.03073	0.000106557
ENSG00000229503.1	AC092155.2	4.12356	1.53231	0.000107085
ENSG00000073536.18	NLE1	996.825	0.792816	0.000107446
ENSG00000138336.9	TET1	4008.04	0.816426	0.000107496
ENSG00000213383.2	AC104297.1	3.6899	1.50289	0.000108154
ENSG00000164105.4	SAP30	436.087	0.602774	0.000108451
ENSG00000248590.2	GLDCP1	10.8038	1.67079	0.000108732
ENSG00000267537.1	AC079466.2	9.47033	1.86654	0.000109021
ENSG00000013573.17	DDX11	2272.2	0.929953	0.000109054
ENSG00000167315.18	ACAA2	1103.79	0.587659	0.000109116
ENSG00000092199.17	HNRNPC	14702.3	0.493219	0.000109418
ENSG00000231074.8	HCG18	6653.79	0.478701	0.000109496
ENSG00000101003.10	GINS1	695.363	0.882117	0.00011019
ENSG00000154478.3	GPR26	308.223	1.55358	0.000110935
ENSG00000253392.2	AC119403.1	33.5612	1.49848	0.000112005
ENSG00000263628.1	MIR3155A	9.40645	1.61846	0.000113293
ENSG00000259612.1	EEF1A1P22	73.4479	1.1076	0.000114398
ENSG00000187742.14	SECISBP2	4934.44	0.479551	0.000114482
ENSG00000107937.19	GTPBP4	1993.69	0.491063	0.000114634
ENSG00000254826.1	AP001922.3	15.5979	1.42047	0.000114831
ENSG00000132164.10	SLC6A11	172.265	1.67933	0.000114989
ENSG00000176293.19	ZNF135	1572.91	0.665676	0.000115022
ENSG00000241612.1	AC114728.1	13.12	1.06484	0.000115781
ENSG00000265112.1	MIR3153	20.5363	1.28875	0.000116258
ENSG00000093000.19	NUP50	3021.12	0.486335	0.000116367
ENSG00000237838.1	AC092422.1	22.0494	1.48646	0.000116738
ENSG00000143494.15	VASH2	1529.38	0.981121	0.000118045
ENSG00000264727.1	AC005725.1	15.4668	1.99622	0.000118626
ENSG00000072736.19	NFATC3	2843.91	0.456277	0.000118947
ENSG00000231466.2	AL022324.2	221.094	0.773083	0.000119688
ENSG00000229989.3	MIR181A1HG	296.806	1.22246	0.000119742
ENSG00000220988.1	SNORD88C	14.6314	1.10111	0.000120646
ENSG00000068654.16	POLR1A	4978.48	0.614747	0.000120671
ENSG00000229320.3	KRT8P12	122.512	0.816799	0.000120805
ENSG00000169684.13	CHRNA5	343.245	1.16136	0.000120805
ENSG00000231878.1	SNRPFP1	4.76689	1.40342	0.000121046
ENSG00000222345.1	SNORD19C	29.382	1.10638	0.000121475
ENSG00000069011.16	PITX1	69.5375	1.56325	0.000121836
ENSG00000122026.10	RPL21	8552.15	0.882764	0.000122118
ENSG00000102317.18	RBM3	4486.27	0.583033	0.000122616
ENSG00000143799.13	PARP1	7172.41	0.443616	0.000123685
ENSG00000146521.9	LINC01558	24.579	1.54596	0.000127224
ENSG00000119139.19	TJP2	331.184	0.833168	0.000128473
ENSG00000278588.1	HIST1H2BI	695.407	1.3562	0.000129047
ENSG00000167693.17	NXN	548.637	1.54841	0.00012939
ENSG00000125166.13	GOT2	2344.36	0.538531	0.000129466
ENSG00000203930.11	LINC00632	21293.6	1.30082	0.000130393
ENSG00000010165.20	EEF1AKNMT	1105.13	0.566237	0.000130465
ENSG00000243422.2	RPL23AP49	90.9354	0.892323	0.000130667
ENSG00000224945.1	AL353150.1	52.2091	1.5697	0.000131864
ENSG00000232388.4	SMIM26	264.477	0.684148	0.000131927
ENSG00000214289.2	RPL39P5	27.8708	0.959301	0.000132422
ENSG00000143621.17	ILF2	5046.7	0.546169	0.00013247
ENSG00000266038.1	MIR4659A	49.7891	0.823126	0.000133679
ENSG00000259290.1	AP001007.3	19.8586	1.29065	0.000135276
ENSG00000284175.1	MIR4763	4.16957	1.56886	0.000135458
ENSG00000184117.11	NIPSNAP1	2658.16	0.516007	0.000137633
ENSG00000215003.4	RPL15P20	20.0102	1.2569	0.000138227
ENSG00000265936.1	AC091042.1	43.6971	1.21931	0.000138873
ENSG00000171792.11	RHNO1	774.565	0.528438	0.000139255
ENSG00000221066.1	SNORD111	38.6451	0.831001	0.000142174
ENSG00000267188.1	AC245748.2	55.7456	1.05765	0.000143642
ENSG00000226015.2	CCT8P1	30.1171	0.748868	0.00014379
ENSG00000128714.6	HOXD13	49.3052	1.42349	0.00014428
ENSG00000237594.2	AP000251.1	94.8336	0.876001	0.000144417
ENSG00000177508.12	IRX3	74.2825	1.63302	0.000144809
ENSG00000166682.12	TMPRSS5	112.628	0.921376	0.000144835
ENSG00000232115.1	AC026884.1	15.1576	1.83045	0.000144836
ENSG00000230580.1	AC021016.1	40.4038	0.901975	0.000145381
ENSG00000251243.1	AC005178.1	4.06702	1.85194	0.000145487
ENSG00000214706.10	IFRD2	415.402	1.00445	0.000145928
ENSG00000200397.1	RF00019	16.5148	1.05767	0.000145931
ENSG00000165283.16	STOML2	984.668	0.641899	0.000146653
ENSG00000108107.14	RPL28	7689.7	0.945932	0.00014901
ENSG00000120158.12	RCL1	973.144	0.536135	0.00014903
ENSG00000135269.18	TES	357.261	1.2762	0.000149837
ENSG00000071054.16	MAP4K4	17060.1	0.402663	0.000150871
ENSG00000144895.12	EIF2A	3052.07	0.717461	0.000150871
ENSG00000262621.5	AC025283.2	279.306	1.08603	0.000151082
ENSG00000259781.1	HMGB1P6	340.283	0.660577	0.000151199
ENSG00000119509.13	INVS	1774.53	0.457223	0.000151472
ENSG00000125648.15	SLC25A23	982.732	0.721602	0.000152269
ENSG00000213877.3	CFL1P7	8.69121	1.57005	0.000152488
ENSG00000277846.1	SNORD30	21.4882	0.835366	0.000152628
ENSG00000188985.6	DHFRP1	55.1173	1.00072	0.000152772
ENSG00000224282.3	AC010469.1	2.48877	1.58775	0.000153024
ENSG00000171202.7	TMEM126A	131.98	0.705811	0.000154371
ENSG00000149196.16	HIKESHI	585.276	0.57915	0.000155161
ENSG00000227097.5	RPS28P7	48.1794	1.11792	0.000155436
ENSG00000273913.1	RF00017	2.11133	1.8183	0.000155699
ENSG00000204366.3	ZBTB12	667.48	0.914793	0.00015818
ENSG00000271711.1	AC069236.1	10.0565	1.03139	0.00015928
ENSG00000272945.1	AL356299.2	27.7018	0.961556	0.000159532
ENSG00000234354.3	RPS26P47	31.1466	1.07437	0.000159611
ENSG00000114956.20	DGUOK	1113.4	0.383902	0.000160209
ENSG00000006377.11	DLX6	133.192	1.4216	0.00016047
ENSG00000253785.1	AC008429.2	20.8466	1.15464	0.000160967
ENSG00000165490.13	DDIAS	344.826	1.09309	0.000161044
ENSG00000213741.10	RPS29	3081.05	0.680379	0.000161297
ENSG00000088325.16	TPX2	3232.83	0.930233	0.000161479
ENSG00000128944.13	KNSTRN	1256.11	0.644287	0.000162501
ENSG00000230364.1	RPL4P3	23.0564	0.84948	0.000164512
ENSG00000100281.14	HMGXB4	1490.98	0.411574	0.000165324
ENSG00000172888.12	ZNF621	1616.22	0.592561	0.000168108
ENSG00000162885.13	B3GALNT2	1046.31	0.717119	0.000168319
ENSG00000233406.5	AL162430.1	27.9441	1.26797	0.000170297
ENSG00000228519.3	AC097263.1	48.0276	1.0031	0.000170371
ENSG00000170577.8	SIX2	78.1604	1.85713	0.000170827
ENSG00000126767.18	ELK1	713.232	0.572903	0.000171111
ENSG00000112699.11	GMDS	340.671	0.769462	0.000172367
ENSG00000239264.8	TXNDC5	923.272	0.580756	0.000173747
ENSG00000178921.14	PFAS	2146.3	0.908653	0.000176371
ENSG00000153404.14	PLEKHG4B	1086.06	1.81957	0.000176708
ENSG00000132763.15	MMACHC	405.545	0.751572	0.000177689
ENSG00000283710.1	MIR1204	17.9679	1.05523	0.000178279
ENSG00000079335.20	CDC14A	680.162	0.651394	0.00017841
ENSG00000238103.4	RPL9P7	50.9007	0.806425	0.00017841
ENSG00000164051.14	CCDC51	230.177	0.737286	0.000178621
ENSG00000241429.1	EEF1A1P25	42.2274	0.854937	0.000179242
ENSG00000230897.1	RPS18P12	85.911	0.963794	0.000179628
ENSG00000207815.1	MIR563	65.8588	1.17934	0.000179823
ENSG00000257074.3	RPL29P33	7.36336	1.41729	0.00018013
ENSG00000100575.14	TIMM9	571.079	0.663961	0.000181995
ENSG00000238250.1	ST6GAL2-IT1	17.2623	1.71697	0.00018244
ENSG00000253696.2	KBTBD11-OT1	14.9251	0.944923	0.000182657
ENSG00000100380.14	ST13	7685.46	0.637231	0.000182657
ENSG00000250436.1	LINC02499	3.28402	1.82534	0.0001827
ENSG00000259956.2	RBM15B	2504.63	0.630895	0.000186307
ENSG00000129351.17	ILF3	14800.6	0.597835	0.000187085
ENSG00000259040.5	BLOC1S5-TXNDC5	898.444	0.558452	0.00018728
ENSG00000262801.5	U91319.1	52.1361	1.80975	0.000188076
ENSG00000226454.2	AL033380.1	186.375	1.31074	0.000189332
ENSG00000166037.11	CEP57	2447.04	0.765974	0.00019056
ENSG00000241357.1	AC092849.2	29.8218	0.753099	0.000192057
ENSG00000231120.3	BTF3P10	6.95958	1.25961	0.000192118
ENSG00000160679.13	CHTOP	3211.65	0.333722	0.000192355
ENSG00000145990.11	GFOD1	880.507	0.618215	0.000195214
ENSG00000133874.2	RNF122	484.04	0.678077	0.00019539
ENSG00000047457.14	CP	233.678	1.70685	0.000195842
ENSG00000115946.8	PNO1	391.665	0.519736	0.000195843
ENSG00000244018.1	RPL35P6	35.1234	1.0874	0.000196468
ENSG00000104611.12	SH2D4A	66.8622	1.37314	0.000196618
ENSG00000196943.14	NOP9	2214.33	0.465807	0.000196626
ENSG00000225259.4	ST13P6	116.964	0.751843	0.000197141
ENSG00000242088.1	AC090602.1	63.9501	1.22973	0.000197189
ENSG00000033122.19	LRRC7	1649.39	1.59091	0.000198289
ENSG00000175063.17	UBE2C	916.45	1.05115	0.000198289
ENSG00000242262.1	AC092597.1	29.6875	0.935471	0.000199345
ENSG00000102572.14	STK24	2081.81	0.444347	0.000202444
ENSG00000173638.19	SLC19A1	907.149	1.04743	0.000202931
ENSG00000251566.1	HMGB1P35	21.715	0.870968	0.000203033
ENSG00000239900.12	ADSL	1288.6	0.432884	0.000203099
ENSG00000260708.1	AL118516.1	127.667	0.806439	0.000204208
ENSG00000279729.1	AC092326.2	14.226	1.58745	0.000205747
ENSG00000252213.1	SNORA74D	36.2728	0.994155	0.000208224
ENSG00000169230.10	PRELID1	1181.59	0.703227	0.000208384
ENSG00000120253.14	NUP43	1407.04	0.445721	0.000210266
ENSG00000163961.4	RNF168	2301.86	0.396214	0.000210328
ENSG00000273703.1	HIST1H2BM	1934.47	1.03389	0.000213466
ENSG00000095139.14	ARCN1	2836.41	0.471629	0.000213466
ENSG00000165061.15	ZMAT4	1017.38	1.22274	0.000214194
ENSG00000241990.5	PRR34-AS1	118.152	1.34049	0.000214399
ENSG00000164080.13	RAD54L2	3869.39	0.514724	0.000215841
ENSG00000243014.1	PTMAP8	71.2005	1.09746	0.000216572
ENSG00000279088.1	AC022400.8	183.164	0.655283	0.000217369
ENSG00000285730.1	Z94721.3	135.052	0.891475	0.00021758
ENSG00000255417.1	MTCO2P15	18.9208	1.69068	0.00021809
ENSG00000280453.1	AP006248.5	15.1491	1.4258	0.000219124
ENSG00000255561.7	FDXACB1	70.9801	0.832627	0.000219816
ENSG00000214113.10	LYRM4	1032.81	0.547219	0.000221244
ENSG00000187837.3	HIST1H1C	6679.52	0.998448	0.000221505
ENSG00000196653.12	ZNF502	570.999	0.755322	0.00022305
ENSG00000285693.1	AP002381.2	62.785	0.833032	0.00022305
ENSG00000132330.17	SCLY	743.811	0.711596	0.000223184
ENSG00000237187.8	NR2F1-AS1	408.201	1.34235	0.000225181
ENSG00000119946.11	CNNM1	424.492	1.46987	0.000227401
ENSG00000233806.7	LINC01237	252.257	0.800829	0.000229772
ENSG00000251463.2	FKBP4P1	57.1783	1.40432	0.00022987
ENSG00000183579.15	ZNRF3	783.17	0.673012	0.000230172
ENSG00000241651.4	AC099340.1	3.27893	1.48748	0.00023066
ENSG00000232445.1	AC006329.1	31.8035	1.5763	0.000231034
ENSG00000172939.9	OXSR1	1843.07	0.562919	0.000232035
ENSG00000271982.1	SNORD58B	111.693	0.791884	0.000232346
ENSG00000234618.1	RPSAP9	47.586	0.848119	0.000234412
ENSG00000254565.1	MTND2P26	23.4486	1.67418	0.000238187
ENSG00000130038.9	CRACR2A	293.852	1.26939	0.000238187
ENSG00000267100.1	ILF3-DT	376.724	0.580561	0.000239108
ENSG00000243199.1	AC115223.1	274.777	0.722514	0.000239911
ENSG00000272886.6	DCP1A	1902.39	0.502584	0.000240128
ENSG00000279239.1	AL391099.1	25.4765	1.79899	0.000241206
ENSG00000239263.1	RBM43P1	44.8104	1.59447	0.000241228
ENSG00000176715.16	ACSF3	840.592	1.23877	0.000241552
ENSG00000233514.1	AL356653.1	36.5552	0.944924	0.000243536
ENSG00000279092.1	AC025678.3	191.44	1.10631	0.000244669
ENSG00000168228.15	ZCCHC4	570.568	0.56405	0.000245062
ENSG00000227835.8	CARM1P1	10.0497	1.90468	0.000246646
ENSG00000283803.1	MIR3198-2	198.331	0.678753	0.000246956
ENSG00000183010.16	PYCR1	1261.44	0.964792	0.000247115
ENSG00000207277.1	RNA5SP284	5.27748	1.74724	0.000247673
ENSG00000143401.15	ANP32E	2206.45	0.742062	0.000248684
ENSG00000237976.1	AL391069.2	17.1153	0.946407	0.000248862
ENSG00000253245.2	MTND1P36	21.4815	1.67606	0.000250307
ENSG00000283041.1	AC008038.1	2039.67	0.790424	0.000254359
ENSG00000180879.13	SSR4	1056.59	0.719741	0.000254368
ENSG00000213326.4	RPS7P11	107.633	0.935096	0.000255993
ENSG00000074266.20	EED	580.17	0.559241	0.000256393
ENSG00000163479.14	SSR2	3613.61	0.516176	0.000256556
ENSG00000277449.1	CEBPB-AS1	29.119	1.13067	0.000258017
ENSG00000110675.13	ELMOD1	97.6821	1.61617	0.000258762
ENSG00000166004.15	CEP295	3097.84	0.755414	0.000258779
ENSG00000171295.12	ZNF440	677.991	0.651042	0.000259103
ENSG00000163832.16	ELP6	769.269	0.53563	0.000259355
ENSG00000105880.7	DLX5	185.855	1.45939	0.000261898
ENSG00000152767.16	FARP1	9459.25	0.543541	0.00026308
ENSG00000164048.14	ZNF589	1382.1	0.618671	0.000263556
ENSG00000135540.11	NHSL1	364.493	1.17253	0.000263619
ENSG00000096384.20	HSP90AB1	38435.5	0.531229	0.000263834
ENSG00000224839.1	RPL12P17	17.4833	1.20508	0.000266644
ENSG00000250309.2	AC008453.1	13.8749	1.47072	0.000266644
ENSG00000099284.14	H2AFY2	1968.73	0.62039	0.000269282
ENSG00000131477.11	RAMP2	358.858	0.709393	0.000269994
ENSG00000269547.1	AC011455.2	213.552	0.875291	0.000270454
ENSG00000253923.2	AP002981.1	17.7917	1.0484	0.000271451
ENSG00000155438.12	NIFK	1048.15	0.621874	0.000272788
ENSG00000214807.2	NPM1P31	1.31753	1.7457	0.000274083
ENSG00000160124.9	CCDC58	438.509	0.69994	0.000274335
ENSG00000126457.21	PRMT1	2594.26	0.719061	0.000275361
ENSG00000060982.15	BCAT1	4879.94	1.18068	0.000275876
ENSG00000213371.4	NAP1L1P3	10.7576	1.04421	0.000276189
ENSG00000196357.11	ZNF565	254.635	0.538236	0.000278024
ENSG00000132792.19	CTNNBL1	1321.2	0.34098	0.00027889
ENSG00000221230.1	MIR548L	19.6378	1.04027	0.000280001
ENSG00000285602.1	AC097625.2	16.8368	0.994587	0.000280171
ENSG00000224908.1	TIMM8BP2	4.65879	1.23038	0.000281179
ENSG00000238062.5	SPATA3-AS1	4.9497	1.67735	0.000283437
ENSG00000163882.9	POLR2H	637.309	0.455189	0.000285651
ENSG00000134258.17	VTCN1	27.6634	1.50333	0.00028681
ENSG00000160194.18	NDUFV3	1756.81	0.439864	0.000286888
ENSG00000048342.16	CC2D2A	1167.2	0.684399	0.000287034
ENSG00000114346.13	ECT2	1943.04	0.917671	0.000289445
ENSG00000056487.16	PHF21B	1136.51	1.18196	0.000290814
ENSG00000244457.2	ENO1P1	17.8781	1.33846	0.000291052
ENSG00000152270.9	PDE3B	1431.42	0.757998	0.000291289
ENSG00000130054.4	FAM155B	302.717	0.842657	0.000291506
ENSG00000224400.5	AC010880.1	2.39513	1.8105	0.000291911
ENSG00000233184.6	AC093157.1	376.703	0.809393	0.000292458
ENSG00000100842.13	EFS	511.705	1.34203	0.000293088
ENSG00000170468.7	RIOX1	392.091	0.49903	0.000293154
ENSG00000259522.3	AL136295.4	518.416	0.821498	0.000294229
ENSG00000117597.18	UTP25	1699.76	0.661224	0.000295503
ENSG00000231054.1	AC093833.1	0.908981	1.88399	0.000295907
ENSG00000110080.18	ST3GAL4	385.606	0.798457	0.000296997
ENSG00000112578.10	BYSL	541.645	0.615682	0.000296997
ENSG00000175600.15	SUGCT	76.4627	0.901337	0.000302557
ENSG00000282278.1	AC058822.1	1059.73	0.755831	0.00030262
ENSG00000257950.3	P2RX5-TAX1BP3	371.426	0.949118	0.000302625
ENSG00000254090.1	MTND2P32	14.1782	1.69435	0.000303401
ENSG00000124097.7	HMGB1P1	120.482	0.686146	0.00030406
ENSG00000100968.14	NFATC4	876.642	0.9832	0.000307022
ENSG00000001617.12	SEMA3F	416.983	1.08944	0.000308944
ENSG00000109917.11	ZPR1	1305.31	0.671877	0.000309896
ENSG00000275714.1	HIST1H3A	784.909	1.12958	0.000310442
ENSG00000274618.1	HIST1H4F	707.349	1.60385	0.000311124
ENSG00000131844.16	MCCC2	1090.76	0.555207	0.000312373
ENSG00000164611.13	PTTG1	820.707	0.967097	0.000313649
ENSG00000266086.2	AC015813.2	5224.09	0.464122	0.000316777
ENSG00000183527.11	PSMG1	457.83	0.657067	0.000318398
ENSG00000253389.2	AC113133.1	15.6552	1.80931	0.000319714
ENSG00000066855.16	MTFR1	379.606	0.564264	0.000319714
ENSG00000272644.1	AC097468.3	58.1313	0.692169	0.000319886
ENSG00000086506.3	HBQ1	7.3982	1.47411	0.000320754
ENSG00000109534.17	GAR1	356.83	0.529685	0.000321406
ENSG00000245694.9	CRNDE	345.137	1.35992	0.000322041
ENSG00000214736.7	TOMM6	541.553	0.557099	0.000322782
ENSG00000252255.1	RNU2-35P	10.0369	1.29522	0.000323645
ENSG00000121988.18	ZRANB3	1217.34	0.759199	0.000324686
ENSG00000104687.14	GSR	1433.63	0.400424	0.000324695
ENSG00000249859.10	PVT1	2040.91	1.00857	0.000324961
ENSG00000064102.15	INTS13	868.965	0.585668	0.000325854
ENSG00000164118.13	CEP44	2948.17	1.16752	0.000329532
ENSG00000088930.8	XRN2	4918.77	0.530207	0.000329997
ENSG00000228053.1	AL158823.1	7.04604	1.18732	0.000331948
ENSG00000198176.13	TFDP1	1790.02	0.486209	0.000332291
ENSG00000280229.1	AL161658.1	5.85944	1.89164	0.000342575
ENSG00000275043.1	SNORD25	22.0476	0.874872	0.000342889
ENSG00000146072.6	TNFRSF21	908.532	0.852174	0.000347595
ENSG00000166902.5	MRPL16	397.896	0.43219	0.000348151
ENSG00000228071.4	RPL7P47	20.7897	1.12418	0.000348851
ENSG00000213740.2	SERBP1P1	69.978	0.968339	0.000348898
ENSG00000073060.16	SCARB1	1665.05	0.776708	0.000349394
ENSG00000255663.1	AP002373.1	119.898	0.58313	0.000351135
ENSG00000099194.6	SCD	5153.24	0.842502	0.000353431
ENSG00000280148.1	AL049844.3	202.286	0.547394	0.000353662
ENSG00000236565.3	HNRNPA3P5	178.394	0.68876	0.000353662
ENSG00000227698.1	AP001619.1	44.4028	0.76959	0.000353662
ENSG00000136810.13	TXN	1224.5	0.732992	0.000354747
ENSG00000131435.13	PDLIM4	409.903	1.2055	0.000355673
ENSG00000272798.1	AL008721.1	52.8671	1.36384	0.00035583
ENSG00000285077.2	AC091057.6	657.357	0.941751	0.000356114
ENSG00000165495.16	PKNOX2	312.976	1.01493	0.000360984
ENSG00000199460.2	RNU6-1216P	5.53576	1.28461	0.000361671
ENSG00000225882.1	LINC01456	24.5379	1.495	0.000362042
ENSG00000250568.1	AC098591.2	77.4937	0.618901	0.00036294
ENSG00000258450.1	AL139099.2	35.427	0.739522	0.000364317
ENSG00000169299.14	PGM2	437.865	0.679081	0.000364975
ENSG00000204253.4	HNRNPCP2	254.861	0.641133	0.000367838
ENSG00000141627.13	DYM	2811.23	0.412913	0.000370009
ENSG00000134086.7	VHL	1706.47	0.469692	0.000370083
ENSG00000240692.3	RN7SL538P	15.0772	1.71504	0.000370156
ENSG00000105438.9	KDELR1	1853.86	0.579804	0.000372055
ENSG00000138675.16	FGF5	42.3713	1.85107	0.000373347
ENSG00000164087.7	POC1A	321.743	0.934061	0.000374071
ENSG00000138801.9	PAPSS1	1454.43	0.516705	0.000374071
ENSG00000241535.1	CBX5P1	64.6962	0.879815	0.000376503
ENSG00000267719.1	LINC02078	3.60388	1.80724	0.000377108
ENSG00000111641.11	NOP2	657.011	0.630837	0.000378568
ENSG00000198429.9	ZNF69	749.535	0.77644	0.000378677
ENSG00000135245.10	HILPDA	420.911	0.641567	0.000379134
ENSG00000282160.1	AF067845.5	128.105	0.987498	0.000382734
ENSG00000238038.1	ATP6V0E1P3	8.35366	1.2423	0.000388523
ENSG00000259581.3	TYRO3P	143.991	0.653463	0.000393271
ENSG00000180044.5	C3orf80	51.6315	1.18727	0.000394864
ENSG00000160294.11	MCM3AP	4889.03	0.502669	0.000398003
ENSG00000122140.11	MRPS2	671.183	0.712214	0.000398173
ENSG00000277998.1	AC107075.1	20.567	1.07604	0.000399612
ENSG00000157617.17	C2CD2	628.948	1.05361	0.00040111
ENSG00000133740.11	E2F5	362.472	0.793035	0.000401157
ENSG00000218426.5	AL590867.2	1597.96	0.846319	0.000408213
ENSG00000235609.7	AF127577.4	118.707	1.18484	0.000410373
ENSG00000160688.19	FLAD1	1124.66	0.557021	0.000410869
ENSG00000196497.17	IPO4	503.485	0.871189	0.00041118
ENSG00000156970.12	BUB1B	2093.23	1.0072	0.000411713
ENSG00000135763.10	URB2	949.481	0.720516	0.000414131
ENSG00000243680.1	RPL37P23	4.89811	1.31637	0.000416428
ENSG00000230592.2	RPSAP8	21.7463	1.10706	0.00041655
ENSG00000236992.2	RPL12P12	24.6975	1.01459	0.000418278
ENSG00000227939.1	RPL3P2	167.081	0.904436	0.000419928
ENSG00000171241.9	SHCBP1	359.052	0.769345	0.000423389
ENSG00000215158.9	AC138409.2	2368.15	0.609722	0.000425522
ENSG00000230124.8	ACBD6	2594.99	0.367054	0.000431712
ENSG00000177599.13	ZNF491	329.955	0.754999	0.000432865
ENSG00000143870.12	PDIA6	3285.6	0.622882	0.000433836
ENSG00000125384.7	PTGER2	74.0101	1.37363	0.000435172
ENSG00000158296.14	SLC13A3	358.31	1.18152	0.000436508
ENSG00000143493.13	INTS7	2040.64	0.627195	0.000439072
ENSG00000198153.8	ZNF849P	79.2458	1.18508	0.000439134
ENSG00000279932.1	AP006248.4	20.5216	1.31123	0.000439691
ENSG00000275591.4	XKR5	461.238	0.87887	0.000443375
ENSG00000100479.13	POLE2	518.037	0.898993	0.000445802
ENSG00000218996.1	ARL4AP5	58.932	0.726633	0.000447112
ENSG00000170876.7	TMEM43	1584.68	0.441894	0.000447386
ENSG00000229979.1	AC243428.1	2.55177	1.55982	0.000448258
ENSG00000166851.15	PLK1	957.498	0.809028	0.000449414
ENSG00000243829.1	AC011495.1	70.5029	1.05537	0.000450687
ENSG00000285780.1	AC109129.1	3.99242	1.80798	0.000456348
ENSG00000181026.15	AEN	1136.23	0.787173	0.000459747
ENSG00000280206.1	AC026401.3	151.387	0.843681	0.000463153
ENSG00000183783.7	KCTD8	14.5502	1.78293	0.000468966
ENSG00000144120.13	TMEM177	276.023	0.558932	0.000472498
ENSG00000232112.3	TMA7	911.319	0.584406	0.00047635
ENSG00000175183.10	CSRP2	381.505	0.837874	0.000479055
ENSG00000140534.13	TICRR	1715.54	1.08245	0.000482748
ENSG00000262235.2	TMF1P1	6.48484	1.80483	0.000482748
ENSG00000177842.12	ZNF620	655.05	0.619694	0.000483378
ENSG00000115866.11	DARS	1734.87	0.512564	0.000486331
ENSG00000283199.2	C13orf46	243.827	1.29242	0.000487454
ENSG00000160229.12	ZNF66	1183.59	0.918339	0.000491036
ENSG00000125872.7	LRRN4	6.97874	1.64389	0.000494685
ENSG00000112182.15	BACH2	1886.01	0.67001	0.000498595
ENSG00000035115.21	SH3YL1	2378.89	0.547894	0.000500243
ENSG00000169604.19	ANTXR1	2975.71	0.759068	0.000501531
ENSG00000284906.1	ARHGAP11B	466.153	0.918567	0.000501753
ENSG00000169045.17	HNRNPH1	19888.2	0.411129	0.00050382
ENSG00000006042.12	TMEM98	1033.17	0.8106	0.00050408
ENSG00000100426.7	ZBED4	2596.86	0.560324	0.000506541
ENSG00000168393.13	DTYMK	641.982	0.770034	0.000506746
ENSG00000114019.14	AMOTL2	1047.25	0.830733	0.000512781
ENSG00000267040.6	AC027097.1	235.083	0.69366	0.000512781
ENSG00000198690.9	FAN1	1877.17	0.488641	0.000514463
ENSG00000144354.14	CDCA7	1032.24	1.06096	0.000514533
ENSG00000267041.6	ZNF850	1142.51	0.827272	0.000516887
ENSG00000144026.12	ZNF514	2630.37	0.42067	0.000516891
ENSG00000124207.17	CSE1L	4895.54	0.6575	0.000517851
ENSG00000101198.15	NKAIN4	74.2521	1.52932	0.000521372
ENSG00000249992.1	TMEM158	26.6759	1.30261	0.000525912
ENSG00000089048.14	ESF1	1893.7	0.622798	0.000527577
ENSG00000184575.12	XPOT	3548.53	0.581759	0.000530128
ENSG00000166670.10	MMP10	4.97318	1.61335	0.000531863
ENSG00000230383.1	AC009245.1	201.089	0.801093	0.000532406
ENSG00000135912.11	TTLL4	1629.54	0.604618	0.000539094
ENSG00000124802.12	EEF1E1	324.926	0.666678	0.000539094
ENSG00000162975.5	KCNF1	29.6529	1.50811	0.000541395
ENSG00000086696.11	HSD17B2	6.56007	1.78621	0.000541981
ENSG00000088970.16	KIZ	1092.85	0.607521	0.000543904
ENSG00000172113.9	NME6	692.406	0.493971	0.000543917
ENSG00000091136.14	LAMB1	7339.68	0.737945	0.000545631
ENSG00000237940.3	LINC01238	787.636	0.835625	0.000545941
ENSG00000145864.12	GABRB2	63.8941	1.74545	0.000548242
ENSG00000172746.6	RPL12P13	6.02687	1.35145	0.000551724
ENSG00000249863.2	AC021106.1	30.597	0.971769	0.00055225
ENSG00000246067.7	RAB30-AS1	765.242	0.548992	0.000553799
ENSG00000116035.4	VAX2	99.0157	1.53753	0.000553806
ENSG00000182973.18	CNOT10	1190.34	0.505309	0.000554692
ENSG00000243824.1	RPL12P6	21.0526	1.08041	0.000557903
ENSG00000143486.16	EIF2D	1297.87	0.380151	0.000564036
ENSG00000198945.7	L3MBTL3	488.628	0.764856	0.000566321
ENSG00000207181.1	SNORA14B	45.9034	0.774745	0.000566767
ENSG00000145050.16	MANF	505.598	0.611612	0.000568689
ENSG00000203647.2	AC106827.1	49.9651	0.794622	0.000568689
ENSG00000279135.1	AL512652.2	24.7714	0.930813	0.000570502
ENSG00000035681.9	NSMAF	1377.1	0.577356	0.000574424
ENSG00000275097.1	AC024940.6	113.665	1.02482	0.00057515
ENSG00000105676.14	ARMC6	960.029	0.801145	0.000577132
ENSG00000037474.15	NSUN2	2139.43	0.411757	0.00057894
ENSG00000196262.14	PPIA	10603	0.486089	0.000582171
ENSG00000166881.10	NEMP1	1949.3	0.680103	0.000584562
ENSG00000231767.4	AL136454.1	50.0821	0.830078	0.000598775
ENSG00000285329.1	AC025283.3	207.187	0.629396	0.000605006
ENSG00000116984.13	MTR	5243.98	0.441192	0.000605569
ENSG00000123009.4	NME2P1	10.0728	1.21129	0.000610062
ENSG00000166226.13	CCT2	4246.24	0.519057	0.000615545
ENSG00000180530.11	NRIP1	2382.64	1.09122	0.000616062
ENSG00000169071.15	ROR2	531.706	1.31755	0.000618218
ENSG00000113368.12	LMNB1	2986.13	0.670931	0.000620488
ENSG00000120833.14	SOCS2	560.033	0.757703	0.000621831
ENSG00000273983.1	HIST1H3G	1034.64	1.32525	0.000622338
ENSG00000259315.1	ACTG1P17	44.564	0.763061	0.000623536
ENSG00000260852.1	FBXL19-AS1	387.432	0.879827	0.000623536
ENSG00000144524.17	COPS7B	1410.44	0.377984	0.00062781
ENSG00000169567.11	HINT1	2143.15	0.580529	0.000633225
ENSG00000234737.1	KRT18P15	44.8509	0.896004	0.000633458
ENSG00000285655.1	AC009879.2	46.1427	0.542487	0.000635608
ENSG00000273036.3	AL390726.5	46.2165	1.24553	0.000635608
ENSG00000214456.8	PLIN5	23.3046	1.58372	0.000636266
ENSG00000148985.19	PGAP2	610.404	0.571822	0.000641007
ENSG00000150995.19	ITPR1	2803.04	0.984649	0.000641321
ENSG00000183049.12	CAMK1D	2217.82	0.599654	0.00064662
ENSG00000279865.1	AC006511.3	78.0332	0.578357	0.000647901
ENSG00000244073.1	RPS4XP6	21.432	0.984178	0.000648395
ENSG00000115457.10	IGFBP2	852.117	1.08066	0.000649145
ENSG00000231764.8	DLX6-AS1	214.689	1.30471	0.000649437
ENSG00000121089.4	NACA3P	30.0643	0.895114	0.000649796
ENSG00000073111.14	MCM2	2075.7	0.848535	0.000649812
ENSG00000234268.1	AP000936.3	83.1958	0.753998	0.000650159
ENSG00000076003.5	MCM6	2409.03	0.746934	0.000655361
ENSG00000213598.4	AL049873.1	24.9677	1.03015	0.000657312
ENSG00000274798.1	AC025166.1	2.08876	1.5271	0.000662546
ENSG00000279347.1	AC021945.1	129.413	0.921127	0.00066314
ENSG00000126756.12	UXT	690.625	0.583128	0.000665664
ENSG00000168811.7	IL12A	15.3077	1.47528	0.000667346
ENSG00000228501.2	RPL15P18	25.0156	1.01899	0.000672083
ENSG00000232133.1	IMPDH1P10	2.49821	1.59752	0.000674279
ENSG00000285756.1	BX890604.2	2252.95	0.777939	0.000674684
ENSG00000269946.2	MIRLET7A1HG	87.8539	0.567946	0.00067554
ENSG00000171004.18	HS6ST2	700.737	1.30811	0.000681623
ENSG00000258568.1	RHOQP1	46.5098	0.760231	0.000682518
ENSG00000200831.1	SNORD36B	5.31301	1.0453	0.000684205
ENSG00000121864.10	ZNF639	1171.03	0.531648	0.000691312
ENSG00000101493.11	ZNF516	1485.57	1.00896	0.000691312
ENSG00000272296.1	SNORD96A	44.2649	0.728695	0.000692878
ENSG00000114812.13	VIPR1	87.5493	1.13872	0.000693323
ENSG00000186907.8	RTN4RL2	151.516	1.1919	0.000695829
ENSG00000165480.16	SKA3	767.273	0.963424	0.000697179
ENSG00000213684.4	LDHBP2	5.73266	1.17188	0.000700264
ENSG00000185414.20	MRPL30	1601.44	0.501021	0.00070179
ENSG00000139352.4	ASCL1	608.394	1.43907	0.00070234
ENSG00000224236.3	MRRFP1	6.06219	1.0259	0.000703318
ENSG00000254759.1	NAP1L1P1	18.9583	0.860868	0.000704923
ENSG00000105185.12	PDCD5	974.231	0.447935	0.000704923
ENSG00000104472.10	CHRAC1	307.059	0.419011	0.000705639
ENSG00000198826.11	ARHGAP11A	2364.31	0.938864	0.000708165
ENSG00000246985.7	SOCS2-AS1	272.518	0.838762	0.000709422
ENSG00000236333.3	TRHDE-AS1	78.6479	1.56623	0.000709704
ENSG00000207051.1	SNORA27	22.4994	0.642811	0.000712561
ENSG00000272305.5	AC096887.1	131.654	0.509432	0.000712612
ENSG00000241956.9	AC109466.1	531.659	1.65125	0.000716117
ENSG00000276449.1	AC004076.2	283.17	0.796175	0.000721952
ENSG00000223668.1	EEF1A1P24	8.73897	1.07705	0.000722031
ENSG00000274605.1	AL355338.1	39.9712	0.970562	0.000725508
ENSG00000232389.1	AL583856.1	46.3657	0.790984	0.000728028
ENSG00000123600.19	METTL8	938.628	0.674202	0.000729046
ENSG00000231747.1	AC079922.1	17.5107	0.935888	0.000731388
ENSG00000152404.15	CWF19L2	1325.22	0.608778	0.000734386
ENSG00000156140.10	ADAMTS3	533.188	1.50982	0.000737736
ENSG00000261777.5	AC012184.3	119.142	0.711506	0.000739611
ENSG00000255350.1	MTCO1P15	34.2734	1.56432	0.000742152
ENSG00000066044.15	ELAVL1	2914.8	0.387972	0.000743747
ENSG00000151014.6	NOCT	297.453	0.566276	0.000747518
ENSG00000255213.1	NPM1P35	3.12471	1.41481	0.000748531
ENSG00000230360.1	DDX10P2	3.42728	1.25075	0.000751165
ENSG00000260007.3	AC107871.1	868.046	0.549709	0.000753298
ENSG00000141682.11	PMAIP1	296.52	1.2581	0.000757297
ENSG00000112992.17	NNT	2873.08	0.452712	0.000761423
ENSG00000237964.3	AC068042.1	5.23079	1.57325	0.00076369
ENSG00000227397.1	AC079355.2	6.95552	1.68711	0.000766012
ENSG00000216835.3	RBMXP1	4.12667	1.28213	0.000768895
ENSG00000164053.21	ATRIP	512.232	0.533323	0.000770215
ENSG00000132467.4	UTP3	778.63	0.425323	0.000781951
ENSG00000186166.9	CCDC84	1468.57	0.487103	0.000801271
ENSG00000254895.2	MTCO3P15	16.3758	1.63831	0.000801796
ENSG00000186684.12	CYP27C1	110.715	1.42467	0.000803508
ENSG00000165775.18	FUNDC2	1151.92	0.452439	0.000803681
ENSG00000142698.15	C1orf94	41.8526	1.57704	0.000805002
ENSG00000229184.2	ATP5PDP2	3.86261	1.56423	0.000812028
ENSG00000256533.1	AP002373.2	38.4952	0.843756	0.000813653
ENSG00000163810.11	TGM4	4.39206	1.4265	0.000823414
ENSG00000253438.3	PCAT1	103.472	1.15612	0.000825641
ENSG00000244021.4	AC093591.1	69.9439	0.872219	0.000827385
ENSG00000273802.2	HIST1H2BG	2491.62	0.781372	0.00082925
ENSG00000213950.2	RPS10P2	43.5643	0.81978	0.000832655
ENSG00000166803.13	PCLAF	245.305	0.888619	0.000834263
ENSG00000274885.1	AC087241.4	42.4457	0.712352	0.000834407
ENSG00000243181.2	AC087343.1	20.2471	1.04681	0.000836855
ENSG00000241431.1	RPL37P6	8.71766	1.0445	0.000836937
ENSG00000071626.16	DAZAP1	2472.5	0.582112	0.000836937
ENSG00000079150.18	FKBP7	559.157	0.799744	0.000838797
ENSG00000167460.16	TPM4	7107.33	0.577897	0.000844369
ENSG00000249896.2	LINC02495	349.159	0.944888	0.000845359
ENSG00000065427.14	KARS	2675.79	0.457683	0.000847603
ENSG00000263465.4	SRSF8	878.696	0.4825	0.000848762
ENSG00000139579.13	NABP2	702.978	0.552019	0.000849458
ENSG00000269947.1	AC135178.5	46.8607	0.858865	0.000854164
ENSG00000221241.1	SNORD88A	12.1958	1.14402	0.000856037
ENSG00000265195.1	MIR4312	47.6389	0.615978	0.000858701
ENSG00000258857.1	AL359397.1	4.09038	1.47401	0.000863203
ENSG00000149548.15	CCDC15	537.388	0.848809	0.000865474
ENSG00000025293.17	PHF20	3179.3	0.30089	0.000871715
ENSG00000265818.1	EEF1E1-BLOC1S5	212.062	0.478118	0.000872621
ENSG00000104714.14	ERICH1	2066.06	0.572576	0.000872651
ENSG00000275700.5	AATF	1516.69	0.497011	0.00087851
ENSG00000173530.6	TNFRSF10D	136.913	1.017	0.000878954
ENSG00000253946.1	AC008489.1	11.2697	1.61559	0.000883629
ENSG00000087586.17	AURKA	613.183	0.782079	0.000883629
ENSG00000105197.11	TIMM50	993.853	0.457926	0.000890761
ENSG00000204556.4	AL450124.1	13.0906	1.16005	0.000891069
ENSG00000111186.13	WNT5B	188.873	1.12621	0.000899044
ENSG00000196290.15	NIF3L1	815.995	0.475841	0.000901931
ENSG00000214244.4	SETP21	41.8758	0.937805	0.000904486
ENSG00000283936.1	MIR3658	36.7793	0.764131	0.000907525
ENSG00000137714.3	FDX1	238.435	0.605872	0.000909279
ENSG00000164808.16	SPIDR	2588.42	0.439324	0.000909349
ENSG00000170525.21	PFKFB3	1253.19	0.917802	0.000909935
ENSG00000103194.15	USP10	2903.28	0.373534	0.000914681
ENSG00000110955.9	ATP5F1B	7499.64	0.457801	0.000917455
ENSG00000175206.10	NPPA	5.94811	1.76458	0.000919137
ENSG00000269086.2	AC008555.2	8.67596	1.53352	0.000923373
ENSG00000198218.11	QRICH1	2735	0.42558	0.000923644
ENSG00000209042.1	SNORD12C	18.8349	0.914824	0.000927158
ENSG00000203814.6	HIST2H2BF	2827.42	0.841147	0.000927726
ENSG00000278886.1	AC087821.1	32.0712	1.04814	0.000929369
ENSG00000167513.9	CDT1	713.025	1.13841	0.000929369
ENSG00000188452.14	CERKL	10.2583	1.66718	0.000930219
ENSG00000101266.19	CSNK2A1	7264.18	0.396531	0.000933795
ENSG00000135917.15	SLC19A3	116.735	1.27628	0.000935327
ENSG00000147509.14	RGS20	33.162	1.5219	0.000938545
ENSG00000201675.1	SNORD32A	30.6134	0.784435	0.000940582
ENSG00000266570.1	MIR5579	34.8587	1.33476	0.000945409
ENSG00000028310.18	BRD9	2829.22	0.664761	0.000946757
ENSG00000104613.12	INTS10	1925.93	0.431932	0.000949173
ENSG00000196550.10	FAM72A	88.4449	0.923871	0.000951136
ENSG00000168137.15	SETD5	10194.7	0.445717	0.000955874
ENSG00000197903.7	HIST1H2BK	2767.37	0.925272	0.000958588
ENSG00000259917.1	HNRNPLP2	107.938	0.95639	0.000960259
ENSG00000213860.4	RPL21P75	18.9959	0.773747	0.00096348
ENSG00000198563.14	DDX39B	7743.82	0.354585	0.000963557
ENSG00000277545.1	AL356752.1	26.2328	0.930478	0.000965689
ENSG00000106628.10	POLD2	1666.87	0.686922	0.000972493
ENSG00000170088.14	TMEM192	1027.9	0.538923	0.000976252
ENSG00000215866.7	LINC01356	22.8375	1.1117	0.000977971
ENSG00000258645.2	HSPE1P2	13.3297	0.916415	0.000978033
ENSG00000141401.12	IMPA2	137.233	0.95122	0.000978907
ENSG00000276309.1	RN7SKP251	41.3471	1.01923	0.000986058
ENSG00000263278.2	AC233701.1	122.884	1.63228	0.000991309
ENSG00000100227.18	POLDIP3	2531.62	0.470093	0.000991983
ENSG00000111665.11	CDCA3	266.346	0.810466	0.000996892
ENSG00000104907.12	TRMT1	954.808	0.881348	0.00100619
ENSG00000257576.1	HSPD1P4	137.981	0.624903	0.00100928
ENSG00000131828.13	PDHA1	1586.34	0.303368	0.00101157
ENSG00000232838.4	PET117	178.325	0.399093	0.00101161
ENSG00000180340.6	FZD2	62.2887	1.48726	0.00101307
ENSG00000171126.8	KCNG3	56.0089	1.43253	0.00101338
ENSG00000234648.1	AL162151.2	158.98	0.89301	0.00101402
ENSG00000266063.1	MIR4771-2	6.27552	1.12228	0.00101536
ENSG00000206680.1	SNORD21	8.49049	0.924831	0.00101582
ENSG00000197472.15	ZNF695	501.585	1.01444	0.00101981
ENSG00000238113.6	LINC01410	306.255	1.06162	0.00102099
ENSG00000285696.1	AP002433.2	51.2437	0.705614	0.0010218
ENSG00000125352.5	RNF113A	224.777	0.561019	0.00102247
ENSG00000260608.1	AC024270.4	134.793	0.708915	0.00102295
ENSG00000225338.1	RPL23AP18	19.5898	0.824178	0.0010234
ENSG00000242114.6	MTFP1	54.0058	0.929001	0.00102481
ENSG00000206834.1	SNORA1	10.638	1.07251	0.00102743
ENSG00000225472.1	AL136366.1	24.465	1.04187	0.0010307
ENSG00000275763.3	C18orf65	12.6111	1.39126	0.00103505
ENSG00000129480.13	DTD2	377.329	0.692631	0.00103673
ENSG00000010310.9	GIPR	84.5469	1.49577	0.00104147
ENSG00000198618.5	PPIAP22	621.866	0.498576	0.00104164
ENSG00000224646.2	AC007387.1	6.73895	1.11063	0.00104582
ENSG00000186312.10	CA5BP1	464.072	0.441389	0.00104793
ENSG00000137822.12	TUBGCP4	2420.34	0.459203	0.00104871
ENSG00000213131.3	YWHAZP4	278.6	0.656484	0.00105448
ENSG00000201654.1	RNU6-7	3.99615	1.34127	0.00105553
ENSG00000249655.1	AC008434.1	32.8352	0.845753	0.00106024
ENSG00000149311.18	ATM	8275.67	0.723324	0.00106104
ENSG00000166482.11	MFAP4	837.396	1.30632	0.00106761
ENSG00000214826.5	DDX12P	1192.89	0.973596	0.00107131
ENSG00000233045.1	AC097523.1	9.67354	1.15977	0.00108638
ENSG00000234513.1	AC073072.2	18.8304	1.04757	0.00108813
ENSG00000244306.11	AL589743.1	1031.01	1.18596	0.00108862
ENSG00000234771.3	SLC25A25-AS1	1679.43	0.631053	0.00108898
ENSG00000242814.2	AC113398.1	3.38585	1.34786	0.00108935
ENSG00000277287.1	AL109976.1	23.4638	1.2113	0.00108935
ENSG00000282855.1	AC093591.3	39.637	0.781058	0.00109908
ENSG00000064692.19	SNCAIP	320.521	1.10332	0.00110381
ENSG00000137834.15	SMAD6	87.1795	1.04811	0.00111004
ENSG00000123374.11	CDK2	493.268	0.651181	0.0011168
ENSG00000007264.15	MATK	84.8323	1.64966	0.00111853
ENSG00000147874.11	HAUS6	2020.47	0.649923	0.00112131
ENSG00000110931.19	CAMKK2	2528.29	0.566878	0.00112276
ENSG00000102010.15	BMX	40.9515	1.37533	0.00112499
ENSG00000105323.16	HNRNPUL1	7660.22	0.449585	0.00112694
ENSG00000269190.6	FBXO17	371.945	1.20371	0.00112982
ENSG00000243479.3	MNX1-AS1	2.94314	1.65947	0.00113146
ENSG00000145912.8	NHP2	726.523	0.74505	0.00113342
ENSG00000248498.4	ASNSP1	100.551	1.64168	0.00113864
ENSG00000174206.12	C12orf66	294.255	0.557487	0.00114089
ENSG00000252636.1	RNU6-826P	30.1935	1.34744	0.00114483
ENSG00000227525.4	RPL7P6	2.91566	1.21249	0.00114571
ENSG00000130332.15	LSM7	587.695	0.676971	0.00114716
ENSG00000163793.12	DNAJC5G	442.8	1.54872	0.00114779
ENSG00000163918.10	RFC4	1048.72	0.609748	0.00115685
ENSG00000229133.1	RPS7P4	26.0836	0.980194	0.0011672
ENSG00000165733.8	BMS1	2996.07	0.351613	0.00116841
ENSG00000198046.12	ZNF667	1285.23	0.633399	0.00116982
ENSG00000281961.1	AF067845.4	115.229	0.942843	0.0011711
ENSG00000121152.10	NCAPH	1498.87	0.854769	0.00117173
ENSG00000277986.1	RF00015	12.1242	0.831678	0.00117204
ENSG00000231006.1	RPL7P32	10.8765	0.885593	0.00117272
ENSG00000128694.12	OSGEPL1	415.268	0.606055	0.00117352
ENSG00000174243.10	DDX23	3295.75	0.437091	0.00118209
ENSG00000269954.2	AC022239.1	73.2668	1.59093	0.00118219
ENSG00000134909.18	ARHGAP32	3172.67	0.538266	0.00118219
ENSG00000240674.1	AC106872.2	8.53936	1.0369	0.00118327
ENSG00000086475.15	SEPHS1	1391.19	0.409431	0.00118327
ENSG00000169371.13	SNUPN	361.061	0.299386	0.00118327
ENSG00000128591.15	FLNC	1175.57	1.19188	0.00118336
ENSG00000130726.12	TRIM28	5487.41	0.804707	0.00118336
ENSG00000255121.2	AP003392.4	218.403	0.73368	0.00118733
ENSG00000167264.18	DUS2	524.536	0.413765	0.00119017
ENSG00000283269.1	AC005524.1	62.1433	1.55995	0.00120144
ENSG00000259797.1	AC020978.1	117.418	0.5837	0.00121369
ENSG00000196950.14	SLC39A10	3163.68	0.630873	0.0012142
ENSG00000259516.2	ANP32AP1	11.2284	0.922975	0.0012142
ENSG00000067560.11	RHOA	4228.7	0.439973	0.00121707
ENSG00000137574.10	TGS1	1220.5	0.449808	0.00122958
ENSG00000253626.3	EIF5AL1	60.1209	0.731362	0.00123659
ENSG00000212695.5	AL583805.1	3.32192	1.37112	0.00123822
ENSG00000134809.9	TIMM10	385.555	0.557696	0.00124031
ENSG00000214184.3	GCC2-AS1	13.5041	0.9487	0.00124541
ENSG00000170837.2	GPR27	456.369	0.796721	0.00125167
ENSG00000177646.19	ACAD9	1999.38	0.414059	0.00125167
ENSG00000181924.7	COA4	729.058	0.603668	0.00125948
ENSG00000170144.20	HNRNPA3	15882.1	0.525121	0.00125961
ENSG00000166439.6	RNF169	2432.63	0.501627	0.00125996
ENSG00000163785.12	RYK	1667.54	0.536187	0.00126228
ENSG00000237821.1	AC083873.1	66.1433	0.776094	0.00127227
ENSG00000145113.22	MUC4	1114.18	1.57247	0.0012747
ENSG00000176619.13	LMNB2	2246.45	0.888565	0.00127484
ENSG00000042062.12	RIPOR3	170.441	1.30234	0.00127849
ENSG00000138430.16	OLA1	2982.43	0.629327	0.00128225
ENSG00000207595.1	MIR181A2	3.25005	1.57221	0.00128692
ENSG00000111788.10	AC009533.1	1075.92	0.939238	0.00128692
ENSG00000214359.3	RPL18P10	11.5391	0.966498	0.0012906
ENSG00000182632.15	CCNYL2	534.448	1.65531	0.00129708
ENSG00000065600.12	TMEM206	611.298	0.527721	0.00130497
ENSG00000244563.1	AC006011.1	143.901	0.471666	0.00131714
ENSG00000221381.1	SNORD88B	17.6645	0.953238	0.00131714
ENSG00000120756.13	PLS1	110.072	1.17969	0.00131844
ENSG00000197498.13	RPF2	779.639	0.548769	0.00132373
ENSG00000152234.16	ATP5F1A	7607.67	0.399065	0.00132735
ENSG00000286231.1	AL445423.2	177.239	0.763801	0.00132749
ENSG00000240770.5	C21orf91-OT1	8.38138	1.0889	0.00132847
ENSG00000064225.12	ST3GAL6	1729.33	0.842458	0.00133467
ENSG00000146701.12	MDH2	2867.13	0.590878	0.0013458
ENSG00000216710.1	COX6A1P3	2.03394	1.56276	0.00135023
ENSG00000144559.10	TAMM41	826.501	0.471346	0.00135144
ENSG00000140830.9	TXNL4B	406.141	0.430947	0.00135949
ENSG00000239908.3	RN7SL75P	27.9723	0.790629	0.00136181
ENSG00000279742.1	AP000974.1	37.7267	0.920871	0.00136405
ENSG00000153044.10	CENPH	457.799	0.818981	0.00136451
ENSG00000164236.12	ANKRD33B	240.571	0.864407	0.00136688
ENSG00000149313.11	AASDHPPT	1517.84	0.665145	0.00136732
ENSG00000261227.2	AC140912.1	190.36	1.6427	0.00136993
ENSG00000167081.17	PBX3	2379.36	0.629576	0.00138162
ENSG00000263276.1	AC020978.7	267.279	0.492745	0.0013883
ENSG00000100226.16	GTPBP1	2991.74	0.614532	0.0013883
ENSG00000124134.9	KCNS1	22.1755	1.56948	0.00139055
ENSG00000212498.1	SNORD86	101.167	0.761991	0.00139265
ENSG00000101292.7	PROKR2	91.5377	1.54691	0.00139364
ENSG00000226646.1	RPL7P37	3.77974	1.23891	0.0013961
ENSG00000072657.8	TRHDE	94.5637	1.45424	0.00140779
ENSG00000170161.6	AL512625.1	192.156	0.620461	0.00140808
ENSG00000129534.14	MIS18BP1	2413.77	0.805274	0.00142187
ENSG00000163166.15	IWS1	2547.29	0.365373	0.00142307
ENSG00000166557.13	TMED3	1161.45	0.425237	0.00142639
ENSG00000163141.19	BNIPL	89.7877	0.663713	0.0014278
ENSG00000264986.1	MIR5092	3.77551	1.47404	0.00142928
ENSG00000164109.14	MAD2L1	1252.63	0.95867	0.00143821
ENSG00000245857.2	AF233439.1	196.417	0.87374	0.00144002
ENSG00000100526.20	CDKN3	342.569	0.861102	0.00144002
ENSG00000132646.11	PCNA	2109.6	0.732846	0.00144002
ENSG00000230912.1	AL021707.4	16.1964	0.956551	0.00144656
ENSG00000164024.12	METAP1	1256.36	0.489026	0.0014471
ENSG00000173726.11	TOMM20	8424.89	0.706347	0.00144771
ENSG00000272308.1	AC104113.1	29.6264	0.766704	0.00145274
ENSG00000139842.15	CUL4A	2245.31	0.303511	0.00146265
ENSG00000171649.12	ZIK1	871.049	0.605707	0.00146303
ENSG00000250989.1	AL390726.2	16.9293	1.18429	0.00146342
ENSG00000196683.10	TOMM7	1354.39	0.589688	0.00146993
ENSG00000075131.10	TIPIN	432.71	0.555625	0.00146993
ENSG00000238123.1	MID1IP1-AS1	25.1875	0.8	0.00148473
ENSG00000278527.1	RF00099	22.8355	0.699063	0.00150192
ENSG00000249274.1	PDLIM1P4	116.877	0.852648	0.00150312
ENSG00000223345.3	HIST2H2BA	95.1845	1.29093	0.00151803
ENSG00000168763.16	CNNM3	1203.95	0.559705	0.001522
ENSG00000185053.14	SGCZ	345.888	1.45014	0.00152354
ENSG00000214653.4	HNRNPA3P3	18.1329	0.724855	0.00152885
ENSG00000144395.18	CCDC150	872.951	0.802453	0.00153659
ENSG00000280205.1	AC009716.2	134.95	0.994006	0.00153919
ENSG00000233254.1	RPL21P134	40.5413	0.883495	0.00154171
ENSG00000225163.4	LINC00618	52.8318	0.855742	0.0015469
ENSG00000148843.15	PDCD11	3488.87	0.494801	0.00154876
ENSG00000188342.12	GTF2F2	709.743	0.470591	0.00155752
ENSG00000188312.14	CENPP	1231.49	0.565167	0.00155887
ENSG00000272934.1	AL390726.4	19.4877	1.1558	0.00155903
ENSG00000119041.11	GTF3C3	1936.53	0.495761	0.00158242
ENSG00000242516.1	LINC00960	36.2639	1.4132	0.00158478
ENSG00000275141.1	MIR6888	3.97679	1.19709	0.00159438
ENSG00000240821.1	RPL9P25	23.8237	0.608863	0.00160087
ENSG00000006634.8	DBF4	1073.47	0.797274	0.00160771
ENSG00000231066.3	NPM1P9	39.1177	0.864623	0.00160783
ENSG00000168917.9	SLC35G2	756.076	0.476458	0.00160958
ENSG00000050767.17	COL23A1	76.7028	1.24324	0.00160996
ENSG00000177600.9	RPLP2	4990.89	0.831612	0.00162732
ENSG00000218281.1	HIST1H2APS3	2.48463	1.53923	0.00163516
ENSG00000100116.16	GCAT	137.687	0.936378	0.00164152
ENSG00000198435.4	NRARP	165.341	0.880101	0.00164886
ENSG00000203760.8	CENPW	209.11	0.774045	0.00164911
ENSG00000266503.2	RN7SL162P	14.3363	0.839611	0.00165138
ENSG00000285570.1	AL590666.4	18.7205	1.47129	0.00166255
ENSG00000198028.3	ZNF560	326.014	1.46103	0.001665
[truncated: 2,213 more rows]

## Sheet: MNA genes down
ensembl ID	gene_name	baseMean	log2FoldChange	padj
ENSG00000137261.14	KIAA0319	314.539	-3.26396	1.10774e-37
ENSG00000197753.10	LHFPL5	873.188	-2.3226	4.70691e-29
ENSG00000169550.14	MUC15	1322.87	-3.49536	6.90039e-28
ENSG00000116983.13	HPCAL4	946.56	-2.91246	5.38617e-27
ENSG00000057757.10	PITHD1	644.212	-1.21384	6.23043e-22
ENSG00000260073.2	AC023824.1	48.4681	-3.65715	1.22603e-21
ENSG00000171735.19	CAMTA1	5183.62	-1.41732	4.98928e-21
ENSG00000279004.1	AC103798.2	5.6422	-0.418026	9.8097e-21
ENSG00000171403.10	KRT9	40.2663	-3.75912	1.53993e-20
ENSG00000215869.4	AC092506.1	50.3258	-3.85275	5.93941e-20
ENSG00000175985.10	PLEKHD1	207.341	-3.45067	7.67164e-20
ENSG00000147571.5	CRH	109.775	-3.45326	9.86545e-20
ENSG00000158828.8	PINK1	975.795	-1.57899	6.56382e-19
ENSG00000178965.14	ERICH3	1799.52	-2.82818	8.76821e-19
ENSG00000248685.5	LINC02484	123.706	-1.76451	8.76821e-19
ENSG00000072315.3	TRPC5	238.513	-3.60987	9.73459e-19
ENSG00000130643.9	CALY	237.173	-3.00007	2.59051e-17
ENSG00000236155.6	AL355877.1	14.78	-3.17033	3.34746e-17
ENSG00000166963.13	MAP1A	6167.82	-1.83264	3.48808e-17
ENSG00000070808.15	CAMK2A	701.863	-3.03028	3.87886e-17
ENSG00000187870.7	RNFT1P3	40.2771	-3.52929	4.52473e-17
ENSG00000121766.15	ZCCHC17	899.028	-1.05193	7.21738e-17
ENSG00000116885.18	OSCP1	182.623	-1.40743	7.99386e-17
ENSG00000162545.6	CAMK2N1	990.667	-1.90267	1.07308e-16
ENSG00000264589.3	MAPT-AS1	405.727	-2.08793	1.20316e-16
ENSG00000099960.13	SLC7A4	106.415	-2.84025	2.77117e-16
ENSG00000086570.12	FAT2	81.8864	-3.11428	3.0685e-16
ENSG00000274835.1	AC100757.2	54.7431	-2.73545	3.07617e-16
ENSG00000007516.13	BAIAP3	423.803	-3.30704	3.47598e-16
ENSG00000173838.12	MARCH10	56.7552	-2.86735	5.9167e-16
ENSG00000108370.17	RGS9	793.417	-2.2696	6.25899e-16
ENSG00000166006.13	KCNC2	174.177	-3.34106	6.36537e-16
ENSG00000228436.2	AL139260.1	138.709	-1.37752	6.49719e-16
ENSG00000159713.11	TPPP3	689.88	-2.19579	1.67572e-15
ENSG00000186094.17	AGBL4	664.213	-2.07187	2.98832e-15
ENSG00000205856.4	C22orf42	51.0722	-3.21559	3.01591e-15
ENSG00000230676.1	AL353803.2	13.8041	-3.21082	6.33367e-15
ENSG00000163879.11	DNALI1	544.271	-1.55366	7.55704e-15
ENSG00000114547.10	ROPN1B	16.8559	-2.91372	7.80931e-15
ENSG00000231256.7	CFAP97D1	10.8356	-2.6028	7.93527e-15
ENSG00000140488.16	CELF6	440.611	-1.30724	8.78255e-15
ENSG00000250343.1	STK32A-AS1	28.2051	-2.93732	9.13977e-15
ENSG00000197616.12	MYH6	98.7582	-3.21845	1.3125e-14
ENSG00000121769.7	FABP3	141.845	-2.18718	1.51534e-14
ENSG00000065320.9	NTN1	409.876	-2.92139	1.80541e-14
ENSG00000198785.5	GRIN3A	887.14	-3.08158	1.8474e-14
ENSG00000257829.1	AC121757.1	14.5773	-3.01843	1.99565e-14
ENSG00000274973.1	BSNDP2	16.6677	-3.23287	2.39992e-14
ENSG00000167861.16	HID1	4379.35	-1.70064	4.08263e-14
ENSG00000077943.8	ITGA8	1807.26	-2.91357	4.61756e-14
ENSG00000116138.13	DNAJC16	1158.11	-0.830796	7.24912e-14
ENSG00000158008.9	EXTL1	55.4019	-2.10312	9.04919e-14
ENSG00000197653.15	DNAH10	390.438	-1.91312	9.04919e-14
ENSG00000074803.18	SLC12A1	72.4009	-2.25581	1.02112e-13
ENSG00000122733.12	PHF24	402.225	-2.59452	1.11509e-13
ENSG00000279067.1	AC002540.1	37.6099	-2.83256	1.16106e-13
ENSG00000237596.6	AL138828.1	127.458	-2.90095	1.27137e-13
ENSG00000228140.1	AL031283.1	20.2726	-2.13324	1.27805e-13
ENSG00000285729.1	AC103874.1	4.09347	-3.26669	1.54279e-13
ENSG00000181322.14	NME9	56.1749	-2.06965	1.64196e-13
ENSG00000233416.1	AC012065.2	31.5661	-1.86657	1.77546e-13
ENSG00000280180.1	AC023824.6	449.415	-2.88683	2.403e-13
ENSG00000182575.7	NXPH3	135.322	-2.78183	2.42022e-13
ENSG00000171815.5	PCDHB1	32.3756	-2.94082	2.5248e-13
ENSG00000286190.1	AC055839.2	562.469	-1.76323	3.06407e-13
ENSG00000183379.9	SYNDIG1L	19.7109	-2.96968	4.13577e-13
ENSG00000154099.18	DNAAF1	38.853	-2.7312	5.06792e-13
ENSG00000049246.14	PER3	1220.19	-1.38739	5.10058e-13
ENSG00000254266.5	PKIA-AS1	269.449	-2.73751	5.72129e-13
ENSG00000086300.15	SNX10	430.226	-2.20372	5.94076e-13
ENSG00000258883.1	AC068446.3	30.3249	-3.20399	6.50506e-13
ENSG00000174460.4	ZCCHC12	792.642	-1.97435	6.50763e-13
ENSG00000244219.7	TMEM225B	34.0494	-1.90792	7.32002e-13
ENSG00000130226.17	DPP6	6810.49	-1.82552	8.77544e-13
ENSG00000238184.1	CD81-AS1	47.4899	-1.77839	9.58058e-13
ENSG00000240108.1	NCOR1P1	178.177	-3.0443	9.84483e-13
ENSG00000149489.8	ROM1	98.315	-1.78933	1.21924e-12
ENSG00000088367.22	EPB41L1	8301.6	-1.32109	1.28436e-12
ENSG00000163866.9	SMIM12	947.955	-0.751876	1.30622e-12
ENSG00000005884.18	ITGA3	1944.76	-1.85037	1.30682e-12
ENSG00000230796.1	AC064862.1	37.678	-3.07785	1.55784e-12
ENSG00000142920.17	AZIN2	422.575	-1.72857	1.61563e-12
ENSG00000155495.9	MAGEC1	211.624	-1.7575	1.87814e-12
ENSG00000249553.1	PPP2R2B-IT1	12.2143	-2.94389	1.90041e-12
ENSG00000244041.7	LINC01011	112.578	-1.3528	1.90996e-12
ENSG00000237402.1	CAMTA1-IT1	67.8747	-1.67127	2.37086e-12
ENSG00000121764.11	HCRTR1	81.6236	-2.53347	2.72091e-12
ENSG00000108018.15	SORCS1	4517.52	-1.96137	3.16526e-12
ENSG00000080031.10	PTPRH	1213.53	-2.51188	3.285e-12
ENSG00000132694.18	ARHGEF11	5571.19	-0.823291	3.3377e-12
ENSG00000264662.1	AC126365.2	16.5094	-3.12732	3.45698e-12
ENSG00000105549.10	THEG	22.6783	-2.78596	3.67568e-12
ENSG00000270831.1	NF1P1	42.6536	-3.10558	3.72799e-12
ENSG00000101049.15	SGK2	176.248	-1.53267	4.45433e-12
ENSG00000109107.14	ALDOC	348.579	-1.88355	4.69472e-12
ENSG00000197748.12	CFAP43	242.508	-2.43588	5.06958e-12
ENSG00000163877.11	SNIP1	683.811	-0.788109	5.07666e-12
ENSG00000224165.5	DNAJC27-AS1	474.585	-1.18973	5.77884e-12
ENSG00000167612.13	ANKRD33	9.1066	-2.92255	5.77884e-12
ENSG00000258590.5	NBEAP1	621.945	-3.03399	5.77884e-12
ENSG00000183434.9	TFDP3	6.08045	-0.237825	6.07325e-12
ENSG00000231081.1	AL078587.1	99.5078	-2.94174	6.14487e-12
ENSG00000080947.14	CROCCP3	1613.02	-0.858786	6.6232e-12
ENSG00000237478.2	AL390023.1	98.2101	-2.1416	6.67587e-12
ENSG00000239194.1	RNU1-123P	9.36241	-2.1392	7.11307e-12
ENSG00000178585.15	CTNNBIP1	603.223	-1.0794	7.51489e-12
ENSG00000185518.11	SV2B	667.653	-2.14488	8.38796e-12
ENSG00000132321.17	IQCA1	555.391	-2.3079	8.49285e-12
ENSG00000048707.15	VPS13D	6957.68	-0.87161	8.5054e-12
ENSG00000125945.15	ZNF436	934.28	-1.0581	9.61214e-12
ENSG00000254746.5	AC103855.2	8.40869	-3.11519	9.87988e-12
ENSG00000272514.6	CFAP206	31.4602	-1.72469	9.96745e-12
ENSG00000153993.13	SEMA3D	3566.68	-2.45754	1.08136e-11
ENSG00000113742.13	CPEB4	3640.67	-1.26801	1.08158e-11
ENSG00000187823.3	RTL4	16.3504	-3.07975	1.17296e-11
ENSG00000046774.10	MAGEC2	72.9276	-1.62862	1.22485e-11
ENSG00000245812.2	LINC02202	126.891	-1.89351	1.25494e-11
ENSG00000158856.18	DMTN	1253.37	-1.59083	1.31417e-11
ENSG00000037637.11	FBXO42	1904.33	-0.701374	1.31432e-11
ENSG00000230444.1	TFAMP1	188.489	-2.55501	1.32653e-11
ENSG00000186409.16	CCDC30	621.535	-1.43257	1.5252e-11
ENSG00000070882.13	OSBPL3	3095.27	-2.19207	1.52862e-11
ENSG00000134317.18	GRHL1	404.678	-1.46798	1.55582e-11
ENSG00000186453.13	FAM228A	124.337	-1.28268	1.55582e-11
ENSG00000130517.14	PGPEP1	730.655	-1.72715	1.57044e-11
ENSG00000116985.12	BMP8B	253.543	-2.37156	1.58106e-11
ENSG00000122735.16	DNAI1	99.9647	-1.95573	1.61372e-11
ENSG00000117682.17	DHDDS	968.64	-0.822594	1.75503e-11
ENSG00000163596.16	ICA1L	2083.01	-1.34183	1.77914e-11
ENSG00000248265.2	AC023794.1	50.383	-2.59004	2.16555e-11
ENSG00000276863.1	AC124319.4	36.352	-1.89866	2.20543e-11
ENSG00000231546.1	RPL3P5	20.1895	-2.65626	2.24169e-11
ENSG00000166546.14	BEAN1	48.5128	-2.66001	2.37703e-11
ENSG00000261617.1	LINC02177	35.854	-2.36637	2.3824e-11
ENSG00000164330.17	EBF1	5603.86	-1.72275	2.61465e-11
ENSG00000260157.3	AC233702.1	31.0387	-2.80822	2.67479e-11
ENSG00000054523.17	KIF1B	16828.6	-0.842565	3.2271e-11
ENSG00000218454.2	HNRNPA1P19	8.12512	-3.08189	3.26291e-11
ENSG00000278626.1	AC023310.4	101.089	-2.73057	3.29711e-11
ENSG00000171174.15	RBKS	94.289	-1.24482	3.41654e-11
ENSG00000284713.1	SMIM38	523.693	-2.56841	3.63706e-11
ENSG00000009780.15	FAM76A	330.763	-0.901994	3.73028e-11
ENSG00000204950.4	LRRC10B	47.2935	-2.44339	3.81098e-11
ENSG00000112139.16	MDGA1	2906.23	-2.17704	4.03686e-11
ENSG00000135248.15	FAM71F1	38.7311	-1.83977	4.86581e-11
ENSG00000132000.13	PODNL1	75.4391	-2.18746	5.47702e-11
ENSG00000162706.13	CADM3	3249.4	-1.8851	5.55703e-11
ENSG00000155980.12	KIF5A	10496.6	-1.03055	5.55703e-11
ENSG00000067798.16	NAV3	1748.85	-2.14053	5.82031e-11
ENSG00000258573.5	AL163195.2	53.1188	-2.73061	6.58091e-11
ENSG00000111452.13	ADGRD1	213.827	-1.83879	7.22217e-11
ENSG00000162512.16	SDC3	4056.57	-1.35674	7.7401e-11
ENSG00000170703.15	TTLL6	256.371	-2.72905	7.76462e-11
ENSG00000284834.1	AC183088.2	100.116	-2.3996	7.98682e-11
ENSG00000223859.1	AC007403.1	33.7247	-2.86929	7.99852e-11
ENSG00000171551.12	ECEL1	1387.74	-2.61771	8.65322e-11
ENSG00000162543.6	UBXN10	130.352	-2.1698	8.79091e-11
ENSG00000166869.3	CHP2	6.95741	-3.05404	9.28663e-11
ENSG00000260780.1	AC087463.1	10.7419	-2.9556	9.41814e-11
ENSG00000231948.2	HS1BP3-IT1	21.2069	-1.67109	1.0014e-10
ENSG00000178248.11	FAM230I	9.86887	-2.88419	1.08984e-10
ENSG00000261046.1	C2orf69P1	51.6326	-2.38823	1.16709e-10
ENSG00000110422.12	HIPK3	3460.99	-1.14953	1.41464e-10
ENSG00000278925.1	AC005753.1	182.338	-1.66204	1.53116e-10
ENSG00000117758.14	STX12	1528.91	-1.17232	1.54918e-10
ENSG00000158428.4	CATIP	15.0127	-2.451	1.64122e-10
ENSG00000225623.1	AGBL4-IT1	97.6863	-2.10147	1.72251e-10
ENSG00000267651.1	AC015961.1	155.867	-1.55611	1.73827e-10
ENSG00000100884.9	CPNE6	33.5621	-2.62276	1.82786e-10
ENSG00000117640.18	MTFR1L	1018.34	-0.815833	1.85618e-10
ENSG00000201448.1	SNORA63C	8.59818	-2.31464	2.07808e-10
ENSG00000269976.1	AC012065.3	10.6446	-1.94484	2.30649e-10
ENSG00000275371.1	AC012645.4	20.1824	-2.28423	2.39706e-10
ENSG00000233932.6	CTXN2	88.4918	-1.71665	2.44808e-10
ENSG00000259577.1	CERNA1	23.4169	-1.90575	2.44808e-10
ENSG00000140323.6	DISP2	1976.01	-1.00218	2.50818e-10
ENSG00000206579.8	XKR4	699.84	-2.52971	2.64047e-10
ENSG00000186496.12	ZNF396	100.849	-1.30921	2.64265e-10
ENSG00000231476.1	AC074389.2	19.6341	-2.92312	2.98205e-10
ENSG00000104808.8	DHDH	14.0211	-2.06857	3.05797e-10
ENSG00000196972.9	SMIM10L2B	178.736	-1.79989	3.22657e-10
ENSG00000185860.13	CCDC190	21.8207	-2.30613	3.78172e-10
ENSG00000197847.12	SLC22A20P	138.268	-1.83736	4.06108e-10
ENSG00000121903.14	ZSCAN20	495.264	-0.695936	4.10551e-10
ENSG00000273274.2	ZBTB8B	1004.96	-1.47637	4.80124e-10
ENSG00000251350.1	LINC02475	9.13854	-2.83402	4.82853e-10
ENSG00000276778.1	LINC02227	32.0203	-2.75304	4.8857e-10
ENSG00000174527.9	MYO1H	18.2826	-2.30618	4.89407e-10
ENSG00000129990.15	SYT5	1016.5	-2.18188	4.9368e-10
ENSG00000147256.12	ARHGAP36	6061.81	-2.75181	5.24453e-10
ENSG00000219926.11	OR7E104P	27.4308	-2.3781	5.25784e-10
ENSG00000116981.3	NT5C1A	124.505	-2.1817	5.29357e-10
ENSG00000277476.1	AC005332.5	1077.64	-1.06682	5.3386e-10
ENSG00000285868.1	AC008676.3	102.372	-1.91076	5.6506e-10
ENSG00000261210.7	CLEC19A	20.7367	-2.20188	6.68079e-10
ENSG00000280165.1	PCDH20	317.569	-2.28913	7.27667e-10
ENSG00000169213.7	RAB3B	3252.51	-1.96226	7.40914e-10
ENSG00000197991.11	AL592490.1	317.004	-2.28706	7.62616e-10
ENSG00000250954.5	AC016687.3	46.6758	-1.45983	7.85332e-10
ENSG00000092850.12	TEKT2	173.02	-1.95258	8.09626e-10
ENSG00000049245.13	VAMP3	1027.04	-0.982836	8.51206e-10
ENSG00000170075.9	GPR37L1	10.4426	-2.81767	8.64454e-10
ENSG00000255521.1	AL356215.1	79.1469	-2.56764	8.68942e-10
ENSG00000226431.1	AL121929.1	17.7313	-1.66385	8.83758e-10
ENSG00000283667.1	AC009802.1	91.3681	-1.27473	8.93472e-10
ENSG00000255790.5	AC078950.1	5.24784	-2.89918	8.97409e-10
ENSG00000239921.3	LINC01471	18.8326	-2.06505	9.01527e-10
ENSG00000212538.2	RF00012	37.979	-2.6752	9.2976e-10
ENSG00000243981.4	AC064862.6	70.0929	-2.58094	9.3529e-10
ENSG00000140254.12	DUOXA1	83.0402	-2.11238	9.4376e-10
ENSG00000162520.14	SYNC	85.7867	-1.88492	1e-09
ENSG00000236605.1	AC023115.1	15.2271	-2.65314	1e-09
ENSG00000250608.1	AC010210.1	168.807	-1.06195	1.06483e-09
ENSG00000131044.17	TTLL9	147.093	-1.45949	1.07133e-09
ENSG00000260071.1	AC007221.1	5.75659	-2.62088	1.07233e-09
ENSG00000074964.17	ARHGEF10L	2024.59	-1.39674	1.07274e-09
ENSG00000128510.12	CPA4	54.0042	-2.18946	1.07274e-09
ENSG00000237276.8	ANO7L1	66.2973	-1.74422	1.08238e-09
ENSG00000261398.1	AC023824.4	8.64523	-2.60864	1.11219e-09
ENSG00000272899.4	ATP6V1FNB	129.291	-1.37747	1.13424e-09
ENSG00000129194.7	SOX15	96.2427	-1.98726	1.13518e-09
ENSG00000225413.2	LINC02557	2.59352	-2.80163	1.15768e-09
ENSG00000268089.3	GABRQ	389.182	-1.60874	1.25056e-09
ENSG00000147883.11	CDKN2B	125.328	-1.69366	1.31198e-09
ENSG00000108861.9	DUSP3	2079.9	-1.25466	1.31198e-09
ENSG00000106341.11	PPP1R17	112.086	-2.45819	1.34254e-09
ENSG00000176402.5	GJC3	19.5576	-1.85024	1.34254e-09
ENSG00000237640.1	AC004522.2	52.2734	-1.51055	1.34254e-09
ENSG00000225313.5	AL513327.1	11.482	-1.72798	1.35167e-09
ENSG00000157856.12	DRC1	32.5865	-1.88128	1.38524e-09
ENSG00000142751.15	GPN2	621.626	-0.880155	1.45401e-09
ENSG00000027644.5	INSRR	1669.8	-2.54862	1.45401e-09
ENSG00000232117.1	LINC00384	85.5261	-1.33054	1.54966e-09
ENSG00000145861.8	C1QTNF2	170.077	-2.27416	1.56165e-09
ENSG00000135312.6	HTR1B	76.0987	-2.21015	1.64881e-09
ENSG00000162670.11	BRINP3	491.272	-2.62824	1.66641e-09
ENSG00000139182.14	CLSTN3	3821.17	-1.1527	1.68208e-09
ENSG00000160460.16	SPTBN4	2046.95	-1.51909	1.81765e-09
ENSG00000121064.12	SCPEP1	1083.59	-1.39476	1.9109e-09
ENSG00000158560.14	DYNC1I1	755.615	-2.19532	2.05501e-09
ENSG00000249242.8	TMEM150C	351.592	-1.24678	2.13897e-09
ENSG00000258997.1	NF1P2	28.1884	-2.07037	2.15795e-09
ENSG00000279952.1	AC068787.1	21.0342	-2.62998	2.29252e-09
ENSG00000184961.5	RPL7AP49	6.2454	-1.85549	2.3771e-09
ENSG00000167964.12	RAB26	50.3337	-2.12666	2.39463e-09
ENSG00000066185.13	ZMYND12	25.8726	-1.60139	2.39877e-09
ENSG00000123240.17	OPTN	2147.49	-1.18507	2.45102e-09
ENSG00000108828.16	VAT1	8878.31	-1.28327	2.50509e-09
ENSG00000258710.7	LINC01193	204.91	-2.7963	2.64222e-09
ENSG00000284633.1	AL031590.1	50.0564	-2.27893	2.69083e-09
ENSG00000053524.12	MCF2L2	2277.69	-1.18837	2.87784e-09
ENSG00000128617.2	OPN1SW	7.06774	-1.90785	3e-09
ENSG00000173614.14	NMNAT1	199.779	-0.817581	3.07201e-09
ENSG00000230532.1	AC091133.1	169.732	-0.950715	3.12827e-09
ENSG00000226074.4	PRSS44	67.5356	-1.93596	3.22205e-09
ENSG00000267724.1	AC012254.3	25.8477	-2.09538	3.24114e-09
ENSG00000213076.3	AL627422.1	9.99943	-2.09323	3.36829e-09
ENSG00000168843.14	FSTL5	870.466	-2.40563	3.38377e-09
ENSG00000215769.8	ARHGAP27P1-BPTFP1-KPNA2P3	927.597	-0.896634	3.44169e-09
ENSG00000158109.15	TPRG1L	340.561	-1.1668	3.44222e-09
ENSG00000158816.15	VWA5B1	248.021	-2.74647	3.45385e-09
ENSG00000171724.3	VAT1L	4571.02	-1.58997	3.52159e-09
ENSG00000146005.4	PSD2	1052.38	-1.2659	3.59735e-09
ENSG00000160471.13	COX6B2	55.4986	-2.40853	3.59735e-09
ENSG00000159214.13	CCDC24	235.533	-1.62586	3.62877e-09
ENSG00000285095.1	AC025887.2	13.4922	-2.36365	3.73234e-09
ENSG00000239521.8	CASTOR3	4871.24	-0.949497	3.73299e-09
ENSG00000198663.16	C6orf89	2972.85	-0.57147	3.79327e-09
ENSG00000165807.8	PPP1R36	12.3045	-1.74544	3.79327e-09
ENSG00000284672.1	AC109583.3	73.6223	-1.78341	3.84397e-09
ENSG00000279204.1	AC134043.2	98.4837	-1.62473	3.87241e-09
ENSG00000248596.7	AC139491.2	44.523	-2.09876	4e-09
ENSG00000259527.2	LINC00052	8.2112	-2.60241	4e-09
ENSG00000158023.10	WDR66	535.901	-1.11973	4.16798e-09
ENSG00000180155.20	LYNX1	445.529	-1.945	4.24427e-09
ENSG00000152760.10	TCTEX1D1	55.5423	-1.94567	4.39996e-09
ENSG00000069966.18	GNB5	1584.48	-0.686141	4.52616e-09
ENSG00000146090.16	RASGEF1C	86.0038	-2.39552	4.74297e-09
ENSG00000227014.6	AC007285.1	80.5487	-1.3643	5.1252e-09
ENSG00000112530.11	PACRG	328.345	-2.16423	5.17498e-09
ENSG00000180881.19	CAPS2	917.858	-1.82467	5.20126e-09
ENSG00000156097.12	GPR61	33.4958	-2.31114	5.26483e-09
ENSG00000213760.10	ATP6V1G2	988.133	-1.34845	5.49048e-09
ENSG00000260729.1	AC009690.1	746.705	-0.837976	5.70389e-09
ENSG00000130948.10	HSD17B3	40.3088	-1.87427	5.72869e-09
ENSG00000181009.5	OR52N5	30.6576	-2.53546	5.90819e-09
ENSG00000254789.2	AC073172.1	8.50806	-2.75543	6e-09
ENSG00000171603.17	CLSTN1	5863.52	-1.05863	6e-09
ENSG00000179761.12	PIPOX	192.267	-1.25443	6.22865e-09
ENSG00000136546.15	SCN7A	1983.52	-2.07382	6.32921e-09
ENSG00000286248.1	AC069209.2	48.4792	-1.83867	6.40298e-09
ENSG00000039600.11	SOX30	15.2228	-1.79743	6.53632e-09
ENSG00000254352.1	AC100854.1	150.937	-2.48329	6.54253e-09
ENSG00000162728.5	KCNJ9	816.244	-1.57771	6.61225e-09
ENSG00000129595.13	EPB41L4A	1528.72	-1.64835	6.90742e-09
ENSG00000117305.15	HMGCL	323.658	-0.85993	6.94105e-09
ENSG00000254363.6	AC011379.2	99.7843	-1.54611	7.05207e-09
ENSG00000125337.18	KIF25	225.861	-2.11385	7.12967e-09
ENSG00000271895.2	AL109811.2	182.689	-1.33579	7.17724e-09
ENSG00000261800.1	AC023824.5	58.4193	-2.27964	7.34308e-09
ENSG00000280113.2	AL357140.3	12.9858	-1.91193	7.70536e-09
ENSG00000188672.18	RHCE	49.4901	-1.85147	7.8627e-09
ENSG00000168746.8	LINC01620	3.7593	-2.51258	8.33989e-09
ENSG00000215217.7	C5orf49	8.44799	-1.90905	8.67295e-09
ENSG00000156269.4	NAA11	151.891	-1.00538	8.75946e-09
ENSG00000008056.14	SYN1	1224.07	-1.179	8.86519e-09
ENSG00000011347.9	SYT7	4393.53	-1.50102	9e-09
ENSG00000168000.14	BSCL2	1715.82	-1.09791	9.18528e-09
ENSG00000231355.1	AP000302.1	5.92233	-2.15331	9.23642e-09
ENSG00000149050.10	ZNF214	237.554	-2.02233	1.04239e-08
ENSG00000064300.9	NGFR	717.614	-1.99712	1.06682e-08
ENSG00000276851.1	AC002401.4	3.7656	-2.35381	1.1441e-08
ENSG00000116783.15	TNNI3K	97.4728	-1.74026	1.17236e-08
ENSG00000164619.10	BMPER	155.633	-1.96333	1.2e-08
ENSG00000225358.1	MIPEPP1	28.0845	-1.87256	1.2e-08
ENSG00000279864.2	AC124864.2	65.447	-2.44127	1.32349e-08
ENSG00000116396.14	KCNC4	1509.56	-1.41716	1.37527e-08
ENSG00000008283.16	CYB561	3752.7	-1.88391	1.4e-08
ENSG00000187682.2	ERAS	24.3641	-1.53754	1.4e-08
ENSG00000180098.9	TRNAU1AP	677.464	-0.73	1.44453e-08
ENSG00000284642.1	AL139424.2	177.702	-0.960135	1.45176e-08
ENSG00000154975.14	CA10	245.413	-2.24695	1.45176e-08
ENSG00000004948.14	CALCR	7.31241	-2.44291	1.4569e-08
ENSG00000230440.1	AL391119.1	164.362	-2.42947	1.46544e-08
ENSG00000266820.1	KPNA2P3	330.548	-0.849193	1.47041e-08
ENSG00000278891.1	AC105101.1	86.123	-1.38243	1.50745e-08
ENSG00000216937.13	CCDC7	1024.82	-1.57474	1.51192e-08
ENSG00000248332.6	TUB-AS1	91.6903	-1.677	1.51192e-08
ENSG00000272922.1	AC107294.1	5.09171	-2.04196	1.53912e-08
ENSG00000234085.1	AC064862.3	18.564	-2.65502	1.53934e-08
ENSG00000007216.14	SLC13A2	3.67311	-2.71337	1.54756e-08
ENSG00000229089.8	ANKRD20A8P	121.789	-2.46436	1.58399e-08
ENSG00000249375.7	CASC11	8.94171	-2.19437	1.6e-08
ENSG00000011021.23	CLCN6	2279.38	-0.911405	1.64401e-08
ENSG00000218416.4	AC110619.1	46.4013	-1.53746	1.64615e-08
ENSG00000167216.16	KATNAL2	412.208	-1.53723	1.65222e-08
ENSG00000223564.1	CYP4F32P	22.0304	-2.13611	1.69055e-08
ENSG00000173210.19	ABLIM3	2261.03	-1.51117	1.72188e-08
ENSG00000231484.1	AC023141.7	11.5679	-2.74667	1.81635e-08
ENSG00000235571.1	SNX18P14	22.4696	-2.54143	1.84526e-08
ENSG00000251521.2	IMPA1P1	73.6146	-1.81571	1.95267e-08
ENSG00000139574.8	NPFF	125.623	-1.82014	1.96762e-08
ENSG00000108830.10	RND2	1419.68	-1.29365	1.98652e-08
ENSG00000171346.16	KRT15	30.2042	-2.57084	2.01281e-08
ENSG00000135541.21	AHI1	5175.14	-1.22077	2.01392e-08
ENSG00000142687.18	KIAA0319L	2742.47	-0.685888	2.0415e-08
ENSG00000246640.1	PICART1	21.5297	-1.67543	2.06033e-08
ENSG00000163875.15	MEAF6	1448.62	-0.780904	2.06343e-08
ENSG00000135205.15	CCDC146	497.866	-1.25821	2.09413e-08
ENSG00000177994.16	C2orf73	17.8125	-2.01693	2.11266e-08
ENSG00000092931.11	MFSD11	1883.8	-0.753548	2.11266e-08
ENSG00000103034.14	NDRG4	6252.03	-1.04068	2.12329e-08
ENSG00000061492.11	WNT8A	3.38263	-2.60657	2.16861e-08
ENSG00000247151.7	CSTF3-DT	65.9463	-1.41552	2.21648e-08
ENSG00000244617.2	ASPRV1	131.937	-1.49684	2.34465e-08
ENSG00000068971.14	PPP2R5B	1121.5	-1.25152	2.38444e-08
ENSG00000116793.16	PHTF1	1472.89	-0.970441	2.4e-08
ENSG00000243659.1	FO393419.3	25.6861	-1.39159	2.45657e-08
ENSG00000228135.1	LINC01494	15.4144	-1.67764	2.57158e-08
ENSG00000175426.11	PCSK1	373.367	-1.78427	2.71058e-08
ENSG00000253807.5	LINC01170	13.6102	-2.05941	2.77893e-08
ENSG00000224277.5	AP000345.1	35.486	-2.21544	2.78277e-08
ENSG00000119703.14	ZC2HC1C	102.107	-1.11602	3.0797e-08
ENSG00000254695.1	AC087379.2	10.7641	-2.62656	3.12162e-08
ENSG00000096088.16	PGC	4.74389	-2.30418	3.12223e-08
ENSG00000114670.14	NEK11	284.907	-1.15324	3.15032e-08
ENSG00000143195.13	ILDR2	107.391	-2.16337	3.33284e-08
ENSG00000272970.1	AC107294.2	60.0642	-1.21478	3.45892e-08
ENSG00000250510.8	GPR162	649.547	-1.33433	3.5e-08
ENSG00000235054.3	LINC01777	3.36366	-2.51811	3.55945e-08
ENSG00000213424.9	KRT222	26.0054	-2.47804	3.66145e-08
ENSG00000225807.1	AC069281.1	51.1141	-1.80019	3.68009e-08
ENSG00000183726.11	TMEM50A	1003.9	-0.929058	3.79225e-08
ENSG00000102781.14	KATNAL1	2708.95	-1.01584	3.83577e-08
ENSG00000171345.13	KRT19	2158.87	-2.48726	3.96349e-08
ENSG00000084764.11	MAPRE3	1345.73	-1.07718	4.01713e-08
ENSG00000237849.1	NFYAP1	59.1435	-1.11442	4.02575e-08
ENSG00000139714.12	MORN3	109.808	-1.44878	4.0814e-08
ENSG00000139998.15	RAB15	1326.21	-1.08131	4.133e-08
ENSG00000261367.1	AC012645.2	17.3651	-2.16386	4.1488e-08
ENSG00000283559.1	AC139491.6	17.3506	-1.98431	4.25166e-08
ENSG00000166908.18	PIP4K2C	578.146	-0.78048	4.26258e-08
ENSG00000169193.12	CCDC126	345.79	-1.09477	4.37567e-08
ENSG00000232527.7	AC245595.1	28.8836	-1.92575	4.68762e-08
ENSG00000148948.8	LRRC4C	953.117	-1.87774	4.70891e-08
ENSG00000238129.5	AL121904.1	285.047	-2.44748	4.80686e-08
ENSG00000271538.5	LINC02427	31.7905	-1.6345	4.83507e-08
ENSG00000259848.9	AC097374.1	97.3542	-2.38781	4.9e-08
ENSG00000198689.11	SLC9A6	1326.1	-0.978813	4.95539e-08
ENSG00000231995.2	AL590399.4	30.1381	-1.46948	4.97077e-08
ENSG00000250195.1	AC109927.1	34.0515	-1.74155	5.04062e-08
ENSG00000129355.6	CDKN2D	308.344	-1.00177	5.23468e-08
ENSG00000188786.10	MTF1	832.748	-0.731707	5.3e-08
ENSG00000261707.1	AC092134.1	8.24573	-2.32634	5.3e-08
ENSG00000185056.10	C5orf47	18.2222	-2.00217	5.33633e-08
ENSG00000116497.18	S100PBP	2114.64	-0.821875	5.42186e-08
ENSG00000258673.1	LINC01397	19.531	-1.96297	5.63601e-08
ENSG00000131885.17	KRT17P1	3.41291	-2.60024	5.9e-08
ENSG00000226024.1	COX5BP7	4.73536	-2.19093	5.95992e-08
ENSG00000279036.1	AC015656.1	4.04564	-2.65614	6e-08
ENSG00000236216.5	PPP1R11P1	5.31539	-2.53113	6.16636e-08
ENSG00000173436.15	MICOS10	437.358	-0.694284	6.53105e-08
ENSG00000205212.4	CCDC144NL	801.269	-2.26846	6.73535e-08
ENSG00000145087.12	STXBP5L	2883.98	-1.45644	6.77195e-08
ENSG00000078725.13	BRINP1	121.473	-1.95224	6.8241e-08
ENSG00000144230.16	GPR17	45.0198	-2.40004	6.98473e-08
ENSG00000158077.4	NLRP14	29.5048	-2.11536	6.98473e-08
ENSG00000285116.1	AC135068.10	35.6947	-1.70704	7.03123e-08
ENSG00000153832.12	FBXO36	271.043	-0.991167	7.07464e-08
ENSG00000184408.10	KCND2	1499.93	-1.78122	7.08595e-08
ENSG00000198932.13	GPRASP1	6166.72	-0.768929	7.21067e-08
ENSG00000167528.12	ZNF641	1791.12	-0.846178	7.25062e-08
ENSG00000235790.7	AC114488.2	11.8944	-1.45138	7.3e-08
ENSG00000268069.2	AC004466.1	30.1092	-1.20443	7.38311e-08
ENSG00000223382.4	LINC01778	5.02403	-2.05364	7.39214e-08
ENSG00000196388.8	INCA1	18.541	-1.53115	7.46508e-08
ENSG00000232514.1	AL356968.1	4.63965	-2.44577	7.59004e-08
ENSG00000136235.16	GPNMB	2236.1	-1.46362	7.64535e-08
ENSG00000226676.1	BX248123.1	14.3386	-1.6396	7.64757e-08
ENSG00000132881.12	CPLANE2	73.2446	-1.50065	7.64812e-08
ENSG00000162188.6	GNG3	1583.93	-1.31089	7.67889e-08
ENSG00000169891.18	REPS2	463.466	-1.2415	7.67889e-08
ENSG00000227568.1	SNX18P26	18.1514	-2.19622	7.74442e-08
ENSG00000151689.13	INPP1	660.915	-0.793847	7.99351e-08
ENSG00000228794.8	LINC01128	965.14	-0.919497	8.2e-08
ENSG00000100346.17	CACNA1I	246.589	-2.27808	8.3e-08
ENSG00000161149.12	TUBA3FP	235.997	-1.12779	8.33117e-08
ENSG00000263647.1	BPTFP1	221.818	-0.874388	8.51286e-08
ENSG00000117154.12	IGSF21	108.093	-2.17079	8.55141e-08
ENSG00000160055.19	TMEM234	528.348	-0.937255	8.69285e-08
ENSG00000267302.5	RNFT1-DT	7.17103	-1.48527	8.7e-08
ENSG00000275160.1	AL354718.1	130.079	-1.35617	8.71375e-08
ENSG00000263069.5	AC124319.3	479.505	-1.43632	8.8e-08
ENSG00000237377.2	AC005703.2	2.12634	-2.39425	8.9345e-08
ENSG00000116254.18	CHD5	3101.71	-1.86475	8.96922e-08
ENSG00000225299.1	AL139240.1	5.33028	-2.55717	9.01213e-08
ENSG00000281347.2	NF1P9	61.6788	-2.06665	9.0909e-08
ENSG00000283503.1	LINC01902	1000.93	-1.86258	9.23181e-08
ENSG00000166473.17	PKD1L2	91.1004	-2.03124	9.30785e-08
ENSG00000273403.1	AC107294.3	27.4755	-1.44699	9.47134e-08
ENSG00000162510.6	MATN1	18.838	-1.53784	9.53504e-08
ENSG00000170820.11	FSHR	5.54856	-2.44974	9.82695e-08
ENSG00000172020.12	GAP43	5777.42	-1.24615	9.82695e-08
ENSG00000118322.14	ATP10B	29.2067	-2.71122	9.89106e-08
ENSG00000245146.6	MALINC1	49.223	-1.26077	1.03826e-07
ENSG00000172426.16	RSPH9	55.908	-1.94486	1.06846e-07
ENSG00000135709.12	KIAA0513	709.142	-1.64412	1.09085e-07
ENSG00000164675.11	IQUB	115.87	-1.67536	1.09432e-07
ENSG00000283992.2	SLURP2	3.90456	-2.49726	1.11541e-07
ENSG00000171798.18	KNDC1	689.917	-2.29315	1.11736e-07
ENSG00000224348.2	AL592076.1	71.0492	-1.44915	1.13163e-07
ENSG00000181001.2	OR52N1	42.2604	-2.44916	1.13255e-07
ENSG00000234235.1	BOK-AS1	4.46321	-2.1853	1.16376e-07
ENSG00000188386.7	PPP3R2	62.2468	-2.3168	1.18215e-07
ENSG00000116514.16	RNF19B	583.297	-1.00234	1.18829e-07
ENSG00000167359.8	OR51I1	9.67624	-2.47308	1.19136e-07
ENSG00000090432.7	MUL1	409.149	-0.853766	1.2035e-07
ENSG00000227674.2	LINC00355	122.521	-1.39331	1.25685e-07
ENSG00000249087.6	ZNF436-AS1	146.398	-0.771639	1.27858e-07
ENSG00000254579.2	AC090720.1	53.9769	-2.39537	1.31071e-07
ENSG00000180316.12	PNPLA1	23.6248	-1.54047	1.35292e-07
ENSG00000197956.10	S100A6	516.503	-1.48192	1.35718e-07
ENSG00000279743.1	AC002090.1	9.93118	-2.29781	1.36e-07
ENSG00000234537.1	AL354751.1	75.1196	-1.45483	1.36519e-07
ENSG00000078804.13	TP53INP2	1528.3	-0.872159	1.36519e-07
ENSG00000141744.3	PNMT	88.6101	-2.10514	1.36553e-07
ENSG00000272070.1	AC005618.1	370.163	-1.57474	1.37772e-07
ENSG00000164935.6	DCSTAMP	8.44868	-2.2284	1.43732e-07
ENSG00000259698.1	FAM30C	11.5054	-2.43443	1.47e-07
ENSG00000159289.6	GOLGA6A	5.72327	-2.03803	1.50082e-07
ENSG00000273702.1	AC091271.1	96.474	-1.05903	1.52741e-07
ENSG00000265282.1	AC005828.4	159.585	-1.74894	1.53884e-07
ENSG00000225963.7	AC009950.1	23.5572	-1.52143	1.54815e-07
ENSG00000259539.1	AC051619.6	151.517	-1.27677	1.61369e-07
ENSG00000166596.15	CFAP52	5.32879	-2.46928	1.70564e-07
ENSG00000204971.3	AP000812.1	17.7392	-1.66066	1.71644e-07
ENSG00000234817.2	AL136309.2	14.5345	-1.87025	1.71692e-07
ENSG00000236049.1	LINC01920	3.11737	-2.50246	1.71765e-07
ENSG00000264874.1	AC087499.6	4.66765	-2.50395	1.71765e-07
ENSG00000273982.1	AC005746.3	12.9315	-2.17168	1.72864e-07
ENSG00000156475.18	PPP2R2B	2647.63	-1.63223	1.75715e-07
ENSG00000254921.1	AC116456.1	6.7092	-2.65241	1.761e-07
ENSG00000048405.10	ZNF800	2518.82	-1.05179	1.76415e-07
ENSG00000234336.6	JAZF1-AS1	18.1474	-1.51268	1.77611e-07
ENSG00000118960.13	HS1BP3	859.745	-0.881095	1.77944e-07
ENSG00000107282.8	APBA1	2265.92	-1.29512	1.80477e-07
ENSG00000164398.13	ACSL6	903.346	-1.15998	1.81583e-07
ENSG00000134698.11	AGO4	2197.96	-0.714809	1.82274e-07
ENSG00000156042.17	CFAP70	353.084	-1.46577	1.84632e-07
ENSG00000233910.1	GTF2F2P2	3.91557	-2.28364	1.88e-07
ENSG00000042832.12	TG	508.569	-1.62861	1.97639e-07
ENSG00000263120.1	AC004584.3	119.336	-1.42343	1.9945e-07
ENSG00000278997.1	AL662907.1	45.0863	-1.28622	2.00627e-07
ENSG00000111834.12	RSPH4A	98.5358	-1.31599	2.06527e-07
ENSG00000182253.14	SYNM	1532.14	-1.21146	2.06864e-07
ENSG00000113209.8	PCDHB5	719.647	-1.68463	2.0693e-07
ENSG00000135519.8	KCNH3	266.821	-1.8888	2.08105e-07
ENSG00000233766.7	AC098617.1	55.5193	-2.23579	2.09e-07
ENSG00000151116.17	UEVLD	522.401	-0.793602	2.09448e-07
ENSG00000242267.6	SKINT1L	23.9763	-1.77831	2.11186e-07
ENSG00000232862.5	AL138787.1	7.14614	-2.31033	2.14e-07
ENSG00000188596.11	CFAP54	113.026	-1.73258	2.18199e-07
ENSG00000167858.13	TEKT1	8.548	-2.25894	2.19933e-07
ENSG00000283944.1	MIR4709	45.7156	-1.30938	2.21543e-07
ENSG00000272914.1	AL359532.1	28.581	-1.17261	2.21762e-07
ENSG00000243116.1	AC092943.1	5.52141	-1.88065	2.24262e-07
ENSG00000126070.20	AGO3	5014.94	-0.875675	2.31652e-07
ENSG00000172361.6	CFAP53	64.1598	-1.28792	2.34e-07
ENSG00000122585.8	NPY	6295.32	-1.99374	2.4213e-07
ENSG00000237265.6	BX276092.7	41.3656	-2.11303	2.4326e-07
ENSG00000227825.4	SLC9A7P1	95.6853	-1.69548	2.44712e-07
ENSG00000145335.15	SNCA	822.584	-1.39304	2.46e-07
ENSG00000103647.12	CORO2B	510.015	-1.16806	2.46e-07
ENSG00000215644.10	GCGR	896.319	-2.20831	2.46124e-07
ENSG00000240875.5	LINC00886	82.2253	-1.69731	2.48e-07
ENSG00000162522.11	KIAA1522	845.833	-1.28261	2.51562e-07
ENSG00000198400.11	NTRK1	2177.29	-2.21531	2.5457e-07
ENSG00000228252.9	COL6A4P2	167.438	-2.08466	2.62508e-07
ENSG00000253931.1	AC105118.1	60.0008	-2.34089	2.62926e-07
ENSG00000162552.15	WNT4	281.647	-1.65489	2.7094e-07
ENSG00000281938.2	AC034228.4	192.866	-1.19417	2.71637e-07
ENSG00000242628.5	AC009228.1	32.1919	-1.37667	2.76601e-07
ENSG00000262700.1	AC133552.3	42.6282	-1.61163	2.80458e-07
ENSG00000250862.1	HMGB1P29	3.32615	-2.3451	2.80544e-07
ENSG00000088854.12	C20orf194	3581.64	-0.539659	2.8155e-07
ENSG00000254661.2	AC009869.1	3.5976	-2.49779	2.82481e-07
ENSG00000250977.1	AC098859.2	6.44616	-2.16567	2.94e-07
ENSG00000221857.7	AC020907.2	26.5122	-1.69338	2.95109e-07
ENSG00000259030.7	FPGT-TNNI3K	226.169	-1.39364	2.9857e-07
ENSG00000162755.14	KLHDC9	86.5028	-1.36156	3.03188e-07
ENSG00000225339.3	AL354740.1	287.046	-1.49986	3.03188e-07
ENSG00000144061.12	NPHP1	179.518	-1.65865	3.04828e-07
ENSG00000231561.2	CEACAMP5	30.3759	-1.77526	3.05358e-07
ENSG00000204681.11	GABBR1	5902.82	-0.770229	3.06394e-07
ENSG00000198739.11	LRRTM3	89.9781	-2.27605	3.06394e-07
ENSG00000167355.8	OR51B5	32.0253	-2.24739	3.08192e-07
ENSG00000204178.11	MACO1	2171.05	-0.799629	3.09471e-07
ENSG00000168589.15	DYNLRB2	19.444	-1.96987	3.13301e-07
ENSG00000228799.5	LINC01939	2.80242	-2.57753	3.15905e-07
ENSG00000136867.11	SLC31A2	142.848	-1.07449	3.22398e-07
ENSG00000282975.1	LINC02034	2.62502	-2.41056	3.2247e-07
ENSG00000116661.11	FBXO2	64.1964	-2.01582	3.25e-07
ENSG00000139648.6	KRT71	13.9732	-2.46695	3.25489e-07
ENSG00000261616.1	AC036108.3	47.1347	-1.76539	3.25489e-07
ENSG00000279108.1	AC008537.3	70.2462	-1.44716	3.25489e-07
ENSG00000058668.14	ATP2B4	6635.15	-1.34806	3.27938e-07
ENSG00000172568.5	FNDC9	75.905	-1.98769	3.28843e-07
ENSG00000076864.19	RAP1GAP	478.377	-1.42213	3.38275e-07
ENSG00000140279.12	DUOX2	59.822	-1.9344	3.46791e-07
ENSG00000078369.18	GNB1	9909.19	-0.699344	3.50132e-07
ENSG00000071991.8	CDH19	176.062	-2.3026	3.52e-07
ENSG00000188133.6	TMEM215	8.44329	-2.08284	3.55701e-07
ENSG00000108947.5	EFNB3	1898.63	-1.28285	3.55701e-07
ENSG00000183696.14	UPP1	685.261	-1.72213	3.56e-07
ENSG00000175874.10	CREG2	243.636	-2.03456	3.61204e-07
ENSG00000154710.17	RABGEF1	851.127	-0.62228	3.70844e-07
ENSG00000182508.14	LHFPL1	16.577	-1.49787	3.71309e-07
ENSG00000100146.17	SOX10	121.076	-2.18548	3.82557e-07
ENSG00000280200.1	AC073862.5	5.84543	-1.90892	3.83667e-07
ENSG00000285877.1	AC007448.4	29.5493	-1.38536	3.8989e-07
ENSG00000021461.16	CYP3A43	6.09206	-2.29309	3.90772e-07
ENSG00000165985.10	C1QL3	209.485	-2.18066	3.90772e-07
ENSG00000155265.11	GOLGA7B	660.539	-0.840513	3.98815e-07
ENSG00000219481.10	NBPF1	2358.67	-0.726663	4.05431e-07
ENSG00000267053.6	AC012617.1	41.3635	-1.66121	4.12e-07
ENSG00000264840.1	RN7SL404P	18.8905	-1.55305	4.12353e-07
ENSG00000170832.13	USP32	6888.57	-0.758546	4.18e-07
ENSG00000225110.2	PNMA6F	29.5391	-2.33706	4.25241e-07
ENSG00000146910.12	CNPY1	9.57358	-2.11146	4.27e-07
ENSG00000137203.12	TFAP2A	49.1865	-2.17413	4.28536e-07
ENSG00000082805.20	ERC1	7832.93	-0.52568	4.28536e-07
ENSG00000273172.1	LINC02091	14.804	-1.78975	4.28536e-07
ENSG00000233862.5	AC016907.2	41.5808	-1.22563	4.34e-07
ENSG00000259200.1	AC068722.1	26.6443	-1.76417	4.34e-07
ENSG00000110171.20	TRIM3	1209.92	-0.826488	4.37484e-07
ENSG00000225408.1	AL136980.1	11.5645	-1.58857	4.38183e-07
ENSG00000116954.8	RRAGC	390.294	-0.88354	4.5535e-07
ENSG00000225053.1	PRPF38AP1	38.0864	-1.81416	4.62472e-07
ENSG00000230026.2	AL357556.1	22.9372	-1.52448	4.696e-07
ENSG00000280646.2	RNA5SP196	12.5799	-1.82739	4.82931e-07
ENSG00000109654.15	TRIM2	8399.41	-0.977665	4.99259e-07
ENSG00000261020.1	AC132825.3	28.6449	-2.23721	4.99892e-07
ENSG00000141376.22	BCAS3	3343.38	-0.734588	5.08781e-07
ENSG00000171435.13	KSR2	2601.89	-1.4116	5.13433e-07
ENSG00000189050.16	RNFT1	348.13	-0.996097	5.18e-07
ENSG00000204071.10	TCEAL6	301.585	-1.6011	5.24223e-07
ENSG00000183346.7	CABCOCO1	38.3714	-1.97312	5.25194e-07
ENSG00000227667.1	AL392003.1	9.16502	-2.35592	5.32781e-07
ENSG00000115520.8	COQ10B	228.896	-0.817635	5.33319e-07
ENSG00000257261.5	AC008014.1	155.992	-0.973661	5.3654e-07
ENSG00000257398.7	AC126177.3	8.93397	-2.01497	5.41727e-07
ENSG00000242759.6	LINC00882	149.796	-1.36546	5.50892e-07
ENSG00000284968.1	AC093827.4	63.9795	-1.45932	5.50892e-07
ENSG00000135677.11	GNS	3098.61	-0.639388	5.52e-07
ENSG00000265000.1	AC068512.1	21.9463	-1.93376	5.52e-07
ENSG00000285940.1	AC009899.1	49.3067	-1.58895	5.53369e-07
ENSG00000171951.5	SCG2	10012.9	-1.40524	5.63488e-07
ENSG00000109771.15	LRP2BP	584.414	-1.52762	5.69819e-07
ENSG00000119655.10	NPC2	385.037	-1.23534	5.75086e-07
ENSG00000217455.8	AC073316.1	56.1191	-2.34388	5.7568e-07
ENSG00000205622.10	AP001043.1	9.21563	-1.79744	5.75942e-07
ENSG00000255308.1	AC009652.2	11.1118	-1.38127	5.76803e-07
ENSG00000278399.1	AC026120.1	24.3097	-1.2705	5.79374e-07
ENSG00000200536.1	RF00402	2.17732	-2.3387	5.79652e-07
ENSG00000238007.1	AC024619.1	3.16889	-2.01849	5.83478e-07
ENSG00000136478.7	TEX2	3572.63	-0.89998	5.84194e-07
ENSG00000105278.11	ZFR2	198.166	-1.94385	5.84194e-07
ENSG00000130939.19	UBE4B	3256.23	-0.631782	5.84882e-07
ENSG00000237854.3	LINC00674	535.801	-0.704202	5.86395e-07
ENSG00000243004.5	AC005062.1	109.017	-2.02215	5.86641e-07
ENSG00000283599.2	BX276092.9	128.551	-2.26982	5.93861e-07
ENSG00000261453.1	LINC01735	6.66275	-2.04737	6.0712e-07
ENSG00000276087.2	AC008073.3	291.464	-0.869137	6.10115e-07
ENSG00000156639.12	ZFAND3	2370.09	-0.673258	6.15054e-07
ENSG00000107864.15	CPEB3	1270.67	-0.934697	6.18202e-07
ENSG00000169876.13	MUC17	3.91391	-2.46298	6.26358e-07
ENSG00000085831.15	TTC39A	468.216	-1.50237	6.3621e-07
ENSG00000235855.3	OR7E145P	4.27013	-2.23117	6.52073e-07
ENSG00000284505.1	LYNX1-SLURP2	35.5763	-1.86	6.74702e-07
ENSG00000273987.1	AC121761.2	56.6532	-1.86127	6.77311e-07
ENSG00000066248.15	NGEF	85.5407	-2.20784	6.80776e-07
ENSG00000284659.1	AC073869.8	8.67994	-2.20378	6.87445e-07
ENSG00000129757.13	CDKN1C	543.787	-1.75257	6.92506e-07
ENSG00000186472.20	PCLO	20713.2	-1.27834	6.95627e-07
ENSG00000136997.18	MYC	683.63	-1.53591	6.95817e-07
ENSG00000026508.18	CD44	16055.5	-1.79997	6.97118e-07
ENSG00000162929.13	KIAA1841	1613.05	-0.846743	7.14935e-07
ENSG00000258066.1	AC138331.1	86.3861	-2.00001	7.14935e-07
ENSG00000117242.7	PINK1-AS	554.633	-0.700395	7.15255e-07
ENSG00000127481.15	UBR4	16124.1	-0.672852	7.18353e-07
ENSG00000231741.2	AL353743.3	74.4673	-1.28333	7.22e-07
ENSG00000244514.3	RN7SL125P	5.23233	-2.2797	7.22e-07
ENSG00000280809.3	LINC00836	7.36151	-2.11915	7.26083e-07
ENSG00000280011.1	AL031595.2	23.5854	-2.04032	7.41532e-07
ENSG00000250387.2	LINC02197	2.95021	-2.45682	7.43562e-07
ENSG00000273637.1	AL139260.2	178.042	-0.833662	7.5247e-07
ENSG00000261762.1	AC027228.2	1245.92	-1.64668	7.5489e-07
ENSG00000286214.1	AUXG01000058.1	7248.2	-1.73327	7.5549e-07
ENSG00000258128.2	MKRN9P	78.6852	-2.23812	7.76712e-07
ENSG00000277692.1	AL121583.1	25.4446	-1.18118	7.76712e-07
ENSG00000183826.18	BTBD9	1350.2	-0.527608	7.7826e-07
ENSG00000198892.6	SHISA4	267.277	-1.06629	7.8e-07
ENSG00000264364.3	DYNLL2	8022.93	-0.603615	7.84362e-07
ENSG00000048545.13	GUCA1A	67.9893	-1.91674	7.91588e-07
ENSG00000111404.6	RERGL	16.7261	-2.16312	7.94545e-07
ENSG00000237737.5	DCTN1-AS1	26.041	-1.98047	8.05694e-07
ENSG00000060140.9	STYK1	18.8822	-2.08883	8.08759e-07
ENSG00000185681.13	MORN5	4.75555	-2.385	8.22338e-07
ENSG00000105926.15	MPP6	6474.16	-1.45235	8.49364e-07
ENSG00000283913.1	AL512662.2	124.343	-1.45895	8.49364e-07
ENSG00000241563.3	CORT	19.6172	-1.23825	8.5063e-07
ENSG00000285648.1	AC137735.2	13.8184	-1.87571	8.68195e-07
ENSG00000136052.9	SLC41A2	955.42	-1.14548	8.7417e-07
ENSG00000224066.1	AL049795.1	118.745	-1.0797	9.02494e-07
ENSG00000179029.14	TMEM107	315.853	-0.90782	9.08344e-07
ENSG00000282872.1	C1orf232	10.1491	-2.28697	9.09581e-07
ENSG00000280255.1	AC004947.2	292.785	-2.0063	9.18574e-07
ENSG00000181585.5	TMIE	175.738	-1.52507	9.18762e-07
ENSG00000175267.15	VWA3A	31.457	-1.6925	9.38617e-07
ENSG00000154678.17	PDE1C	266.458	-1.71846	9.42894e-07
ENSG00000283235.1	AC139493.2	36.6532	-1.72717	9.80213e-07
ENSG00000285853.1	AL137802.3	40.8126	-1.37158	9.88e-07
ENSG00000150873.11	C2orf50	56.2899	-1.64575	9.88155e-07
ENSG00000169758.13	TMEM266	34.0784	-1.81272	1.01317e-06
ENSG00000246145.1	RRS1-AS1	18.382	-1.49165	1.02674e-06
ENSG00000198420.10	TCAF1	4038.36	-0.741273	1.02871e-06
ENSG00000256357.1	AL132708.1	23.0925	-2.28594	1.039e-06
ENSG00000227304.3	AC067942.1	38.9978	-1.07606	1.04962e-06
ENSG00000229011.1	LINC01038	3.19596	-2.28773	1.06952e-06
ENSG00000175766.13	EIF4E1B	21.7327	-1.90376	1.07891e-06
ENSG00000087085.15	ACHE	595.101	-1.80872	1.07891e-06
ENSG00000156453.13	PCDH1	3940.09	-1.02614	1.09386e-06
ENSG00000197177.15	ADGRA1	330.951	-1.8936	1.10188e-06
ENSG00000224310.1	LINC01567	6.92248	-1.94534	1.1101e-06
ENSG00000254647.6	INS	50.6312	-2.04841	1.12912e-06
ENSG00000175352.11	NRIP3	142.281	-1.54319	1.14725e-06
ENSG00000211448.11	DIO2	352.636	-1.80127	1.14725e-06
ENSG00000182873.5	PRKCZ-AS1	167.179	-1.24021	1.17392e-06
ENSG00000166924.9	NYAP1	765.005	-1.40525	1.176e-06
ENSG00000265043.1	AC068418.2	6.84624	-2.11246	1.17763e-06
ENSG00000166401.14	SERPINB8	143.39	-1.0876	1.18618e-06
ENSG00000261350.1	AC018558.2	11.8252	-1.75738	1.18809e-06
ENSG00000200564.1	SNORD115-39	4.7916	-2.09131	1.198e-06
ENSG00000108852.14	MPP2	2473.85	-1.07558	1.216e-06
ENSG00000246695.7	RASSF8-AS1	216.58	-1.18394	1.23277e-06
ENSG00000261351.2	AC116913.1	104.854	-0.712634	1.2376e-06
ENSG00000166448.14	TMEM130	2983.57	-1.10693	1.254e-06
ENSG00000170419.10	VSTM2A	4285.97	-1.61248	1.26e-06
ENSG00000284060.1	AC002472.2	170.541	-1.06671	1.26025e-06
ENSG00000011007.12	ELOA	1988.58	-0.505084	1.26491e-06
ENSG00000235470.5	NEURL1-AS1	2.95632	-2.25355	1.26572e-06
ENSG00000250616.2	AC012645.1	148.713	-1.42724	1.26572e-06
ENSG00000278655.1	AP000346.4	2.15508	-2.41644	1.26572e-06
ENSG00000234796.1	AC113607.1	7.08495	-2.27713	1.26678e-06
ENSG00000213519.2	AC132008.1	10.0726	-1.7008	1.2725e-06
ENSG00000225724.1	ASH2LP3	17.531	-1.77931	1.2725e-06
ENSG00000130940.15	CASZ1	1675.96	-1.7928	1.28017e-06
ENSG00000237756.1	AL592435.2	6.26765	-2.34267	1.28486e-06
ENSG00000254978.2	ALG1L9P	22.7665	-1.23449	1.29923e-06
ENSG00000226797.1	AC005828.1	5.61853	-1.88861	1.29984e-06
ENSG00000147246.10	HTR2C	95.4228	-2.03897	1.30987e-06
ENSG00000182700.4	IGIP	384.734	-1.0573	1.318e-06
ENSG00000185129.6	PURA	2545.74	-0.959911	1.3215e-06
ENSG00000186868.15	MAPT	16128.8	-0.92634	1.33064e-06
ENSG00000125355.15	TMEM255A	1212.02	-1.81727	1.33345e-06
ENSG00000173809.18	AC008736.1	294.873	-1.89196	1.34573e-06
ENSG00000263293.2	AC068234.2	31.8263	-1.16886	1.34874e-06
ENSG00000248118.1	LINC01019	21.2265	-2.21864	1.35242e-06
ENSG00000113100.10	CDH9	69.5183	-2.02505	1.3888e-06
ENSG00000236708.1	AC073316.3	7.22835	-1.92537	1.4113e-06
ENSG00000173818.17	ENDOV	1473.92	-0.858105	1.41995e-06
ENSG00000273125.1	LINC01990	5.00892	-1.98252	1.43754e-06
ENSG00000230525.5	LINC01799	62.8042	-2.23202	1.46137e-06
ENSG00000187867.8	PALM3	183.805	-1.64868	1.482e-06
ENSG00000141854.9	MISP3	25.3964	-1.57512	1.482e-06
ENSG00000247121.6	AC009126.1	250.093	-0.959683	1.48533e-06
ENSG00000234210.1	AC006372.3	35.2405	-1.46275	1.48533e-06
ENSG00000257735.1	AC090115.1	13.942	-1.37908	1.496e-06
ENSG00000025800.14	KPNA6	3095.18	-0.568375	1.53552e-06
ENSG00000259628.1	AC007000.3	31.2143	-1.34884	1.53928e-06
ENSG00000155886.11	SLC24A2	209.26	-2.0985	1.58669e-06
ENSG00000251697.1	RN7SKP24	6.18065	-2.02537	1.58753e-06
ENSG00000266980.1	AC087289.2	14.723	-1.80314	1.59747e-06
ENSG00000278962.1	AC092645.1	120.545	-1.56735	1.60281e-06
ENSG00000161533.12	ACOX1	3973.74	-0.657244	1.61978e-06
ENSG00000221479.3	MIR1251	3.68337	-2.20409	1.62823e-06
ENSG00000235248.3	OR13C1P	31.6113	-1.85565	1.631e-06
ENSG00000162869.16	PPP1R21	1713.36	-0.71834	1.637e-06
ENSG00000110076.18	NRXN2	5090.85	-1.26181	1.64877e-06
ENSG00000155530.3	LRGUK	757.181	-1.34142	1.66636e-06
ENSG00000204052.4	LRRC73	73.5679	-1.50717	1.67553e-06
ENSG00000185561.10	TLCD2	119.04	-1.51696	1.68657e-06
ENSG00000232748.3	AC135050.1	21.5378	-1.38776	1.69529e-06
ENSG00000243888.1	AL355140.1	96.1332	-1.34587	1.712e-06
ENSG00000171451.14	DSEL	2486.89	-1.76548	1.71454e-06
ENSG00000285646.1	AL021155.2	63.563	-1.46737	1.72913e-06
ENSG00000181616.9	OR52H1	23.0931	-2.10301	1.72913e-06
ENSG00000185008.17	ROBO2	2865.79	-1.77496	1.73519e-06
ENSG00000114473.14	IQCG	401.987	-0.898657	1.74032e-06
ENSG00000249618.5	LINC02465	2.88148	-2.17525	1.75516e-06
ENSG00000224511.1	LINC00365	23.9279	-1.6897	1.75516e-06
ENSG00000132906.18	CASP9	410.173	-0.85125	1.766e-06
ENSG00000229739.2	AL596220.1	99.496	-1.20837	1.77923e-06
ENSG00000143669.13	LYST	4393.89	-1.12565	1.78461e-06
ENSG00000143153.12	ATP1B1	3715.76	-1.23046	1.80839e-06
ENSG00000260032.2	NORAD	14437	-0.793277	1.82625e-06
ENSG00000270953.1	AC007938.3	483.847	-1.61979	1.82761e-06
ENSG00000230487.8	PSMG3-AS1	742.332	-1.25495	1.86633e-06
ENSG00000242600.8	MBL1P	146.525	-1.37542	1.88074e-06
ENSG00000241185.2	AC005410.1	4.04494	-1.92668	1.884e-06
ENSG00000176485.11	PLA2G16	170.466	-1.88462	1.90606e-06
ENSG00000203356.2	LINC01562	21.8601	-1.40979	1.94649e-06
ENSG00000175664.10	TEX26	7.45125	-2.28603	1.96727e-06
ENSG00000285664.1	AL139317.5	34.1685	-1.4104	1.97613e-06
ENSG00000186462.8	NAP1L2	125.933	-2.11959	1.97689e-06
ENSG00000233262.1	AL356134.1	2.31206	-2.10479	2.01363e-06
ENSG00000237879.1	LINC00398	10.525	-1.84626	2.03066e-06
ENSG00000102003.10	SYP	4463.64	-0.803748	2.06959e-06
ENSG00000143556.9	S100A7	2.14726	-2.32608	2.0743e-06
ENSG00000088280.19	ASAP3	402.323	-1.30977	2.07635e-06
ENSG00000264907.1	PRELID3BP3	1.70714	-2.39625	2.08046e-06
ENSG00000070495.14	JMJD6	2029.42	-0.686782	2.0972e-06
ENSG00000224680.4	PLA2G12AP1	12.2847	-1.33998	2.11949e-06
ENSG00000215861.5	AC245297.1	189.918	-1.91846	2.1212e-06
ENSG00000010379.16	SLC6A13	78.3	-1.34497	2.1212e-06
ENSG00000225968.7	ELFN1	482.749	-1.83434	2.1351e-06
ENSG00000187010.21	RHD	4.1257	-2.00662	2.17966e-06
ENSG00000272153.1	AL365330.1	6.12957	-2.08633	2.20023e-06
ENSG00000176723.10	ZNF843	91.2505	-1.31967	2.22459e-06
ENSG00000115461.5	IGFBP5	6694.63	-1.5208	2.24125e-06
ENSG00000077327.16	SPAG6	160.476	-1.89086	2.24125e-06
ENSG00000199963.1	RNU6-605P	6.33347	-2.00172	2.24413e-06
ENSG00000143622.11	RIT1	794.863	-0.627176	2.25282e-06
ENSG00000263629.1	MIR5586	3.37536	-2.37238	2.25306e-06
ENSG00000136999.5	CCN3	119.186	-1.75635	2.28274e-06
ENSG00000233175.2	AC008105.1	406.611	-1.03956	2.28274e-06
ENSG00000116688.16	MFN2	2381.43	-0.793222	2.28477e-06
ENSG00000196968.11	FUT11	576.361	-0.572592	2.288e-06
ENSG00000116741.8	RGS2	1093.81	-1.28137	2.29923e-06
ENSG00000177614.11	PGBD5	1125.27	-0.811167	2.32239e-06
ENSG00000226990.1	AC025946.1	78.0004	-1.75651	2.32443e-06
ENSG00000095752.7	IL11	64.0564	-1.8722	2.32886e-06
ENSG00000232502.1	AC073464.1	8.64754	-2.02838	2.372e-06
ENSG00000279536.1	AC093458.2	85.825	-1.28801	2.38187e-06
ENSG00000257835.1	AC073591.1	106.552	-1.99215	2.38472e-06
ENSG00000135472.9	FAIM2	3708.74	-1.18863	2.409e-06
ENSG00000160838.14	LRRC71	29.7056	-1.62346	2.46533e-06
ENSG00000166509.11	CLEC3A	2.25145	-2.22672	2.477e-06
ENSG00000232450.1	AL133517.1	67.332	-0.878363	2.5116e-06
ENSG00000285822.1	AC129926.2	1437.83	-2.10441	2.51356e-06
ENSG00000176261.15	ZBTB8OS	577.778	-0.724786	2.54755e-06
ENSG00000084676.15	NCOA1	4596.97	-0.636504	2.5517e-06
ENSG00000277047.4	AL390964.1	40.4135	-1.39403	2.55321e-06
ENSG00000255931.1	AP003108.1	7.74675	-1.86156	2.55463e-06
ENSG00000075151.20	EIF4G3	6931.59	-0.540111	2.5553e-06
ENSG00000133661.16	SFTPD	14.3297	-1.43814	2.56634e-06
ENSG00000116731.22	PRDM2	3864.77	-0.660702	2.57221e-06
ENSG00000213088.11	ACKR1	370.326	-1.44755	2.57221e-06
ENSG00000272320.1	AL445309.1	31.7437	-1.71254	2.57886e-06
ENSG00000136828.19	RALGPS1	2666.58	-0.721099	2.58029e-06
ENSG00000171914.16	TLN2	7944.24	-1.17471	2.59538e-06
ENSG00000242983.1	CABYRP1	14.3548	-2.18561	2.59756e-06
ENSG00000248170.1	AC117522.1	8.52738	-2.06278	2.65695e-06
ENSG00000170074.19	FAM153A	1133.86	-2.18194	2.65695e-06
ENSG00000215160.3	OR7E122P	124.133	-2.01941	2.67638e-06
ENSG00000237921.2	AC004543.1	10.8638	-2.16876	2.68385e-06
ENSG00000201482.1	SNORD115-17	4.16598	-2.22301	2.68533e-06
ENSG00000070731.10	ST6GALNAC2	26.2745	-2.03124	2.69118e-06
ENSG00000135407.10	AVIL	479.632	-1.0876	2.70686e-06
ENSG00000259420.5	AC046168.2	15.0242	-1.56384	2.73492e-06
ENSG00000130584.11	ZBTB46	680.375	-1.54374	2.73492e-06
ENSG00000134297.6	PLEKHA8P1	255.623	-0.901532	2.74977e-06
ENSG00000139719.10	VPS33A	1247.8	-0.616317	2.74977e-06
ENSG00000257657.2	AC079950.1	22.7242	-1.72135	2.80939e-06
ENSG00000255874.2	LINC00346	105.814	-1.67216	2.83811e-06
ENSG00000205710.4	C17orf107	305.672	-1.71387	2.83811e-06
ENSG00000180901.11	KCTD2	2120.94	-0.714189	2.85236e-06
ENSG00000234273.1	AC073071.1	8.63544	-2.21802	2.85275e-06
ENSG00000182676.5	PPP1R27	3.39192	-2.21045	2.85275e-06
ENSG00000116198.13	CEP104	1339.06	-0.650186	2.87293e-06
ENSG00000184828.10	ZBTB7C	621.817	-1.36693	2.88819e-06
ENSG00000154479.13	CCDC173	51.3344	-1.4666	2.95051e-06
ENSG00000225554.1	AL359764.1	21.9692	-1.45134	2.97657e-06
ENSG00000255746.1	AC007406.2	9.53215	-1.38396	2.99893e-06
ENSG00000273372.1	SFTPD-AS1	82.2611	-1.92734	3.00618e-06
ENSG00000196090.12	PTPRT	435.475	-1.75589	3.02488e-06
ENSG00000175087.10	PDIK1L	674.072	-0.883295	3.03608e-06
ENSG00000235863.3	B3GALT4	121.361	-1.21412	3.03608e-06
ENSG00000258444.1	AL132855.1	2.00719	-2.33192	3.03639e-06
ENSG00000075429.8	CACNG5	31.7554	-1.94248	3.03639e-06
ENSG00000105520.10	PLPPR2	825.554	-1.36482	3.03639e-06
ENSG00000238085.1	AL590682.1	31.9524	-1.42953	3.07424e-06
ENSG00000230437.1	AL136460.1	10.1805	-2.14478	3.07424e-06
ENSG00000123999.5	INHA	32.8685	-1.73243	3.10823e-06
ENSG00000169752.17	NRG4	10.1936	-2.11049	3.11009e-06
ENSG00000232892.1	AL499616.1	121.112	-2.16231	3.12722e-06
ENSG00000273108.1	AL121929.2	263.494	-1.32134	3.22462e-06
ENSG00000135241.17	PNPLA8	1648.08	-0.952765	3.22866e-06
ENSG00000172260.15	NEGR1	1344.05	-1.58567	3.24309e-06
ENSG00000221946.7	FXYD7	128.822	-1.88526	3.269e-06
ENSG00000110921.14	MVK	555.824	-0.844424	3.30865e-06
ENSG00000040487.13	PQLC2	261.291	-1.17154	3.3191e-06
ENSG00000101638.13	ST8SIA5	116.765	-1.29566	3.33085e-06
ENSG00000123091.5	RNF11	1277.94	-0.966242	3.36185e-06
ENSG00000169432.15	SCN9A	7328.22	-1.33145	3.4334e-06
ENSG00000260081.2	AF274858.1	46.9806	-1.19001	3.43822e-06
ENSG00000163012.3	ZSWIM2	9.97676	-1.77043	3.60284e-06
ENSG00000119411.11	BSPRY	24.57	-1.86909	3.62993e-06
ENSG00000181045.15	SLC26A11	1328.53	-1.09293	3.655e-06
ENSG00000161664.6	ASB16	53.7006	-1.57375	3.66071e-06
ENSG00000235478.4	LINC01664	24.8875	-1.22466	3.665e-06
ENSG00000204006.9	C1orf185	6.11485	-2.21519	3.68076e-06
ENSG00000184224.3	C11orf72	3.51649	-1.80608	3.70859e-06
ENSG00000170271.11	FAXDC2	643.016	-1.45371	3.743e-06
ENSG00000280182.1	AC131888.1	15.8115	-1.72278	3.77216e-06
ENSG00000139364.10	TMEM132B	189.345	-1.76804	3.77306e-06
ENSG00000164199.18	ADGRV1	1554.42	-1.94011	3.7821e-06
ENSG00000077264.15	PAK3	5584.59	-1.15289	3.78872e-06
ENSG00000142959.5	BEST4	33.2258	-1.37164	3.79914e-06
ENSG00000278921.2	EPB41L4A-DT	11.0052	-1.68178	3.82809e-06
ENSG00000133606.11	MKRN1	2945.9	-0.538744	3.82809e-06
ENSG00000235989.3	MORC2-AS1	37.4896	-1.06402	3.91345e-06
ENSG00000228835.1	AC012123.1	253.599	-2.24021	3.92142e-06
ENSG00000267440.1	LINC02594	5.64931	-2.07602	3.93725e-06
ENSG00000153814.13	JAZF1	1507.2	-0.962146	3.947e-06
ENSG00000250994.1	AC005355.1	6.87174	-1.93346	4.01213e-06
ENSG00000207276.1	RNU6-1160P	4.17481	-1.83128	4.02393e-06
ENSG00000185567.7	AHNAK2	1523.45	-1.48554	4.06611e-06
ENSG00000183186.8	C2CD4C	266.191	-1.82019	4.0833e-06
ENSG00000279179.1	AL662907.2	114.479	-0.993353	4.11958e-06
ENSG00000179058.7	C9orf50	34.657	-1.29626	4.1246e-06
ENSG00000081138.14	CDH7	836.018	-2.02407	4.12627e-06
ENSG00000264999.1	MIR5089	4.26432	-2.18445	4.20223e-06
ENSG00000283538.2	AC005972.3	240.751	-1.42052	4.22994e-06
ENSG00000280047.1	AC091825.1	173.242	-0.898763	4.2345e-06
ENSG00000267940.1	AC022762.2	129.364	-1.00911	4.25782e-06
ENSG00000120820.12	GLT8D2	118.233	-1.18397	4.26627e-06
ENSG00000141367.11	CLTC	18599.5	-0.738999	4.26785e-06
ENSG00000254553.1	AL033529.1	259.819	-0.696732	4.29448e-06
ENSG00000261135.1	AL137802.2	42.6828	-1.3646	4.30873e-06
ENSG00000197416.4	FABP12	8.63172	-1.92914	4.31311e-06
ENSG00000236264.5	RPL26P30	52.3058	-0.927618	4.31311e-06
ENSG00000100312.10	ACR	11.5419	-1.66841	4.317e-06
ENSG00000050165.17	DKK3	1530.19	-1.1897	4.322e-06
ENSG00000274561.1	AC005332.3	376.875	-1.12152	4.364e-06
ENSG00000243188.1	HNRNPA1P17	3.82337	-2.02412	4.366e-06
ENSG00000133193.12	FAM104A	1368.22	-0.666421	4.42461e-06
ENSG00000244157.1	EIF4E2P2	13.8945	-2.02346	4.45676e-06
ENSG00000279012.2	OR51B2	8.90141	-2.15695	4.49351e-06
ENSG00000106331.16	PAX4	11.1679	-2.2088	4.50608e-06
ENSG00000261675.1	AL022313.4	293.536	-1.43162	4.54743e-06
ENSG00000226770.1	AC000124.1	2.41122	-2.41639	4.56315e-06
ENSG00000126698.11	DNAJC8	1695.7	-0.636398	4.60381e-06
ENSG00000084072.16	PPIE	662.773	-0.564588	4.63048e-06
ENSG00000231725.1	VN1R110P	7.69153	-1.77636	4.63083e-06
ENSG00000159164.10	SV2A	3233.37	-0.807695	4.66684e-06
ENSG00000052795.13	FNIP2	3355.36	-0.759347	4.71059e-06
ENSG00000285960.1	AC005100.1	8.77897	-2.28782	4.75729e-06
ENSG00000088340.16	FER1L4	347.006	-1.34682	4.8101e-06
ENSG00000241489.8	AC244197.3	4582.86	-0.850907	4.81821e-06
ENSG00000110906.13	KCTD10	2264.71	-0.379584	4.91874e-06
ENSG00000259248.6	USP3-AS1	139.538	-0.920633	5.04691e-06
ENSG00000242866.10	STRC	55.8747	-1.32883	5.05445e-06
ENSG00000151838.12	CCDC175	50.4028	-1.48812	5.12224e-06
ENSG00000107954.10	NEURL1	1218.72	-1.23594	5.1401e-06
ENSG00000277529.1	NF1P10	20.4781	-2.12581	5.1556e-06
ENSG00000197934.8	CYYR1-AS1	26.3603	-1.85981	5.1556e-06
ENSG00000227708.1	LINC01850	4.67349	-2.00782	5.17124e-06
ENSG00000227036.7	LINC00511	496.235	-1.1729	5.181e-06
ENSG00000267731.1	AC005332.2	140.212	-1.41702	5.18583e-06
ENSG00000198753.12	PLXNB3	199.003	-1.6081	5.19572e-06
ENSG00000139625.13	MAP3K12	2690.6	-0.637989	5.19588e-06
ENSG00000189157.14	FAM47E	154.272	-1.36933	5.24633e-06
ENSG00000261771.5	DNAAF4-CCPG1	754.993	-0.902478	5.35314e-06
ENSG00000261829.1	AC009407.1	14.45	-1.71771	5.39165e-06
ENSG00000229403.1	AC005999.1	8.41065	-2.04876	5.48471e-06
ENSG00000266019.1	MIR3609	2025.18	-1.24193	5.48471e-06
ENSG00000198133.8	TMEM229B	227.621	-1.63093	5.48471e-06
ENSG00000285883.1	AC123784.1	9.80508	-1.82243	5.48471e-06
ENSG00000284640.1	AL590434.1	22.0777	-1.45304	5.5003e-06
ENSG00000235885.7	LINC01828	2742.15	-1.98139	5.5219e-06
ENSG00000214279.13	SCART1	304.814	-1.57948	5.52269e-06
ENSG00000285873.1	AL445253.1	25.087	-1.22223	5.526e-06
ENSG00000110315.7	RNF141	1014.12	-0.795334	5.52949e-06
ENSG00000154917.11	RAB6B	4710.9	-0.848293	5.53182e-06
ENSG00000279675.1	AC080100.1	221.956	-1.67509	5.653e-06
ENSG00000108395.14	TRIM37	3875.37	-0.568633	5.70769e-06
ENSG00000261018.1	AC002101.1	6.94172	-1.676	5.71836e-06
ENSG00000231521.1	AL162385.2	15.569	-1.5535	5.72515e-06
ENSG00000211584.14	SLC48A1	482.545	-0.82313	5.749e-06
ENSG00000169618.6	PROKR1	166.165	-1.70099	5.77e-06
ENSG00000229797.1	AC140481.1	39.5279	-1.13875	5.77e-06
ENSG00000189299.6	FOXR2	41.4879	-1.0802	5.85216e-06
ENSG00000033627.16	ATP6V0A1	10828.2	-0.74405	5.88719e-06
ENSG00000285741.1	AC005999.2	26.9027	-1.87095	5.88984e-06
ENSG00000147573.17	TRIM55	134.621	-1.94936	5.92926e-06
ENSG00000185271.8	KLHL33	115.247	-1.94976	6.01531e-06
ENSG00000257501.6	AC007424.1	3.65221	-2.10211	6.02218e-06
ENSG00000264245.1	AC233702.3	2.31929	-2.111	6.08355e-06
ENSG00000182791.5	CCDC87	34.3442	-1.26895	6.131e-06
ENSG00000224295.3	OLFM5P	36.3769	-1.93774	6.15582e-06
ENSG00000250135.1	AL049795.2	154.672	-0.599242	6.18078e-06
ENSG00000285902.1	AL136442.1	17.6684	-1.62355	6.22545e-06
ENSG00000215115.6	CXorf49	4.42319	-2.13929	6.27655e-06
ENSG00000281883.1	AL512506.3	27.8817	-1.26719	6.28939e-06
ENSG00000170175.11	CHRNB1	118.148	-1.17402	6.28939e-06
ENSG00000267420.1	AC007993.2	2.47747	-2.11497	6.29167e-06
ENSG00000197982.14	C1orf122	211.461	-0.992453	6.31313e-06
ENSG00000259648.1	AL132640.2	19.8098	-1.3397	6.35413e-06
ENSG00000010404.18	IDS	5181.86	-0.847516	6.37311e-06
ENSG00000269176.2	AP001160.3	75.6066	-0.969102	6.38394e-06
ENSG00000224014.1	AL390728.3	55.2805	-1.88973	6.39931e-06
ENSG00000233421.4	LINC01783	67.5862	-2.15429	6.472e-06
ENSG00000262322.1	MTND4P34	14.3364	-1.82813	6.51e-06
ENSG00000163803.13	PLB1	118	-1.04151	6.54267e-06
ENSG00000260857.2	AC018558.1	6.22139	-2.11888	6.56467e-06
ENSG00000285869.1	AC130456.8	4.64668	-2.01138	6.6353e-06
ENSG00000147588.7	PMP2	37.3733	-2.06829	6.68671e-06
ENSG00000174567.8	GOLT1A	21.2951	-1.56938	6.7098e-06
ENSG00000198855.7	FICD	137.421	-0.890521	6.81927e-06
ENSG00000236806.1	RPL7AP15	27.8052	-1.51537	6.83536e-06
ENSG00000184389.9	A3GALT2	22.0856	-1.451	6.8541e-06
ENSG00000087510.7	TFAP2C	4.47649	-2.19576	6.85425e-06
ENSG00000231359.3	AC072052.1	13.4625	-1.5311	7.03414e-06
ENSG00000274767.1	AC243829.1	24.2642	-1.86594	7.09059e-06
ENSG00000144406.18	UNC80	11444.2	-0.70177	7.13037e-06
ENSG00000131236.17	CAP1	3048.79	-0.622849	7.19371e-06
ENSG00000279377.1	AC003973.2	149.598	-1.59357	7.23551e-06
ENSG00000091157.13	WDR7	3125.77	-0.535257	7.31457e-06
ENSG00000132026.13	RTBDN	37.5309	-1.52251	7.32585e-06
ENSG00000203952.9	CCDC160	2.9073	-2.14077	7.336e-06
ENSG00000277726.4	AL109811.3	1228.89	-0.549479	7.37947e-06
ENSG00000136003.15	ISCU	1070.21	-0.574785	7.42288e-06
ENSG00000254338.1	MAFA-AS1	23.2888	-2.0992	7.53218e-06
ENSG00000164220.7	F2RL2	36.5738	-1.91659	7.58045e-06
ENSG00000205502.4	C2CD4B	80.4818	-1.79655	7.60018e-06
ENSG00000280294.1	AC011008.2	284.61	-1.30726	7.66985e-06
ENSG00000277737.3	FP325317.1	8.0314	-2.16943	7.66985e-06
ENSG00000146555.19	SDK1	4195.16	-1.0567	7.739e-06
ENSG00000108684.14	ASIC2	461.142	-1.75417	7.82352e-06
ENSG00000129244.9	ATP1B2	322.635	-1.56138	7.83967e-06
ENSG00000274098.1	RN7SL787P	1.77489	-2.22762	7.93059e-06
ENSG00000234999.1	SNRPCP19	34.7495	-1.67201	7.95153e-06
ENSG00000282815.1	TEX13C	24.6566	-2.18577	8.01777e-06
ENSG00000284500.2	AC134980.2	63.1212	-1.97826	8.14358e-06
ENSG00000128655.18	PDE11A	381.411	-1.60209	8.14979e-06
ENSG00000236261.1	AC064862.4	30.9848	-2.23118	8.14979e-06
ENSG00000200503.1	SNORD115-5	5.33066	-2.15622	8.16393e-06
ENSG00000177301.15	KCNA2	164.038	-1.68026	8.198e-06
ENSG00000105223.20	PLD3	5082.27	-1.08702	8.21054e-06
ENSG00000284461.2	AC027644.4	600.897	-0.553981	8.23394e-06
ENSG00000277234.1	RNU1-5P	2.97385	-2.23606	8.2769e-06
ENSG00000171811.14	CFAP46	246.039	-1.85445	8.2769e-06
ENSG00000214025.2	ATP5PBP4	3.74539	-2.09657	8.305e-06
ENSG00000180423.4	HARBI1	151.334	-0.653272	8.30659e-06
ENSG00000172824.16	CES4A	694.709	-1.14838	8.3317e-06
ENSG00000174007.8	CEP19	154.036	-0.948821	8.351e-06
ENSG00000092096.16	SLC22A17	2100.75	-1.00314	8.42506e-06
ENSG00000272432.1	AL031432.3	3.72228	-1.76978	8.57923e-06
ENSG00000250692.1	AC008667.2	3.16636	-2.05177	8.58923e-06
ENSG00000186976.15	EFCAB6	331.033	-1.23255	8.60171e-06
ENSG00000237412.6	PRSS56	5.00323	-2.34539	8.61766e-06
ENSG00000263241.1	MTCYBP33	21.5017	-1.71739	8.66e-06
ENSG00000139915.20	MDGA2	156.981	-1.91057	8.69165e-06
ENSG00000168481.9	LGI3	179.707	-1.88194	8.69184e-06
ENSG00000124588.20	NQO2	506.352	-1.01904	8.69776e-06
ENSG00000248954.1	AC027801.1	11.8726	-1.70759	8.72221e-06
ENSG00000183287.14	CCBE1	1181.15	-1.78063	8.76966e-06
ENSG00000235903.8	CPB2-AS1	449.145	-0.969807	8.82441e-06
ENSG00000226861.1	AL390835.1	201.008	-1.64698	8.82837e-06
ENSG00000198169.9	ZNF251	1288.24	-0.549115	8.83663e-06
ENSG00000254944.1	ATP5PBP5	54.0849	-1.43141	8.83982e-06
ENSG00000110514.19	MADD	6098.47	-0.714319	8.90085e-06
ENSG00000264007.1	AC104564.2	30.2058	-1.39837	9.05387e-06
ENSG00000232716.2	AC016831.3	3.97754	-2.01834	9.11162e-06
ENSG00000225457.1	AC073346.1	3.02176	-2.12648	9.13151e-06
ENSG00000175520.9	UBQLN3	27.5329	-2.02841	9.16045e-06
ENSG00000134575.10	ACP2	934.091	-0.817699	9.18569e-06
ENSG00000201679.1	SNORD115-15	2.95422	-2.07275	9.30944e-06
ENSG00000164715.6	LMTK2	3156.41	-0.54224	9.3218e-06
ENSG00000273011.1	AC092681.3	17.4414	-1.36403	9.37032e-06
ENSG00000260641.1	AC114811.2	145.301	-1.22382	9.48507e-06
ENSG00000250971.2	AC110772.2	4.38761	-2.21499	9.51049e-06
ENSG00000247746.4	USP51	225.012	-0.934048	9.66981e-06
ENSG00000229400.1	AL596330.1	3.53445	-2.27179	9.67908e-06
ENSG00000214903.4	RPS15AP3	5.91386	-2.14103	9.7166e-06
ENSG00000229175.1	LINC00382	2.96914	-2.12356	9.82954e-06
ENSG00000168610.14	STAT3	4342.59	-0.944822	9.87918e-06
ENSG00000226747.6	FSIP2-AS2	42.4435	-1.67605	9.89376e-06
ENSG00000159337.6	PLA2G4D	86.7797	-2.01272	9.96232e-06
ENSG00000106540.4	AC004837.1	3.74452	-1.6917	1.00629e-05
ENSG00000257815.5	AC025159.1	234.749	-0.824002	1.00714e-05
ENSG00000153902.14	LGI4	155.425	-1.74432	1.00873e-05
ENSG00000139112.11	GABARAPL1	1033.88	-1.32332	1.00976e-05
ENSG00000240761.1	AC098831.1	4.4939	-1.35851	1.01011e-05
ENSG00000073969.18	NSF	2173.9	-0.841332	1.01902e-05
ENSG00000196937.11	FAM3C	1185.18	-0.895358	1.02451e-05
ENSG00000155093.19	PTPRN2	3328.43	-1.0642	1.03283e-05
ENSG00000260916.7	CCPG1	1179.13	-0.850227	1.03283e-05
ENSG00000109046.15	WSB1	5858.73	-0.855205	1.03439e-05
ENSG00000215374.5	FAM66B	320.062	-0.878511	1.03499e-05
ENSG00000253919.1	THAP12P7	1561.87	-1.85382	1.03575e-05
ENSG00000101489.20	CELF4	3223.22	-0.990613	1.03994e-05
ENSG00000162976.13	PQLC3	117.641	-1.12106	1.04453e-05
ENSG00000137275.14	RIPK1	786.823	-0.678237	1.04512e-05
ENSG00000183389.5	OR56A4	99.028	-2.08115	1.05266e-05
ENSG00000188013.6	MEIS3P2	82.7389	-1.50278	1.05266e-05
ENSG00000184478.7	OR56A3	6.88811	-2.11123	1.05743e-05
ENSG00000196074.13	SYCP2	847.699	-1.44939	1.07143e-05
ENSG00000163424.9	TEX55	5.74229	-2.12655	1.07231e-05
ENSG00000251503.8	CENPS-CORT	79.507	-0.707397	1.0792e-05
ENSG00000256443.1	AP003559.1	722.124	-1.26534	1.0792e-05
ENSG00000228510.2	AL359091.2	28.87	-1.50525	1.08088e-05
ENSG00000075461.6	CACNG4	4028.44	-0.978209	1.08615e-05
ENSG00000187140.5	FOXD3	12.2723	-2.00398	1.09033e-05
ENSG00000174574.16	AKIRIN1	1174.76	-0.696333	1.09121e-05
ENSG00000163395.16	IGFN1	186.146	-1.8254	1.09896e-05
ENSG00000198300.14	PEG3	10218.3	-1.21583	1.10137e-05
ENSG00000240859.2	AC093627.4	52.3427	-0.961554	1.10504e-05
ENSG00000229348.1	HYI-AS1	23.9819	-1.09284	1.1065e-05
ENSG00000248747.1	AC107220.1	3.76336	-2.2223	1.1065e-05
ENSG00000151117.9	TMEM86A	448.766	-0.735438	1.10779e-05
ENSG00000014216.15	CAPN1	2132.3	-1.07265	1.12328e-05
ENSG00000272460.1	SNORD115-40	4.76768	-1.99823	1.12911e-05
ENSG00000226167.1	AP4B1-AS1	2.36887	-2.07149	1.13828e-05
ENSG00000248307.5	LINC00616	1.61236	-2.05866	1.13828e-05
ENSG00000238923.1	RNU7-1	27.1223	-1.20463	1.14801e-05
ENSG00000182013.18	PNMA8A	1984.22	-0.846256	1.15062e-05
ENSG00000249951.1	AC108067.1	5.15436	-1.78648	1.15325e-05
ENSG00000261286.1	ATP2C2-AS1	117.842	-1.26403	1.15483e-05
ENSG00000254452.1	AP001107.2	6.18751	-1.4884	1.15556e-05
ENSG00000239486.1	AC091390.3	77.6917	-1.8029	1.15846e-05
ENSG00000277478.1	MIR6165	5.94386	-1.89145	1.15846e-05
ENSG00000116675.16	DNAJC6	3609.52	-0.869526	1.17661e-05
ENSG00000272824.1	AC245100.7	11.3043	-1.98431	1.17906e-05
ENSG00000257322.5	AC138123.1	15.0615	-1.64334	1.18642e-05
ENSG00000255224.1	AC109322.1	29.4459	-1.20654	1.1874e-05
ENSG00000119242.8	CCDC92	2089.61	-0.882223	1.1874e-05
ENSG00000250580.1	SNRPCP8	2.36435	-2.17213	1.19235e-05
ENSG00000229299.2	AL121845.1	78.5117	-1.25445	1.20598e-05
ENSG00000121314.2	TAS2R8	13.0076	-1.55757	1.20856e-05
ENSG00000120645.11	IQSEC3	1036.4	-1.27825	1.21071e-05
ENSG00000241838.3	AP000529.1	56.9272	-1.83614	1.21071e-05
ENSG00000128918.15	ALDH1A2	417.147	-2.05961	1.21367e-05
ENSG00000248671.7	AP002495.1	114.645	-0.937395	1.22859e-05
ENSG00000185198.11	PRSS57	4.74441	-2.15718	1.22922e-05
ENSG00000243660.10	ZNF487	176.038	-1.05413	1.25408e-05
ENSG00000177692.11	DNAJC28	102.706	-0.903314	1.26034e-05
ENSG00000248810.1	LINC02432	845.609	-2.0665	1.26506e-05
ENSG00000181997.8	AQP7P2	9.04578	-2.0404	1.2681e-05
ENSG00000261904.1	MTND5P33	16.5489	-1.87402	1.27223e-05
ENSG00000180113.16	TDRD6	127.18	-1.58759	1.27997e-05
ENSG00000236714.2	LINC01844	12.1547	-1.67065	1.28926e-05
ENSG00000158445.10	KCNB1	4436.43	-0.738618	1.2923e-05
ENSG00000173267.14	SNCG	188.052	-1.83097	1.29628e-05
ENSG00000286241.1	AC080089.1	4.12095	-2.0964	1.29894e-05
ENSG00000277199.1	LINC01632	29.8615	-2.07151	1.29907e-05
ENSG00000087494.15	PTHLH	18.9417	-1.5383	1.30054e-05
ENSG00000272953.1	AC092171.4	74.5587	-0.814403	1.3007e-05
ENSG00000182901.16	RGS7	1607.36	-1.34391	1.30744e-05
ENSG00000206532.2	AC117402.1	14.5507	-1.32484	1.31412e-05
ENSG00000196507.11	TCEAL3	644.642	-0.655395	1.31412e-05
ENSG00000232852.1	CICP4	8.91529	-1.76622	1.32105e-05
ENSG00000162373.13	BEND5	443.046	-0.755045	1.32812e-05
ENSG00000176463.14	SLCO3A1	2794.11	-1.24264	1.33036e-05
ENSG00000151729.11	SLC25A4	957.144	-0.766247	1.33946e-05
ENSG00000272950.1	AC093799.1	3.88512	-1.75881	1.33946e-05
ENSG00000060642.10	PIGV	221.494	-0.793575	1.34539e-05
ENSG00000170017.12	ALCAM	8922.14	-1.48169	1.34859e-05
ENSG00000260232.2	PWRN4	73.8892	-1.79833	1.34859e-05
ENSG00000253138.5	LINC00967	3.41234	-2.07489	1.35139e-05
ENSG00000197168.13	NEK5	38.8133	-1.35868	1.37682e-05
ENSG00000091129.20	NRCAM	9564.77	-1.21538	1.38448e-05
ENSG00000198863.7	RUNDC1	1070.04	-0.870302	1.39553e-05
ENSG00000111897.7	SERINC1	8401.91	-0.915022	1.39668e-05
ENSG00000122507.20	BBS9	1473.6	-0.714387	1.42232e-05
ENSG00000121335.12	PRB2	1.75963	-2.19582	1.42778e-05
ENSG00000166272.18	WBP1L	1034.77	-0.660267	1.43257e-05
ENSG00000174514.13	MFSD4A	231.232	-1.25275	1.43615e-05
ENSG00000279650.1	AC073912.3	8.62089	-1.44817	1.46044e-05
ENSG00000172348.14	RCAN2	338.551	-1.69075	1.46946e-05
ENSG00000276075.1	AC027682.6	35.1708	-1.22479	1.49418e-05
ENSG00000106052.13	TAX1BP1	4036.92	-0.88985	1.50171e-05
ENSG00000233487.6	RPSAP69	18.8243	-1.61272	1.51425e-05
ENSG00000172927.8	MYEOV	16.0261	-1.76339	1.52788e-05
ENSG00000162426.14	SLC45A1	95.4431	-1.35792	1.52809e-05
ENSG00000116525.14	TRIM62	276.33	-1.11846	1.53003e-05
ENSG00000267131.1	AC005746.2	76.2385	-1.54789	1.53731e-05
ENSG00000186952.15	TMEM232	305.74	-0.975285	1.55474e-05
ENSG00000225498.1	AC002064.1	9.79483	-1.77578	1.55626e-05
ENSG00000165695.9	AK8	53.6774	-1.3985	1.56957e-05
ENSG00000116863.11	ADPRHL2	346.677	-0.868409	1.57432e-05
ENSG00000205426.10	KRT81	2.38635	-2.09969	1.60218e-05
ENSG00000259928.1	AC011840.2	4.47819	-2.1351	1.61095e-05
ENSG00000245156.1	AP001107.1	9.75367	-1.3818	1.63264e-05
ENSG00000126016.15	AMOT	1480.53	-1.10162	1.63331e-05
ENSG00000179930.5	ZNF648	90.8521	-2.25862	1.65796e-05
ENSG00000254302.1	AC087855.2	7.45642	-1.80191	1.66397e-05
ENSG00000230852.2	AL161621.1	24.8658	-1.39728	1.66528e-05
ENSG00000260765.2	CES1P2	7.68568	-1.70651	1.66583e-05
ENSG00000264659.1	AC064805.2	40.4975	-1.91145	1.66583e-05
ENSG00000177191.2	B3GNT8	45.318	-1.55387	1.67617e-05
ENSG00000272940.1	U62317.3	13.91	-0.91542	1.67664e-05
ENSG00000183621.15	ZNF438	467.673	-0.807131	1.68985e-05
ENSG00000155749.12	ALS2CR12	194.593	-0.788082	1.69008e-05
ENSG00000260254.1	AP000997.2	100.975	-1.79358	1.69525e-05
ENSG00000286000.1	AC234775.4	28.6727	-1.25205	1.70503e-05
ENSG00000104432.14	IL7	2042.45	-1.91037	1.72194e-05
ENSG00000070831.16	CDC42	5089.97	-0.761402	1.72414e-05
ENSG00000134443.10	GRP	13.7948	-2.12262	1.72848e-05
ENSG00000158887.16	MPZ	271.311	-1.23627	1.73559e-05
ENSG00000261819.1	AC138932.3	60.2399	-1.36438	1.74264e-05
ENSG00000189195.13	BTBD8	1737.65	-1.13895	1.74599e-05
ENSG00000116819.8	TFAP2E	60.6553	-1.31805	1.75457e-05
ENSG00000248424.1	OR51K1P	9.36461	-1.88651	1.76252e-05
ENSG00000185513.16	L3MBTL1	3098.29	-0.626479	1.76304e-05
ENSG00000284721.1	AL662907.3	40.6114	-1.5553	1.78015e-05
ENSG00000196872.12	KIAA1211L	44.4604	-1.11635	1.78468e-05
ENSG00000227115.7	LINC01630	101.31	-1.56856	1.78908e-05
ENSG00000162441.12	LZIC	1382.73	-0.615809	1.79635e-05
ENSG00000150628.6	SPATA4	10.6528	-1.68314	1.80162e-05
ENSG00000285472.1	AC134980.3	42.0186	-1.87907	1.81502e-05
ENSG00000284977.1	AL160272.1	71.4336	-1.12405	1.81644e-05
ENSG00000224479.6	AC104162.1	98.9379	-1.15523	1.82083e-05
ENSG00000260456.6	C16orf95	90.38	-0.994451	1.82705e-05
ENSG00000242732.4	RTL5	2061.54	-0.937703	1.84248e-05
ENSG00000230730.1	AC074011.1	3.52027	-2.03238	1.84334e-05
ENSG00000081087.15	OSTM1	515.587	-0.700429	1.84334e-05
ENSG00000226857.1	DUTP3	18.0663	-1.62079	1.85221e-05
ENSG00000105290.12	APLP1	3367.53	-0.978053	1.85665e-05
ENSG00000225755.2	AL451063.1	20.0404	-1.96876	1.8662e-05
ENSG00000159708.18	LRRC36	115.796	-1.29322	1.88957e-05
ENSG00000251194.2	AL133330.1	193.83	-1.54514	1.89168e-05
ENSG00000286066.1	AC097375.4	10.697	-1.66252	1.89228e-05
ENSG00000120457.12	KCNJ5	91.015	-1.31898	1.89981e-05
ENSG00000249388.2	AC023794.3	29.6806	-1.56193	1.92032e-05
ENSG00000165434.8	PGM2L1	2925.09	-1.12622	1.92073e-05
ENSG00000049089.15	COL9A2	805.874	-1.73135	1.92158e-05
ENSG00000215018.9	COL28A1	183.512	-1.42309	1.92413e-05
ENSG00000124313.15	IQSEC2	333.629	-1.28938	1.92413e-05
ENSG00000092847.12	AGO1	4382.24	-0.537462	1.93935e-05
ENSG00000224965.1	LINC02586	27.6822	-1.62015	1.93935e-05
ENSG00000135973.2	GPR45	8.4609	-1.88554	1.94239e-05
ENSG00000095321.17	CRAT	771.66	-0.917589	1.94309e-05
ENSG00000212380.1	SNORD115-45	17.5315	-1.99556	1.96041e-05
ENSG00000243167.1	RPS10P28	10.4976	-1.77626	1.96041e-05
ENSG00000233527.8	ZNF529-AS1	194.889	-0.540716	1.97916e-05
ENSG00000261411.1	AL161938.1	5.02452	-1.65686	2.0001e-05
ENSG00000283743.2	Z84466.1	247.454	-0.953112	2.0001e-05
ENSG00000160051.11	IQCC	186.636	-0.859827	2.01256e-05
ENSG00000163995.20	ABLIM2	627.224	-1.04778	2.01256e-05
ENSG00000011083.9	SLC6A7	19.4999	-1.80294	2.0182e-05
ENSG00000231646.5	FSIP2-AS1	92.8316	-1.56963	2.03424e-05
ENSG00000277895.1	AC135279.3	7.79003	-1.14313	2.07465e-05
ENSG00000113805.8	CNTN3	170.802	-1.66648	2.07491e-05
ENSG00000272420.1	AL513477.2	29.8095	-1.2971	2.09591e-05
ENSG00000233452.6	STXBP5-AS1	83.0366	-1.0927	2.10361e-05
ENSG00000285769.1	AP003100.2	6.87474	-1.80463	2.10648e-05
ENSG00000159720.12	ATP6V0D1	1684.82	-0.79332	2.10648e-05
ENSG00000274819.1	RF01968	2.83054	-1.94383	2.11268e-05
ENSG00000261798.1	AL033527.3	3.16082	-2.00912	2.13364e-05
ENSG00000200726.1	SNORD115-8	5.77007	-2.04405	2.13371e-05
ENSG00000168591.16	TMUB2	1129.6	-0.756115	2.13752e-05
ENSG00000130045.16	NXNL2	16.5027	-1.44292	2.15046e-05
ENSG00000071553.17	ATP6AP1	2189	-0.552269	2.16257e-05
ENSG00000253857.1	AC022679.1	48.9497	-1.67406	2.17119e-05
ENSG00000226891.8	LINC01359	352.015	-0.936625	2.18491e-05
ENSG00000254362.1	AC011726.3	47.8672	-1.11514	2.18491e-05
ENSG00000170044.8	ZPLD1	17.6641	-1.78853	2.19801e-05
ENSG00000229534.1	HNRNPA1P53	28.6953	-1.82419	2.19813e-05
ENSG00000258602.1	LINC01629	2.24117	-1.95049	2.20581e-05
ENSG00000091622.16	PITPNM3	165.788	-1.44913	2.22114e-05
ENSG00000231028.8	LINC00271	125.175	-1.28731	2.22778e-05
ENSG00000197535.14	MYO5A	6134.87	-0.705641	2.23193e-05
ENSG00000151327.12	FAM177A1	1124.93	-0.614176	2.24176e-05
ENSG00000259477.1	AC012653.1	14.1386	-2.15497	2.24861e-05
ENSG00000241596.1	AC092468.1	42.667	-0.984785	2.26443e-05
ENSG00000180934.6	OR56A1	311.66	-2.12238	2.30623e-05
ENSG00000272519.1	AC079610.3	9.319	-1.52058	2.31068e-05
ENSG00000260917.1	AL158212.3	588.363	-0.474122	2.3281e-05
ENSG00000189134.3	NKAPL	110.489	-1.48831	2.32906e-05
ENSG00000160321.15	ZNF208	1074.43	-1.52101	2.33722e-05
ENSG00000170634.13	ACYP2	347.476	-0.598051	2.35167e-05
ENSG00000175279.22	CENPS	84.48	-0.658729	2.35294e-05
ENSG00000176083.17	ZNF683	23.4766	-1.86709	2.35991e-05
ENSG00000117602.12	RCAN3	797.148	-1.76747	2.36107e-05
ENSG00000036565.15	SLC18A1	1088.95	-1.50701	2.36241e-05
ENSG00000212527.1	RNA5SP63	125.832	-1.61321	2.3662e-05
ENSG00000167065.13	DUSP18	282.69	-0.951746	2.37165e-05
ENSG00000174028.6	FAM3C2	212.864	-0.967423	2.38393e-05
ENSG00000162843.17	WDR64	7.63427	-1.60349	2.39184e-05
ENSG00000259871.1	AC130456.1	4.18989	-1.9514	2.39663e-05
ENSG00000261379.1	AC010735.1	23.6453	-1.85155	2.40181e-05
ENSG00000171224.9	FAM241B	367.534	-0.626842	2.40501e-05
ENSG00000149179.13	C11orf49	1211.79	-0.519133	2.42762e-05
ENSG00000285833.1	AL590989.1	3.85437	-2.00643	2.43331e-05
ENSG00000261603.2	PRSS46P	21.5261	-1.61744	2.43331e-05
ENSG00000215045.8	GRID2IP	71.9736	-1.52978	2.45929e-05
ENSG00000279699.1	AC004264.2	15.4883	-0.992031	2.46333e-05
ENSG00000154447.15	SH3RF1	1447.52	-0.83638	2.50991e-05
ENSG00000105792.19	CFAP69	188.774	-1.19066	2.50991e-05
ENSG00000260487.1	AC116348.1	44.3792	-1.20868	2.50991e-05
ENSG00000138279.16	ANXA7	1014.2	-0.591248	2.51354e-05
ENSG00000142794.18	NBPF3	485.181	-1.01619	2.52011e-05
ENSG00000223872.1	AC006372.1	7.54384	-1.81519	2.52954e-05
ENSG00000199970.1	SNORD115-3	2.91929	-2.04653	2.53286e-05
ENSG00000160401.15	CFAP157	18.9921	-1.5996	2.54582e-05
ENSG00000175779.2	C15orf53	9.70146	-1.74884	2.56529e-05
ENSG00000084652.16	TXLNA	2654.84	-0.6316	2.57226e-05
ENSG00000236146.2	AL353803.3	1.53634	-2.15663	2.57226e-05
ENSG00000259815.1	AC099793.1	8.88709	-1.81552	2.58577e-05
ENSG00000230271.1	AC023141.5	7.30285	-1.99631	2.58585e-05
ENSG00000261033.1	AC005730.2	5.37613	-1.76385	2.58811e-05
ENSG00000206140.11	TMEM191C	28.622	-1.15075	2.59245e-05
ENSG00000127463.15	EMC1	2666.1	-0.516026	2.59763e-05
ENSG00000285939.2	AC034268.2	10.0394	-1.74739	2.59763e-05
ENSG00000106328.9	FSCN3	125.224	-0.701222	2.60889e-05
ENSG00000226851.1	AC004112.1	10.567	-1.32573	2.61191e-05
ENSG00000156222.12	SLC28A1	18.9684	-1.47664	2.63228e-05
ENSG00000233725.7	LINC00284	5.91486	-1.53312	2.66347e-05
ENSG00000249309.1	AC020703.1	2.65368	-1.78794	2.67348e-05
ENSG00000137103.20	TMEM8B	2011.02	-0.668677	2.68321e-05
ENSG00000138400.13	MDH1B	64.4941	-1.40886	2.68966e-05
ENSG00000256925.2	ADGRA1-AS1	42.4993	-1.72081	2.69915e-05
ENSG00000262381.1	MTATP6P24	8.17816	-1.68242	2.71164e-05
ENSG00000118849.10	RARRES1	108.011	-1.41902	2.71183e-05
ENSG00000279662.1	AC131649.2	30.7978	-1.20287	2.71777e-05
ENSG00000007001.12	UPP2	15.5798	-1.73825	2.72554e-05
ENSG00000260805.2	AC092803.2	85.9937	-1.00438	2.72831e-05
ENSG00000279205.1	AC092162.3	22.5644	-1.53031	2.73868e-05
ENSG00000116273.6	PHF13	530.728	-0.71404	2.7879e-05
ENSG00000271892.1	AC026790.1	1.86236	-2.05501	2.7879e-05
ENSG00000245532.8	NEAT1	47837	-1.14503	2.83057e-05
ENSG00000067445.20	TRO	3969.5	-0.630949	2.86317e-05
ENSG00000168778.12	TCTN2	621.286	-0.751807	2.86516e-05
ENSG00000125409.13	TEKT3	75.7514	-1.35259	2.86651e-05
ENSG00000235056.1	AC010983.1	7.08177	-2.04139	2.88238e-05
ENSG00000257210.1	NACAP8	2.98892	-2.07957	2.88238e-05
ENSG00000173988.12	LRRC63	231.396	-1.66121	2.88238e-05
ENSG00000184515.11	BEX5	157.707	-1.37086	2.94104e-05
ENSG00000225446.2	LINC01763	13.0355	-1.68123	2.9501e-05
ENSG00000143125.6	PROK1	4.57177	-1.9313	3.01278e-05
ENSG00000254350.1	AC091979.1	6.90263	-1.56618	3.04545e-05
ENSG00000131724.11	IL13RA1	683.356	-1.21614	3.04545e-05
ENSG00000269210.2	AC019171.1	17.4537	-1.73558	3.05383e-05
ENSG00000166311.10	SMPD1	430.204	-0.969951	3.05545e-05
ENSG00000119636.16	BBOF1	133.338	-0.879345	3.07358e-05
ENSG00000237064.1	EIF3IP1	8.2719	-1.90091	3.07481e-05
ENSG00000170921.15	TANC2	19334.3	-0.834356	3.07907e-05
ENSG00000172771.12	EFCAB12	60.0087	-1.21903	3.08431e-05
ENSG00000267658.1	AC099811.3	12.4419	-1.20947	3.09128e-05
ENSG00000250915.1	AC209005.1	2.75604	-2.06093	3.13324e-05
ENSG00000255209.1	AP001978.1	5.3089	-2.05841	3.1422e-05
ENSG00000277873.1	AC131159.2	27.3464	-0.928156	3.14889e-05
ENSG00000278730.1	AC005332.6	3830.21	-0.646069	3.14889e-05
ENSG00000187860.10	CCDC157	189.198	-1.26732	3.15219e-05
ENSG00000117152.13	RGS4	7784.3	-1.47892	3.17855e-05
ENSG00000265752.2	AC010754.1	6.97491	-1.85583	3.18815e-05
ENSG00000147255.19	IGSF1	292.466	-1.57691	3.20192e-05
ENSG00000273384.1	AL137796.1	13.0578	-1.64466	3.2035e-05
ENSG00000255670.1	AC007619.1	42.9715	-0.846548	3.22346e-05
ENSG00000159714.11	ZDHHC1	175.814	-1.09346	3.23619e-05
ENSG00000123643.13	SLC36A1	1331	-0.734851	3.24032e-05
ENSG00000080561.13	MID2	225.586	-1.21234	3.25452e-05
ENSG00000188691.5	OR56A5	27.1305	-1.92438	3.25596e-05
ENSG00000139572.4	GPR84	11.9226	-1.71011	3.26782e-05
ENSG00000236501.5	AC074286.1	31.7277	-1.60824	3.29147e-05
ENSG00000255669.2	AC092471.1	131.939	-0.906381	3.29491e-05
ENSG00000267413.1	LINC01901	8.31473	-1.80951	3.30571e-05
ENSG00000172059.11	KLF11	830.124	-0.928444	3.36458e-05
ENSG00000269925.1	Z98884.2	72.3215	-0.907002	3.39064e-05
ENSG00000005882.11	PDK2	1450.71	-0.761856	3.40506e-05
ENSG00000248553.1	OR52H2P	23.7525	-1.85235	3.42765e-05
ENSG00000170873.18	MTSS1	3781.87	-0.76931	3.44593e-05
ENSG00000279688.1	AQP7P3	3.06883	-2.05488	3.44785e-05
ENSG00000121381.4	TAS2R9	19.8557	-1.37954	3.45706e-05
ENSG00000286103.1	AC124864.3	10.7647	-1.55524	3.46723e-05
ENSG00000255085.8	AF186192.2	727.95	-0.799192	3.48054e-05
ENSG00000162636.16	FAM102B	1913.91	-0.877113	3.49425e-05
ENSG00000102796.11	DHRS12	327.371	-0.527685	3.49425e-05
ENSG00000279822.1	AC016397.2	88.562	-1.37204	3.49478e-05
ENSG00000118946.12	PCDH17	2007.9	-1.31692	3.49823e-05
ENSG00000180438.15	TPRXL	36.854	-1.61047	3.50341e-05
ENSG00000242103.1	AC079841.1	53.8908	-1.18775	3.51885e-05
ENSG00000204590.12	GNL1	3589.45	-0.498474	3.52197e-05
ENSG00000280212.1	AC012254.5	9.64085	-1.59966	3.52197e-05
ENSG00000236114.1	AL450326.2	20.1144	-1.49429	3.55123e-05
ENSG00000177679.16	SRRM3	4156.21	-0.884588	3.55585e-05
ENSG00000108433.16	GOSR2	4441.28	-0.575728	3.55585e-05
ENSG00000242337.5	INHCAP	99.4307	-0.928238	3.55862e-05
ENSG00000259390.3	AC022196.1	5.30681	-1.73248	3.56734e-05
ENSG00000279434.1	AL049776.1	92.0585	-0.710388	3.57342e-05
ENSG00000225449.3	RAB6C-AS1	38.7744	-1.85588	3.60478e-05
ENSG00000165646.13	SLC18A2	2644.36	-1.80785	3.605e-05
ENSG00000102468.10	HTR2A	8.92729	-1.80842	3.605e-05
ENSG00000144550.13	CPNE9	99.7769	-1.09263	3.61962e-05
ENSG00000108759.3	KRT32	3.2016	-2.00795	3.62453e-05
ENSG00000234477.1	AC004231.1	2.30186	-1.9278	3.62852e-05
ENSG00000005238.19	FAM214B	458.975	-0.854114	3.68775e-05
ENSG00000270103.3	AL360012.1	40.6743	-1.20873	3.68847e-05
ENSG00000130612.15	CYP2G1P	49.9916	-1.35932	3.69888e-05
ENSG00000266955.1	AP001269.1	4.95526	-2.07611	3.71482e-05
ENSG00000274210.1	RF00003	114.75	-1.28217	3.71558e-05
ENSG00000152503.9	TRIM36	1339.55	-1.04531	3.72584e-05
ENSG00000274978.1	RNU11	41.0761	-1.2026	3.75336e-05
ENSG00000254815.5	AP006284.1	119.792	-1.79318	3.75642e-05
ENSG00000085514.16	PILRA	413.13	-0.776271	3.78135e-05
ENSG00000114487.9	MORC1	16.8498	-1.98747	3.80624e-05
ENSG00000184343.11	SRPK3	70.3199	-1.39826	3.8422e-05
ENSG00000162517.13	PEF1	686.52	-0.641978	3.8702e-05
ENSG00000166974.12	MAPRE2	4148.26	-0.627813	3.87702e-05
ENSG00000204390.10	HSPA1L	88.5786	-0.986736	3.91626e-05
ENSG00000143603.19	KCNN3	534.855	-0.964272	3.91931e-05
ENSG00000181444.13	ZNF467	202.903	-1.61702	3.92411e-05
ENSG00000112624.12	BICRAL	2373.77	-0.49658	3.95986e-05
ENSG00000229272.1	AL157788.1	6.03809	-1.44955	3.96875e-05
ENSG00000278143.1	NF1P7	13.9921	-1.96986	3.99097e-05
ENSG00000229043.2	AC091729.3	123.969	-0.903954	4.01985e-05
ENSG00000172476.4	RAB40A	136.082	-0.78857	4.08175e-05
ENSG00000159784.17	FAM131B	2155.73	-0.766955	4.10862e-05
ENSG00000177483.11	RBM44	99.0341	-1.07234	4.11403e-05
ENSG00000204851.6	PNMA8B	479.573	-1.30513	4.13874e-05
ENSG00000061455.11	PRDM6	49.0928	-1.08626	4.22449e-05
ENSG00000223543.1	TCEAL4P1	6.25129	-1.91077	4.22449e-05
ENSG00000108309.14	RUNDC3A	4857.23	-1.02522	4.23121e-05
ENSG00000123454.11	DBH	13379.7	-1.4847	4.25059e-05
ENSG00000273721.1	AC087385.3	2.28607	-1.89629	4.26219e-05
ENSG00000187775.16	DNAH17	174.099	-1.44585	4.29262e-05
ENSG00000110025.13	SNX15	361.184	-0.901948	4.29712e-05
ENSG00000166685.12	COG1	2589.4	-0.563843	4.30714e-05
ENSG00000214439.4	FAM185BP	206.94	-0.756996	4.30742e-05
ENSG00000180176.14	TH	4685.74	-1.70454	4.32422e-05
ENSG00000178947.9	SMIM10L2A	501.267	-1.01077	4.34076e-05
ENSG00000258171.1	LINC02412	1.98749	-2.06369	4.3471e-05
ENSG00000258735.1	LINC00637	11.0419	-1.48293	4.35532e-05
ENSG00000283101.1	BMS1P21	39.8466	-1.17925	4.37707e-05
ENSG00000188523.8	CFAP77	12.0083	-1.71968	4.38265e-05
ENSG00000248391.5	LINC02064	15.5088	-1.68821	4.39529e-05
ENSG00000076641.4	PAG1	5147.36	-1.416	4.40752e-05
ENSG00000201326.1	SNORD115-22	6.32986	-1.94263	4.43662e-05
ENSG00000223665.1	AC000058.1	11.0589	-1.50915	4.45391e-05
ENSG00000285491.1	AC135068.11	41.0279	-1.52991	4.4607e-05
ENSG00000272750.1	AL592148.3	104.406	-1.14184	4.48705e-05
ENSG00000256249.1	AC026333.3	21.6273	-1.54438	4.51357e-05
ENSG00000237316.1	Z82196.2	5.68913	-1.89437	4.52512e-05
ENSG00000204248.10	COL11A2	673.283	-1.37929	4.53321e-05
ENSG00000277556.1	OR13C5	6.50043	-1.75833	4.60251e-05
ENSG00000264435.1	AC104982.2	4.69103	-1.52773	4.60414e-05
ENSG00000284741.1	PDE11A	103.858	-1.48675	4.62382e-05
ENSG00000279174.1	AC104581.3	2.61372	-1.90154	4.73904e-05
ENSG00000197705.9	KLHL14	374.653	-2.00951	4.77377e-05
ENSG00000226137.5	BAIAP2-DT	762.772	-1.10491	4.77834e-05
ENSG00000279035.1	AC022211.4	31.1671	-0.901068	4.80026e-05
ENSG00000236780.6	LINC01829	368.174	-1.41722	4.81641e-05
ENSG00000257052.1	AP003721.4	10.4482	-1.1269	4.81641e-05
ENSG00000197746.14	PSAP	12418.7	-0.777606	4.84835e-05
ENSG00000127561.15	SYNGR3	422.732	-0.980194	4.87075e-05
ENSG00000251179.1	TMEM92-AS1	22.9815	-1.53175	4.9368e-05
ENSG00000134245.18	WNT2B	366.331	-0.800231	4.98261e-05
ENSG00000186591.12	UBE2H	4215.74	-0.641446	5.03257e-05
ENSG00000010278.14	CD9	969.419	-1.19747	5.04052e-05
ENSG00000230506.1	AL354824.1	11.2696	-1.5561	5.04142e-05
ENSG00000229414.2	KCNQ1-AS1	3.60421	-1.63511	5.08056e-05
ENSG00000099338.23	CATSPERG	582.674	-1.15689	5.10432e-05
ENSG00000102109.9	PCSK1N	613.849	-1.694	5.10831e-05
ENSG00000120337.8	TNFSF18	21.1256	-1.69563	5.10845e-05
ENSG00000179630.11	LACC1	252.689	-1.19119	5.11088e-05
ENSG00000259984.1	AL928711.1	64.27	-0.715419	5.12091e-05
ENSG00000261515.1	VN1R70P	11.6983	-1.78297	5.13609e-05
ENSG00000229980.4	TOB1-AS1	125.388	-0.659124	5.18698e-05
ENSG00000136869.15	TLR4	661.01	-1.07826	5.20523e-05
ENSG00000158714.11	SLAMF8	219.274	-1.29634	5.23233e-05
ENSG00000204160.12	ZDHHC18	883.579	-0.80362	5.24994e-05
ENSG00000275340.1	FGD5P1	101.785	-1.63092	5.24994e-05
ENSG00000121753.12	ADGRB2	2200.88	-1.27947	5.25089e-05
ENSG00000251812.1	RF00019	2.99025	-1.68217	5.33553e-05
ENSG00000118307.19	CASC1	59.4385	-1.20996	5.33718e-05
ENSG00000182752.10	PAPPA	787.1	-1.42648	5.33892e-05
ENSG00000050628.20	PTGER3	1133.91	-1.64035	5.34285e-05
ENSG00000218014.1	KRT19P1	4.2159	-2.08111	5.34285e-05
ENSG00000253819.1	LINC01151	3.12376	-1.83883	5.36134e-05
ENSG00000224577.2	LINC01117	72.6155	-1.21324	5.3625e-05
ENSG00000124570.19	SERPINB6	1585.35	-0.953177	5.36613e-05
ENSG00000283003.1	AC007221.2	4.17434	-1.92607	5.38285e-05
ENSG00000263986.1	AC087393.2	19.3096	-1.78016	5.38727e-05
ENSG00000283303.1	AC073869.5	9.1116	-2.2741	5.41753e-05
ENSG00000196569.12	LAMA2	693.836	-1.45647	5.43753e-05
ENSG00000262585.1	LINC01979	45.6922	-1.55265	5.45117e-05
ENSG00000065361.15	ERBB3	284.668	-1.69798	5.45206e-05
ENSG00000162595.6	DIRAS3	62.9087	-1.73434	5.45913e-05
ENSG00000225066.1	Z93929.1	6.02977	-1.9285	5.46754e-05
ENSG00000243359.3	RN7SL815P	5.61222	-1.81793	5.51624e-05
ENSG00000259555.1	AC067863.1	6.48617	-1.50392	5.51753e-05
ENSG00000265533.1	AC114689.3	13.0284	-1.8509	5.51753e-05
ENSG00000224596.7	ZMIZ1-AS1	84.2108	-0.964856	5.55499e-05
ENSG00000183269.5	OR52E8	20.4596	-1.93831	5.55499e-05
ENSG00000231422.2	LINC01516	1.80645	-1.91145	5.56249e-05
ENSG00000256001.1	AC079949.1	31.7264	-1.15924	5.56574e-05
ENSG00000254444.1	AC022762.1	36.9336	-1.83974	5.58978e-05
ENSG00000176659.8	C20orf197	16.8104	-1.34982	5.60933e-05
ENSG00000236130.2	PTCSC2	3.44846	-1.67261	5.61742e-05
ENSG00000199497.1	RNU1-94P	8.86796	-1.41206	5.63069e-05
ENSG00000277508.1	BSNDP3	2.18824	-2.07447	5.63111e-05
ENSG00000117016.10	RIMS3	6219.35	-0.886679	5.7289e-05
ENSG00000157168.19	NRG1	2920.09	-1.25926	5.72964e-05
ENSG00000276844.1	SNORD115-46	6.71253	-1.84269	5.72964e-05
ENSG00000238197.5	PAXBP1-AS1	507.427	-0.724542	5.72964e-05
ENSG00000273341.1	AC004921.1	3.43938	-1.57912	5.74119e-05
ENSG00000169385.3	RNASE2	3.25583	-1.80616	5.74756e-05
ENSG00000162341.17	TPCN2	2209.97	-1.21229	5.76192e-05
ENSG00000198944.5	SOWAHA	80.9041	-1.76944	5.76223e-05
ENSG00000233191.2	AC006372.2	11.6884	-1.53347	5.78836e-05
ENSG00000253642.5	AF279873.3	25.1568	-1.27017	5.82599e-05
ENSG00000285294.1	LINC00842	10.0678	-1.83369	5.83048e-05
ENSG00000111684.11	LPCAT3	621.017	-0.756541	5.88909e-05
ENSG00000266215.1	MIR3167	11.7201	-1.90698	5.90659e-05
ENSG00000230452.1	LINC01381	1.36672	-1.98037	5.90808e-05
ENSG00000155097.12	ATP6V1C1	2608.21	-0.777813	5.95708e-05
ENSG00000120948.17	TARDBP	4157.08	-0.527456	5.98427e-05
ENSG00000262151.1	AC133065.1	8.40601	-1.61979	5.98427e-05
ENSG00000224715.1	Z82186.1	18.1305	-1.68857	5.98427e-05
ENSG00000092068.20	SLC7A8	364.744	-1.17948	6.02701e-05
ENSG00000223734.2	AC098828.2	12.5876	-1.26551	6.04098e-05
ENSG00000200638.1	SNORD115-37	4.00832	-1.85476	6.08239e-05
ENSG00000182674.6	KCNB2	1402.01	-1.02077	6.09648e-05
ENSG00000203396.3	AL512646.1	1.70059	-1.94411	6.12533e-05
ENSG00000160058.18	BSDC1	2771.52	-0.613079	6.1289e-05
ENSG00000234381.1	MED15P7	5.0907	-1.7244	6.14632e-05
ENSG00000164106.8	SCRG1	125.664	-1.39603	6.15359e-05
ENSG00000246082.2	NUDT16P1	10.8246	-1.56717	6.18657e-05
ENSG00000167103.12	PIP5KL1	193.608	-1.09295	6.18657e-05
ENSG00000261737.1	AL049597.2	29.0969	-0.988414	6.18702e-05
ENSG00000258072.1	AC126177.6	38.9516	-1.64435	6.24431e-05
ENSG00000256902.1	IQSEC3P1	18.8007	-1.19676	6.27128e-05
ENSG00000160097.18	FNDC5	903.474	-1.31412	6.2848e-05
ENSG00000164136.17	IL15	266.697	-1.34809	6.31428e-05
ENSG00000258856.2	AL136520.1	6.85958	-1.51992	6.33807e-05
ENSG00000265091.5	AP001496.2	12.2585	-1.03675	6.38372e-05
ENSG00000177885.15	GRB2	3794.7	-0.468396	6.40475e-05
ENSG00000285934.1	AC091074.1	7.13377	-1.65534	6.41597e-05
ENSG00000260337.3	AC091544.4	59.2854	-1.41035	6.42577e-05
ENSG00000243355.1	AC012123.2	20.4138	-1.79926	6.46911e-05
ENSG00000108691.9	CCL2	496.127	-1.35803	6.48172e-05
ENSG00000054118.15	THRAP3	6040.62	-0.55696	6.487e-05
ENSG00000278740.1	AC005332.7	43.2696	-1.23383	6.53456e-05
ENSG00000272411.1	AC116312.1	5.8467	-1.89468	6.61973e-05
ENSG00000207586.1	MIR135A2	3.35862	-1.87601	6.64073e-05
ENSG00000185610.6	DBX2	5.38155	-1.74444	6.74018e-05
ENSG00000140057.9	AK7	157.517	-1.20094	6.74877e-05
ENSG00000177000.12	MTHFR	1585.78	-0.911219	6.7598e-05
ENSG00000249849.1	AC138819.1	3.68342	-1.75107	6.76228e-05
ENSG00000130363.11	RSPH3	627.928	-0.670737	6.76395e-05
ENSG00000253520.1	AC136628.3	32.9672	-1.64796	6.78093e-05
ENSG00000204677.11	FAM153C	310.379	-1.4985	6.7955e-05
ENSG00000160307.10	S100B	87.1654	-1.65209	6.8039e-05
ENSG00000264617.1	AC233702.4	6.75945	-1.8658	6.86292e-05
ENSG00000272630.1	AL731563.3	178.706	-0.666322	6.94161e-05
ENSG00000171931.12	FBXW10	21.6022	-1.02012	6.96252e-05
ENSG00000235010.1	AL512622.1	32.8087	-1.2747	6.99354e-05
ENSG00000085063.16	CD59	3052.18	-0.648271	7.1155e-05
ENSG00000153930.11	ANKFN1	1071.19	-1.7431	7.13868e-05
ENSG00000283438.1	RF00017	5.20267	-1.44663	7.16994e-05
ENSG00000279187.1	AC027601.5	24.4314	-1.62498	7.19115e-05
ENSG00000269933.1	AL031429.2	28.4336	-1.80641	7.19394e-05
ENSG00000157916.20	RER1	1507.77	-0.639962	7.216e-05
ENSG00000274292.1	AC084018.2	37.6571	-0.937323	7.216e-05
ENSG00000237797.1	MACORIS	4.72617	-1.75064	7.2309e-05
ENSG00000177627.10	C12orf54	5.10665	-1.63602	7.23805e-05
ENSG00000237301.1	AL121992.1	9.57188	-1.46284	7.27986e-05
ENSG00000116183.11	PAPPA2	81.8252	-1.29868	7.29527e-05
ENSG00000229382.1	BX322557.1	3.6419	-1.88644	7.31782e-05
ENSG00000173826.14	KCNH6	176.995	-1.36635	7.32838e-05
ENSG00000237975.6	FLG-AS1	58.7753	-1.73362	7.37023e-05
ENSG00000166351.10	POTED	3.93597	-1.94539	7.3742e-05
ENSG00000235310.1	GXYLT1P6	9.39981	-1.61174	7.38344e-05
ENSG00000224435.2	NF1P6	47.862	-1.75797	7.38344e-05
ENSG00000254049.1	NRG1-IT3	152.717	-1.62853	7.4298e-05
ENSG00000184313.20	MROH7	427.871	-1.19455	7.43003e-05
ENSG00000127249.15	ATP13A4	141.334	-1.02459	7.48653e-05
ENSG00000227268.3	KLLN	69.5803	-0.693344	7.50784e-05
ENSG00000258546.1	CENPUP2	2.42628	-1.89706	7.50954e-05
ENSG00000273540.4	AGBL1	164.24	-1.35441	7.54124e-05
ENSG00000254620.1	AL050327.1	10.5476	-1.09114	7.60094e-05
ENSG00000242049.1	DNAJB8-AS1	30.1917	-1.4932	7.6746e-05
ENSG00000108387.14	2004-09-01	1025.31	-1.04895	7.67466e-05
ENSG00000233894.1	AC105271.1	11.4612	-1.64002	7.73917e-05
ENSG00000189143.9	CLDN4	36.5092	-1.2035	7.73917e-05
ENSG00000179604.10	CDC42EP4	3062.26	-0.93571	7.74035e-05
ENSG00000202261.1	SNORD115-44	2.17093	-1.90803	7.74648e-05
ENSG00000161040.16	FBXL13	239.32	-1.02336	7.7523e-05
ENSG00000173715.16	C11orf80	1350.41	-0.612249	7.77944e-05
ENSG00000224853.2	LINC00393	16.4014	-1.44367	7.77944e-05
ENSG00000214870.8	AC004540.1	428.755	-1.34304	7.78251e-05
ENSG00000259251.2	AC104590.1	5.28958	-1.64634	7.9361e-05
ENSG00000283440.1	LINC01260	30.9119	-1.23562	7.94916e-05
ENSG00000165169.11	DYNLT3	428.026	-1.07445	7.97483e-05
ENSG00000178104.19	PDE4DIP	4008.32	-0.909977	8.00111e-05
ENSG00000259604.5	AC015712.4	17.6791	-1.46863	8.02929e-05
ENSG00000251173.1	UCHL1-AS1	34.5788	-1.22305	8.04124e-05
ENSG00000244480.1	AC005154.2	182.725	-0.66211	8.08146e-05
ENSG00000251458.1	AC139491.4	1.5123	-1.92606	8.08761e-05
ENSG00000238260.1	AL513320.1	26.8765	-1.25213	8.09957e-05
ENSG00000217643.1	PTGES3P2	48.2523	-1.10664	8.09957e-05
ENSG00000202502.1	RNA5SP151	14.2901	-1.2713	8.1126e-05
ENSG00000196970.8	NXF4	25.2943	-1.24839	8.19499e-05
ENSG00000250432.5	FAM242C	47.2265	-1.36985	8.19823e-05
ENSG00000277081.1	RF01971	5.10874	-1.85782	8.26761e-05
ENSG00000229017.6	LINC01277	36.9715	-1.27342	8.32158e-05
ENSG00000065371.17	ROPN1	1.37564	-1.92119	8.36709e-05
ENSG00000257545.5	AC079385.1	66.749	-1.07922	8.38733e-05
ENSG00000228172.5	AL020996.1	39.3035	-0.902274	8.39274e-05
ENSG00000267978.5	MAGEA9B	39.157	-1.86651	8.39274e-05
ENSG00000230092.7	AL669831.4	156.542	-0.912892	8.39686e-05
ENSG00000142606.16	MMEL1	25.2497	-1.8233	8.40208e-05
ENSG00000250286.1	AC021491.2	23.2049	-1.1183	8.41203e-05
ENSG00000236359.1	OR51B8P	8.31097	-1.40868	8.42325e-05
ENSG00000186466.5	AQP7P1	82.436	-1.55163	8.45089e-05
ENSG00000267207.1	AC005884.1	10.5732	-1.83956	8.48286e-05
ENSG00000121851.13	POLR3GL	454.042	-0.555959	8.60289e-05
ENSG00000255041.1	AC103855.3	1.95306	-1.93455	8.6385e-05
ENSG00000106258.15	CYP3A5	764.391	-1.81208	8.66818e-05
ENSG00000170748.6	RBMXL2	2.88091	-1.92678	8.67351e-05
ENSG00000269699.6	ZIM2	1019.71	-1.18571	8.68975e-05
ENSG00000277978.1	AC010542.5	3.09763	-1.70843	8.69168e-05
ENSG00000228944.1	AC004485.1	4.3683	-1.93352	8.70516e-05
ENSG00000175264.8	CHST1	1052.43	-1.34992	8.73156e-05
ENSG00000248576.1	AC023794.2	2.34097	-1.90157	8.73156e-05
ENSG00000167552.14	TUBA1A	42432.3	-0.675567	8.78454e-05
ENSG00000162757.4	C1orf74	296.463	-0.816123	8.78533e-05
ENSG00000131437.15	KIF3A	4460.15	-0.66855	8.79527e-05
ENSG00000234838.3	PPIAP78	1.25364	-1.99289	8.80442e-05
ENSG00000285458.1	AC093827.5	35.369	-1.17928	8.84172e-05
ENSG00000079277.20	MKNK1	858.04	-0.688205	8.85234e-05
ENSG00000182854.8	OR4F15	1.44887	-2.00975	8.86318e-05
ENSG00000065665.21	SEC61A2	1130.8	-0.605366	8.9523e-05
ENSG00000241316.7	SUCLG2-AS1	108.628	-1.17491	8.97262e-05
ENSG00000148136.5	OR13C4	4.18186	-1.92547	9.02064e-05
ENSG00000286263.1	AL391832.4	4.66448	-1.64757	9.03776e-05
ENSG00000258312.1	AC016152.1	2.36357	-1.8902	9.11138e-05
ENSG00000264172.1	PDLIM1P3	51.74	-1.82487	9.14198e-05
ENSG00000235020.4	AL390783.1	1.58779	-1.98557	9.26933e-05
ENSG00000171130.18	ATP6V0E2	1939.4	-0.80702	9.27302e-05
ENSG00000247011.2	AC005920.1	16.6732	-1.42984	9.27302e-05
ENSG00000132471.12	WBP2	3005.01	-0.768441	9.27984e-05
ENSG00000279255.1	Z97653.2	107.803	-1.29292	9.288e-05
ENSG00000186675.6	MAGEE2	126.845	-1.42463	9.35376e-05
ENSG00000142686.8	C1orf216	818.741	-0.62399	9.35942e-05
ENSG00000272661.1	AC021097.1	68.2778	-0.89008	9.37764e-05
ENSG00000230091.6	TMEM254-AS1	59.5922	-0.946477	9.51011e-05
ENSG00000231449.1	AC097359.1	16.2063	-1.24182	9.53864e-05
ENSG00000147570.9	DNAJC5B	19.901	-1.49011	9.60994e-05
ENSG00000255347.1	AC021820.1	2.65598	-1.94942	9.62212e-05
ENSG00000198934.4	MAGEE1	377.594	-0.910907	9.66069e-05
ENSG00000120729.9	MYOT	16.623	-1.85179	9.70421e-05
ENSG00000268949.1	MRPS17P1	3.85135	-1.59293	9.70698e-05
ENSG00000152137.6	HSPB8	128.629	-1.31234	9.71997e-05
ENSG00000263609.1	LINC02002	10.4226	-1.58588	9.92202e-05
ENSG00000170100.13	ZNF778	1523.92	-0.545471	0.000100293
ENSG00000164176.13	EDIL3	1189.23	-1.71184	0.000100655
ENSG00000254308.1	IGLVIV-59	52.9433	-1.76914	0.000100655
ENSG00000175182.15	FAM131A	1199.7	-0.65776	0.000100767
ENSG00000118898.16	PPL	543.047	-1.45962	0.000101252
ENSG00000103021.9	CCDC113	266.712	-1.13452	0.000101252
ENSG00000174871.11	CNIH2	663.201	-0.956068	0.000101432
ENSG00000286022.1	AL121899.2	4.57598	-1.65344	0.000101798
ENSG00000281721.1	LINC01080	2.07388	-1.82205	0.000101847
ENSG00000270031.1	AL020997.3	9.78056	-1.33099	0.000102068
ENSG00000249203.1	LINC02224	1.81246	-1.88983	0.000102156
ENSG00000157379.14	DHRS1	293.542	-0.658881	0.000102238
ENSG00000270115.1	AL513327.3	100.501	-0.662597	0.000102333
ENSG00000185499.16	MUC1	95.0807	-1.1278	0.000102579
ENSG00000271730.1	AL390208.1	10.6297	-1.40296	0.000103156
ENSG00000166452.11	AKIP1	310.382	-0.536747	0.000103565
ENSG00000223776.5	LGALS8-AS1	8.12941	-1.28892	0.000103673
ENSG00000069667.16	RORA	3121.12	-1.0528	0.00010383
ENSG00000159363.18	ATP13A2	1472.41	-1.15316	0.000103841
ENSG00000264598.1	AC003687.1	19.2975	-1.62543	0.000104277
ENSG00000101745.17	ANKRD12	9352.76	-0.896909	0.000104575
ENSG00000248713.1	C4orf54	7.35153	-1.81417	0.000105208
ENSG00000272622.1	AC010735.2	37.0388	-1.63489	0.000105217
ENSG00000236434.2	AL162430.2	3.22417	-1.69268	0.000105598
ENSG00000157259.8	GATAD1	1627.34	-0.510385	0.000106474
ENSG00000256659.1	LINC02368	2.42003	-2.00247	0.000106474
ENSG00000231290.5	APCDD1L-DT	77.8432	-0.881299	0.000106524
ENSG00000180867.11	PDIA3P1	605.355	-0.789588	0.00010654
ENSG00000279050.1	PWAR1	204.529	-1.30538	0.000107455
ENSG00000226380.9	AC016831.1	341.284	-1.08993	0.000108656
ENSG00000132122.12	SPATA6	610.273	-0.955147	0.000108658
ENSG00000285837.1	AC024598.1	52.0553	-1.1639	0.00010907
ENSG00000258647.5	LINC00930	24.0921	-1.48297	0.00010907
ENSG00000253430.1	AC011726.2	50.9175	-1.03773	0.000109116
ENSG00000231870.4	KRT17P3	3.73674	-1.71666	0.000109116
ENSG00000233515.1	LINC01518	469.734	-0.89496	0.000109241
ENSG00000237457.6	LINC01351	16.4896	-1.71358	0.000109341
ENSG00000266505.1	AL354674.1	7.11855	-1.61379	0.000109341
ENSG00000206192.7	ANKRD20A9P	95.644	-1.80669	0.000109758
ENSG00000223735.1	OR51B3P	7.48923	-1.58447	0.000110216
ENSG00000121898.13	CPXM2	159.504	-1.48045	0.000110341
ENSG00000188554.14	NBR1	5156.66	-0.552976	0.000111452
ENSG00000250012.1	AC079848.1	27.594	-1.12333	0.000112665
ENSG00000216560.4	LINC00955	3.24264	-1.87357	0.000114546
ENSG00000183208.12	GDPGP1	209.151	-0.539374	0.000114728
ENSG00000224670.1	AC068135.1	6.51157	-1.45287	0.000115258
ENSG00000285572.1	AL136441.1	4.01316	-1.51288	0.000115312
ENSG00000267475.1	AC008736.2	22.2611	-0.702277	0.000115588
ENSG00000198754.5	OXCT2	23.6811	-1.44112	0.000116738
ENSG00000197558.11	SSPO	492.844	-1.55712	0.000117626
ENSG00000279622.2	AC025280.2	5.2848	-1.9087	0.000118045
ENSG00000131398.13	KCNC3	677.743	-1.35355	0.000118487
ENSG00000237637.1	FRY-AS1	44.1368	-1.08058	0.000118683
ENSG00000284969.1	AL049629.2	501.115	-0.613804	0.000118818
ENSG00000157870.16	PRXL2B	540.085	-0.886393	0.000118897
ENSG00000127603.25	MACF1	31332.2	-0.535025	0.000118978
ENSG00000203801.8	LINC00222	79.9896	-1.18435	0.000119266
ENSG00000259319.1	AF111167.2	27.7347	-1.272	0.000119288
ENSG00000185031.6	SLC2A3P2	76.9989	-0.901549	0.00011931
ENSG00000199712.1	SNORD115-2	2.15106	-1.73852	0.000119397
ENSG00000262980.1	OR52L2P	29.0073	-1.86607	0.000119684
ENSG00000028277.21	POU2F2	4753.25	-0.827275	0.00012029
ENSG00000241756.3	RN7SL83P	6.65858	-1.40266	0.0001205
ENSG00000255158.1	AC131934.1	24.0623	-1.48163	0.000120888
ENSG00000198910.13	L1CAM	11807.8	-0.825021	0.000121291
ENSG00000273492.5	AP000229.1	40.3794	-1.11193	0.000121736
ENSG00000188828.11	GLRA4	8.77131	-1.65237	0.000121882
ENSG00000197380.11	DACT3	534.093	-0.822649	0.000122068
ENSG00000117000.9	RLF	2097.07	-0.727657	0.000122255
ENSG00000224173.1	AC007422.1	1.44902	-1.93973	0.000123924
ENSG00000235296.1	AC145207.1	28.3123	-1.2569	0.000124732
ENSG00000075945.13	KIFAP3	2911.51	-0.880857	0.000124916
ENSG00000167702.12	KIFC2	1921.49	-1.20334	0.00012542
ENSG00000235652.7	AL356599.1	256.166	-0.958053	0.000125673
ENSG00000199453.1	SNORD115-12	5.06221	-1.71094	0.000125673
ENSG00000245729.2	LINC02226	5.87914	-1.52137	0.000125913
ENSG00000248674.1	RBBP4P6	6.52219	-1.46253	0.000126013
ENSG00000275212.2	AC005186.1	100.532	-1.34981	0.00012689
ENSG00000232002.1	LINC01880	3.92477	-1.9642	0.000127018
ENSG00000124209.4	RAB22A	2189.74	-0.653868	0.000127373
ENSG00000273419.1	AC004877.1	97.8584	-1.16707	0.000127701
ENSG00000228570.7	NUTM2E	23.4847	-1.54955	0.000127776
ENSG00000255491.2	AC100858.3	2.61139	-1.79905	0.000128303
ENSG00000125827.9	TMX4	5197.69	-0.654614	0.000128303
ENSG00000267634.1	RPL7L1P5	15.7448	-1.16985	0.000129047
ENSG00000286230.1	AC010327.6	44.8143	-1.05712	0.000129291
ENSG00000231079.7	AC105402.3	9.74642	-1.32354	0.000129374
ENSG00000132832.10	AL139352.1	56.6118	-1.1262	0.000129495
ENSG00000283654.3	LMLN2	1.35668	-1.97798	0.000129968
ENSG00000129473.9	BCL2L2	1343.8	-0.401717	0.000130393
ENSG00000117600.12	PLPPR4	2128.39	-1.20062	0.000131155
ENSG00000092203.14	TOX4	2397.43	-0.355292	0.000131599
ENSG00000231999.6	LRRC8C-DT	83.36	-1.04139	0.000131785
ENSG00000184451.5	CCR10	49.3661	-1.32279	0.000132445
ENSG00000255583.2	AC084357.3	25.2471	-1.42339	0.000132507
ENSG00000116005.12	PCYOX1	1914.88	-0.6575	0.000133628
ENSG00000242650.3	RN7SL292P	2.69155	-1.87115	0.000134631
ENSG00000253974.5	NRG1-IT1	2193.67	-1.4825	0.000136174
ENSG00000241769.7	LINC00893	531.87	-0.561221	0.000136261
ENSG00000163683.12	SMIM14	905.1	-0.700686	0.00013628
ENSG00000279619.1	AC020907.5	13.3151	-1.61783	0.00013628
ENSG00000257162.6	MED15P6	20.3593	-1.65439	0.000137138
ENSG00000161647.18	MPP3	2205.58	-0.789089	0.000138129
ENSG00000124788.18	ATXN1	4135.75	-0.643081	0.000138227
ENSG00000188693.7	CYP51A1-AS1	18.3819	-0.848687	0.00013828
ENSG00000259235.1	AC066612.1	50.5756	-1.14639	0.0001385
ENSG00000271795.1	AC011337.1	117.212	-0.796179	0.000138587
ENSG00000121671.11	CRY2	1324.76	-0.713967	0.000138692
ENSG00000269821.1	KCNQ1OT1	32841.5	-1.04516	0.000138759
ENSG00000234807.6	LINC01135	26.8788	-1.16787	0.000139766
ENSG00000122543.10	OCM	23.4183	-1.3234	0.00013996
ENSG00000089356.18	FXYD3	2.4041	-1.92267	0.000141017
ENSG00000132702.13	HAPLN2	44.7283	-1.35207	0.000141097
ENSG00000250069.1	AC011379.1	65.5177	-0.865936	0.000141365
ENSG00000001629.10	ANKIB1	4284.03	-0.620239	0.000141763
ENSG00000233579.1	KRT8P15	186.003	-0.825213	0.000142522
ENSG00000221866.9	PLXNA4	4733.76	-1.33989	0.000142801
ENSG00000127083.7	OMD	44.6601	-1.6844	0.000142859
ENSG00000188316.14	ENO4	40.4526	-1.08522	0.00014335
ENSG00000263004.1	AC007114.1	29.386	-0.975461	0.000144119
ENSG00000219430.2	MBL3P	6.29464	-1.63	0.000144201
ENSG00000271251.1	AC025946.2	7.40987	-1.54415	0.000144243
ENSG00000158161.16	EYA3	1731.84	-0.46288	0.00014428
ENSG00000225719.2	NMNAT1P2	1.88029	-1.95073	0.00014486
ENSG00000261346.1	AC116348.3	85.5324	-1.16222	0.000145941
ENSG00000162951.11	LRRTM1	184.387	-1.551	0.000146653
ENSG00000260063.1	AL512408.1	44.8549	-0.855188	0.000149145
ENSG00000285082.1	AL160272.2	27.6638	-1.00842	0.000149837
ENSG00000140749.9	IGSF6	353.112	-1.0556	0.000149837
ENSG00000125851.10	PCSK2	338.43	-1.78499	0.000150498
ENSG00000249346.6	LINC01016	1.6925	-1.90975	0.000150732
ENSG00000260448.5	LCMT1-AS1	42.8158	-0.797595	0.000150871
ENSG00000225945.1	AL121574.1	23.5583	-0.994857	0.000151267
ENSG00000168216.12	LMBRD1	1388.13	-0.837257	0.000151315
ENSG00000013561.18	RNF14	1313.58	-0.591432	0.000152545
ENSG00000221843.4	C2orf16	10.9982	-1.69998	0.000152588
ENSG00000272677.1	AC124016.1	54.2527	-0.741679	0.0001535
ENSG00000161542.16	PRPSAP1	2455.12	-0.482389	0.0001535
ENSG00000248791.1	AC010627.1	33.6437	-1.12308	0.000153883
ENSG00000151025.11	GPR158	1672.15	-1.17352	0.000154223
ENSG00000247624.6	CPEB2-DT	95.7366	-1.15343	0.00015443
ENSG00000126952.16	NXF5	11.7841	-1.35673	0.00015486
ENSG00000272491.1	AL109659.2	40.99	-1.10435	0.000154904
ENSG00000149571.12	KIRREL3	276.217	-1.72914	0.000154904
ENSG00000253227.1	AC090192.2	2.06026	-1.93046	0.000155076
ENSG00000162734.12	PEA15	3520.23	-0.674526	0.000155172
ENSG00000116151.14	MORN1	449.936	-0.910097	0.000155192
ENSG00000260958.2	AC023824.3	22.4046	-1.83273	0.000155745
ENSG00000258232.2	AC125611.3	11.4866	-1.44259	0.000155905
ENSG00000158113.13	LRRC43	56.5901	-1.33846	0.000156653
ENSG00000131459.13	GFPT2	304.526	-1.16	0.000156693
ENSG00000137267.6	TUBB2A	2474.01	-0.894847	0.000156825
ENSG00000231754.2	AL512380.1	87.287	-1.42417	0.00015749
ENSG00000136449.14	MYCBPAP	129.737	-1.08755	0.000159015
ENSG00000113361.13	CDH6	1997.93	-1.52569	0.000159074
ENSG00000236681.1	DSTNP5	4.87376	-1.91556	0.00015954
ENSG00000237236.1	AC023141.10	7.78845	-1.4186	0.000160332
ENSG00000174684.7	B4GAT1	732.681	-0.864683	0.00016047
ENSG00000145743.15	FBXL17	1019.43	-0.650791	0.000160594
ENSG00000235500.2	SNX19P2	14.3514	-1.81862	0.000160594
ENSG00000263787.1	SKAP1-AS1	1.98427	-1.93517	0.000160909
ENSG00000267121.5	AC008105.3	424.484	-1.32848	0.000160967
ENSG00000215113.6	CXorf49B	2.94984	-1.87771	0.000160967
ENSG00000271400.1	AL392112.1	2.87108	-1.78347	0.000160967
ENSG00000237423.1	LINC01522	5.43926	-1.74556	0.000161411
ENSG00000118690.13	ARMC2	563.317	-0.717997	0.000161508
ENSG00000108946.14	PRKAR1A	10082.3	-0.681379	0.000161508
ENSG00000285904.1	AC006452.1	71.644	-1.12879	0.000162393
ENSG00000283959.1	AP002851.1	35.0813	-0.818829	0.000162393
ENSG00000175877.4	TMEM270	1.40656	-1.95156	0.000162501
ENSG00000197557.7	TTC30A	354.546	-1.00735	0.000162854
ENSG00000137364.5	TPMT	388.053	-0.746725	0.000163076
ENSG00000271871.1	AC005740.4	49.565	-0.958504	0.000163369
ENSG00000126106.14	TMEM53	97.1326	-0.88415	0.000163598
ENSG00000255545.7	AP004608.1	218.238	-1.13525	0.000163778
ENSG00000110442.12	COMMD9	1056.39	-0.594597	0.000163897
ENSG00000160094.15	ZNF362	1489.71	-0.732794	0.000164512
ENSG00000186577.14	SMIM29	342.863	-0.788218	0.000165198
ENSG00000233891.7	AC007179.2	2.56821	-1.80771	0.000165285
ENSG00000128581.15	IFT22	424.653	-0.802111	0.000165992
ENSG00000235806.1	AF241728.1	4.60174	-1.72253	0.000166249
ENSG00000230116.1	AL445669.1	7.19919	-1.43829	0.000166334
ENSG00000240720.8	LRRD1	104.699	-1.12163	0.000166979
ENSG00000230190.1	AC005518.1	173.217	-1.47566	0.000168058
ENSG00000285744.1	AC083837.1	1855.43	-1.53901	0.000168508
ENSG00000267706.3	AC020922.1	14.1743	-1.56693	0.000168559
ENSG00000225190.11	PLEKHM1	2067.39	-0.730593	0.000168941
ENSG00000112320.12	SOBP	1519.8	-0.707928	0.000169218
ENSG00000133872.13	SARAF	7183.09	-0.689633	0.000170371
ENSG00000265263.1	AC124066.1	25.1437	-1.09602	0.000170935
ENSG00000253368.4	TRNP1	101.185	-1.1136	0.000171224
ENSG00000279262.1	AC010335.2	2.33607	-1.801	0.000171765
ENSG00000144152.13	FBLN7	358.715	-1.22018	0.000172426
ENSG00000272444.1	AL118558.4	10.161	-1.07101	0.000172935
ENSG00000245768.6	AC092378.1	7.42246	-1.36117	0.000173984
ENSG00000142784.16	WDTC1	1446.35	-0.669997	0.000174074
ENSG00000072682.18	P4HA2	599.314	-0.778536	0.000174752
ENSG00000257327.1	AC012555.1	2.28294	-1.91433	0.000175229
ENSG00000280186.1	AL359258.3	19.7458	-1.02296	0.000175249
ENSG00000285219.1	AL591485.1	730.519	-1.01364	0.000175312
ENSG00000174600.14	CMKLR1	537.969	-1.08035	0.000175536
ENSG00000180354.16	MTURN	7506.18	-0.826513	0.000176427
ENSG00000271366.1	AC002128.2	1.63155	-1.87197	0.000176647
ENSG00000088538.13	DOCK3	1708.09	-1.56032	0.000178094
ENSG00000160050.14	CCDC28B	215.059	-0.849015	0.000178299
ENSG00000260581.1	AC011374.1	3.95701	-1.72533	0.000179604
ENSG00000237055.1	MTCO1P48	4.22856	-1.71315	0.000180854
ENSG00000272849.1	AC084018.1	9.02577	-1.20687	0.000180854
ENSG00000265342.1	AC011933.3	21.8514	-1.00817	0.000181456
ENSG00000117616.18	RSRP1	1489.77	-0.747044	0.000181711
ENSG00000233646.1	OR52T1P	17.6679	-1.70334	0.000183321
ENSG00000162526.7	TSSK3	66.7322	-0.704653	0.000186506
ENSG00000235077.1	AC073842.1	12.2273	-1.03551	0.00018728
ENSG00000134313.15	KIDINS220	17108.4	-0.662847	0.000187809
ENSG00000237899.1	AL031289.1	18.7555	-0.921007	0.000187875
ENSG00000277363.5	SRCIN1	3762.21	-0.945486	0.000187921
ENSG00000261332.1	AC116348.2	122.588	-1.02848	0.000188287
ENSG00000084734.9	GCKR	30.9567	-1.40836	0.000188926
ENSG00000277310.1	AC090246.1	5.20674	-1.24947	0.000188926
ENSG00000232453.6	AC105277.1	4.63684	-1.58549	0.000189477
ENSG00000067369.13	TP53BP1	12554.9	-0.506754	0.000189847
ENSG00000271792.1	AC008667.4	3.70582	-1.68425	0.000190965
ENSG00000170426.2	SDR9C7	10.5354	-1.25107	0.000190965
ENSG00000108878.5	CACNG1	14.2219	-1.58642	0.000191737
ENSG00000145685.14	LHFPL2	2136.61	-1.02871	0.000192061
ENSG00000223191.1	RNU6-293P	5.41679	-1.52089	0.000192061
ENSG00000135447.17	PPP1R1A	148.081	-1.80775	0.000192118
ENSG00000122557.10	HERPUD2	1292.82	-0.440776	0.000194121
ENSG00000188199.10	NUTM2B	39.4216	-1.23905	0.000194373
ENSG00000109756.9	RAPGEF2	6076.56	-0.640331	0.000195182
ENSG00000129625.13	REEP5	2078.89	-0.733516	0.00019539
ENSG00000225208.1	AL133387.1	22.282	-1.32674	0.000195798
ENSG00000169902.15	TPST1	1033.42	-0.606415	0.00019622
ENSG00000228334.1	AC024028.1	7.56869	-1.87642	0.000196582
ENSG00000225511.7	LINC00475	38.7707	-1.16821	0.000196618
ENSG00000036828.16	CASR	7.08729	-1.6906	0.000197006
ENSG00000116237.16	ICMT	1229.56	-0.549726	0.000197189
ENSG00000272588.1	AC139887.4	50.2818	-1.05024	0.000197685
ENSG00000270000.1	AC005479.2	6.97838	-1.39177	0.000198288
ENSG00000263531.1	AC130324.1	31.2312	-0.880153	0.000198646
ENSG00000174132.9	FAM174A	208.362	-0.855239	0.00019886
ENSG00000177640.15	CASC2	234.298	-1.13189	0.000199647
ENSG00000114573.10	ATP6V1A	3498.2	-0.739657	0.000200328
ENSG00000204022.9	LIPJ	46.6604	-1.56181	0.000200691
ENSG00000231312.6	MAP4K3-DT	334.45	-0.662236	0.000201443
ENSG00000233665.8	AC060234.2	11.3596	-1.29531	0.000201496
ENSG00000269387.1	AL365205.3	4.7057	-1.40522	0.000202694
ENSG00000126067.12	PSMB2	1881.34	-0.444352	0.000203099
ENSG00000225880.5	LINC00115	161.1	-0.740647	0.000203992
ENSG00000216817.1	R3HDM2P2	20.3507	-1.42334	0.000204778
ENSG00000253793.1	AC008066.1	20.2413	-1.21889	0.000204788
ENSG00000164010.15	ERMAP	304.394	-0.740496	0.000205633
ENSG00000211451.12	GNRHR2	32.1948	-0.768099	0.000205888
ENSG00000231882.1	F10-AS1	1.98804	-1.73928	0.000205905
ENSG00000285567.1	AC074051.5	4.95801	-1.44776	0.000205967
ENSG00000123066.8	MED13L	11443.6	-0.546499	0.000206359
ENSG00000212428.1	RF00105	15.717	-1.7294	0.000206359
ENSG00000266369.1	AC090774.2	1.47306	-1.88407	0.000206359
ENSG00000138311.17	ZNF365	207.086	-1.19052	0.000206629
ENSG00000075035.10	WSCD2	120.936	-1.69526	0.000206997
ENSG00000264101.1	MIR4689	4.74854	-1.49871	0.000207047
ENSG00000207417.1	RF00019	87.7833	-1.04662	0.000207863
ENSG00000182718.16	ANXA2	2826.3	-1.02865	0.000208076
ENSG00000264491.1	AC005544.1	6.60764	-1.31811	0.000208165
ENSG00000259448.2	LINC02352	106.531	-0.791705	0.000211083
ENSG00000236963.6	LINC01141	7.60585	-1.29946	0.000211478
ENSG00000133226.17	SRRM1	4733.65	-0.500692	0.000211688
ENSG00000272905.1	AC018648.1	36.0473	-1.01964	0.00021527
ENSG00000099849.15	RASSF7	124.765	-1.47082	0.000216207
ENSG00000272361.2	AC005014.2	23.5485	-1.16427	0.000217649
ENSG00000186847.6	KRT14	1.98905	-1.96369	0.00021771
ENSG00000112981.5	NME5	79.6675	-1.20653	0.000218757
ENSG00000203446.2	AC004988.1	4.38435	-1.67339	0.00022017
ENSG00000280989.2	LINC00581	13.4928	-1.74468	0.000220689
ENSG00000203593.3	AC005342.1	7.16683	-1.27364	0.000220689
ENSG00000278654.1	AC007450.4	26.786	-1.42504	0.000220807
ENSG00000255355.1	AP000640.2	6.96315	-1.15938	0.00022263
ENSG00000273639.6	AL512310.11	7.58598	-1.81103	0.00022263
ENSG00000183111.12	ARHGEF37	341.503	-0.863503	0.000222806
ENSG00000219253.1	RPS6P7	1.56374	-1.83811	0.000223184
ENSG00000164542.12	KIAA0895	719.654	-0.755678	0.000225169
ENSG00000116350.17	SRSF4	3477.07	-0.421414	0.000225872
ENSG00000286256.1	AC084871.4	2.54508	-1.61637	0.000225949
ENSG00000283839.1	AC096667.1	36.6878	-1.2906	0.000226956
ENSG00000078295.16	ADCY2	493.142	-1.79319	0.000226968
ENSG00000264734.1	AC069061.2	641.106	-1.72776	0.000228216
ENSG00000214694.11	ARHGEF33	181.674	-0.881214	0.000228245
ENSG00000219222.1	RPL12P47	3.87391	-1.51877	0.00022987
ENSG00000235271.5	Z97353.2	13.7253	-1.11289	0.00022987
ENSG00000165457.14	FOLR2	138.907	-1.16901	0.000230492
ENSG00000229569.1	AL356753.1	12.9118	-1.33975	0.000231262
ENSG00000126950.8	TMEM35A	957.163	-0.982564	0.000232035
ENSG00000227038.3	GTF2IP7	5.14014	-1.36334	0.000232346
ENSG00000229278.2	AL133353.1	22.8725	-0.910723	0.000232346
ENSG00000258035.1	AC123567.2	3.08771	-1.80336	0.000232722
ENSG00000174469.22	CNTNAP2	14720.4	-1.19666	0.000233136
ENSG00000200949.1	SNORD115-32	5.28906	-1.66661	0.000233136
ENSG00000272944.1	AC079834.2	4.77688	-1.59771	0.000233567
ENSG00000171819.5	ANGPTL7	19.2004	-1.80516	0.000233577
ENSG00000213614.9	HEXA	2453.1	-0.286239	0.000233635
ENSG00000260650.1	AC010542.1	7.8709	-1.27098	0.000234282
ENSG00000250218.1	ALDH1L1-AS1	5.50949	-1.58291	0.000234508
ENSG00000256278.1	AC048382.1	4.11625	-1.36239	0.000235207
ENSG00000257557.2	PPP1R12A-AS1	108.325	-0.736584	0.000235899
ENSG00000275231.1	RF01965	13.1632	-1.76709	0.000236155
ENSG00000250320.5	AC113383.1	48.3903	-1.66311	0.000236515
ENSG00000272568.5	AC005162.3	472.527	-1.25995	0.000237231
ENSG00000260972.1	Z98259.1	6.16201	-2.12003	0.000240193
ENSG00000223628.2	AC023449.1	3.30738	-1.59437	0.000240464
ENSG00000135838.13	NPL	570.544	-0.822532	0.000240647
ENSG00000092929.11	UNC13D	971.939	-1.33579	0.000240857
ENSG00000185345.21	PRKN	365.637	-1.01538	0.000241686
ENSG00000227676.3	LINC01068	30.5107	-1.15091	0.000243301
ENSG00000213078.3	AL390955.1	4.17675	-1.73557	0.00024412
ENSG00000278535.5	DHRS11	484.895	-0.706292	0.000244655
ENSG00000183313.4	OR52L1	24.8076	-1.78914	0.000244669
ENSG00000259943.1	AL050341.2	192.599	-0.623961	0.000246956
ENSG00000262158.1	MTCO3P24	10.8301	-1.51665	0.000246956
ENSG00000263612.1	AF186192.3	24.5928	-1.49103	0.000246997
ENSG00000279317.2	AC006994.2	25.6882	-1.18708	0.000247071
ENSG00000132821.12	VSTM2L	699.816	-1.32441	0.000247116
ENSG00000265262.1	TRMT112P3	45.9687	-1.28321	0.000248126
ENSG00000143001.5	TMEM61	1.77325	-1.89155	0.000248864
ENSG00000204929.12	AC007389.1	46.5184	-1.01091	0.000250709
ENSG00000117751.18	PPP1R8	921.077	-0.440652	0.000252248
ENSG00000236256.9	DIAPH2-AS1	1.79124	-1.74932	0.000252595
ENSG00000173258.12	ZNF483	2715.23	-0.912811	0.00025307
ENSG00000272808.4	AC015712.6	273.219	-1.26644	0.000253787
ENSG00000166333.13	ILK	1995.35	-0.602912	0.000254014
ENSG00000075790.10	BCAP29	1459.93	-0.948331	0.000255484
ENSG00000234107.1	TPT1P1	7.6733	-1.73647	0.000255821
ENSG00000255160.5	AC009652.1	9.5751	-1.37758	0.000256556
ENSG00000269737.2	AL691432.1	4.70147	-1.38753	0.00025686
ENSG00000269997.1	AC068790.3	261.371	-0.848405	0.000258262
ENSG00000273942.1	RF01963	18.0375	-1.78201	0.000258779
ENSG00000286237.1	ARMCX5-GPRASP2	984.058	-0.565563	0.000258875
ENSG00000284602.1	AL031432.4	186.89	-0.493513	0.000258933
ENSG00000176809.10	LRRC37A3	1909.97	-0.65453	0.000258933
ENSG00000250482.3	DUX4L51	23.2941	-1.56788	0.000259355
ENSG00000267714.1	AC008738.4	4.3093	-1.61299	0.000259956
ENSG00000254685.6	FPGT	285.479	-0.918902	0.000260588
ENSG00000018236.15	CNTN1	15084.2	-1.49908	0.000262887
ENSG00000132932.17	ATP8A2	1833.61	-1.31696	0.000263619
ENSG00000256116.1	AP001453.1	51.1655	-0.957328	0.000265182
ENSG00000235994.4	HGC6.3	40.6268	-1.56854	0.000265335
ENSG00000188909.4	BSX	3.1944	-1.89608	0.000265474
ENSG00000175518.6	UBQLNL	37.9112	-1.59867	0.000265667
ENSG00000276649.1	AL117335.1	65.9118	-1.1577	0.000265779
ENSG00000082014.16	SMARCD3	1262.42	-0.93584	0.000265954
ENSG00000264634.1	AC100844.1	1.15738	-1.85706	0.000268042
ENSG00000285790.1	AC021517.2	5.83314	-1.4855	0.000268125
ENSG00000138175.9	ARL3	1012.9	-0.624811	0.000269025
ENSG00000200597.1	RNU1-87P	66.2245	-0.914604	0.000270024
ENSG00000261609.6	GAN	2353.76	-0.471379	0.000270264
ENSG00000198793.12	MTOR	4190.68	-0.60076	0.000270266
ENSG00000201143.1	SNORD115-42	8.4928	-1.7083	0.00027075
ENSG00000181016.9	LSMEM1	189.85	-0.886197	0.000270799
ENSG00000260661.1	AC116903.2	2.51945	-1.79166	0.000270961
ENSG00000261839.1	AL358933.1	62.1861	-0.844301	0.000271396
ENSG00000264083.1	AC005899.1	106.636	-1.21594	0.000271545
ENSG00000227016.3	AL583808.2	7.83271	-1.50165	0.000271829
ENSG00000165861.14	ZFYVE1	989.335	-0.503787	0.000272012
ENSG00000267348.2	GEMIN7-AS1	51.3169	-0.767003	0.000273403
ENSG00000276476.2	AL136962.1	27.3057	-1.62786	0.00027427
ENSG00000134644.15	PUM1	6345.95	-0.324272	0.000274335
ENSG00000202373.1	SNORD115-43	3.37878	-1.75152	0.000274335
ENSG00000091128.13	LAMB4	89.9448	-1.10276	0.000275109
ENSG00000253126.1	IGLVI-56	51.8416	-1.76981	0.000275472
ENSG00000231515.1	AC006003.1	72.3593	-0.917197	0.000275552
ENSG00000264164.1	AC090616.2	14.3864	-1.29862	0.000275552
ENSG00000132670.20	PTPRA	4085.02	-0.415739	0.000275552
ENSG00000171401.15	KRT13	3.7672	-1.76699	0.00027615
ENSG00000245060.7	LINC00847	414.089	-0.583241	0.000276925
ENSG00000267009.6	AC007780.1	1556.48	-0.621196	0.000277629
ENSG00000166167.18	BTRC	2184.31	-0.548313	0.000278244
ENSG00000182220.14	ATP6AP2	1631.51	-0.701117	0.000279586
ENSG00000279980.1	AC018946.2	18.2455	-1.05275	0.000280171
ENSG00000257613.1	LINC01481	143.232	-1.1011	0.000280185
ENSG00000264672.5	SEPT4-AS1	52.1758	-0.928188	0.000280918
ENSG00000143878.9	RHOB	1722.29	-0.609345	0.000282675
ENSG00000286209.1	AC005252.4	3.28406	-1.78046	0.000282877
ENSG00000231437.3	LINC01750	2.803	-1.70158	0.000282972
ENSG00000197702.13	PARVA	4827.17	-1.20979	0.000284116
ENSG00000129226.14	CD68	819.192	-0.915062	0.000284163
ENSG00000132692.19	BCAN	13.1524	-1.39786	0.000284858
ENSG00000225827.1	SFTPA3P	2.21713	-1.74988	0.000285405
ENSG00000127955.17	GNAI1	2127.4	-0.833992	0.000286988
ENSG00000241111.1	AC092040.1	15.4716	-1.68965	0.000288331
ENSG00000271981.1	AL158211.2	9.30987	-1.66953	0.000289348
ENSG00000115255.11	REEP6	84.1426	-1.46907	0.000289888
ENSG00000184743.12	ATL3	1245.77	-0.831333	0.000290258
ENSG00000258855.1	OR11J2P	47.4087	-1.86279	0.00029063
ENSG00000274748.1	AC233702.9	1.68058	-1.87617	0.000291289
ENSG00000142655.13	PEX14	471.867	-0.716782	0.000291292
ENSG00000153060.7	TEKT5	16.0508	-1.4318	0.000291529
ENSG00000277855.1	AC097634.3	2.81623	-1.535	0.000291616
ENSG00000260135.6	MMP2-AS1	32.445	-1.57716	0.000295503
ENSG00000254942.1	AL355310.3	4.12579	-1.41065	0.000295822
ENSG00000240024.5	LINC00888	404.742	-0.599308	0.000296997
ENSG00000267480.1	AP001542.3	18.7841	-1.72349	0.000296997
ENSG00000186150.4	UBL4B	24.7318	-1.49852	0.000298336
ENSG00000196188.11	CTSE	19.9564	-1.75223	0.000299773
[truncated: 4,617 more rows]

## Sheet: MNA circs up
ensembl ID	gene_name	baseMean	padj	n_circs	log2FoldChange	host_gene_baseMean
ENSG00000151779.13	NBAS	232.064	4.93782e-09	14	3.18713	27505.3
ENSG00000079785.15	DDX1	29.6749	1.70484e-06	3	3.1329	66728.2
ENSG00000164099.3	PRSS12	3.51245	8.03232e-05	1	2.70133	3263.36
ENSG00000203930.11	LINC00632	1499.09	0.000307288	1	1.72187	21293.6
ENSG00000109674.4	NEIL3	40.0752	0.00124395	2	1.38114	496.188
ENSG00000035499.13	DEPDC1B	5.43229	0.00258831	1	1.81374	597.267
ENSG00000137571.11	SLCO5A1	10.2539	0.00375692	2	1.58595	938.475
ENSG00000184347.14	SLIT3	6.46322	0.00425238	2	1.63447	13789.8
ENSG00000134057.15	CCNB1	18.2538	0.00427216	1	1.08074	1173.99
ENSG00000198162.12	MAN1A2	875.273	0.00537419	7	0.875328	5536.48
ENSG00000008277.14	ADAM22	19.1074	0.00822038	1	1.11254	7670.61
ENSG00000112159.12	MDN1	12.6834	0.01193	2	1.03878	12000
ENSG00000180530.11	NRIP1	6.88522	0.0142418	1	1.23521	2382.64
ENSG00000237187.8	NR2F1-AS1	1.97246	0.0163815	1	1.6466	408.201
ENSG00000107890.16	ANKRD26	7.04039	0.0239815	2	1.08018	2876.97
ENSG00000163808.17	KIF15	4.21512	0.0270052	1	1.12132	1825.31
ENSG00000100473.17	COCH	7.29278	0.0275099	1	1.13854	1337.11
ENSG00000166037.11	CEP57	4.55845	0.027603	2	1.27079	2447.04
ENSG00000152990.14	ADGRA3	1.79763	0.029937	1	1.63733	3473.38
ENSG00000147862.17	NFIB	10.4143	0.0338299	2	1.10986	7192.61
ENSG00000198604.11	BAZ1A	4.49482	0.0361192	3	1.14394	2813.77
ENSG00000165480.16	SKA3	38.3186	0.0401206	4	0.92592	767.273
ENSG00000139132.14	FGD4	8.81954	0.044335	2	1.00894	1410.4
ENSG00000213066.13	FGFR1OP	1.20088	0.0470793	1	1.35158	1342.51
ENSG00000173209.23	AHSA2P	2.59222	0.0471875	1	1.16694	3133.79

## Sheet: MNA circs down
ensembl ID	gene_name	baseMean	padj	n_circs	log2FoldChange	host_gene_baseMean
ENSG00000216937.13	CCDC7	91.3149	2.64069e-09	13	-2.47604	1024.82
ENSG00000258590.5	NBEAP1	40.4876	1.01626e-07	2	-2.72971	621.945
ENSG00000165646.13	SLC18A2	3.08984	5.3348e-07	1	-3.2445	2644.36
ENSG00000133318.13	RTN3	4.49144	1.48168e-06	2	-3.00764	9847.88
ENSG00000135541.21	AHI1	9.96798	1.55314e-06	4	-2.35668	5175.14
ENSG00000108018.15	SORCS1	4.27256	7.72146e-06	1	-2.96265	4517.52
ENSG00000160094.15	ZNF362	26.2361	8.58e-06	4	-1.64609	1489.71
ENSG00000162819.12	BROX	4.23886	1.16958e-05	2	-2.34954	1403.35
ENSG00000158445.10	KCNB1	3.79179	1.41148e-05	1	-2.55528	4436.43
ENSG00000162631.18	NTNG1	7.05816	1.48334e-05	1	-2.74922	1589.87
ENSG00000169891.18	REPS2	5.00666	1.5934e-05	2	-2.37896	463.466
ENSG00000123066.8	MED13L	41.6702	2.23921e-05	4	-1.4179	11443.6
ENSG00000205189.12	ZBTB10	9.76018	2.23921e-05	2	-2.15776	3936.76
ENSG00000165832.6	TRUB1	8.26611	2.82675e-05	2	-2.03589	640.475
ENSG00000168172.9	HOOK3	39.8899	3.65044e-05	8	-1.49376	4941.15
ENSG00000144406.18	UNC80	3.67472	3.70478e-05	2	-2.44792	11444.2
ENSG00000054523.17	KIF1B	7.38796	4.89417e-05	3	-2.04684	16828.6
ENSG00000008018.9	PSMB1	33.2178	6.67753e-05	2	-1.51888	1716.26
ENSG00000102181.21	CD99L2	4.60328	8.21265e-05	1	-2.10724	1466.64
ENSG00000186472.20	PCLO	40.8708	0.000104549	6	-1.84346	20713.2
ENSG00000196367.13	TRRAP	2.50609	0.00011608	1	-2.71676	12685
ENSG00000198919.13	DZIP3	6.83184	0.000117762	2	-1.95794	3244.83
ENSG00000105926.15	MPP6	287.201	0.000123876	13	-1.6728	6474.16
ENSG00000110076.18	NRXN2	3.94827	0.000123876	1	-2.63246	5090.85
ENSG00000112139.16	MDGA1	2.22071	0.000123876	1	-2.66411	2906.23
ENSG00000070831.16	CDC42	3.89087	0.000130621	1	-2.3153	5089.97
ENSG00000033627.16	ATP6V0A1	60.5865	0.000168848	2	-1.61104	10828.2
ENSG00000053524.12	MCF2L2	10.4078	0.000168848	2	-1.95577	2277.69
ENSG00000148948.8	LRRC4C	6.86631	0.000168848	1	-2.4111	953.117
ENSG00000239486.1	AC091390.3	3.52684	0.000175962	1	-2.3084	77.6917
ENSG00000080802.18	CNOT4	5.64058	0.000189396	2	-2.10353	3340.45
ENSG00000145332.14	KLHL8	27.5683	0.000197542	3	-1.58874	1635.71
ENSG00000143393.16	PI4KB	2.17069	0.000204286	1	-2.41563	2142.09
ENSG00000182901.16	RGS7	8.3234	0.000238417	4	-2.14075	1607.36
ENSG00000183023.18	SLC8A1	175.539	0.000291076	5	-1.45822	7471.4
ENSG00000143797.12	MBOAT2	31.5038	0.000307288	5	-1.56993	3619.65
ENSG00000109654.15	TRIM2	7.99447	0.000356505	4	-1.99875	8399.41
ENSG00000112584.13	FAM120B	5.6212	0.000357404	2	-1.79103	3240.64
ENSG00000135525.18	MAP7	37.1018	0.000357404	3	-1.9604	2757.59
ENSG00000127483.18	HP1BP3	46.9735	0.000362464	10	-1.2994	6324.4
ENSG00000142599.18	RERE	134.832	0.000362464	15	-1.23627	7500.8
ENSG00000141376.22	BCAS3	7.49835	0.000390869	3	-2.01178	3343.38
ENSG00000146555.19	SDK1	7.91079	0.000415162	2	-1.95712	4195.16
ENSG00000069248.12	NUP133	7.94679	0.000436874	3	-2.15018	2893.91
ENSG00000116675.16	DNAJC6	28.8071	0.000456058	1	-1.48931	3609.52
ENSG00000164548.11	TRA2A	6.64623	0.00046783	2	-1.92814	5108
ENSG00000102908.21	NFAT5	4.44921	0.000506314	1	-2.0791	9027.98
ENSG00000156475.18	PPP2R2B	2.33451	0.000515271	1	-2.49682	2647.63
ENSG00000048405.10	ZNF800	108.755	0.000520305	2	-1.47507	2518.82
ENSG00000102781.14	KATNAL1	9.07039	0.000551433	3	-1.80437	2708.95
ENSG00000168916.15	ZNF608	29.3485	0.000566858	5	-1.69093	5079.59
ENSG00000170390.16	DCLK2	7.93402	0.000566858	1	-1.72315	2552.7
ENSG00000179915.23	NRXN1	16.0032	0.000570384	4	-1.7606	6987.17
ENSG00000179912.20	R3HDM2	2.28575	0.000613927	1	-2.43032	3176.24
ENSG00000148481.14	MINDY3	47.9527	0.000696082	6	-1.42901	1838.14
ENSG00000157445.15	CACNA2D3	7.9583	0.000763632	4	-2.08618	5371.8
ENSG00000110031.12	LPXN	1.94613	0.000763819	1	-2.36471	472.491
ENSG00000146463.11	ZMYM4	79.521	0.000800543	9	-1.1515	5583.89
ENSG00000168216.12	LMBRD1	7.13866	0.000800543	1	-1.89541	1388.13
ENSG00000094975.14	SUCO	21.3731	0.00081889	6	-1.35036	2542.57
ENSG00000166446.15	CDYL2	8.16678	0.00082238	1	-1.47083	770.844
ENSG00000101745.17	ANKRD12	282.094	0.000870296	12	-1.09239	9352.76
ENSG00000187772.8	LIN28B	2.06534	0.000870296	1	-2.37359	1487.77
ENSG00000174197.16	MGA	95.4587	0.000871481	7	-1.03208	11005
ENSG00000163596.16	ICA1L	2.71225	0.000915989	2	-2.17616	2083.01
ENSG00000121774.18	KHDRBS1	9.20603	0.000923226	5	-1.83375	5682.21
ENSG00000179387.10	ELMOD2	4.73462	0.000923226	1	-2.08432	1829.52
ENSG00000139370.12	SLC15A4	5.10692	0.000992712	2	-2.05494	949.648
ENSG00000169193.12	CCDC126	32.1103	0.000992712	1	-1.45025	345.79
ENSG00000196821.10	C6orf106	3.77927	0.000992712	2	-2.14112	2013.64
ENSG00000092964.18	DPYSL2	8.49606	0.00113814	1	-1.62379	23229.9
ENSG00000110422.12	HIPK3	150.234	0.00113814	1	-1.31447	3460.99
ENSG00000110693.17	SOX6	3.78769	0.00115079	2	-2.35081	1735.72
ENSG00000146966.13	DENND2A	2.05352	0.0012329	1	-2.33647	2246.85
ENSG00000204406.13	MBD5	2.18715	0.00127758	1	-2.34082	5682.97
ENSG00000090686.15	USP48	6.3246	0.0012854	3	-1.6159	3375.45
ENSG00000155256.17	ZFYVE27	2.1842	0.0012854	1	-2.18943	1503.24
ENSG00000077264.15	PAK3	61.9512	0.00130575	7	-1.34902	5584.59
ENSG00000157107.14	FCHO2	30.5383	0.00130575	4	-1.20741	1389.4
ENSG00000048707.15	VPS13D	6.32267	0.0014271	1	-1.63032	6957.68
ENSG00000107105.15	ELAVL2	19.8225	0.0014271	3	-1.68328	5455.06
ENSG00000082805.20	ERC1	64.132	0.00143055	10	-1.31777	7832.93
ENSG00000158321.16	AUTS2	51.9674	0.00145707	4	-1.29007	15222.8
ENSG00000173681.16	BCLAF3	11.3848	0.00153924	2	-1.35997	1645.75
ENSG00000100225.18	FBXO7	35.2019	0.00155663	4	-1.38405	3005.96
ENSG00000164741.15	DLC1	21.3405	0.00159372	2	-2.10503	10465.2
ENSG00000177150.13	FAM210A	3.94824	0.00159986	1	-1.8438	513.155
ENSG00000143951.16	WDPCP	3.65792	0.00184287	3	-1.84756	1086.01
ENSG00000221923.9	ZNF880	2.77505	0.00186822	1	-1.88747	1504.49
ENSG00000117713.20	ARID1A	47.152	0.00190301	1	-1.44542	10190.1
ENSG00000198740.8	ZNF652	14.0031	0.00190301	2	-1.54149	5670.9
ENSG00000204842.16	ATXN2	129.423	0.00190301	15	-1.08389	6368
ENSG00000122507.20	BBS9	42.9413	0.00217465	6	-1.0611	1473.6
ENSG00000151743.11	AMN1	1.7982	0.00217465	1	-2.11249	622.734
ENSG00000152763.17	WDR78	29.9784	0.00217465	2	-1.35315	312.312
ENSG00000029534.20	ANK1	4.45587	0.00218317	2	-2.09211	1644.6
ENSG00000127328.21	RAB3IP	11.066	0.00218317	2	-1.29787	1465.79
ENSG00000225830.13	ERCC6	3.71859	0.00242871	2	-1.81788	2982.17
ENSG00000182400.15	TRAPPC6B	6.05591	0.00269164	3	-1.63097	1527.81
ENSG00000173258.12	ZNF483	8.66767	0.00269812	2	-1.70246	2715.23
ENSG00000173821.19	AC124319.1	2.62845	0.00282669	2	-1.95261	13129
ENSG00000104388.15	RAB2A	15.4113	0.00283327	2	-1.2787	2169.8
ENSG00000136478.7	TEX2	5.21163	0.00283327	2	-1.70842	3572.63
ENSG00000171735.19	CAMTA1	2.8278	0.00283327	1	-1.85974	5183.62
ENSG00000087258.15	GNAO1	14.4758	0.00286757	1	-1.7445	6985.3
ENSG00000177707.11	NECTIN3	12.9761	0.00286757	3	-1.57579	1054.69
ENSG00000130338.13	TULP4	89.2154	0.00289286	4	-1.03514	11111.2
ENSG00000198399.14	ITSN2	3.5054	0.00290513	2	-1.79474	3081.57
ENSG00000157168.19	NRG1	25.4997	0.00295472	3	-1.90115	2920.09
ENSG00000172845.15	SP3	4.40813	0.00295472	1	-1.77275	4437.02
ENSG00000108840.15	HDAC5	1.5957	0.00295988	1	-2.15199	3882.32
ENSG00000152520.14	PAN3	19.8488	0.00313216	4	-1.13581	2772.51
ENSG00000157764.13	BRAF	22.9702	0.00313216	7	-1.158	7560.32
ENSG00000010810.17	FYN	1.16328	0.00315199	1	-2.16088	6051.09
ENSG00000022840.16	RNF10	3.41538	0.00315199	1	-1.8815	3649.25
ENSG00000090273.14	NUDC	15.5043	0.00315199	2	-1.37451	1663.21
ENSG00000154479.13	CCDC173	1.41912	0.00317854	1	-2.20012	51.3344
ENSG00000089234.16	BRAP	3.72123	0.00321014	2	-1.76982	1402.3
ENSG00000169902.15	TPST1	20.3693	0.0032293	4	-1.10904	1033.42
ENSG00000078369.18	GNB1	18.0003	0.00323601	5	-1.202	9909.19
ENSG00000105983.21	LMBR1	17.5546	0.00329198	3	-1.27568	2988.27
ENSG00000169764.15	UGP2	8.27331	0.00339042	2	-1.31851	1499.75
ENSG00000062716.13	VMP1	63.0367	0.00340255	4	-1.10133	4622.07
ENSG00000180998.12	GPR137C	2.43782	0.00349519	1	-1.95591	1891.47
ENSG00000162441.12	LZIC	11.995	0.00355814	2	-1.33785	1382.73
ENSG00000059758.8	CDK17	6.51721	0.00356744	2	-1.5963	2018.48
ENSG00000148408.13	CACNA1B	2.54201	0.00362387	1	-2.17648	6977.77
ENSG00000143190.23	POU2F1	3.95941	0.00364536	1	-1.70075	5186.03
ENSG00000164715.6	LMTK2	12.9416	0.00364536	1	-1.23163	3156.41
ENSG00000285053.1	TBCE	4.52869	0.00364536	2	-1.60836	1217.57
ENSG00000068724.16	TTC7A	1.24775	0.00365212	1	-2.12872	1016
ENSG00000112320.12	SOBP	19.3515	0.00372666	2	-1.38991	1519.8
ENSG00000182022.18	CHST15	4.10872	0.00375692	1	-1.72332	1635.23
ENSG00000270604.5	HCG17	1.33383	0.00375692	1	-2.08673	100.158
ENSG00000065526.11	SPEN	4.77001	0.00379941	2	-1.79711	10589.5
ENSG00000089682.16	RBM41	2.96107	0.00379941	1	-2.07538	1736.05
ENSG00000116514.16	RNF19B	4.2519	0.00379941	1	-1.78064	583.297
ENSG00000139687.15	RB1	1.48254	0.00379941	1	-2.13821	2137.09
ENSG00000141198.16	TOM1L1	4.57796	0.00379941	2	-1.77686	1166.38
ENSG00000142687.18	KIAA0319L	9.722	0.00379941	3	-1.40885	2742.47
ENSG00000155903.11	RASA2	6.22563	0.00379941	2	-1.52678	1768.25
ENSG00000161040.16	FBXL13	9.76507	0.00379941	2	-1.71547	239.32
ENSG00000196693.15	ZNF33B	2.36242	0.00379941	1	-2.00362	5397.05
ENSG00000197302.10	ZNF720	29.5824	0.00379941	1	-1.26548	1190.43
ENSG00000067369.13	TP53BP1	4.10706	0.00380885	3	-1.72681	12554.9
ENSG00000122557.10	HERPUD2	17.7684	0.00380885	1	-1.20057	1292.82
ENSG00000230092.7	AL669831.4	21.826	0.00388995	1	-1.40994	156.542
ENSG00000134644.15	PUM1	15.0333	0.00403363	3	-0.999992	6345.95
ENSG00000162929.13	KIAA1841	24.8494	0.00411542	2	-1.0069	1613.05
ENSG00000186409.16	CCDC30	2.50176	0.00411542	1	-1.98462	621.535
ENSG00000129158.11	SERGEF	1.73901	0.00424641	1	-2.06865	1110.44
ENSG00000129003.17	VPS13C	90.0233	0.00427216	4	-1.45865	17847.4
ENSG00000162670.11	BRINP3	2.47295	0.00427216	1	-2.01648	491.272
ENSG00000130714.16	POMT1	9.17903	0.00446352	1	-1.64092	1311.33
ENSG00000005483.20	KMT2E	117.424	0.00446691	14	-0.920352	14203.7
ENSG00000133687.16	TMTC1	2.83024	0.00448609	1	-1.82621	2620.17
ENSG00000145087.12	STXBP5L	3.20322	0.0045815	1	-1.82467	2883.98
ENSG00000198648.11	STK39	141.798	0.00465524	14	-0.992801	2904.13
ENSG00000140025.16	EFCAB11	2.81162	0.00471631	1	-2.04554	409.951
ENSG00000137601.16	NEK1	19.0971	0.00479578	11	-1.1462	3044.06
ENSG00000224078.14	SNHG14	2.27775	0.00479578	1	-2.01936	41501.8
ENSG00000182463.16	TSHZ2	12.9276	0.00481845	1	-1.54069	4512.5
ENSG00000145996.11	CDKAL1	7.94421	0.00494981	3	-1.47686	1412.25
ENSG00000151422.13	FER	9.65988	0.005041	8	-1.49221	4722.5
ENSG00000214719.12	AC005562.1	1.41721	0.005041	1	-1.93188	446.795
ENSG00000052126.14	PLEKHA5	5.07566	0.00507574	5	-1.65909	2967.88
ENSG00000179241.13	LDLRAD3	15.4528	0.00509798	1	-1.36857	2011.5
ENSG00000181234.9	TMEM132C	6.92448	0.00511257	1	-1.68446	3171.92
ENSG00000163374.19	YY1AP1	69.4565	0.00525884	7	-0.84556	3519.13
ENSG00000170921.15	TANC2	20.1976	0.0052691	3	-1.55794	19334.3
ENSG00000215421.9	ZNF407	1.73982	0.00537419	1	-1.88458	2568.22
ENSG00000134313.15	KIDINS220	8.84468	0.00552464	2	-1.40128	17108.4
ENSG00000095261.14	PSMD5	3.36776	0.00563087	1	-1.73564	1174.73
ENSG00000110925.6	CSRNP2	2.52408	0.00563087	1	-1.95915	2646.18
ENSG00000108510.10	MED13	50.6918	0.00568738	8	-1.16136	15378.3
ENSG00000145147.20	SLIT2	2.47009	0.00570228	1	-1.61992	4720.21
ENSG00000162415.7	ZSWIM5	3.03138	0.00570228	1	-1.84396	995.688
ENSG00000185728.17	YTHDF3	2.25342	0.00587817	1	-1.83899	2727.61
ENSG00000153317.15	ASAP1	85.1682	0.0060183	6	-0.870781	8035.48
ENSG00000070444.15	MNT	3.93327	0.00620437	1	-1.70492	1659.79
ENSG00000107581.13	EIF3A	3.11941	0.00620437	2	-1.72112	10527.3
ENSG00000128881.17	TTBK2	14.7909	0.00620437	5	-1.18124	4764.56
ENSG00000140718.21	FTO	13.3569	0.00620437	3	-1.35123	4750.06
ENSG00000183354.12	KIAA2026	30.8648	0.0062382	4	-0.966491	3632.74
ENSG00000157450.15	RNF111	4.93591	0.00624164	2	-1.56111	2518.65
ENSG00000105419.17	MEIS3	1.90059	0.00632899	1	-2.02304	2797.16
ENSG00000130396.20	AFDN	6.66207	0.00661018	4	-1.43719	7866.27
ENSG00000179104.9	TMTC2	7.45241	0.00684709	1	-1.45813	2223.66
ENSG00000134884.15	ARGLU1	2.45172	0.00685394	1	-1.91914	7410.68
ENSG00000132680.11	KHDC4	8.04935	0.00690074	3	-1.34822	2941.21
ENSG00000108443.14	RPS6KB1	9.3123	0.00696761	2	-1.27146	3642.38
ENSG00000137500.9	CCDC90B	13.2267	0.00696761	2	-1.28369	1422.39
ENSG00000154556.18	SORBS2	2.8401	0.00733433	1	-1.82539	11990.6
ENSG00000170633.16	RNF34	2.03866	0.00743258	2	-1.79213	1425.08
ENSG00000183726.11	TMEM50A	2.54873	0.00755063	1	-1.67047	1003.9
ENSG00000274211.5	SOCS7	8.75116	0.00764187	3	-1.35639	3561.14
ENSG00000165322.17	ARHGAP12	36.2248	0.00768487	1	-0.90022	2058.86
ENSG00000129646.14	QRICH2	10.929	0.00775947	2	-1.27331	1900.1
ENSG00000219626.9	FAM228B	5.51374	0.00802171	3	-1.53432	1426.53
ENSG00000078687.17	TNRC6C	50.3631	0.00831843	8	-1.0971	10445.4
ENSG00000148516.21	ZEB1	26.3287	0.00838764	9	-1.092	6523.11
ENSG00000158234.12	FAIM	10.8673	0.00838764	4	-1.36214	744.061
ENSG00000136156.14	ITM2B	3.76041	0.00880402	2	-1.48921	3524.7
ENSG00000106052.13	TAX1BP1	13.8987	0.00918809	3	-1.15598	4036.92
ENSG00000101152.11	DNAJC5	2.07061	0.0093201	1	-1.61259	2345.42
ENSG00000116731.22	PRDM2	15.9606	0.0093201	6	-1.29379	3864.77
ENSG00000135317.13	SNX14	14.5686	0.0093201	3	-1.152	2490.11
ENSG00000161048.11	NAPEPLD	2.00955	0.0094882	1	-1.62785	831.595
ENSG00000196782.12	MAML3	34.5659	0.00992431	1	-1.08101	5117.07
ENSG00000063046.17	EIF4B	5.67439	0.0104996	2	-1.4693	16328.6
ENSG00000145495.16	MARCH6	3.88492	0.0105238	1	-1.49855	11907.1
ENSG00000121542.12	SEC22A	1.11895	0.0106612	1	-1.87372	569.329
ENSG00000164463.12	CREBRF	4.06893	0.0106872	2	-1.66612	1814.54
ENSG00000166734.20	CASC4	32.9319	0.010825	5	-1.04207	3503.91
ENSG00000197024.8	ZNF398	1.40631	0.0109993	1	-1.96867	2113.77
ENSG00000140575.13	IQGAP1	9.23938	0.0112606	3	-1.17967	4165.35
ENSG00000150403.18	TMCO3	2.60354	0.011409	1	-1.73806	1900.77
ENSG00000135945.10	REV1	15.4047	0.0115294	3	-1.07303	2919.93
ENSG00000166405.15	RIC3	14.4392	0.0115294	2	-0.958728	2790.85
ENSG00000184611.11	KCNH7	2.64495	0.0115294	1	-1.93005	1160.47
ENSG00000180263.14	FGD6	26.1282	0.011603	2	-1.09171	2048.72
ENSG00000196182.10	STK40	2.11875	0.0116512	1	-1.76768	919.457
ENSG00000004487.16	KDM1A	58.7005	0.0116695	6	-0.951109	5000.22
ENSG00000132964.12	CDK8	21.025	0.0117124	2	-0.924212	769.514
ENSG00000141219.15	C17orf80	8.74809	0.0118333	2	-1.53337	2479.05
ENSG00000009335.18	UBE3C	2.2132	0.0118915	2	-1.59832	3629.97
ENSG00000145743.15	FBXL17	21.6086	0.0120515	2	-1.2967	1019.43
ENSG00000022567.9	SLC45A4	14.5429	0.0124666	1	-1.12837	587.883
ENSG00000085832.17	EPS15	10.1498	0.0124666	3	-1.20028	3032.02
ENSG00000108506.12	INTS2	2.42715	0.0126507	1	-1.77032	3169.61
ENSG00000116138.13	DNAJC16	3.13706	0.0128883	1	-1.52355	1158.11
ENSG00000065154.11	OAT	5.27246	0.0129596	1	-1.43165	1227.67
ENSG00000153827.13	TRIP12	17.3258	0.013488	4	-1.05978	9875.13
ENSG00000170873.18	MTSS1	1.70757	0.0135449	1	-1.92192	3781.87
ENSG00000144741.17	SLC25A26	8.3038	0.0140015	2	-1.29461	499.073
ENSG00000075151.20	EIF4G3	52.0242	0.0140788	12	-0.781337	6931.59
ENSG00000003393.15	ALS2	4.2147	0.0142418	1	-1.32293	2912.17
ENSG00000104723.20	TUSC3	18.7393	0.0142418	3	-1.18057	2504.43
ENSG00000130856.16	ZNF236	24.4938	0.0142418	3	-0.904072	1805.12
ENSG00000196876.15	SCN8A	3.37706	0.0142418	1	-1.56231	4143.07
ENSG00000275700.5	AATF	4.48234	0.0142418	1	-1.41352	1516.69
ENSG00000198793.12	MTOR	1.23242	0.0142443	1	-1.72417	4190.68
ENSG00000077943.8	ITGA8	1.16449	0.0142629	1	-1.85074	1807.26
ENSG00000186487.19	MYT1L	9.3996	0.0142629	4	-1.24068	10813.9
ENSG00000114796.16	KLHL24	46.7984	0.015024	6	-1.18334	5182.48
ENSG00000115966.17	ATF2	14.57	0.015125	4	-1.26016	3916.34
ENSG00000155754.15	C2CD6	49.7621	0.015125	6	-1.47773	982.602
ENSG00000135205.15	CCDC146	1.35332	0.015378	1	-1.93964	497.866
ENSG00000247121.6	AC009126.1	1.19056	0.0155996	1	-1.88689	250.093
ENSG00000177076.6	ACER2	2.76151	0.0157297	2	-1.52506	195.165
ENSG00000171914.16	TLN2	1.46969	0.0161829	1	-1.71846	7944.24
ENSG00000164253.14	WDR41	9.69434	0.0163477	4	-1.1935	1223.92
ENSG00000167216.16	KATNAL2	5.10733	0.0166925	1	-1.49016	412.208
ENSG00000175387.16	SMAD2	28.3317	0.0166925	2	-1.04033	9022.46
ENSG00000197535.14	MYO5A	3.05049	0.0166925	2	-1.46956	6134.87
ENSG00000198270.13	TMEM116	2.8193	0.0166925	1	-1.63456	752.536
ENSG00000086666.19	ZFAND6	32.4795	0.0169595	2	-0.960362	1354.19
ENSG00000120658.13	ENOX1	3.53837	0.0169595	2	-1.31263	1367.43
ENSG00000134852.15	CLOCK	6.1595	0.0169595	2	-1.17446	2915.87
ENSG00000173320.12	STOX2	4.33359	0.0169595	2	-1.50541	3865.69
ENSG00000180776.15	ZDHHC20	8.36814	0.0169595	5	-1.23963	1574.9
ENSG00000151320.11	AKAP6	8.31792	0.0171625	3	-1.39553	9556.25
ENSG00000185104.20	FAF1	13.8491	0.0171625	3	-1.16062	2569.33
ENSG00000018236.15	CNTN1	8.84278	0.017495	3	-1.68793	15084.2
ENSG00000125386.15	FAM193A	4.51489	0.017495	3	-1.24294	3348.2
ENSG00000169379.15	ARL13B	8.79643	0.0176923	2	-1.10906	617.606
ENSG00000117614.10	SYF2	1.27701	0.0180424	1	-1.78157	891.765
ENSG00000124783.14	SSR1	1.28022	0.0180424	1	-1.79099	4190.34
ENSG00000140471.17	LINS1	47.5901	0.0180424	1	-1.25684	1529.82
ENSG00000163249.12	CCNYL1	1.68313	0.0180424	1	-1.85588	515.689
ENSG00000198646.14	NCOA6	7.37985	0.0180424	2	-1.30453	6303.08
ENSG00000129292.20	PHF20L1	3.45713	0.0182143	1	-1.37951	4754.15
ENSG00000136560.13	TANK	5.63813	0.0183538	1	-1.20279	1153.07
ENSG00000185404.16	SP140L	1.70079	0.018556	1	-1.68585	489.3
ENSG00000113594.10	LIFR	12.5162	0.0192215	2	-1.16199	2665.86
ENSG00000139324.12	TMTC3	2.5356	0.0193945	1	-1.57852	1898.8
ENSG00000228624.7	HDAC2-AS2	6.35493	0.0193988	3	-1.61122	379.414
ENSG00000130584.11	ZBTB46	5.05032	0.0196199	1	-1.72855	680.375
ENSG00000078018.19	MAP2	10.953	0.0202611	3	-1.29985	23261.4
ENSG00000251136.8	AF117829.1	9.70945	0.021153	2	-1.3208	1155.55
ENSG00000111011.18	RSRC2	4.56287	0.0216208	1	-1.24809	5015.33
ENSG00000143469.19	SYT14	18.5836	0.0222328	2	-1.25537	6191.23
ENSG00000188352.12	FOCAD	10.2944	0.0231851	4	-1.31616	2933.88
ENSG00000144061.12	NPHP1	1.11112	0.0232941	1	-1.77687	179.518
ENSG00000118473.22	SGIP1	8.59156	0.0234007	4	-1.30601	7020.03
ENSG00000136861.18	CDK5RAP2	2.42606	0.0235895	1	-1.48883	5907.67
ENSG00000138398.16	PPIG	0.963042	0.0235895	1	-1.71625	3788.34
ENSG00000197157.11	SND1	1.95408	0.023644	1	-1.65908	6108.59
ENSG00000188177.14	ZC3H6	79.9598	0.0236469	4	-0.917733	2861.49
ENSG00000141564.15	RPTOR	1.99324	0.0239815	1	-1.64239	3733.32
ENSG00000104660.18	LEPROTL1	16.7266	0.0244011	1	-1.007	2063.55
ENSG00000139974.15	SLC38A6	1.56167	0.0246745	1	-1.66141	788.24
ENSG00000105894.11	PTN	1.46835	0.0247674	1	-1.73493	635.051
ENSG00000097033.14	SH3GLB1	11.2343	0.0249226	5	-1.24374	4600.26
ENSG00000132670.20	PTPRA	24.3243	0.0253539	4	-0.794914	4085.02
ENSG00000189136.9	UBE2Q2P1	12.1883	0.0253539	2	-1.17967	802.772
ENSG00000197603.14	CPLANE1	3.89792	0.0253539	4	-1.41154	6404.97
ENSG00000127980.16	PEX1	14.4477	0.025432	4	-1.06617	2415.29
ENSG00000143248.13	RGS5	1.54423	0.0260581	1	-1.64371	46133.1
ENSG00000144445.17	KANSL1L	10.9893	0.0263648	3	-1.02164	1358.82
ENSG00000107771.17	CCSER2	69.0214	0.0265717	5	-0.981733	5047.6
ENSG00000136052.9	SLC41A2	8.06626	0.0265717	4	-1.22675	955.42
ENSG00000145012.13	LPP	1.48893	0.0265717	1	-1.6393	4385.44
ENSG00000173064.13	HECTD4	9.10946	0.0265717	5	-1.32382	16692.7
ENSG00000186868.15	MAPT	8.0556	0.0265717	2	-1.2667	16128.8
ENSG00000196911.10	KPNA5	56.4941	0.0272863	5	-0.735505	1615.87
ENSG00000114439.19	BBX	10.1669	0.0273911	2	-1.10913	3233.9
ENSG00000043514.16	TRIT1	1.51155	0.0275099	1	-1.44594	1201.66
ENSG00000123200.16	ZC3H13	22.4364	0.027603	5	-0.851546	9182.59
ENSG00000172765.17	TMCC1	8.71512	0.027603	3	-1.2685	2262.44
ENSG00000255794.7	RMST	45.1154	0.027603	2	-1.56491	432.886
ENSG00000049759.18	NEDD4L	3.86058	0.0277735	2	-1.44177	4042.45
ENSG00000154265.16	ABCA5	1.07604	0.0278271	1	-1.69442	3186.92
ENSG00000125686.12	MED1	3.53045	0.0281351	2	-1.44278	5476.13
ENSG00000101654.17	RNMT	1.41987	0.0282388	1	-1.5752	3160.85
ENSG00000177675.8	CD163L1	1.54999	0.0286032	1	-1.63249	1133.46
ENSG00000180957.17	PITPNB	24.8298	0.029035	4	-0.898679	2979.61
ENSG00000058668.14	ATP2B4	1.90699	0.0293105	1	-1.50524	6635.15
ENSG00000078808.16	SDF4	6.66541	0.0293105	1	-1.28303	1225.01
ENSG00000091157.13	WDR7	11.1635	0.0293105	3	-0.913278	3125.77
ENSG00000117859.19	OSBPL9	3.55151	0.0293105	2	-1.40837	3599.46
ENSG00000128607.14	KLHDC10	9.75266	0.0293105	2	-1.05546	3017.17
ENSG00000244754.8	N4BP2L2	112.552	0.0293105	6	-0.791863	8784.11
ENSG00000132405.19	TBC1D14	2.39408	0.0298122	1	-1.49141	3021.09
ENSG00000108256.9	NUFIP2	4.54114	0.0303146	1	-1.45701	6938.62
ENSG00000104093.13	DMXL2	11.67	0.0303222	4	-1.04209	7995.19
ENSG00000129691.15	ASH2L	10.7068	0.0311062	3	-0.87832	1588.34
ENSG00000204560.10	DHX16	3.50363	0.0311062	1	-1.3219	1348.9
ENSG00000246596.7	AC139795.1	1.4323	0.0311062	1	-1.62363	1109.3
ENSG00000204186.9	ZDBF2	11.7323	0.0312311	1	-1.21015	3528.81
ENSG00000085511.20	MAP3K4	14.5567	0.0316552	2	-1.0101	2463.96
ENSG00000154040.20	CABYR	3.12418	0.0316552	1	-1.50638	500.817
ENSG00000143753.13	DEGS1	2.75163	0.031688	1	-1.56375	1026.43
ENSG00000196268.11	ZNF493	3.91674	0.0321502	1	-1.33736	3957.43
ENSG00000011566.15	MAP4K3	8.36207	0.0326423	6	-1.06631	2578.74
ENSG00000154240.17	CEP112	8.9278	0.0330889	2	-1.47811	1292.79
ENSG00000146067.16	FAM193B	15.118	0.0332778	1	-1.07033	2499.49
ENSG00000153406.13	NMRAL1	1.57817	0.0332778	1	-1.60721	587.864
ENSG00000131013.3	PPIL4	7.70332	0.0337705	2	-1.10966	1848.56
ENSG00000058272.19	PPP1R12A	13.189	0.0338299	2	-1.02533	5363
ENSG00000067798.16	NAV3	1.02748	0.0338299	1	-1.61166	1748.85
ENSG00000159592.11	GPBP1L1	15.9768	0.0338299	2	-1.02338	2582.61
ENSG00000213096.10	ZNF254	2.75387	0.0338299	1	-1.55423	3399.03
ENSG00000102038.15	SMARCA1	2.84329	0.0338908	2	-1.38502	4604.89
ENSG00000118564.14	FBXL5	6.53767	0.0343703	2	-1.0727	2537.16
ENSG00000155636.15	RBM45	1.96692	0.0345041	1	-1.59314	608.817
ENSG00000117000.9	RLF	15.4104	0.0346721	1	-1.04586	2097.07
ENSG00000141556.21	TBCD	29.3857	0.0346721	7	-0.855635	7776.97
ENSG00000008294.21	SPAG9	30.0459	0.0359143	8	-0.9615	22302
ENSG00000173163.10	COMMD1	1.09837	0.0361192	1	-1.62831	564.296
ENSG00000132356.11	PRKAA1	4.14367	0.0369293	1	-1.20179	1541.52
ENSG00000131023.13	LATS1	3.824	0.0371347	3	-1.28507	3770.75
ENSG00000182674.6	KCNB2	1.70608	0.0372537	1	-1.61227	1402.01
ENSG00000136040.9	PLXNC1	9.4652	0.0377848	2	-1.15882	2872.89
ENSG00000131979.19	GCH1	2.94721	0.0377849	1	-1.43787	1602.29
ENSG00000251503.8	CENPS-CORT	1.35496	0.0380547	1	-1.66953	79.507
ENSG00000164176.13	EDIL3	3.23646	0.0383111	1	-1.50524	1189.23
ENSG00000170456.16	DENND5B	15.6707	0.0383111	4	-1.01393	4649.88
ENSG00000156113.23	KCNMA1	1.37989	0.038487	1	-1.53078	4909.79
ENSG00000131016.17	AKAP12	20.214	0.0386402	1	-1.03137	12672.6
ENSG00000162600.12	OMA1	5.67737	0.0386402	2	-1.12446	569.594
ENSG00000187391.21	MAGI2	17.3019	0.0387734	5	-1.04355	7192.42
ENSG00000167972.14	ABCA3	1.64605	0.0390494	1	-1.57584	4440.47
ENSG00000264522.6	OTUD7B	1.86928	0.0393351	1	-1.50596	1806.52
ENSG00000101752.11	MIB1	43.2597	0.0398658	4	-0.768347	6916.15
ENSG00000080561.13	MID2	0.766993	0.0401206	1	-1.6064	225.586
ENSG00000139168.8	ZCRB1	1.26666	0.0401206	1	-1.51145	808.2
ENSG00000074356.17	NCBP3	2.19245	0.0401366	1	-1.38243	4191.76
ENSG00000078070.13	MCCC1	1.90792	0.0401366	1	-1.34946	1374.18
ENSG00000119685.20	TTLL5	1.27876	0.0401366	1	-1.5131	2300.41
ENSG00000136828.19	RALGPS1	2.22421	0.0401376	1	-1.50221	2666.58
ENSG00000031003.10	FAM13B	106.12	0.0412197	9	-0.727041	3506.17
ENSG00000059378.12	PARP12	1.77719	0.0421858	1	-1.5834	777.101
ENSG00000100030.14	MAPK1	21.2583	0.0421858	2	-0.843114	4186.35
ENSG00000198121.13	LPAR1	142.82	0.0421858	2	-0.85257	2705.47
ENSG00000139613.12	SMARCC2	4.10171	0.0423383	1	-1.3779	10264
ENSG00000101558.13	VAPA	28.6889	0.0425316	2	-0.999409	3369.59
ENSG00000057935.13	MTA3	8.9448	0.0426859	3	-0.875663	3142.27
ENSG00000024048.10	UBR2	15.1584	0.0429116	6	-0.948742	4209.92
ENSG00000135749.19	PCNX2	44.0404	0.0429116	15	-0.958181	5010.55
ENSG00000106571.14	GLI3	1.1765	0.0438077	1	-1.70493	307.902
ENSG00000111596.12	CNOT2	4.51635	0.0444053	2	-1.2329	3582.01
ENSG00000115310.18	RTN4	63.4043	0.0452356	2	-0.794683	10572.8
ENSG00000141424.13	SLC39A6	3.05986	0.0452356	2	-1.30595	4628.31
ENSG00000154447.15	SH3RF1	2.35923	0.0457133	1	-1.33764	1447.52
ENSG00000179818.13	PCBP1-AS1	1.10098	0.0466748	1	-1.53247	3998.23
ENSG00000180357.9	ZNF609	50.2675	0.0467381	1	-0.661563	7541.25
ENSG00000116786.13	PLEKHM2	3.43973	0.0468797	1	-1.17601	1567.38
ENSG00000023516.9	AKAP11	2.49561	0.0471875	1	-1.27077	7178.24
ENSG00000176406.22	RIMS2	62.9844	0.0471875	5	-0.668611	5163.24
ENSG00000108100.18	CCNY	6.27763	0.0473088	1	-1.03177	1787.15
ENSG00000163697.17	APBB2	4.80655	0.0473088	2	-1.12075	2088.67
ENSG00000189221.9	MAOA	1.69934	0.0473671	1	-1.13265	12451.7
ENSG00000011454.17	RABGAP1	3.02924	0.0473881	2	-1.19603	4497.85
ENSG00000130779.20	CLIP1	9.54031	0.047437	3	-0.970239	4824.1
ENSG00000100461.18	RBM23	53.7432	0.0475375	3	-0.740196	2449.89
ENSG00000163104.17	SMARCAD1	6.03003	0.0476508	2	-1.15171	4698.68
ENSG00000103657.14	HERC1	42.954	0.0478536	3	-0.642695	15604.3
ENSG00000058063.16	ATP11B	1.61795	0.0480925	1	-1.38046	2581.53
ENSG00000116580.18	GON4L	23.003	0.0482772	2	-0.804516	5141.19
ENSG00000168300.14	PCMTD1	61.0099	0.0482772	3	-0.819623	2981.84
ENSG00000175764.14	TTLL11	2.71898	0.0487032	1	-1.33822	493.38
ENSG00000157985.19	AGAP1	3.56546	0.0488609	3	-1.14691	7390.08
ENSG00000144036.15	EXOC6B	129.708	0.0496472	5	-0.718858	3100.57
ENSG00000231607.11	DLEU2	2.01125	0.0496472	1	-1.51193	1911.78
ENSG00000090863.11	GLG1	4.00621	0.0497605	1	-1.10853	10487.9
ENSG00000163946.13	TASOR	24.2486	0.0497605	5	-0.814644	4400.16
ENSG00000163002.13	NUP35	2.30681	0.0499991	1	-1.4214	875.258
