# Supplementary material for: Defining the landscape of circular RNAs in neuroblastoma unveils a global suppressive function of MYCN
Source: Nat Commun. 2023 Jul 4;14:3936. doi: 10.1038/s41467-023-38747-4 (PMC10319804; doi:10.1038/s41467-023-38747-4)
Supplement: Supplementary file 7 — Supplementary Data 5 [file 41467_2023_38747_MOESM7_ESM.xlsx]

## Sheet: Genes up
ensembl ID	gene_name	baseMean	log2FoldChange	padj
ENSG00000220848.5	RPS18P9	664.86	2.11131	5.01269e-87
ENSG00000256249.1	AC026333.3	362.782	2.41582	1.15063e-59
ENSG00000039068.19	CDH1	210.56	2.50256	9.38651e-52
ENSG00000284642.1	AL139424.2	365.922	1.48113	4.75255e-45
ENSG00000120889.13	TNFRSF10B	11925.8	0.575083	4.1203e-44
ENSG00000187753.13	C9orf153	222.434	1.56968	2.63228e-41
ENSG00000162849.16	KIF26B	4167.75	0.937657	1.30294e-37
ENSG00000250337.6	PURPL	820.836	1.37557	8.40464e-30
ENSG00000229809.8	ZNF688	461.046	1.17384	1.80512e-26
ENSG00000226891.8	LINC01359	709.173	1.36912	2.90507e-26
ENSG00000167311.13	ART5	114.894	1.66303	2.19603e-25
ENSG00000274191.1	AC026333.4	291.547	1.37281	8.29781e-24
ENSG00000143458.12	GABPB2	4586.19	0.617435	1.72631e-23
ENSG00000173614.14	NMNAT1	493.016	0.884366	1.88793e-23
ENSG00000111859.17	NEDD9	215.296	1.32956	2.95672e-23
ENSG00000181072.11	CHRM2	1357.11	0.867509	1.65738e-21
ENSG00000132837.14	DMGDH	161.206	1.3499	5.28543e-21
ENSG00000167232.14	ZNF91	9662.48	0.742616	5.72308e-21
ENSG00000111817.17	DSE	6697.72	0.667753	1.01878e-20
ENSG00000064309.14	CDON	2914.83	0.520524	5.5159e-20
ENSG00000164938.14	TP53INP1	2372.95	0.797165	8.93651e-20
ENSG00000128512.21	DOCK4	2887.16	0.551665	1.00822e-19
ENSG00000175820.3	CCDC168	366.266	0.961959	2.49337e-19
ENSG00000269886.1	AC022382.1	69.2761	1.50863	3.43247e-19
ENSG00000117480.16	FAAH	98.0217	1.33233	3.2008e-18
ENSG00000119684.15	MLH3	213.301	1.01506	3.50558e-18
ENSG00000247982.6	LINC00926	316.239	0.902019	6.28597e-18
ENSG00000142233.11	NTN5	54.0647	1.49208	1.33648e-17
ENSG00000185031.6	SLC2A3P2	123.648	1.27684	1.38941e-17
ENSG00000166326.7	TRIM44	9807.65	0.529208	2.58977e-17
ENSG00000084092.7	NOA1	890.248	0.654258	2.84274e-17
ENSG00000198010.12	DLGAP2	1012.2	0.978529	4.00669e-17
ENSG00000196772.4	OR14A16	275.341	1.13828	1.55263e-16
ENSG00000226742.4	HSBP1L1	362.231	0.986918	3.565e-16
ENSG00000090530.10	P3H2	615.036	1.19214	7.20088e-16
ENSG00000246922.8	UBAP1L	564.857	0.898362	1.07717e-15
ENSG00000229989.3	MIR181A1HG	1457.4	0.593129	1.08293e-15
ENSG00000146278.10	PNRC1	2842.86	0.776024	1.11723e-15
ENSG00000225489.6	AL354707.1	43.6646	1.63299	1.12525e-15
ENSG00000131370.16	SH3BP5	4095.15	0.78397	1.15448e-15
ENSG00000026950.17	BTN3A1	569.423	0.842098	1.24037e-15
ENSG00000116678.19	LEPR	1556.51	0.637611	1.24037e-15
ENSG00000151690.15	MFSD6	703.046	0.79091	1.24037e-15
ENSG00000180354.16	MTURN	1590.73	0.615928	1.44819e-15
ENSG00000202343.1	RF00410	68.605	1.32281	1.61626e-15
ENSG00000145246.13	ATP10D	1384.67	0.67897	1.83386e-15
ENSG00000140488.16	CELF6	66.9719	1.21728	5.27875e-15
ENSG00000279528.1	AC115618.3	138.794	1.09405	8.56592e-15
ENSG00000047648.22	ARHGAP6	1119.16	0.640283	1.566e-14
ENSG00000196159.11	FAT4	1390.21	0.536131	1.71147e-14
ENSG00000186591.12	UBE2H	2317.12	0.476802	3.05235e-14
ENSG00000230576.1	OR6R1P	669.194	1.09905	3.05235e-14
ENSG00000286177.1	AC011462.6	213.368	0.930671	3.05235e-14
ENSG00000197580.11	BCO2	101.507	1.1072	4.55414e-14
ENSG00000124942.14	AHNAK	43869.1	0.819629	1.86609e-13
ENSG00000183291.17	SELENOF	3888.16	0.646393	5.18039e-13
ENSG00000101871.14	MID1	1367.19	0.728199	9.36389e-13
ENSG00000099338.23	CATSPERG	1224.61	1.07804	1.8076e-12
ENSG00000189143.9	CLDN4	38.1442	1.23911	1.8076e-12
ENSG00000117242.7	PINK1-AS	1411.03	0.730746	3.19822e-12
ENSG00000167555.14	ZNF528	50.0178	1.15695	3.96341e-12
ENSG00000162836.12	ACP6	919.21	0.603545	4.15126e-12
ENSG00000113369.9	ARRDC3	4709.88	0.466485	4.26546e-12
ENSG00000172667.11	ZMAT3	3115.41	0.706747	4.71805e-12
ENSG00000237037.9	NDUFA6-DT	195.201	0.902385	5.06388e-12
ENSG00000101082.14	SLA2	43.0968	1.17758	1.29335e-11
ENSG00000184949.16	FAM227A	1657.07	0.531045	1.32997e-11
ENSG00000116132.12	PRRX1	9813.58	0.502283	1.43468e-11
ENSG00000152763.17	WDR78	534.53	0.647011	1.51756e-11
ENSG00000255248.8	MIR100HG	286.415	1.06495	1.55905e-11
ENSG00000105856.14	HBP1	1089.97	0.661145	1.58469e-11
ENSG00000197162.9	ZNF785	1087.86	0.636978	1.70091e-11
ENSG00000234969.1	AL627389.1	52.5953	1.13523	2.08581e-11
ENSG00000106484.15	MEST	2160.54	0.529239	2.49819e-11
ENSG00000166046.11	TCP11L2	124.539	0.889248	2.88538e-11
ENSG00000099260.11	PALMD	506.301	0.901742	3.52929e-11
ENSG00000205464.12	ATP6AP1L	347.101	0.718428	4.91702e-11
ENSG00000174236.3	REP15	106.502	1.03033	5.23607e-11
ENSG00000101049.15	SGK2	85.6208	1.04266	6.72802e-11
ENSG00000196275.14	GTF2IRD2	194.447	0.915474	6.78407e-11
ENSG00000197591.3	OR11L1	509.933	0.99423	1.23503e-10
ENSG00000146005.4	PSD2	40.1167	1.09966	1.25448e-10
ENSG00000196295.11	GARS-DT	2945.6	0.470302	1.46974e-10
ENSG00000073331.18	ALPK1	325.353	0.686767	1.58924e-10
ENSG00000116668.13	SWT1	609.257	0.587051	1.59696e-10
ENSG00000213963.6	AC019080.1	580.108	0.568092	1.69193e-10
ENSG00000240720.8	LRRD1	94.1623	1.04713	1.71551e-10
ENSG00000108786.10	HSD17B1	138.927	0.860316	1.83386e-10
ENSG00000141337.12	ARSG	382.707	0.764775	2.72672e-10
ENSG00000131080.15	EDA2R	854.319	0.705707	2.83768e-10
ENSG00000221923.9	ZNF880	155.993	1.00315	2.88277e-10
ENSG00000272506.1	AL357078.3	67.0872	1.03087	4.23561e-10
ENSG00000156475.18	PPP2R2B	2442.74	0.44829	5.16552e-10
ENSG00000055211.14	GINM1	1156.04	0.643722	7.13151e-10
ENSG00000095015.6	MAP3K1	2667.26	0.691423	8.7114e-10
ENSG00000172086.8	KRCC1	122.211	0.901372	9.18225e-10
ENSG00000153832.12	FBXO36	488.379	0.737429	1.11991e-09
ENSG00000145632.15	PLK2	853.826	0.701254	1.1592e-09
ENSG00000186951.16	PPARA	853.447	0.514268	1.24013e-09
ENSG00000087074.8	PPP1R15A	1322.21	0.58985	1.27823e-09
ENSG00000271980.1	AC012640.4	38.7558	1.03733	1.56116e-09
ENSG00000267534.4	S1PR2	236.38	0.773771	1.93246e-09
ENSG00000285669.1	AC026979.4	208.207	0.763823	1.94623e-09
ENSG00000185088.14	RPS27L	5062.48	0.455103	2.26445e-09
ENSG00000259158.4	ADAM20P1	58.5384	0.973574	2.42325e-09
ENSG00000176700.20	SCAND2P	523.067	0.66634	2.55398e-09
ENSG00000196220.16	SRGAP3	1181.29	0.500001	2.83954e-09
ENSG00000095739.11	BAMBI	476.681	0.801395	3e-09
ENSG00000271715.1	AC012640.3	23.3092	1.13281	3.43004e-09
ENSG00000104081.14	BMF	374.821	0.837713	3.5348e-09
ENSG00000080546.13	SESN1	1284.38	0.515563	3.58053e-09
ENSG00000168038.11	ULK4	1571.4	0.485808	3.69127e-09
ENSG00000186470.14	BTN3A2	316.6	0.613591	4.27851e-09
ENSG00000286156.1	AC026273.1	532.713	0.64928	4.37696e-09
ENSG00000256546.1	AC156455.1	195.435	0.821833	4.56823e-09
ENSG00000198520.12	ARMH1	84.7554	0.890477	4.87144e-09
ENSG00000075213.11	SEMA3A	1368.43	0.665715	5.05618e-09
ENSG00000132716.18	DCAF8	8638.41	0.344642	5.21985e-09
ENSG00000250091.3	DNAH10OS	756.622	0.492921	5.27534e-09
ENSG00000120690.16	ELF1	965.108	0.458982	7.12899e-09
ENSG00000263293.2	AC068234.2	63.101	0.952901	8.07789e-09
ENSG00000254485.5	AC026191.1	204.885	0.733687	8.16607e-09
ENSG00000184313.20	MROH7	263.406	0.729988	8.37104e-09
ENSG00000148123.15	PLPPR1	2692.05	0.483175	8.91386e-09
ENSG00000183091.19	NEB	250.957	0.890751	9.75827e-09
ENSG00000144550.13	CPNE9	43.6626	0.993367	9.77471e-09
ENSG00000275395.5	FCGBP	51.7029	0.974313	1e-08
ENSG00000267065.2	LINC02080	29.3886	1.03307	1.02383e-08
ENSG00000131389.17	SLC6A6	7825.81	0.438785	1.05162e-08
ENSG00000103222.19	ABCC1	7123.28	0.538938	1.0645e-08
ENSG00000130783.13	CCDC62	351.258	0.574701	1.12544e-08
ENSG00000122965.11	RBM19	5725.64	0.427807	1.18122e-08
ENSG00000125462.17	C1orf61	3423.76	0.498802	1.2654e-08
ENSG00000100100.12	PIK3IP1	104.841	0.856439	1.335e-08
ENSG00000173406.15	DAB1	3788.84	0.849618	1.36748e-08
ENSG00000120875.9	DUSP4	631.345	0.846787	1.45039e-08
ENSG00000169116.11	PARM1	479.865	0.64127	1.76842e-08
ENSG00000115414.19	FN1	23836.7	0.729565	1.83652e-08
ENSG00000185345.21	PRKN	123.57	0.756131	1.92323e-08
ENSG00000146674.15	IGFBP3	204.42	0.893923	2.48211e-08
ENSG00000138615.6	CILP	47.9303	0.945428	2.71618e-08
ENSG00000266994.1	AC020663.1	63.4729	0.938019	3.07811e-08
ENSG00000271086.6	NAMA	56.1334	0.905702	3.3e-08
ENSG00000279923.1	AC022417.1	76.3177	0.825997	3.54077e-08
ENSG00000163359.15	COL6A3	37.2301	0.922344	3.68009e-08
ENSG00000111275.13	ALDH2	2180.33	0.364024	5.06307e-08
ENSG00000174028.6	FAM3C2	300.94	0.636851	5.0905e-08
ENSG00000213625.9	LEPROT	1927.55	0.421392	5.0905e-08
ENSG00000162688.17	AGL	4444.6	0.368861	5.33561e-08
ENSG00000170381.14	SEMA3E	143.901	0.694424	5.54219e-08
ENSG00000156042.17	CFAP70	59.8708	0.921369	5.99369e-08
ENSG00000233184.6	AC093157.1	484.71	0.543225	6.8e-08
ENSG00000146592.17	CREB5	145.677	0.746654	7.42301e-08
ENSG00000129646.14	QRICH2	585.664	0.605545	7.73519e-08
ENSG00000163491.16	NEK10	366.938	0.737095	7.75137e-08
ENSG00000168918.14	INPP5D	105.405	0.826507	7.8756e-08
ENSG00000087245.13	MMP2	3191.69	0.576252	1.13529e-07
ENSG00000043143.20	JADE2	487.285	0.686263	1.20651e-07
ENSG00000171877.21	FRMD5	328.377	0.535975	1.20651e-07
ENSG00000112319.19	EYA4	4125.89	0.580021	1.35126e-07
ENSG00000166579.15	NDEL1	1312.84	0.507492	1.35497e-07
ENSG00000176834.14	VSIG10	797.868	0.718691	1.3722e-07
ENSG00000239617.1	AC073610.1	27.385	0.961051	1.43285e-07
ENSG00000231485.1	AL357078.1	30.4382	0.939919	1.56541e-07
ENSG00000003402.20	CFLAR	37.2545	0.923449	1.60418e-07
ENSG00000141447.18	OSBPL1A	4217.85	0.446753	1.65072e-07
ENSG00000254860.5	TMEM9B-AS1	74.5195	0.807978	1.79826e-07
ENSG00000138759.19	FRAS1	5461.06	0.481737	2.1307e-07
ENSG00000276261.1	AC009509.4	49.6855	0.872503	2.60276e-07
ENSG00000262580.5	AC087741.1	756.764	0.632929	2.70346e-07
ENSG00000228463.10	AP006222.1	268.729	0.591335	3.21444e-07
ENSG00000104427.12	ZC2HC1A	2049.64	0.694077	3.43121e-07
ENSG00000155530.3	LRGUK	396.226	0.588945	3.647e-07
ENSG00000226380.9	AC016831.1	187.271	0.671218	3.68e-07
ENSG00000284471.1	CR769775.2	103.238	0.846596	3.71e-07
ENSG00000157064.11	NMNAT2	1627.71	0.495756	3.85319e-07
ENSG00000224324.1	THAP5P1	148.322	0.700343	3.94219e-07
ENSG00000132677.13	RHBG	3510.12	0.728002	3.99565e-07
ENSG00000219665.8	ZNF433-AS1	314.106	0.582902	4.34e-07
ENSG00000164309.15	CMYA5	204.713	0.632147	4.43619e-07
ENSG00000050438.17	SLC4A8	8413.04	0.659075	4.52149e-07
ENSG00000244045.13	TMEM199	1450.01	0.304462	4.7164e-07
ENSG00000170836.11	PPM1D	5310.17	0.286523	4.75751e-07
ENSG00000174827.13	PDZK1	62.8639	0.82236	4.83445e-07
ENSG00000132669.13	RIN2	213.129	0.634794	4.87516e-07
ENSG00000163516.13	ANKZF1	1565.51	0.354604	4.87516e-07
ENSG00000183283.16	DAZAP2	3018.93	0.765939	4.92249e-07
ENSG00000270589.1	AL158163.1	57.9754	0.837453	5.13367e-07
ENSG00000154511.12	DIPK1A	1331.85	0.58202	5.68217e-07
ENSG00000230124.8	ACBD6	5045.63	0.315022	5.68217e-07
ENSG00000173809.18	AC008736.1	26.0446	0.91483	5.94323e-07
ENSG00000124171.9	PARD6B	350.499	0.589592	5.96856e-07
ENSG00000182310.14	SPACA6	807.2	0.577277	5.99441e-07
ENSG00000139629.16	GALNT6	1593.31	0.467946	6.11552e-07
ENSG00000241015.2	TPM3P9	339.953	0.50899	6.90205e-07
ENSG00000163016.10	ALMS1P1	253.44	0.699913	7.47567e-07
ENSG00000177042.14	TMEM80	423.042	0.540803	7.47567e-07
ENSG00000232623.1	AP000266.1	132.435	0.660305	7.55569e-07
ENSG00000245025.2	AC107959.1	140.091	0.661883	7.87807e-07
ENSG00000258875.5	AL135818.1	26.5072	0.900915	8.18748e-07
ENSG00000277692.1	AL121583.1	19.5176	0.92347	8.94941e-07
ENSG00000012822.16	CALCOCO1	1390.67	0.652589	9.00336e-07
ENSG00000123342.16	MMP19	12.7811	1.03614	1.06461e-06
ENSG00000163683.12	SMIM14	435.949	0.636046	1.10268e-06
ENSG00000239521.8	CASTOR3	2208.74	0.414205	1.10318e-06
ENSG00000110841.14	PPFIBP1	3933.13	0.401615	1.20809e-06
ENSG00000162148.11	PPP1R32	78.9326	0.75226	1.24412e-06
ENSG00000166436.16	TRIM66	973.736	0.526412	1.27972e-06
ENSG00000109472.14	CPE	2721.53	0.520236	1.32505e-06
ENSG00000234667.2	ACTBP13	42.7427	0.832086	1.3965e-06
ENSG00000225082.2	DAP3P1	50.4571	0.833142	1.48952e-06
ENSG00000068697.7	LAPTM4A	2955.95	0.313535	1.60217e-06
ENSG00000171791.13	BCL2	4900.74	0.441348	1.60581e-06
ENSG00000026103.22	FAS	209.269	0.585342	1.61828e-06
ENSG00000150457.9	LATS2	318.214	0.543287	1.62732e-06
ENSG00000115561.16	CHMP3	2154.88	0.313833	1.63061e-06
ENSG00000119801.13	YPEL5	741.456	0.679061	1.65184e-06
ENSG00000117616.18	RSRP1	1239.6	0.552012	1.68739e-06
ENSG00000106617.14	PRKAG2	556.903	0.4092	1.74154e-06
ENSG00000107902.14	LHPP	184.997	0.720501	1.921e-06
ENSG00000001629.10	ANKIB1	4354.02	0.284165	2.11913e-06
ENSG00000226864.2	ATE1-AS1	34.8877	0.845793	2.18644e-06
ENSG00000132294.15	EFR3A	2695.82	0.413166	2.21689e-06
ENSG00000255112.2	CHMP1B	1008.37	0.438787	2.26833e-06
ENSG00000135951.15	TSGA10	206.238	0.540252	2.36612e-06
ENSG00000240875.5	LINC00886	161.94	0.793689	2.37852e-06
ENSG00000256064.1	AC063926.1	107.357	0.749788	2.43633e-06
ENSG00000242578.1	AC073288.2	19.5585	0.87676	2.7789e-06
ENSG00000265485.6	LINC01915	65.8637	0.804831	3.06214e-06
ENSG00000224376.1	AC017104.1	42.1864	0.806471	3.08423e-06
ENSG00000047662.4	FAM184B	36.6343	0.828249	3.15917e-06
ENSG00000276250.1	AC127024.6	35.82	0.8259	3.19955e-06
ENSG00000197081.13	IGF2R	21135.3	0.272059	3.22137e-06
ENSG00000178233.17	TMEM151B	333.431	0.587306	3.29258e-06
ENSG00000225963.7	AC009950.1	15.0487	0.893394	3.59639e-06
ENSG00000147421.18	HMBOX1	5573.58	0.317394	3.68839e-06
ENSG00000188677.14	PARVB	99.7512	0.711709	4.116e-06
ENSG00000188315.8	C3orf62	383.59	0.485565	4.25847e-06
ENSG00000186409.16	CCDC30	207.679	0.605758	4.32322e-06
ENSG00000139914.6	FITM1	23.4726	0.849552	4.33171e-06
ENSG00000272645.3	GTF2IP20	1202.15	0.480345	4.49957e-06
ENSG00000164463.12	CREBRF	280.084	0.619489	4.77543e-06
ENSG00000015520.14	NPC1L1	52.5569	0.778196	4.83637e-06
ENSG00000196937.11	FAM3C	1206.01	0.571823	4.83637e-06
ENSG00000102908.21	NFAT5	10670.2	0.405362	5.06848e-06
ENSG00000215187.11	FAM166B	64.3446	0.777801	5.28581e-06
ENSG00000120278.16	PLEKHG1	298.819	0.477711	5.3181e-06
ENSG00000240288.7	GHRLOS	831.378	0.485596	5.35425e-06
ENSG00000271811.1	Z97200.1	758.736	0.511588	5.35425e-06
ENSG00000139668.9	WDFY2	2912.16	0.251645	5.51059e-06
ENSG00000179342.4	AC008267.1	14.013	0.919369	5.58265e-06
ENSG00000166669.13	ATF7IP2	1417.23	0.383681	5.59375e-06
ENSG00000226965.1	AC092167.1	115.548	0.771914	5.66333e-06
ENSG00000182324.6	KCNJ14	576.885	0.419695	5.96937e-06
ENSG00000151553.15	FAM160B1	1080.53	0.586081	6.00369e-06
ENSG00000154654.15	NCAM2	547.986	0.65	6.42117e-06
ENSG00000147257.13	GPC3	291.812	0.617667	6.4785e-06
ENSG00000151364.17	KCTD14	21.8483	0.839914	6.49277e-06
ENSG00000102387.15	TAF7L	48.801	0.786631	6.6888e-06
ENSG00000108799.13	EZH1	4809.28	0.539967	6.72057e-06
ENSG00000135953.11	MFSD9	780.967	0.422822	6.89785e-06
ENSG00000006715.16	VPS41	3989.9	0.28831	6.96463e-06
ENSG00000278601.1	AL158163.2	39.3619	0.795984	7.07487e-06
ENSG00000021488.13	SLC7A9	36.2261	0.793406	7.27052e-06
ENSG00000125633.11	CCDC93	2820.81	0.267234	7.56038e-06
ENSG00000164674.15	SYTL3	358.431	0.526718	7.56038e-06
ENSG00000234494.7	SP2-AS1	259.155	0.564996	7.91582e-06
ENSG00000285446.1	Z84488.2	497.79	0.550022	8.01956e-06
ENSG00000245534.6	RORA-AS1	104.62	0.690207	8.09673e-06
ENSG00000254202.1	AC015522.1	1252.94	0.439754	8.41869e-06
ENSG00000135823.14	STX6	3214.32	0.396339	8.91647e-06
ENSG00000134698.11	AGO4	2438.54	0.374885	8.97382e-06
ENSG00000176533.13	GNG7	36.7571	0.78289	9.491e-06
ENSG00000137571.11	SLCO5A1	2799.58	0.438941	1.0471e-05
ENSG00000182168.15	UNC5C	10140.7	0.450783	1.07062e-05
ENSG00000272656.1	AC024933.1	21.8182	0.813085	1.10307e-05
ENSG00000269439.5	AC010618.4	155.135	0.66257	1.13906e-05
ENSG00000155100.10	OTUD6B	1309.98	0.346562	1.22894e-05
ENSG00000150593.18	PDCD4	3680.05	0.480071	1.24401e-05
ENSG00000135111.16	TBX3	2861.19	0.545658	1.26844e-05
ENSG00000143669.13	LYST	799.714	0.402022	1.27838e-05
ENSG00000241684.6	ADAMTS9-AS2	126.171	0.616115	1.29503e-05
ENSG00000249772.1	AC026427.1	13.7238	0.834502	1.29503e-05
ENSG00000260686.1	AC008669.1	82.6199	0.7236	1.44227e-05
ENSG00000197181.12	PIWIL2	53.001	0.741637	1.50513e-05
ENSG00000060709.15	RIMBP2	3025.72	0.632245	1.57291e-05
ENSG00000213626.13	LBH	221.526	0.528866	1.62487e-05
ENSG00000136842.14	TMOD1	151.023	0.654571	1.63579e-05
ENSG00000188211.8	NCR3LG1	5571.52	0.334075	1.65209e-05
ENSG00000278668.1	AC005899.7	17.0867	0.782313	1.65762e-05
ENSG00000123836.15	PFKFB2	246.726	0.476044	1.69826e-05
ENSG00000134070.5	IRAK2	136.435	0.675457	1.97599e-05
ENSG00000189195.13	BTBD8	367.902	0.527297	2.022e-05
ENSG00000253347.1	AC040934.1	104.065	0.663086	2.06575e-05
ENSG00000107796.13	ACTA2	346.651	0.669715	2.10946e-05
ENSG00000224189.7	HAGLR	776.012	0.385787	2.10946e-05
ENSG00000184564.10	SLITRK6	1599.76	0.430076	2.12031e-05
ENSG00000212257.1	RNU6-1176P	40.9467	0.756801	2.12596e-05
ENSG00000164078.13	MST1R	129.943	0.665666	2.15706e-05
ENSG00000068745.15	IP6K2	2715.55	0.236155	2.18911e-05
ENSG00000079263.19	SP140	14.7589	0.741907	2.19407e-05
ENSG00000284846.1	AL355981.1	19.6397	0.750228	2.30713e-05
ENSG00000132824.14	SERINC3	3070.89	0.419997	2.3943e-05
ENSG00000254739.1	AC137894.1	12.4168	0.859236	2.45802e-05
ENSG00000256771.3	ZNF253	16.5742	0.764914	2.49715e-05
ENSG00000276740.1	AL445649.1	160.058	0.616713	2.70075e-05
ENSG00000231205.11	ZNF826P	68.4455	0.725362	2.72464e-05
ENSG00000115738.10	ID2	4681.14	0.391708	2.74627e-05
ENSG00000198929.13	NOS1AP	499.51	0.436277	2.77381e-05
ENSG00000138771.16	SHROOM3	2691.42	0.303639	2.8434e-05
ENSG00000187672.13	ERC2	933.78	0.416846	2.8434e-05
ENSG00000062038.14	CDH3	1187.76	0.601403	2.97652e-05
ENSG00000251432.6	LINC02615	192.548	0.531263	3.02814e-05
ENSG00000266733.7	TBC1D29P	30.6541	0.759989	3.03299e-05
ENSG00000232295.7	AL589935.1	27.4123	0.765309	3.12807e-05
ENSG00000253392.2	AC119403.1	35.5179	0.749393	3.16106e-05
ENSG00000106018.14	VIPR2	124.703	0.712502	3.22756e-05
ENSG00000222522.1	RNU6-519P	21.7706	0.743927	3.31174e-05
ENSG00000189221.9	MAOA	1625.46	0.50999	3.3153e-05
ENSG00000230077.1	MTAPP2	17.9743	0.751985	3.39805e-05
ENSG00000260916.7	CCPG1	505.289	0.443369	3.44285e-05
ENSG00000258479.5	LINC00640	30.1019	0.753908	3.57514e-05
ENSG00000182326.15	C1S	92.2102	0.719605	3.69381e-05
ENSG00000253974.5	NRG1-IT1	33.4023	0.746618	3.72743e-05
ENSG00000186812.13	ZNF397	3457.39	0.391082	3.7704e-05
ENSG00000135862.6	LAMC1	8989.69	0.292574	3.88618e-05
ENSG00000146648.18	EGFR	4305.81	0.435022	3.88618e-05
ENSG00000171160.18	MORN4	900.28	0.352576	3.98024e-05
ENSG00000267535.1	LINC00868	7.03232	0.70768	4.01203e-05
ENSG00000085982.13	USP40	1358.89	0.315543	4.06085e-05
ENSG00000162641.19	AKNAD1	704.744	0.43506	4.10314e-05
ENSG00000110422.12	HIPK3	2846.28	0.417198	4.13493e-05
ENSG00000234492.4	RPL34-AS1	85.4615	0.668189	4.23652e-05
ENSG00000095574.11	IKZF5	1480.28	0.371396	4.24381e-05
ENSG00000156958.15	GALK2	1305.62	0.339425	4.47986e-05
ENSG00000119138.4	KLF9	377.798	0.419855	4.50291e-05
ENSG00000132356.11	PRKAA1	2883.86	0.285573	4.57245e-05
ENSG00000258704.6	SRP54-AS1	179.027	0.615668	4.69936e-05
ENSG00000085465.12	OVGP1	91.9939	0.674811	4.75073e-05
ENSG00000166762.18	CATSPER2	1050.17	0.462194	4.7804e-05
ENSG00000204406.13	MBD5	3075.02	0.362223	4.80289e-05
ENSG00000152348.16	ATG10	621.226	0.373082	4.81902e-05
ENSG00000091409.15	ITGA6	1451	0.437034	4.86402e-05
ENSG00000137767.14	SQOR	13.7375	0.772627	4.89348e-05
ENSG00000184672.12	RALYL	416.32	0.428473	5.29785e-05
ENSG00000111271.14	ACAD10	1367.6	0.325739	5.7507e-05
ENSG00000083844.10	ZNF264	950.877	0.340142	5.79556e-05
ENSG00000077157.22	PPP1R12B	4567.2	0.297507	5.84795e-05
ENSG00000124788.18	ATXN1	522.329	0.495176	5.86088e-05
ENSG00000224294.1	PINCR	29.6935	0.647721	5.86088e-05
ENSG00000236915.2	CLCA4-AS1	16.581	0.695864	5.92271e-05
ENSG00000136156.14	ITM2B	2145.25	0.301031	5.97067e-05
ENSG00000125966.10	MMP24	212.512	0.680858	5.98259e-05
ENSG00000272128.1	AP006545.2	11.4541	0.776609	6.12262e-05
ENSG00000269949.1	AC069307.1	30.2547	0.731611	6.20921e-05
ENSG00000075426.12	FOSL2	873.288	0.445041	6.36237e-05
ENSG00000148082.10	SHC3	2012.61	0.433279	6.56993e-05
ENSG00000132205.11	EMILIN2	141.046	0.596621	6.60096e-05
ENSG00000230519.2	HMGB1P49	17.2297	0.740723	6.6176e-05
ENSG00000108306.13	FBXL20	1942.94	0.351573	6.65216e-05
ENSG00000270605.1	AL353622.1	178.126	0.484635	6.81777e-05
ENSG00000105136.20	ZNF419	257.766	0.558175	7.03656e-05
ENSG00000106804.7	C5	392.059	0.402152	7.39101e-05
ENSG00000163346.17	PBXIP1	2537.27	0.341453	7.46321e-05
ENSG00000182521.5	TBPL2	13.8176	0.861741	7.81922e-05
ENSG00000205832.7	C16orf96	41.4953	0.709291	8.09994e-05
ENSG00000182179.13	UBA7	95.7374	0.688651	8.41304e-05
ENSG00000260152.2	AC113208.1	12.771	0.73291	8.43037e-05
ENSG00000157557.12	ETS2	2612.19	0.315008	8.43689e-05
ENSG00000281538.1	AC254562.3	21.7467	0.718893	8.66073e-05
ENSG00000164164.16	OTUD4	5936.76	0.309922	8.92237e-05
ENSG00000227964.1	LINC01429	16.8765	0.552497	8.96106e-05
ENSG00000247081.7	BAALC-AS1	35.8063	0.708209	9.21879e-05
ENSG00000114796.16	KLHL24	2427.91	0.545229	9.31258e-05
ENSG00000141376.22	BCAS3	2019.64	0.361413	9.39642e-05
ENSG00000205592.14	MUC19	725.929	0.641901	9.49027e-05
ENSG00000165943.5	MOAP1	928.15	0.351362	9.94644e-05
ENSG00000189283.10	FHIT	351.674	0.461565	9.96143e-05
ENSG00000119950.21	MXI1	1725.6	0.52742	0.000102616
ENSG00000170088.14	TMEM192	2842.55	0.298609	0.000102616
ENSG00000172878.14	METAP1D	731.242	0.418807	0.000105804
ENSG00000274184.1	AC011815.2	20.3838	0.717188	0.00010668
ENSG00000039600.11	SOX30	17.3517	0.704634	0.000119504
ENSG00000121966.6	CXCR4	617.491	0.590654	0.000120636
ENSG00000102401.20	ARMCX3	2703.54	0.309421	0.000122468
ENSG00000143622.11	RIT1	3151.06	0.246331	0.000123103
ENSG00000112541.14	PDE10A	1873.4	0.35597	0.000128538
ENSG00000237101.1	AC092809.4	11.7205	0.714299	0.000133725
ENSG00000114019.14	AMOTL2	1160.72	0.405227	0.000134802
ENSG00000136383.6	ALPK3	57.8033	0.634302	0.000136013
ENSG00000131373.14	HACL1	1375.7	0.293259	0.000137454
ENSG00000185513.16	L3MBTL1	1090.51	0.36145	0.000138487
ENSG00000039139.9	DNAH5	124.442	0.600133	0.000138906
ENSG00000099326.8	MZF1	908.224	0.47539	0.000139737
ENSG00000166148.3	AVPR1A	4095.03	0.313315	0.000142836
ENSG00000164494.12	PDSS2	766.017	0.312043	0.000153339
ENSG00000008513.16	ST3GAL1	1490.22	0.423974	0.000153706
ENSG00000168575.10	SLC20A2	1966.42	0.241932	0.000157278
ENSG00000204130.13	RUFY2	1517.75	0.374071	0.000157872
ENSG00000270681.1	AC095055.1	49.3054	0.675677	0.000158189
ENSG00000133640.20	LRRIQ1	583.402	0.455567	0.000159601
ENSG00000143217.9	NECTIN4	39.0077	0.663634	0.000161396
ENSG00000120693.13	SMAD9	2568.81	0.329046	0.000162814
ENSG00000105327.17	BBC3	75.1103	0.659047	0.000164012
ENSG00000160445.11	ZER1	1142.65	0.417856	0.000168525
ENSG00000146216.13	TTBK1	74.1848	0.618794	0.000170172
ENSG00000148541.12	FAM13C	408.179	0.408609	0.000170887
ENSG00000163050.17	COQ8A	2344.8	0.32264	0.000172591
ENSG00000111644.8	ACRBP	35.9668	0.684834	0.000174207
ENSG00000176055.10	MBLAC2	544.136	0.519433	0.000174739
ENSG00000107560.12	RAB11FIP2	2158.51	0.380227	0.000175159
ENSG00000267002.3	AC060780.1	1721.76	0.367574	0.000175742
ENSG00000155428.12	TRIM74	55.2043	0.649178	0.000183597
ENSG00000092871.16	RFFL	275.694	0.455837	0.00018398
ENSG00000166432.15	ZMAT1	253.416	0.657789	0.000186579
ENSG00000269713.7	NBPF9	708.305	0.442546	0.000188889
ENSG00000143178.13	TBX19	402.558	0.476562	0.000192462
ENSG00000168542.14	COL3A1	1046.76	0.634339	0.000202867
ENSG00000089847.12	ANKRD24	57.1276	0.623547	0.000216556
ENSG00000139793.18	MBNL2	820.937	0.384872	0.000218873
ENSG00000129295.9	LRRC6	534.74	0.358184	0.000230073
ENSG00000261771.5	DNAAF4-CCPG1	478.319	0.380967	0.000230083
ENSG00000280355.1	AL132656.4	240.169	0.424114	0.000230083
ENSG00000196652.11	ZKSCAN5	1679.93	0.352228	0.000232987
ENSG00000260852.1	FBXL19-AS1	820.32	0.443946	0.000233372
ENSG00000198208.11	RPS6KL1	530.488	0.485868	0.000235914
ENSG00000244879.7	GABPB1-AS1	8176.99	0.36811	0.000245309
ENSG00000244306.11	AL589743.1	1961.29	0.374073	0.000245492
ENSG00000170324.21	FRMPD2	89.342	0.655064	0.000247315
ENSG00000173261.9	PLAC8L1	225.17	0.484872	0.000247315
ENSG00000076067.13	RBMS2	1520.7	0.363767	0.000247547
ENSG00000247151.7	CSTF3-DT	57.6002	0.660989	0.000251722
ENSG00000188000.4	OR7D2	108.585	0.55838	0.000257374
ENSG00000110031.12	LPXN	74.4057	0.598902	0.000257451
ENSG00000170340.11	B3GNT2	540.014	0.356527	0.00026299
ENSG00000228252.9	COL6A4P2	18.1545	0.680913	0.000263407
ENSG00000107036.12	RIC1	4631.01	0.250242	0.000264977
ENSG00000168314.17	MOBP	11.8817	0.670614	0.000264977
ENSG00000170634.13	ACYP2	255.431	0.560631	0.000264977
ENSG00000263316.1	AC027763.2	19.7379	0.687791	0.000281056
ENSG00000265996.1	MIR3671	79.308	0.577747	0.000281056
ENSG00000237440.9	AC008554.1	1723.51	0.338189	0.000282485
ENSG00000138764.15	CCNG2	1123.11	0.489701	0.000283344
ENSG00000157800.18	SLC37A3	2153.68	0.238114	0.000283344
ENSG00000255458.6	AC108471.2	118.895	0.584691	0.000293088
ENSG00000236905.2	AC104333.3	12.4965	0.673437	0.000295424
ENSG00000185432.12	METTL7A	215.163	0.640835	0.000297962
ENSG00000120899.18	PTK2B	436.792	0.484252	0.000302406
ENSG00000184863.11	RBM33	6966.3	0.213541	0.000306541
ENSG00000142627.13	EPHA2	332.404	0.501159	0.000310459
ENSG00000213999.16	MEF2B	76.1786	0.607278	0.000312277
ENSG00000204852.15	TCTN1	1325.94	0.260374	0.000314666
ENSG00000180787.6	ZFP3	8.97159	0.792217	0.000317919
ENSG00000251095.6	AC097478.1	59.3846	0.62088	0.000318121
ENSG00000164172.19	MOCS2	1335.77	0.301562	0.000326656
ENSG00000198590.11	C3orf35	394.824	0.474029	0.000332839
ENSG00000106133.18	NSUN5P2	889.008	0.326123	0.000335298
ENSG00000147689.16	FAM83A	10.8066	0.585182	0.000335877
ENSG00000156966.7	B3GNT7	23.6213	0.673502	0.000336035
ENSG00000126005.17	MMP24OS	605.451	0.427264	0.000354491
ENSG00000102763.18	VWA8	3918.95	0.224137	0.000357856
ENSG00000184992.11	BRI3BP	5257.24	0.314211	0.000361122
ENSG00000277879.1	AL391988.1	80.5491	0.593854	0.000361122
ENSG00000158006.14	PAFAH2	652.546	0.363893	0.000361914
ENSG00000138028.16	CGREF1	353.516	0.427592	0.000370288
ENSG00000261786.1	AC006058.1	1854.63	0.468339	0.000376264
ENSG00000107864.15	CPEB3	201.582	0.481614	0.000377248
ENSG00000185532.17	PRKG1	218.822	0.524966	0.000387609
ENSG00000163406.11	SLC15A2	184.593	0.486544	0.000387627
ENSG00000181104.7	F2R	3435.61	0.188255	0.000397018
ENSG00000254990.5	AP001781.1	78.0617	0.600208	0.000398255
ENSG00000130518.17	IQCN	623.03	0.601656	0.000419966
ENSG00000235661.3	MIR670HG	19.4851	0.610999	0.000436085
ENSG00000164532.10	TBX20	3363.78	0.392038	0.000437798
ENSG00000177335.10	C8orf31	685.177	0.431118	0.000438513
ENSG00000225693.1	LAGE3P1	45.4946	0.623647	0.000438513
ENSG00000102317.18	RBM3	14008.8	0.22978	0.000441348
ENSG00000005469.11	CROT	635.015	0.376264	0.000444648
ENSG00000075945.13	KIFAP3	1881.68	0.232288	0.000447118
ENSG00000260772.1	AC012321.1	544.274	0.377513	0.000452369
ENSG00000185904.11	LINC00839	1195.19	0.560155	0.00045715
ENSG00000081177.18	EXD2	1191.23	0.26288	0.000462566
ENSG00000164106.8	SCRG1	126.834	0.539652	0.000468919
ENSG00000115423.18	DNAH6	588.407	0.405496	0.000469116
ENSG00000254912.2	AC135983.3	18.0842	0.668055	0.00047192
ENSG00000160117.15	ANKLE1	177.439	0.568878	0.000478275
ENSG00000122707.12	RECK	865.402	0.320232	0.000481639
ENSG00000282160.1	AF067845.5	48.6136	0.630753	0.000485096
ENSG00000125650.4	PSPN	291.837	0.458249	0.000490924
ENSG00000276768.1	AL121890.2	13.9605	0.599715	0.000490924
ENSG00000262001.1	DLGAP1-AS2	49.6219	0.607401	0.000500002
ENSG00000267519.6	AC020916.1	516.783	0.471151	0.000501109
ENSG00000158467.16	AHCYL2	1736.79	0.232728	0.000504519
ENSG00000206120.11	EGFEM1P	417.284	0.397208	0.000521519
ENSG00000167178.16	ISLR2	28.6274	0.592209	0.000523904
ENSG00000151320.11	AKAP6	963.249	0.298212	0.000527667
ENSG00000223573.7	TINCR	73.3287	0.61629	0.000527667
ENSG00000079215.14	SLC1A3	1083.4	0.426498	0.000530699
ENSG00000165322.17	ARHGAP12	2222.94	0.320945	0.000536612
ENSG00000279175.1	AL033543.1	23.7675	0.647472	0.000537965
ENSG00000259820.1	AC083843.3	345.286	0.45762	0.000538863
ENSG00000182612.10	TSPAN10	31.1887	0.644284	0.000541262
ENSG00000267419.2	AC011477.1	321.308	0.376874	0.000547852
ENSG00000189120.5	SP6	9.92063	0.633263	0.000554277
ENSG00000272582.1	AL031587.3	16.2633	0.628058	0.000555943
ENSG00000173960.14	UBXN2A	1968.53	0.330034	0.000562715
ENSG00000114770.17	ABCC5	4319.9	0.348235	0.000583052
ENSG00000153157.13	SYCP2L	32.494	0.258802	0.000583052
ENSG00000101977.21	MCF2	65.2549	0.585364	0.000590399
ENSG00000136531.16	SCN2A	69.6336	0.591504	0.000591588
ENSG00000254634.4	SMG1P6	517.289	0.383676	0.000598537
ENSG00000236114.1	AL450326.2	9.53603	0.563226	0.000615702
ENSG00000136003.15	ISCU	1448.52	0.350763	0.000621015
ENSG00000232392.1	AC002366.1	157.506	0.536604	0.000628019
ENSG00000137575.12	SDCBP	2677.74	0.353928	0.000632107
ENSG00000265750.1	AC090772.3	182.852	0.471601	0.000638234
ENSG00000156804.7	FBXO32	185.198	0.612328	0.000645134
ENSG00000185621.11	LMLN	1008.23	0.303197	0.00065599
ENSG00000175155.9	YPEL2	1123.78	0.349619	0.000669927
ENSG00000277599.1	RF01957	704.231	0.512966	0.000697119
ENSG00000249348.1	UGDH-AS1	129.558	0.502363	0.000699378
ENSG00000249825.5	AC012636.1	13.7262	0.636334	0.000709817
ENSG00000139187.10	KLRG1	166.101	0.437134	0.00071491
ENSG00000204103.4	MAFB	325.409	0.495906	0.000725008
ENSG00000226251.5	LINC02608	10.5271	0.564138	0.000729689
ENSG00000206195.10	DUXAP8	2693.76	0.265478	0.000737156
ENSG00000122786.20	CALD1	6917.07	0.287314	0.000741917
ENSG00000234423.1	LINC01250	152.453	0.469924	0.000744054
ENSG00000182165.17	TP53TG1	164.939	0.521301	0.000744322
ENSG00000286162.1	AL354744.1	48.9501	0.616976	0.000744322
ENSG00000163617.11	CCDC191	369.266	0.499519	0.000745466
ENSG00000107643.16	MAPK8	4267.65	0.327822	0.000748328
ENSG00000143507.18	DUSP10	488.305	0.38861	0.000752706
ENSG00000131831.18	RAI2	56.4562	0.599145	0.00075494
ENSG00000117620.15	SLC35A3	4698.81	0.340077	0.000761579
ENSG00000186517.14	ARHGAP30	12.516	0.46992	0.000762932
ENSG00000108439.10	PNPO	4299.55	0.384581	0.000765248
ENSG00000271967.1	AL583856.2	11.0184	0.563867	0.000774432
ENSG00000279518.1	AC083843.4	55.1369	0.583966	0.000782704
ENSG00000196391.10	ZNF774	411.847	0.406687	0.000784055
ENSG00000112282.18	MED23	3075.98	0.223135	0.000795986
ENSG00000150625.16	GPM6A	1306	0.464614	0.000810582
ENSG00000155111.15	CDK19	1448.5	0.273194	0.000810582
ENSG00000186994.11	KANK3	16.6265	0.616736	0.000822502
ENSG00000071073.13	MGAT4A	101.095	0.594031	0.000825465
ENSG00000217330.1	SSXP10	4.11054	0.440998	0.000825465
ENSG00000240849.11	TMEM189	1990.07	0.428313	0.000831563
ENSG00000168310.11	IRF2	404.094	0.442411	0.000832995
ENSG00000102531.16	FNDC3A	7936.18	0.288735	0.000849461
ENSG00000126775.8	ATG14	2262.47	0.281495	0.000849461
ENSG00000155621.15	C9orf85	702.751	0.305097	0.000854674
ENSG00000185495.10	AC138393.1	1140.09	0.316683	0.000855149
ENSG00000269743.3	SLC25A53	514.941	0.362317	0.000859985
ENSG00000149798.5	CDC42EP2	176.094	0.445236	0.000863978
ENSG00000158480.11	SPATA2	539.336	0.451329	0.000896596
ENSG00000196975.16	ANXA4	74.3655	0.586386	0.000907928
ENSG00000179388.9	EGR3	40.6386	0.609977	0.000921675
ENSG00000265542.5	AC015845.2	22.4785	0.622279	0.000929533
ENSG00000105419.17	MEIS3	1630.83	0.458738	0.000935384
ENSG00000103381.12	CPPED1	140.572	0.515473	0.000943759
ENSG00000241255.1	AL136126.1	13.8587	0.525222	0.000947553
ENSG00000177640.15	CASC2	297.625	0.399248	0.00094984
ENSG00000261879.6	AC087500.1	210.038	0.427165	0.000963316
ENSG00000164989.17	CCDC171	1916.81	0.361605	0.000981035
ENSG00000135205.15	CCDC146	383.8	0.445945	0.000982021
ENSG00000165555.9	NOXRED1	86.9698	0.5351	0.000988249
ENSG00000115556.14	PLCD4	28.8275	0.612603	0.00100016
ENSG00000283217.1	AC068205.1	8.57878	0.5918	0.00100074
ENSG00000139636.15	LMBR1L	995.537	0.385138	0.00100845
ENSG00000224666.3	Z84484.1	24.4675	0.62433	0.00101747
ENSG00000254498.1	AC104042.1	7.96424	0.621701	0.00102359
ENSG00000124713.6	GNMT	102.845	0.575844	0.00102481
ENSG00000214575.9	CPEB1	699.388	0.553407	0.00102854
ENSG00000164237.9	CMBL	1474.55	0.300319	0.00106263
ENSG00000280434.1	AL031595.3	26.3496	0.621474	0.00106943
ENSG00000233237.7	LINC00472	393.359	0.386938	0.00107092
ENSG00000249884.8	RNF103-CHMP3	688.133	0.311523	0.0010723
ENSG00000261761.4	LINC02616	131.481	0.484629	0.00107658
ENSG00000152332.16	UHMK1	10704.5	0.536209	0.00107931
ENSG00000273149.1	AL138963.3	11.3591	0.536242	0.00108118
ENSG00000177426.20	TGIF1	1783.56	0.29803	0.00108464
ENSG00000268043.7	NBPF12	3985.71	0.282627	0.00108885
ENSG00000259723.1	AL354993.2	4.46822	0.362548	0.00110315
ENSG00000166455.13	C16orf46	47.9607	0.579918	0.00110489
ENSG00000271913.6	AL035530.2	25.5419	0.620804	0.00110489
ENSG00000160908.15	ZNF394	1055.65	0.341191	0.00111151
ENSG00000285106.1	AC016831.7	278.994	0.565046	0.00112641
ENSG00000198169.9	ZNF251	1616.03	0.258227	0.00113495
ENSG00000132718.9	SYT11	11203.3	0.295527	0.00114198
ENSG00000276136.1	AC016957.2	46.0773	0.600432	0.00114366
ENSG00000162434.12	JAK1	5348.34	0.345292	0.00114895
ENSG00000112599.9	GUCA1B	118.136	0.561256	0.00117624
ENSG00000274156.1	AC008121.2	15.3549	0.605806	0.00118939
ENSG00000235248.3	OR13C1P	20.978	0.617136	0.0011962
ENSG00000155016.18	CYP2U1	835.952	0.316727	0.00119827
ENSG00000050405.13	LIMA1	2272.78	0.254172	0.00120295
ENSG00000245532.8	NEAT1	61239.4	0.469204	0.00120295
ENSG00000275383.1	AC126773.4	256.481	0.507028	0.00120755
ENSG00000206561.13	COLQ	528.249	0.451157	0.00122159
ENSG00000285572.1	AL136441.1	8.04286	0.582409	0.00122159
ENSG00000261678.3	SCRT1	45.4491	0.603093	0.00122482
ENSG00000265263.1	AC124066.1	59.6194	0.576322	0.00123592
ENSG00000139985.6	ADAM21	12.5357	0.611997	0.00126153
ENSG00000108924.14	HLF	836.049	0.257906	0.00126219
ENSG00000189007.16	ADAT2	2037.26	0.293567	0.00127013
ENSG00000160049.12	DFFA	6478.57	0.240175	0.00127297
ENSG00000110900.15	TSPAN11	3043.39	0.444395	0.00128945
ENSG00000082014.16	SMARCD3	960.529	0.396257	0.00129301
ENSG00000123636.18	BAZ2B	5971.71	0.299043	0.00129301
ENSG00000160111.13	CPAMD8	3.89599	0.404138	0.00129301
ENSG00000280047.1	AC091825.1	37.5949	0.600276	0.00129899
ENSG00000172752.14	COL6A5	71.3447	0.581787	0.0013199
ENSG00000243660.10	ZNF487	154.124	0.479211	0.00132066
ENSG00000168300.14	PCMTD1	1522.56	0.396011	0.00132759
ENSG00000205129.8	C4orf47	51.6919	0.558001	0.0013315
ENSG00000125872.7	LRRN4	31.4839	0.285245	0.00133878
ENSG00000189056.14	RELN	4161.11	0.386986	0.00133878
ENSG00000113319.13	RASGRF2	369.652	0.477274	0.00136489
ENSG00000184743.12	ATL3	1718.83	0.380495	0.00137744
ENSG00000125409.13	TEKT3	41.9546	0.594744	0.00138657
ENSG00000267757.4	EML2-AS1	15.7624	0.544529	0.00141315
ENSG00000231721.7	LINC-PINT	757.769	0.521556	0.00143004
ENSG00000154114.12	TBCEL	1039.99	0.338998	0.00143381
ENSG00000236456.1	AL035458.1	108.964	0.581101	0.00144331
ENSG00000143198.13	MGST3	1847.77	0.221957	0.00146561
ENSG00000272872.1	AP000525.1	257.499	0.422283	0.00146796
ENSG00000225465.8	RFPL1S	101.018	0.273498	0.00149976
ENSG00000101265.16	RASSF2	901.799	0.343468	0.00151097
ENSG00000186231.17	KLHL32	124.523	0.501975	0.00152114
ENSG00000164334.15	FAM170A	11.175	0.594088	0.00152457
ENSG00000203727.4	SAMD5	31.6806	0.597015	0.00152457
ENSG00000138641.17	HERC3	490.639	0.315546	0.00152685
ENSG00000107077.18	KDM4C	1697.58	0.245486	0.00152701
ENSG00000272696.1	AL359091.4	11.6465	0.580779	0.00155659
ENSG00000249437.7	NAIP	115.795	0.530179	0.00157881
ENSG00000123739.11	PLA2G12A	1021.76	0.369262	0.00158912
ENSG00000242808.8	SOX2-OT	31.5324	0.594893	0.0015906
ENSG00000146469.13	VIP	42.7466	0.586133	0.00164165
ENSG00000244607.6	CCDC13	55.3013	0.565676	0.00164165
ENSG00000196411.10	EPHB4	27.9978	0.600549	0.00165155
ENSG00000206262.9	FOXL2NB	167.441	0.439163	0.00166565
ENSG00000261618.2	LINC02605	27.0572	0.599172	0.00167493
ENSG00000130338.13	TULP4	27023.3	0.217924	0.00168029
ENSG00000269892.1	AC125494.2	30.9945	0.595424	0.00169983
ENSG00000276863.1	AC124319.4	27.3071	0.598467	0.00171105
ENSG00000140396.13	NCOA2	3965.36	0.281094	0.00173493
ENSG00000241322.10	CDRT1	46.3526	0.576113	0.00174605
ENSG00000196993.8	NPIPB9	106.69	0.489647	0.00176207
ENSG00000277103.1	AL445670.1	17.3341	0.587207	0.0017713
ENSG00000183826.18	BTBD9	1185.67	0.316373	0.00177263
ENSG00000062282.15	DGAT2	195.968	0.397893	0.00178057
ENSG00000140299.11	BNIP2	3395.51	0.276459	0.00178057
ENSG00000147443.13	DOK2	9.62477	0.518275	0.00178057
ENSG00000149927.18	DOC2A	417.602	0.41304	0.00182636
ENSG00000261324.2	AC010168.2	106.882	0.488297	0.00183937
ENSG00000130779.20	CLIP1	5277.4	0.482334	0.00184297
ENSG00000203667.10	COX20	1706.27	0.470727	0.00184837
ENSG00000205302.7	SNX2	3814.68	0.239481	0.00184837
ENSG00000068650.18	ATP11A	4790.61	0.269629	0.00185572
ENSG00000273226.1	AL391834.2	38.3979	0.57852	0.00185896
ENSG00000157617.17	C2CD2	1034.36	0.336473	0.00186113
ENSG00000160789.20	LMNA	2087.99	0.526238	0.00187441
ENSG00000100697.14	DICER1	13055.4	0.215134	0.00188742
ENSG00000258465.7	AL139011.2	4392.08	0.258963	0.00189612
ENSG00000271021.1	AC239600.1	22.4024	0.596258	0.00189707
ENSG00000249859.10	PVT1	3292.89	0.350675	0.00190167
ENSG00000172803.18	SNX32	94.5185	0.569168	0.00190794
ENSG00000280237.3	MIR4697HG	566.143	0.313769	0.00190899
ENSG00000247828.7	TMEM161B-AS1	559.334	0.355579	0.00191243
ENSG00000203397.2	AL139400.1	3.4159	0.388535	0.00193729
ENSG00000257966.1	OLA1P3	7.65205	0.54973	0.00193932
ENSG00000269947.1	AC135178.5	209.719	0.557668	0.00193964
ENSG00000205777.17	GAGE1	432.211	0.334754	0.00199444
ENSG00000258658.1	AL139021.2	9.54609	0.561285	0.00200302
ENSG00000134007.4	ADAM20	51.7191	0.576033	0.00201616
ENSG00000229654.1	LINC02526	11.2284	0.579531	0.00205386
ENSG00000163624.6	CDS1	158.014	0.481589	0.00206335
ENSG00000054598.8	FOXC1	456.943	0.366066	0.00207149
ENSG00000162086.14	ZNF75A	662.084	0.287792	0.00208074
ENSG00000149657.20	LSM14B	2256.25	0.369093	0.00211547
ENSG00000229611.1	AL354707.2	8.56166	0.559267	0.00211952
ENSG00000272556.2	GTF2IP13	603.185	0.443168	0.00214777
ENSG00000197006.14	METTL9	4436.54	0.230692	0.00215291
ENSG00000187905.10	LRRC74B	17.0352	0.563215	0.00215383
ENSG00000261617.1	LINC02177	9.65266	0.464821	0.00216026
ENSG00000244694.7	PTCHD4	484.465	0.548838	0.00217415
ENSG00000263531.1	AC130324.1	7.53672	0.563097	0.00217597
ENSG00000261916.1	AC027796.1	97.3141	0.508388	0.00217788
ENSG00000141503.16	MINK1	3860.26	0.343066	0.00218276
ENSG00000183691.4	NOG	35.4511	0.566252	0.00218276
ENSG00000185875.13	THNSL1	453.655	0.357282	0.00219141
ENSG00000113389.16	NPR3	163.074	0.510392	0.00221063
ENSG00000133606.11	MKRN1	2615.75	0.268166	0.00221063
ENSG00000183775.11	KCTD16	254.059	0.379568	0.00229203
ENSG00000214946.14	TBC1D26	34.3761	0.577877	0.00233475
ENSG00000114473.14	IQCG	613.297	0.32951	0.0023348
ENSG00000112079.9	STK38	3078.35	0.251478	0.00236294
ENSG00000136874.11	STX17	1907.71	0.304093	0.00236564
ENSG00000115520.8	COQ10B	557.539	0.407795	0.00236567
ENSG00000102290.22	PCDH11X	170.891	0.410053	0.00236711
ENSG00000224165.5	DNAJC27-AS1	63.425	0.53244	0.00242566
ENSG00000109436.8	TBC1D9	1370.76	0.30363	0.00243198
ENSG00000198246.9	SLC29A3	523.654	0.436664	0.00247138
ENSG00000171988.19	JMJD1C	7875.58	0.234642	0.00247218
ENSG00000226632.1	UBE2V1P1	32.1382	0.577198	0.00248845
ENSG00000119661.15	DNAL1	1335.6	0.309809	0.00249529
ENSG00000272094.1	AC091614.1	26.7019	0.575785	0.00252325
ENSG00000117139.17	KDM5B	11621.2	0.327365	0.00253043
ENSG00000127914.16	AKAP9	15237.7	0.305045	0.00253517
ENSG00000234773.7	AC012618.3	34.3254	0.571744	0.00256283
ENSG00000254206.5	NPIPB11	377.613	0.470817	0.0026074
ENSG00000089101.18	CFAP61	75.5716	0.483559	0.00261818
ENSG00000138439.12	FAM117B	2355.25	0.280927	0.00261818
ENSG00000203780.10	FANK1	77.3688	0.523928	0.00262858
ENSG00000198843.13	SELENOT	2133.72	0.267848	0.00263282
ENSG00000126091.20	ST3GAL3	1205.3	0.428338	0.00264449
ENSG00000144868.13	TMEM108	3367.29	0.40406	0.00264449
ENSG00000133460.19	SLC2A11	650.998	0.488629	0.00265494
ENSG00000196670.13	ZFP62	1755.89	0.33867	0.00265998
ENSG00000279026.1	AC005225.4	106.223	0.512464	0.0026653
ENSG00000111653.20	ING4	662.883	0.486146	0.00266861
ENSG00000265451.1	AC012447.1	25.2504	0.578404	0.00268483
ENSG00000152520.14	PAN3	1620.73	0.252973	0.0026916
ENSG00000101493.11	ZNF516	3937.17	0.219709	0.00270489
ENSG00000266385.1	AC005899.5	9.27708	0.542089	0.00272045
ENSG00000237298.9	TTN-AS1	3188.48	0.225541	0.0027254
ENSG00000137962.13	ARHGAP29	2678.5	0.285345	0.0027352
ENSG00000225778.5	PROSER2-AS1	8.17151	0.495745	0.00273584
ENSG00000258441.1	LINC00641	7043.61	0.252585	0.00274461
ENSG00000232587.1	EEF1A1P3	91.5132	0.486011	0.00278614
ENSG00000229180.7	AC006001.3	2103.19	0.345107	0.00279227
ENSG00000263652.1	MIR548AX	21.7699	0.574863	0.00289667
ENSG00000100211.10	CBY1	806.401	0.373289	0.00299522
ENSG00000134852.15	CLOCK	3495.78	0.244159	0.00299559
ENSG00000162994.16	CLHC1	766.528	0.333358	0.00300409
ENSG00000128342.5	LIF	33.5467	0.552019	0.00302904
ENSG00000239636.1	AC004865.2	17.1535	0.523117	0.00303486
ENSG00000119899.13	SLC17A5	483.719	0.354758	0.00303515
ENSG00000019549.12	SNAI2	753.422	0.372074	0.00310127
ENSG00000278050.1	RF01956	157.569	0.472691	0.00310127
ENSG00000092931.11	MFSD11	1517.05	0.298691	0.00313457
ENSG00000187372.11	PCDHB13	91.712	0.535912	0.00316934
ENSG00000005243.10	COPZ2	15.4773	0.534598	0.00318242
ENSG00000130508.11	PXDN	466.777	0.36488	0.0031936
ENSG00000021300.14	PLEKHB1	295.799	0.404422	0.00320066
ENSG00000143199.17	ADCY10	26.151	0.5563	0.00320066
ENSG00000175395.16	ZNF25	552.325	0.340617	0.00327109
ENSG00000091436.17	MAP3K20	2801.54	0.231363	0.00327466
ENSG00000133812.15	SBF2	2583.45	0.23644	0.00329139
ENSG00000245281.7	AC124242.1	117.168	0.464808	0.00329272
ENSG00000168702.17	LRP1B	380.747	0.543293	0.0033042
ENSG00000164010.15	ERMAP	335.583	0.382879	0.00337516
ENSG00000131044.17	TTLL9	8.61661	0.539237	0.00338604
ENSG00000178809.11	TRIM73	50.9743	0.50448	0.00341628
ENSG00000238880.1	RNU7-59P	12.9694	0.540232	0.00341628
ENSG00000242866.10	STRC	37.9431	0.500969	0.00341628
ENSG00000120910.14	PPP3CC	552.893	0.338223	0.00343141
ENSG00000151131.11	C12orf45	8247.15	0.358118	0.00343141
ENSG00000115107.20	STEAP3	858.208	0.330559	0.00345068
ENSG00000229956.10	ZRANB2-AS2	183.2	0.442384	0.00345068
ENSG00000280739.2	EIF1B-AS1	76.8777	0.47633	0.00345068
ENSG00000114948.13	ADAM23	1993.48	0.413443	0.00346087
ENSG00000181035.13	SLC25A42	226.17	0.408723	0.00346152
ENSG00000270804.1	AC010326.4	177.078	0.48456	0.0034813
ENSG00000048392.11	RRM2B	1247.3	0.471605	0.00348215
ENSG00000178662.16	CSRNP3	1617.95	0.261758	0.00349506
ENSG00000261659.2	Z92544.2	110.45	0.482768	0.00350246
ENSG00000260296.1	AC095057.3	234.119	0.442725	0.00351321
ENSG00000220804.8	LINC01881	413.071	0.363516	0.00352214
ENSG00000236810.5	ELOA-AS1	250.026	0.475244	0.00354568
ENSG00000134532.17	SOX5	1394.45	0.277306	0.00356073
ENSG00000274383.1	AC103691.1	146.597	0.464204	0.00358363
ENSG00000136048.14	DRAM1	365.883	0.374616	0.00362456
ENSG00000227354.6	RBM26-AS1	179.615	0.401835	0.0036261
ENSG00000001461.17	NIPAL3	22.9671	0.450812	0.00372705
ENSG00000059728.11	MXD1	866.668	0.454402	0.0037275
ENSG00000237064.1	EIF3IP1	17.0591	0.555259	0.00375238
ENSG00000254362.1	AC011726.3	15.4658	0.548101	0.00375238
ENSG00000116731.22	PRDM2	2990.14	0.287059	0.00378272
ENSG00000138380.18	CARF	249.954	0.358269	0.00379568
ENSG00000256898.1	AP002770.2	123.316	0.455438	0.00380817
ENSG00000205085.11	FAM71F2	165.026	0.486488	0.00381898
ENSG00000225339.3	AL354740.1	37.3612	0.552273	0.00382574
ENSG00000185482.8	STAC3	221.513	0.412104	0.00385921
ENSG00000237818.1	RPS3AP29	9.99048	0.525208	0.00390126
ENSG00000269609.5	RPARP-AS1	513.057	0.284566	0.00390801
ENSG00000259924.1	AC011939.1	177.121	0.393399	0.00390805
ENSG00000065029.15	ZNF76	1989.73	0.385456	0.00396405
ENSG00000096093.16	EFHC1	1328.92	0.23743	0.0040568
ENSG00000169064.12	ZBBX	99.2705	0.509924	0.0040568
ENSG00000135052.16	GOLM1	7938.35	0.201382	0.00409099
ENSG00000226029.1	LINC01772	117.757	0.498424	0.00409244
ENSG00000197748.12	CFAP43	34.5872	0.544858	0.00412388
ENSG00000136158.12	SPRY2	597.417	0.413329	0.00413948
ENSG00000152380.10	FAM151B	118.772	0.448788	0.0041496
ENSG00000153896.18	ZNF599	285.639	0.324487	0.00420548
ENSG00000267731.1	AC005332.2	15.2283	0.529895	0.00423312
ENSG00000188185.11	LINC00265	421.498	0.326568	0.00424263
ENSG00000130348.11	QRSL1	2694.46	0.241589	0.0043368
ENSG00000162620.16	LRRIQ3	32.7378	0.546645	0.00438757
ENSG00000144535.19	DIS3L2	2519.23	0.18116	0.00443255
ENSG00000205500.8	AC013472.1	31.8842	0.549211	0.0044488
ENSG00000151239.13	TWF1	2639.8	0.372762	0.00445839
ENSG00000167333.13	TRIM68	116.205	0.489396	0.00446661
ENSG00000074966.11	TXK	31.4255	0.481158	0.00459463
ENSG00000143515.17	ATP8B2	7883.72	0.31077	0.00463851
ENSG00000233723.8	LINC01122	104.742	0.436857	0.00463851
ENSG00000181804.15	SLC9A9	129.382	0.479443	0.00464817
ENSG00000158023.10	WDR66	371.231	0.501894	0.00472308
ENSG00000237595.4	LINC01275	17.5144	0.548951	0.00477617
ENSG00000102699.6	PARP4	7095.84	0.337623	0.00484381
ENSG00000251660.1	AC007036.3	92.4485	0.438661	0.00485787
ENSG00000272693.4	AC073107.1	114.977	0.455443	0.00486984
ENSG00000112305.14	SMAP1	2130.8	0.285722	0.00491578
ENSG00000172264.17	MACROD2	208.667	0.439216	0.00491578
ENSG00000230417.11	LINC00856	211.917	0.526581	0.00491578
ENSG00000152670.18	DDX4	9.13683	0.499107	0.00495393
ENSG00000153029.14	MR1	34.5456	0.53784	0.00503034
ENSG00000177570.14	SAMD12	1606.82	0.236392	0.00503702
ENSG00000182372.9	CLN8	1823.78	0.474646	0.00506113
ENSG00000196663.16	TECPR2	1316.6	0.315759	0.00512093
ENSG00000205534.6	SMG1P2	708.641	0.329227	0.00517917
ENSG00000124177.15	CHD6	7428.64	0.211981	0.00517921
ENSG00000234160.1	AL513165.1	610.698	0.381382	0.00526548
ENSG00000100678.18	SLC8A3	422.166	0.497683	0.00526691
ENSG00000173905.8	GOLIM4	5692.3	0.283445	0.00529875
ENSG00000113552.16	GNPDA1	5129.46	0.252087	0.00532441
ENSG00000101844.18	ATG4A	299.87	0.428724	0.00533189
ENSG00000118689.15	FOXO3	2332.35	0.437963	0.0053607
ENSG00000163064.6	EN1	361.944	0.394404	0.00536553
ENSG00000267248.2	AC025048.2	122.909	0.417726	0.00536615
ENSG00000272316.1	AL021368.2	309.424	0.419444	0.00537331
ENSG00000151445.16	VIPAS39	1330.77	0.343656	0.00548253
ENSG00000159592.11	GPBP1L1	7204.43	0.180385	0.00553848
ENSG00000150527.17	MIA2	1103.33	0.310639	0.00557618
ENSG00000143643.13	TTC13	1455.96	0.275134	0.00558912
ENSG00000142046.15	TMEM91	323.762	0.420344	0.00565004
ENSG00000177483.11	RBM44	113.539	0.5023	0.00568101
ENSG00000266302.6	AC098850.3	161.786	0.413366	0.00568101
ENSG00000172992.12	DCAKD	4700.95	0.30239	0.00569233
ENSG00000107897.19	ACBD5	1597.47	0.277517	0.0056982
ENSG00000022976.15	ZNF839	1107.32	0.221087	0.0057045
ENSG00000204131.9	NHSL2	2204.2	0.302036	0.00571075
ENSG00000156049.7	GNA14	7.05998	0.50659	0.00572422
ENSG00000147174.11	GCNA	165.131	0.380268	0.00580758
ENSG00000115306.16	SPTBN1	19161.2	0.32781	0.00589677
ENSG00000174428.17	GTF2IRD2B	240.223	0.362829	0.0059671
ENSG00000272325.2	NUDT3	7856.32	0.152463	0.0059696
ENSG00000248124.7	RRN3P1	1180.78	0.30126	0.00612993
ENSG00000139597.18	N4BP2L1	113.318	0.497585	0.00616332
ENSG00000141699.11	RETREG3	5178.71	0.220711	0.00617758
ENSG00000167112.10	TRUB2	4130.68	0.342885	0.00619967
ENSG00000187944.2	C2orf66	23.6002	0.531522	0.00626072
ENSG00000184307.15	ZDHHC23	827.664	0.346252	0.00629748
ENSG00000155085.15	AK9	338.531	0.486042	0.00632112
ENSG00000174485.15	DENND4A	3311.68	0.253861	0.00636362
ENSG00000128683.14	GAD1	23.9936	0.533508	0.00640399
ENSG00000225210.10	DUXAP9	593.096	0.318598	0.00645877
ENSG00000225779.1	AL122001.1	52.749	0.503339	0.00652807
ENSG00000134323.12	MYCN	47164.4	0.313614	0.00653991
ENSG00000169181.13	GSG1L	6.88717	0.400719	0.0065761
ENSG00000172594.13	SMPDL3A	279.713	0.361083	0.0065855
ENSG00000075420.13	FNDC3B	4289.1	0.170972	0.00661537
ENSG00000165626.17	BEND7	355.657	0.36564	0.00662184
ENSG00000279406.1	AL359183.1	94.8807	0.487889	0.00666895
ENSG00000266904.5	LINC00663	51.235	0.496716	0.00668804
ENSG00000272156.1	AC008280.3	46.8098	0.522969	0.00668804
ENSG00000138078.15	PREPL	6451.2	0.252693	0.00676891
ENSG00000276103.1	RF00015	51.7346	0.500508	0.00677588
ENSG00000121940.15	CLCC1	4853.59	0.300284	0.00683773
ENSG00000259196.1	HMBOX1-IT1	49.2574	0.504034	0.00684795
ENSG00000285219.1	AL591485.1	50.9555	0.489068	0.00684795
ENSG00000115548.17	KDM3A	3590	0.235325	0.00685058
ENSG00000109787.13	KLF3	3097.45	0.274557	0.00686841
ENSG00000139329.5	LUM	252.611	0.475479	0.00686841
ENSG00000177692.11	DNAJC28	64.3451	0.472595	0.00686841
ENSG00000197568.14	HHLA3	211.782	0.435621	0.00688959
ENSG00000119878.5	CRIPT	942.295	0.299595	0.00689215
ENSG00000253320.6	AZIN1-AS1	185.433	0.379625	0.00690717
ENSG00000235244.3	DANT2	601.939	0.336136	0.00699254
ENSG00000182389.19	CACNB4	877.769	0.446532	0.00699782
ENSG00000186814.14	ZSCAN30	1504.76	0.319387	0.00701878
ENSG00000277425.1	AL121890.4	48.9187	0.518489	0.00703808
ENSG00000164171.11	ITGA2	695.421	0.333689	0.00705754
ENSG00000244270.1	RPL32P29	31.5468	0.519995	0.00713543
ENSG00000163138.19	PACRGL	3110.64	0.251626	0.00716434
ENSG00000146350.14	TBC1D32	2067.94	0.299904	0.00716761
ENSG00000013016.16	EHD3	861.107	0.364963	0.00717006
ENSG00000165028.12	NIPSNAP3B	928.806	0.332561	0.00720055
ENSG00000227382.1	EIF4A2P2	62.906	0.470912	0.0072215
ENSG00000141519.15	CCDC40	2012.33	0.234649	0.0072804
ENSG00000236432.7	AC097662.1	76.1519	0.465979	0.0072804
ENSG00000154710.17	RABGEF1	732.517	0.268369	0.00728061
ENSG00000130653.16	PNPLA7	66.5747	0.48576	0.00729386
ENSG00000213918.10	DNASE1	909.091	0.268596	0.00729615
ENSG00000198625.13	MDM4	18857.2	0.187615	0.00729623
ENSG00000114841.17	DNAH1	320.436	0.425337	0.00729799
ENSG00000268266.1	AC003005.2	87.3765	0.448775	0.00730195
ENSG00000233609.3	RPL10P19	8.79437	0.469101	0.00730448
ENSG00000125551.18	PLGLB2	62.8391	0.469192	0.0073304
ENSG00000138646.9	HERC5	702.985	0.302964	0.00743177
ENSG00000170160.17	CCDC144A	231.435	0.38353	0.00744575
ENSG00000272541.1	AL021368.3	12.2042	0.450397	0.00752495
ENSG00000169902.15	TPST1	1019.2	0.254559	0.00755233
ENSG00000146453.13	PNLDC1	8.17328	0.471393	0.00757088
ENSG00000215630.6	GUSBP9	240.303	0.369057	0.00757088
ENSG00000167615.16	LENG8	5109.97	0.344624	0.0075736
ENSG00000174307.6	PHLDA3	614.538	0.420954	0.0075736
ENSG00000198399.14	ITSN2	1543.13	0.316148	0.0075736
ENSG00000227014.6	AC007285.1	14.329	0.526502	0.00758964
ENSG00000271204.1	AC016831.5	163.378	0.483687	0.00758964
ENSG00000229543.1	AC010163.1	93.5252	0.479507	0.00765367
ENSG00000129474.16	AJUBA	880.095	0.223684	0.00766263
ENSG00000215252.11	GOLGA8B	1257.45	0.279653	0.00773728
ENSG00000231365.5	WARS2-AS1	657.901	0.275464	0.00773728
ENSG00000227536.1	SOCS5P4	41.984	0.510365	0.00774421
ENSG00000274341.1	AC005899.6	13.5099	0.511125	0.00774421
ENSG00000102547.19	CAB39L	342.783	0.476011	0.00782579
ENSG00000023839.11	ABCC2	79.9069	0.456926	0.00792488
ENSG00000088053.11	GP6	7.48532	0.464752	0.00792488
ENSG00000183354.12	KIAA2026	2269.94	0.229443	0.00800205
ENSG00000199683.1	RN7SKP185	20.2475	0.521622	0.00802153
ENSG00000227688.2	HNRNPA3P2	10.6811	0.482222	0.00803065
ENSG00000188215.10	DCUN1D3	889.318	0.350215	0.00812034
ENSG00000275489.1	C17orf98	8.50235	0.422874	0.00812698
ENSG00000054282.16	SDCCAG8	1683.12	0.200182	0.00813407
ENSG00000092421.16	SEMA6A	7267.97	0.249242	0.00824424
ENSG00000121879.5	PIK3CA	1997.52	0.317708	0.00824424
ENSG00000133985.3	TTC9	46.9353	0.485388	0.00825978
ENSG00000198939.8	ZFP2	24.9135	0.521766	0.00827294
ENSG00000256223.6	ZNF10	460.151	0.282599	0.00827294
ENSG00000253430.1	AC011726.2	18.4931	0.520122	0.00827468
ENSG00000009413.15	REV3L	7141.28	0.230064	0.00831168
ENSG00000266155.2	AC103810.4	108.484	0.502413	0.00831168
ENSG00000109339.22	MAPK10	5151.02	0.376652	0.00832797
ENSG00000248429.5	FAM198B-AS1	10.2113	0.499543	0.00832988
ENSG00000268182.6	SMIM17	55.7394	0.498911	0.00845239
ENSG00000144747.17	TMF1	2335.61	0.247586	0.0084716
ENSG00000132510.10	KDM6B	5424.51	0.381595	0.00851327
ENSG00000147316.13	MCPH1	3256.57	0.189857	0.0085137
ENSG00000107742.13	SPOCK2	66.8556	0.478046	0.00862948
ENSG00000135047.15	CTSL	1297.96	0.252831	0.00872696
ENSG00000128590.5	DNAJB9	414.981	0.395452	0.00876479
ENSG00000261609.6	GAN	2789.89	0.324731	0.00876512
ENSG00000116717.13	GADD45A	1580.84	0.470713	0.0088114
ENSG00000245750.8	DRAIC	25.7731	0.517983	0.00883518
ENSG00000170222.11	ADPRM	253.825	0.386865	0.00885143
ENSG00000075234.17	TTC38	1043.06	0.26208	0.00887493
ENSG00000213896.4	AC109486.1	16.5864	0.492612	0.00887609
ENSG00000171174.15	RBKS	99.0138	0.497212	0.00892722
ENSG00000222035.3	KIAA2012-AS1	12.2478	0.494485	0.00897136
ENSG00000006025.12	AC003665.1	1299.42	0.31469	0.00899535
ENSG00000167711.13	SERPINF2	20.0331	0.511111	0.00903926
ENSG00000148634.15	HERC4	2700.42	0.308348	0.00904434
ENSG00000275066.5	SYNRG	5056.87	0.18577	0.00909419
ENSG00000167483.18	FAM129C	18.9853	0.521533	0.00914824
ENSG00000147535.17	PLPP5	1019.44	0.27616	0.00920226
ENSG00000143013.13	LMO4	8744.94	0.365909	0.00921326
ENSG00000259648.1	AL132640.2	11.0436	0.493888	0.00927392
ENSG00000197816.13	CCDC180	449.352	0.331631	0.0093117
ENSG00000261451.1	AC104964.3	97.3556	0.417854	0.00935658
ENSG00000008086.11	CDKL5	538.486	0.28665	0.00940421
ENSG00000277950.1	RF00017	6.13091	0.474032	0.00945733
ENSG00000116205.14	TCEANC2	2207.94	0.313017	0.00948103
ENSG00000214900.9	LINC01588	124.383	0.444754	0.00953233
ENSG00000188549.12	CCDC9B	72.395	0.45835	0.00954168
ENSG00000234917.2	AC098484.2	50.1139	0.484121	0.00964741
ENSG00000007255.10	TRAPPC6A	103.347	0.490142	0.00965212
ENSG00000133454.15	MYO18B	9.94501	0.49332	0.00972403
ENSG00000164442.10	CITED2	415.908	0.395416	0.00972802
ENSG00000189045.13	ANKDD1B	50.7102	0.48013	0.00977804
ENSG00000108861.9	DUSP3	2624.16	0.337303	0.00980679
ENSG00000143409.15	MINDY1	1506.9	0.364123	0.00980725
ENSG00000121440.15	PDZRN3	3645.05	0.372275	0.00985424
ENSG00000142686.8	C1orf216	1868.35	0.307224	0.00985424
ENSG00000174032.17	SLC25A30	749.274	0.353964	0.00985424
ENSG00000139182.14	CLSTN3	874.645	0.46181	0.00990714
ENSG00000118640.11	VAMP8	11.1333	0.451604	0.0100348
ENSG00000157211.11	CDCP2	14.7251	0.507308	0.0100572
ENSG00000162869.16	PPP1R21	1292.58	0.228482	0.0100749
ENSG00000101306.10	MYLK2	100.944	0.458806	0.0101093
ENSG00000261118.1	AC092123.1	14.0141	0.491546	0.0101165
ENSG00000285882.1	AC093516.1	82.8137	0.474244	0.0102461
ENSG00000172890.12	NADSYN1	1550.2	0.339805	0.0102518
ENSG00000241860.6	AL627309.5	51.0999	0.473695	0.010337
ENSG00000132256.18	TRIM5	11.1238	0.195828	0.0103799
ENSG00000182463.16	TSHZ2	428.556	0.351867	0.0104344
ENSG00000072422.17	RHOBTB1	2186.42	0.347244	0.0105716
ENSG00000241258.7	CRCP	2559.93	0.219237	0.0106405
ENSG00000080823.23	MOK	507.373	0.424451	0.0106681
ENSG00000002746.15	HECW1	354.168	0.42322	0.0106874
ENSG00000236532.5	LINC01695	157.306	0.490571	0.010749
ENSG00000129625.13	REEP5	1841.42	0.224093	0.0108011
ENSG00000197223.11	C1D	852.271	0.225206	0.0108085
ENSG00000161328.11	LRRC56	25.2435	0.451917	0.0108148
ENSG00000186952.15	TMEM232	105.679	0.400148	0.0108197
ENSG00000169851.15	PCDH7	169.052	0.489263	0.0108679
ENSG00000105929.16	ATP6V0A4	7.09305	0.436596	0.0109307
ENSG00000229962.1	AP000221.1	30.5836	0.498455	0.0109319
ENSG00000107282.8	APBA1	3147.11	0.285948	0.0109672
ENSG00000166526.17	ZNF3	3558.62	0.173448	0.0109773
ENSG00000196458.11	ZNF605	1314.87	0.308362	0.0110038
ENSG00000227533.5	SLC2A1-AS1	27.5264	0.504986	0.0110038
ENSG00000109771.15	LRP2BP	82.0906	0.450748	0.0110317
ENSG00000226002.1	GTF2IP14	41.3101	0.495739	0.0110317
ENSG00000087253.13	LPCAT2	373.64	0.288048	0.0110899
ENSG00000145012.13	LPP	7238.92	0.181209	0.011151
ENSG00000276119.1	OR13C2	6.19499	0.444069	0.0111935
ENSG00000128335.14	APOL2	501.932	0.473541	0.0112008
ENSG00000214067.2	AL360182.1	66.2398	0.46305	0.0112493
ENSG00000262503.1	AC027763.1	8.67255	0.434527	0.0112767
ENSG00000238180.1	AC017079.2	6.9205	0.461328	0.0113431
ENSG00000147364.16	FBXO25	2228.31	0.406831	0.0114318
ENSG00000142621.19	FHAD1	56.562	0.465543	0.0114434
ENSG00000232533.1	AC093673.1	31.5609	0.495866	0.0114722
ENSG00000225907.1	RPS27P16	11.8184	0.479939	0.0114852
ENSG00000139549.4	DHH	34.8163	0.494654	0.0114993
ENSG00000177875.4	CCDC184	140.396	0.401421	0.0115266
ENSG00000197183.14	NOL4L	4725.47	0.282941	0.0115299
ENSG00000256040.2	PAPPA-AS1	190.092	0.369631	0.0115614
ENSG00000132823.11	OSER1	811.585	0.308506	0.0115708
ENSG00000141579.7	ZNF750	10.8599	0.399485	0.0115778
ENSG00000248905.8	FMN1	2630.58	0.234612	0.0115798
ENSG00000267083.1	KRT18P61	47.436	0.475442	0.0115833
ENSG00000105497.8	ZNF175	959.893	0.266226	0.0115969
ENSG00000156113.23	KCNMA1	449.138	0.450346	0.0115969
ENSG00000107798.18	LIPA	1900.91	0.255495	0.0116726
ENSG00000232518.3	AC074366.1	5.82526	0.426373	0.0117477
ENSG00000250982.2	GAPDHP35	5.9676	0.435947	0.0117477
ENSG00000113532.13	ST8SIA4	310.172	0.400468	0.0117723
ENSG00000140839.11	CLEC18B	21.7292	0.48856	0.0118043
ENSG00000058600.16	POLR3E	3062.15	0.193012	0.0118119
ENSG00000255036.6	STRA6LP	315.198	0.31182	0.0118119
ENSG00000167554.15	ZNF610	387.877	0.428669	0.0119275
ENSG00000163293.12	NIPAL1	50.1047	0.457608	0.0120779
ENSG00000242082.2	SLC5A4-AS1	251.896	0.440743	0.0122765
ENSG00000248971.2	KRT8P46	170.344	0.379666	0.0122765
ENSG00000188283.11	ZNF383	645.149	0.258214	0.0123269
ENSG00000251562.8	MALAT1	591961	0.379466	0.0123429
ENSG00000117758.14	STX12	1748.95	0.24626	0.0123533
ENSG00000233593.9	LINC02609	157.18	0.381489	0.0124793
ENSG00000065600.12	TMEM206	2317.36	0.206312	0.0125604
ENSG00000164953.15	TMEM67	1343.58	0.234773	0.0128103
ENSG00000129636.12	ITFG1	1624.45	0.203321	0.0128115
ENSG00000128294.16	TPST2	357.74	0.399694	0.0129308
ENSG00000160310.18	PRMT2	2342.16	0.208268	0.0129308
ENSG00000119943.13	PYROXD2	307.077	0.358275	0.0129593
ENSG00000189030.9	VHLL	22.0844	0.483376	0.0131531
ENSG00000213983.11	AP1G2	492.974	0.411739	0.0131533
ENSG00000270039.1	AC025165.5	72.8658	0.471487	0.0131752
ENSG00000112249.14	ASCC3	13485.8	0.201872	0.0131965
ENSG00000135250.17	SRPK2	2829.72	0.200702	0.0132022
ENSG00000268707.1	AL158151.4	8.58577	0.423676	0.0132022
ENSG00000207696.1	MIR659	15.2823	0.48966	0.0132748
ENSG00000112182.15	BACH2	295.328	0.361489	0.0133294
ENSG00000259556.2	AC090971.3	27.7475	0.494739	0.0135553
ENSG00000164241.13	C5orf63	681.279	0.262407	0.0136078
ENSG00000015592.16	STMN4	28.7195	0.489651	0.0136439
ENSG00000115762.16	PLEKHB2	4436.15	0.232907	0.0136439
ENSG00000231177.4	LINC00852	735.78	0.36258	0.0136783
ENSG00000146021.15	KLHL3	824.833	0.405858	0.0137094
ENSG00000239332.5	LINC01119	21.0645	0.497229	0.0137094
ENSG00000230873.8	STMND1	9.94555	0.458338	0.0137648
ENSG00000133872.13	SARAF	4671.26	0.326217	0.0138849
ENSG00000169203.16	NPIPB12	461.736	0.367937	0.0139054
ENSG00000238198.1	AL357055.3	14.0023	0.481368	0.0139497
ENSG00000189269.12	DRICH1	193.356	0.376439	0.0139778
ENSG00000114480.13	GBE1	699.066	0.302792	0.0140158
ENSG00000157999.5	ANKRD61	25.2024	0.493026	0.014025
ENSG00000138448.12	ITGAV	4052.38	0.298576	0.0141104
ENSG00000239557.1	AC092045.1	11.6795	0.481933	0.0141104
ENSG00000012983.11	MAP4K5	5257.12	0.239857	0.0142276
ENSG00000108590.11	MED31	465.291	0.412395	0.0142412
ENSG00000124067.17	SLC12A4	340.739	0.374279	0.0142808
ENSG00000197653.15	DNAH10	250.644	0.467734	0.0142948
ENSG00000049192.15	ADAMTS6	203.583	0.39808	0.0145305
ENSG00000267904.1	AC024075.1	317.232	0.302901	0.0145714
ENSG00000109323.9	MANBA	967.945	0.259195	0.014643
ENSG00000119927.14	GPAM	3327.19	0.140773	0.014643
ENSG00000227398.3	KIF9-AS1	75.0146	0.468237	0.014643
ENSG00000279889.1	AC012183.1	5.58836	0.431275	0.014643
ENSG00000173875.13	ZNF791	3175.82	0.222	0.0147049
ENSG00000272849.1	AC084018.1	28.108	0.48835	0.0147049
ENSG00000272568.5	AC005162.3	10.4868	0.434911	0.0147519
ENSG00000258677.2	AC022826.2	521.352	0.282193	0.0148318
ENSG00000233967.6	AL359715.1	138.763	0.436575	0.0148898
ENSG00000198156.10	NPIPB6	124.159	0.405808	0.0148955
ENSG00000152689.18	RASGRP3	9.40099	0.447519	0.0149603
ENSG00000271172.1	AC104662.1	19.8055	0.490558	0.0149816
ENSG00000177409.12	SAMD9L	5.1486	0.416345	0.0150062
ENSG00000152932.8	RAB3C	1974.29	0.288062	0.0151463
ENSG00000265478.2	AC107982.3	29.1323	0.484547	0.0151627
ENSG00000186453.13	FAM228A	6.32074	0.43027	0.0151823
ENSG00000248954.1	AC027801.1	8.60811	0.43522	0.0152674
ENSG00000163728.11	TTC14	3322.79	0.305807	0.0152859
ENSG00000283529.1	AL035685.1	7.18454	0.380343	0.0155341
ENSG00000255367.3	AC127526.2	5.12038	0.42874	0.015607
ENSG00000147099.21	HDAC8	2369.12	0.215445	0.0156166
ENSG00000286089.1	AC095057.4	13.1622	0.463658	0.0157124
ENSG00000196705.8	ZNF431	4993.24	0.27532	0.0157569
ENSG00000112902.12	SEMA5A	3224.36	0.287823	0.0157709
ENSG00000214279.13	SCART1	63.3182	0.451329	0.0158214
ENSG00000215790.7	SLC35E2A	1605.19	0.361611	0.0158894
ENSG00000021826.15	CPS1	117.16	0.471737	0.0158904
ENSG00000255158.1	AC131934.1	7.88431	0.43906	0.0159161
ENSG00000259362.2	AC046168.1	16.668	0.397301	0.0159281
ENSG00000262943.7	ALOX12P2	54.883	0.0773746	0.0159533
ENSG00000111145.8	ELK3	1769.45	0.467672	0.0160807
ENSG00000085978.22	ATG16L1	2074.55	0.243777	0.0161115
ENSG00000165124.18	SVEP1	3475.98	0.177542	0.0161115
ENSG00000108785.7	HSD17B1P1	47.4992	0.476639	0.0161817
ENSG00000155052.14	CNTNAP5	27.1782	0.483045	0.0161974
ENSG00000164344.16	KLKB1	58.8761	0.471639	0.0163235
ENSG00000085063.16	CD59	1318.44	0.28569	0.0163741
ENSG00000251634.2	AC145138.1	241.549	0.406136	0.0163741
ENSG00000230229.1	AC010163.2	13.0702	0.358619	0.0164059
ENSG00000136839.1	OR13C9	6.67907	0.438482	0.0165879
ENSG00000234690.6	EPCAM-DT	188.852	0.467555	0.0166974
ENSG00000142961.14	MOB3C	202.169	0.41846	0.0167592
ENSG00000013288.8	MAN2B2	791.544	0.283395	0.0168945
ENSG00000272158.1	AL139022.2	7.53207	0.418881	0.0168964
ENSG00000179520.10	SLC17A8	15.9453	0.479881	0.0170662
ENSG00000152700.14	SAR1B	2365.48	0.241324	0.0170736
ENSG00000184903.9	IMMP2L	1013.16	0.315125	0.0171182
ENSG00000166263.13	STXBP4	7700.37	0.215103	0.0171243
ENSG00000047346.12	FAM214A	182.22	0.441442	0.0171425
ENSG00000176160.10	HSF5	10.1902	0.463566	0.0172636
ENSG00000275236.1	AC009120.5	17.2741	0.482776	0.0175184
ENSG00000279147.1	AC112504.1	29.0732	0.478963	0.0175289
ENSG00000076650.6	GPATCH1	1063.35	0.237493	0.0175427
ENSG00000240086.6	AC092969.1	24.6445	0.479312	0.0175537
ENSG00000204584.1	FLJ45513	179.189	0.436085	0.0176291
ENSG00000134899.20	ERCC5	1390.71	0.188749	0.0176838
ENSG00000270048.1	AC068790.4	91.0458	0.409608	0.0177173
ENSG00000262681.2	AC005722.2	9.03898	0.421043	0.017809
ENSG00000265190.6	ANXA8	5.28079	0.418116	0.0178203
ENSG00000137802.14	MAPKBP1	701.406	0.252742	0.0178489
ENSG00000277556.1	OR13C5	5.86709	0.415106	0.0178819
ENSG00000144045.14	DQX1	22.8813	0.48175	0.0179808
ENSG00000164114.19	MAP9	2195.35	0.354653	0.0179826
ENSG00000156050.9	FAM161B	369.721	0.279055	0.0180088
ENSG00000170919.15	TPT1-AS1	1542.83	0.374515	0.0180419
ENSG00000008441.16	NFIX	192.188	0.360046	0.0181095
ENSG00000153558.15	FBXL2	679.156	0.239607	0.0181095
ENSG00000103091.15	WDR59	1385.73	0.247665	0.018173
ENSG00000264083.1	AC005899.1	5.85647	0.40397	0.0181808
ENSG00000206384.10	COL6A6	214.169	0.416736	0.0182237
ENSG00000231903.1	AC079354.2	15.0345	0.46082	0.0183429
ENSG00000225300.1	AL591623.1	67.4424	0.436455	0.0186002
ENSG00000250903.8	GMDS-DT	240.823	0.312512	0.0188178
ENSG00000232568.2	RPL23AP35	25.207	0.476278	0.0188469
ENSG00000171723.15	GPHN	3151.93	0.175588	0.018954
ENSG00000118690.13	ARMC2	387.843	0.344135	0.0189829
ENSG00000186532.11	SMYD4	2096.64	0.32842	0.0189829
ENSG00000271984.1	AL008726.1	55.2948	0.435079	0.0189973
ENSG00000149972.11	CNTN5	407.568	0.354505	0.0190111
ENSG00000185404.16	SP140L	3.86457	0.310357	0.0191108
ENSG00000248932.5	AC097103.2	298.051	0.316205	0.0191289
ENSG00000140545.15	MFGE8	1278.87	0.287693	0.0192792
ENSG00000284959.1	AC007262.2	45.0704	0.45186	0.0192792
ENSG00000181274.6	FRAT2	448.965	0.425249	0.0192866
ENSG00000148842.18	CNNM2	1385.19	0.254791	0.0192943
ENSG00000181215.15	C4orf50	265.328	0.358623	0.0192943
ENSG00000246174.7	KCTD21-AS1	167.294	0.406708	0.0192943
ENSG00000254669.1	AL135934.1	5.68447	0.375407	0.0192943
ENSG00000250195.1	AC109927.1	7.26936	0.377883	0.0193165
ENSG00000274751.1	AC120498.9	15.4004	0.462059	0.0193825
ENSG00000138449.10	SLC40A1	292.626	0.32111	0.0194033
ENSG00000257231.1	DYNLL1P4	6.02694	0.378802	0.0194278
ENSG00000260111.1	AC012184.1	13.6737	0.46584	0.0194468
ENSG00000224981.1	AC000367.1	34.4671	0.462614	0.0195491
ENSG00000163820.15	FYCO1	1787.7	0.243938	0.0196421
ENSG00000181666.18	HKR1	3166.16	0.228033	0.0196513
ENSG00000224616.2	RTCA-AS1	145.367	0.356946	0.0196513
ENSG00000279030.1	AC007336.3	159.188	0.402613	0.0196513
ENSG00000180479.13	ZNF571	424.454	0.300713	0.019669
ENSG00000112175.8	BMP5	36.0869	0.467229	0.0197927
ENSG00000185710.9	SMG1P4	296.658	0.292232	0.0199056
ENSG00000122543.10	OCM	5.38565	0.395409	0.0199698
ENSG00000232407.3	PPIAP70	23.49	0.471918	0.020094
ENSG00000096872.16	IFT74	1480.98	0.235531	0.0201334
ENSG00000121988.18	ZRANB3	2007.49	0.29248	0.020286
ENSG00000270104.1	AL670729.3	6.27538	0.394724	0.0204869
ENSG00000137501.17	SYTL2	249.369	0.374546	0.0206025
ENSG00000197776.8	KLHDC1	12.8567	0.418426	0.0206025
ENSG00000220744.1	RPL5P18	165.392	0.382153	0.0206025
ENSG00000237836.5	PHKA2-AS1	18.1915	0.329577	0.0206025
ENSG00000272699.1	AC007620.3	32.3948	0.465989	0.0206025
ENSG00000173275.12	ZNF449	488.541	0.325576	0.0206803
ENSG00000264958.2	ALOX12P1	24.3759	0.470987	0.0207289
ENSG00000124243.17	BCAS4	96.9571	0.405261	0.0207364
ENSG00000144741.17	SLC25A26	1114.78	0.250952	0.0208109
ENSG00000167378.8	IRGQ	4112.87	0.153631	0.0208145
ENSG00000105499.14	PLA2G4C	24.7001	0.470164	0.020922
ENSG00000164543.7	STK17A	618.673	0.363428	0.0209221
ENSG00000247934.4	AC022364.1	73.5739	0.416251	0.0209792
ENSG00000112367.10	FIG4	1070.79	0.248253	0.0211519
ENSG00000204272.12	NBDY	1129.03	0.299522	0.0211828
ENSG00000213706.2	AL590762.2	12.3601	0.394792	0.0211828
ENSG00000250999.1	AC136604.3	23.1594	0.470568	0.0214392
ENSG00000178199.13	ZC3H12D	33.7752	0.454947	0.021475
ENSG00000237461.1	AL359710.1	67.5742	0.420526	0.0214884
ENSG00000143107.9	FNDC7	29.2752	0.466293	0.0214939
ENSG00000172260.15	NEGR1	344.054	0.434942	0.0214939
ENSG00000279108.1	AC008537.3	11.5611	0.461237	0.0215383
ENSG00000267838.2	AC245884.8	67.7865	0.418142	0.0215557
ENSG00000229212.8	AC044860.1	219.253	0.310527	0.0215652
ENSG00000260196.1	AC124798.1	718.163	0.269468	0.021634
ENSG00000181085.15	MAPK15	5.43522	0.382484	0.0216514
ENSG00000172183.15	ISG20	288.872	0.304968	0.0216651
ENSG00000174912.7	METTL15P1	16.5692	0.457509	0.0217401
ENSG00000010818.10	HIVEP2	2560.81	0.362401	0.0217634
ENSG00000073712.15	FERMT2	3088.67	0.164646	0.0217634
ENSG00000238061.2	AL356273.2	28.8072	0.463703	0.0218521
ENSG00000116260.17	QSOX1	2394.96	0.287083	0.021946
ENSG00000136754.17	ABI1	1574.05	0.199167	0.0219727
ENSG00000185022.12	MAFF	153.816	0.452735	0.0219876
ENSG00000144645.13	OSBPL10	287.425	0.451147	0.0221011
ENSG00000153046.18	CDYL	20.3561	0.46863	0.0221084
ENSG00000122507.20	BBS9	880.655	0.210773	0.0224903
ENSG00000275294.4	LINC02340	37.383	0.454969	0.0227292
ENSG00000082781.12	ITGB5	83.9137	0.443369	0.0228151
ENSG00000232199.1	RPL3P8	19.6301	0.463644	0.0228229
ENSG00000278685.4	IQCA1L	14.3929	0.459491	0.0228363
ENSG00000144596.13	GRIP2	41.4443	0.44639	0.0228556
ENSG00000167642.13	SPINT2	6.44501	0.333614	0.0229798
ENSG00000144452.15	ABCA12	22.6205	0.460647	0.0231091
ENSG00000255020.1	AF131216.3	25.1147	0.429257	0.0231151
ENSG00000101746.15	NOL4	1210.82	0.27464	0.0231172
ENSG00000225185.3	PPIAP8	3.46186	0.327894	0.0231643
ENSG00000262837.1	AC027801.4	103.731	0.363212	0.0231643
ENSG00000213316.9	LTC4S	39.1212	0.457133	0.0232583
ENSG00000260398.1	AC068700.1	174.735	0.330111	0.0232975
ENSG00000184939.16	ZFP90	3438.6	0.213887	0.0233068
ENSG00000151743.11	AMN1	585.195	0.289798	0.0233288
ENSG00000278627.1	AC005962.1	53.75	0.434925	0.0233288
ENSG00000234358.1	AC003080.1	77.6419	0.393445	0.0233662
ENSG00000235369.1	RPL36AP15	23.8581	0.463291	0.0233739
ENSG00000133835.15	HSD17B4	5234.49	0.186414	0.0233979
ENSG00000183044.12	ABAT	610.911	0.263974	0.0234216
ENSG00000152256.13	PDK1	7079	0.208237	0.0234547
ENSG00000285600.1	AC023593.1	46.6737	0.427793	0.0234547
ENSG00000203279.3	AL590705.1	24.0684	0.464141	0.0235707
ENSG00000162676.12	GFI1	52.1369	0.427743	0.0236143
ENSG00000275023.4	MLLT6	6345.75	0.239172	0.0238919
ENSG00000163376.11	KBTBD8	1051.94	0.247994	0.024313
ENSG00000236711.2	SMAD9-IT1	131.569	0.418124	0.0244248
ENSG00000064652.11	SNX24	678.42	0.260975	0.0245207
ENSG00000119888.10	EPCAM	40.3251	0.440628	0.0245875
ENSG00000120664.10	SPART-AS1	47.9102	0.428639	0.0247018
ENSG00000070759.17	TESK2	76.2107	0.410968	0.0248265
ENSG00000170236.14	USP50	45.3567	0.446319	0.0248563
ENSG00000121903.14	ZSCAN20	1254.24	0.254935	0.0249231
ENSG00000182993.4	C12orf60	130.76	0.355391	0.0249374
ENSG00000232046.6	LINC01798	5668.18	0.182982	0.0249374
ENSG00000121749.15	TBC1D15	3391.19	0.220291	0.0249831
ENSG00000228782.7	MRPL45P2	713.236	0.275174	0.0250631
ENSG00000048342.16	CC2D2A	970.433	0.206013	0.025211
ENSG00000269873.1	AC245884.10	45.745	0.429322	0.0252652
ENSG00000168769.13	TET2	5431.02	0.231823	0.0253529
ENSG00000104331.9	IMPAD1	4807.51	0.259671	0.0255249
ENSG00000111249.14	CUX2	100.025	0.373572	0.0255249
ENSG00000260948.1	AL390195.2	190.836	0.371609	0.0255634
ENSG00000185250.15	PPIL6	154.523	0.355268	0.0257463
ENSG00000162825.16	NBPF20	4503.57	0.191519	0.0259124
ENSG00000157315.5	TMED6	70.7229	0.410143	0.0260216
ENSG00000183134.5	PTGDR2	15.0764	0.427783	0.0261137
ENSG00000278816.1	AL121890.5	29.6769	0.450169	0.0261137
ENSG00000124209.4	RAB22A	3225.27	0.227658	0.0262355
ENSG00000279431.1	AC011840.5	5.84395	0.393556	0.0262355
ENSG00000196911.10	KPNA5	1596.52	0.304457	0.026334
ENSG00000163576.18	EFHB	96.8312	0.42427	0.0264627
ENSG00000167380.16	ZNF226	1306.16	0.218103	0.0264825
ENSG00000212663.2	AC003035.1	9.74896	0.437582	0.0265576
ENSG00000167703.14	SLC43A2	394.735	0.431898	0.0265892
ENSG00000260672.1	AC100827.4	66.5564	0.434474	0.0265892
ENSG00000223745.7	CCDC18-AS1	1147.02	0.283416	0.0266316
ENSG00000176783.15	RUFY1	1337.65	0.173871	0.026686
ENSG00000125124.12	BBS2	1354.45	0.296811	0.0267743
ENSG00000155256.17	ZFYVE27	1125.07	0.238484	0.0268471
ENSG00000269473.1	AC012313.8	61.9788	0.440777	0.0268471
ENSG00000248103.1	AC008443.3	30.9694	0.446919	0.0269885
ENSG00000226310.1	AL022157.1	30.0319	0.448021	0.027039
ENSG00000185946.16	RNPC3	1705.56	0.241081	0.0270915
ENSG00000256742.1	AC145422.1	47.3065	0.427013	0.0271037
ENSG00000092094.11	OSGEP	2239.19	0.204385	0.0274127
ENSG00000114316.12	USP4	1321.99	0.253661	0.0274516
ENSG00000234432.4	AC092171.3	20.7398	0.441546	0.0274581
ENSG00000164307.13	ERAP1	1048.65	0.222504	0.0274645
ENSG00000178082.6	TWF1P1	49.013	0.418356	0.0275134
ENSG00000242882.1	RPL5P11	36.9499	0.445592	0.0275134
ENSG00000127362.2	TAS2R3	62.4204	0.4243	0.0276482
ENSG00000138798.12	EGF	5.93881	0.0820128	0.0276482
ENSG00000150627.15	WDR17	1706.47	0.261498	0.0276482
ENSG00000154997.9	2014-09-01	7.36305	0.378206	0.0277614
ENSG00000120925.16	RNF170	660.529	0.280795	0.0277842
ENSG00000254986.7	DPP3	2241.55	0.210285	0.0277945
ENSG00000226200.6	SGMS1-AS1	261.255	0.269202	0.0278842
ENSG00000120332.15	TNN	6.57999	0.341791	0.0281057
ENSG00000224886.2	AL132656.1	94.0102	0.360732	0.0281918
ENSG00000169118.18	CSNK1G1	3338.14	0.221821	0.0282224
ENSG00000278983.1	AC048380.2	333.257	0.316989	0.0282751
ENSG00000170502.13	NUDT9	1130.41	0.259851	0.0283626
ENSG00000101605.12	MYOM1	32.5155	0.444846	0.0284162
ENSG00000119508.18	NR4A3	161.185	0.331674	0.0284162
ENSG00000182752.10	PAPPA	5.07468	0.361256	0.0284439
ENSG00000049239.12	H6PD	468.171	0.315322	0.0286163
ENSG00000133943.20	DGLUCY	1891.35	0.257087	0.0287314
ENSG00000224818.1	AC096677.2	68.7286	0.398083	0.0287359
ENSG00000007384.15	RHBDF1	29.1971	0.446918	0.0288985
ENSG00000169432.15	SCN9A	610.362	0.249813	0.0290169
ENSG00000213363.4	RPS3P6	33.2432	0.44534	0.0290169
ENSG00000065621.15	GSTO2	218.175	0.333434	0.0291723
ENSG00000230487.8	PSMG3-AS1	105.652	0.431998	0.0291723
ENSG00000279400.1	AC008957.3	183.399	0.343841	0.0291723
ENSG00000233527.8	ZNF529-AS1	128.288	0.347602	0.0292201
ENSG00000008869.12	HEATR5B	2907.3	0.168872	0.0293459
ENSG00000170271.11	FAXDC2	151.137	0.408926	0.0294546
ENSG00000223797.5	ENTPD3-AS1	169.764	0.347941	0.0294546
ENSG00000200737.1	RF00019	12.4288	0.446606	0.0297184
ENSG00000276742.1	AL731566.2	9.78855	0.413797	0.0298095
ENSG00000113739.10	STC2	235.869	0.339116	0.0298272
ENSG00000284989.1	AL451062.3	1527.11	0.237629	0.029875
ENSG00000152443.13	ZNF776	136.453	0.412801	0.0298903
ENSG00000248568.1	KRT8P48	43.9901	0.429418	0.0299143
ENSG00000165879.8	FRAT1	22.1638	0.442654	0.030007
ENSG00000272990.1	AC084036.1	86.2019	0.418373	0.0301481
ENSG00000150175.13	FRMPD2B	4.82237	0.331431	0.0301616
ENSG00000257285.5	AL132780.1	23.9211	0.447345	0.0301887
ENSG00000260484.1	AC131902.2	4.24797	0.358347	0.030255
ENSG00000267270.5	PARD6G-AS1	190.169	0.320702	0.0302682
ENSG00000136560.13	TANK	1183.3	0.197155	0.0303471
ENSG00000260534.1	AC100827.3	192.524	0.323585	0.030381
ENSG00000285330.1	AC126283.2	190.215	0.350668	0.0305614
ENSG00000135870.11	RC3H1	7058.55	0.174996	0.0305841
ENSG00000102181.21	CD99L2	1100.93	0.2301	0.0306211
ENSG00000115844.11	DLX2	25.9705	0.441042	0.0306211
ENSG00000153563.15	CD8A	34.2043	0.434319	0.0306211
ENSG00000213468.6	FIRRE	43.1388	0.426286	0.0306211
ENSG00000221947.7	XKR9	40.3584	0.437199	0.0306874
ENSG00000215159.3	AC025262.1	11.6211	0.411746	0.030724
ENSG00000103351.13	CLUAP1	1577.72	0.239483	0.0308657
ENSG00000105855.10	ITGB8	445.644	0.296715	0.0309973
ENSG00000054392.13	HHAT	891.045	0.228322	0.0310193
ENSG00000283913.1	AL512662.2	119.47	0.357656	0.0311945
ENSG00000119599.16	DCAF4	1330.13	0.381066	0.0313718
ENSG00000229222.1	KRT18P4	52.863	0.420682	0.0315347
ENSG00000242268.2	LINC02082	50.7073	0.416446	0.0315424
ENSG00000178096.9	BOLA1	82.5527	0.433751	0.0315583
ENSG00000104497.14	SNX16	279.832	0.32178	0.0316276
ENSG00000115841.20	RMDN2	284.3	0.323289	0.0317549
ENSG00000197757.8	HOXC6	237.997	0.278151	0.0318033
ENSG00000175592.8	FOSL1	55.5723	0.117414	0.0318942
ENSG00000244757.1	AL137024.1	22.1491	0.430424	0.0318942
ENSG00000144036.15	EXOC6B	2723.1	0.148391	0.0320437
ENSG00000131437.15	KIF3A	3112.03	0.210404	0.0322175
ENSG00000154485.5	MMP21	29.3259	0.440131	0.0322784
ENSG00000170004.16	CHD3	18456.7	0.219914	0.0322784
ENSG00000277977.1	AC010332.1	5.48666	0.352002	0.0322784
ENSG00000131558.15	EXOC4	5389.16	0.225074	0.0323996
ENSG00000178695.5	KCTD12	4517.85	0.31837	0.0324432
ENSG00000197054.11	ZNF763	16.8693	0.439214	0.0324432
ENSG00000256690.1	AP001160.1	17.6	0.361039	0.0324673
ENSG00000174483.20	BBS1	784.695	0.280216	0.0325688
ENSG00000283050.2	GTF2IP12	1125.08	0.325994	0.0327267
ENSG00000283899.1	MIR761	28.9019	0.438707	0.0329541
ENSG00000113522.14	RAD50	4460.94	0.247272	0.032965
ENSG00000107201.10	DDX58	295.553	0.268019	0.0330997
ENSG00000204104.12	TRAF3IP1	2001.6	0.184061	0.0330997
ENSG00000171155.8	C1GALT1C1	383.34	0.28094	0.0331059
ENSG00000257759.2	AL357153.2	8.29892	0.408269	0.0331059
ENSG00000197479.6	PCDHB11	276.929	0.402742	0.0331399
ENSG00000196214.11	ZNF766	1969.76	0.260914	0.0332761
ENSG00000111962.8	UST	317.247	0.340555	0.0334336
ENSG00000280163.1	AC040160.2	24.0107	0.441148	0.0337199
ENSG00000231995.2	AL590399.4	19.8254	0.433785	0.0337942
ENSG00000124151.19	NCOA3	2716.71	0.221249	0.0338799
ENSG00000172201.12	ID4	289.439	0.320046	0.0339525
ENSG00000177125.5	ZBTB34	1704.02	0.175024	0.0340569
ENSG00000178467.18	P4HTM	303.72	0.314181	0.0341075
ENSG00000225240.1	AC117490.1	9.44506	0.409568	0.0341803
ENSG00000263956.6	NBPF11	2161.46	0.219242	0.0342027
ENSG00000166997.8	CNPY4	558.685	0.297531	0.0343022
ENSG00000172476.4	RAB40A	27.5933	0.437572	0.0344986
ENSG00000259015.1	AL442663.4	76.9484	0.380555	0.0345402
ENSG00000143248.13	RGS5	472.67	0.303877	0.0345426
ENSG00000270181.3	BIVM-ERCC5	1202.64	0.198547	0.0347471
ENSG00000260490.2	MYL12BP1	17.2478	0.420796	0.0349544
ENSG00000237390.1	AL139130.1	284.233	0.381904	0.0349619
ENSG00000126790.12	L3HYPDH	648.158	0.25725	0.0349919
ENSG00000119242.8	CCDC92	1607.51	0.309823	0.0350997
ENSG00000250802.7	ZBED3-AS1	1818.69	0.217424	0.0351312
ENSG00000185631.7	AC017079.1	14.7011	0.431037	0.0351626
ENSG00000135749.19	PCNX2	2984.51	0.168208	0.0352147
ENSG00000081148.12	IMPG2	48.7501	0.409808	0.0354042
ENSG00000272733.1	AP000345.2	46.987	0.423268	0.0355561
ENSG00000073605.18	GSDMB	382.623	0.294507	0.0358202
ENSG00000144455.14	SUMF1	1209.91	0.269333	0.0358202
ENSG00000183943.5	PRKX	3120.99	0.158051	0.035824
ENSG00000114021.12	NIT2	2444.39	0.236796	0.0358659
ENSG00000151881.14	TMEM267	311.187	0.29469	0.0359902
ENSG00000188483.7	IER5L	49.3577	0.42488	0.0361953
ENSG00000101421.4	CHMP4B	1761.7	0.184564	0.0362333
ENSG00000270084.2	GAS5-AS1	86.0066	0.37436	0.0365149
ENSG00000147905.17	ZCCHC7	2423.49	0.186123	0.0365623
ENSG00000254793.1	FDPSP4	18.3157	0.43092	0.0365774
ENSG00000159588.15	CCDC17	294.129	0.367796	0.0367566
ENSG00000174130.12	TLR6	17.3032	0.147852	0.0368381
ENSG00000102221.14	JADE3	2483.36	0.185829	0.037032
ENSG00000121068.14	TBX2	13910.3	0.275018	0.0373995
ENSG00000228126.1	FALEC	41.299	0.429279	0.0375976
ENSG00000118733.16	OLFM3	90.7155	0.351368	0.0377263
ENSG00000123600.19	METTL8	4680.65	0.255961	0.0378386
ENSG00000260735.2	AC139256.1	49.1205	0.426657	0.0378386
ENSG00000100592.15	DAAM1	1869.86	0.255185	0.0378613
ENSG00000260729.1	AC009690.1	421.387	0.279703	0.0379302
ENSG00000276291.5	FRG1HP	699.369	0.340411	0.0381016
ENSG00000160188.10	RSPH1	18.1541	0.430081	0.0381695
ENSG00000164346.10	NSA2	5214.7	0.182791	0.0382233
ENSG00000008405.12	CRY1	1343.25	0.189889	0.0383274
ENSG00000153993.13	SEMA3D	984.745	0.375377	0.0384392
ENSG00000124762.13	CDKN1A	4799.5	0.38695	0.0387721
ENSG00000263675.1	MIR5581	18.497	0.43547	0.0388228
ENSG00000137968.16	SLC44A5	1653.72	0.25951	0.0389725
ENSG00000241404.7	EGFL8	491.61	0.29771	0.0390869
ENSG00000188933.15	USP32P1	96.4983	0.373847	0.0392437
ENSG00000169330.8	MINAR1	417.1	0.267543	0.0392676
ENSG00000224479.6	AC104162.1	141.214	0.385913	0.0393126
ENSG00000166887.15	VPS39	1982.26	0.237384	0.0393731
ENSG00000198580.7	AC073343.1	14.423	0.428137	0.0393731
ENSG00000118200.14	CAMSAP2	9166.73	0.273714	0.0394737
ENSG00000135778.12	NTPCR	2900.21	0.223645	0.0394737
ENSG00000175564.13	UCP3	190.297	0.320589	0.0394737
ENSG00000198162.12	MAN1A2	10265.1	0.18209	0.039523
ENSG00000090263.16	MRPS33	1133.75	0.196307	0.03967
ENSG00000137171.15	KLC4	752.222	0.241455	0.0396967
ENSG00000135838.13	NPL	251.256	0.314788	0.0397518
ENSG00000215548.2	FRG1JP	13.212	0.408291	0.0403025
ENSG00000223012.1	RN7SKP264	6.31253	0.350094	0.040388
ENSG00000196605.7	ZNF846	215.167	0.34197	0.0404349
ENSG00000249196.6	TMEM132D-AS1	7.53026	0.378348	0.0404373
ENSG00000228573.1	AL138962.1	41.7991	0.411166	0.0404549
ENSG00000028528.15	SNX1	4278.25	0.129673	0.0409196
ENSG00000087116.16	ADAMTS2	680.666	0.38756	0.0413503
ENSG00000111254.8	AKAP3	8.70437	0.374932	0.0413503
ENSG00000154734.15	ADAMTS1	3718.02	0.355536	0.0414865
ENSG00000106565.18	TMEM176B	22.6993	0.427931	0.0416742
ENSG00000207251.1	RNU6-342P	5.96402	0.363442	0.0416909
ENSG00000198870.7	STKLD1	71.1864	0.400782	0.0416984
ENSG00000218730.1	AL117342.1	6.12919	0.361567	0.0416984
ENSG00000224597.10	SVIL-AS1	942.814	0.20168	0.0417517
ENSG00000166192.15	SENP8	179.317	0.337923	0.041808
ENSG00000243970.3	PPIEL	370.652	0.388111	0.041808
ENSG00000106261.17	ZKSCAN1	9540.12	0.194829	0.0418702
ENSG00000182841.12	RRP7BP	1631.63	0.196226	0.0419673
ENSG00000281961.1	AF067845.4	48.9452	0.419597	0.0421775
ENSG00000232546.1	AC027644.1	222.523	0.290289	0.0421777
ENSG00000126970.16	ZC4H2	1219.3	0.177644	0.042211
ENSG00000136169.16	SETDB2	856.639	0.245913	0.042211
ENSG00000274698.1	AC099521.1	20.6967	0.422266	0.042211
ENSG00000177311.11	ZBTB38	496.086	0.323401	0.042214
ENSG00000214076.3	CPSF1P1	105.522	0.402075	0.0423542
ENSG00000070495.14	JMJD6	3142.85	0.169928	0.0424772
ENSG00000275297.1	AL162731.1	18.9581	0.428378	0.0425
ENSG00000252503.1	RNU6-531P	32.6027	0.421541	0.0425886
ENSG00000274471.2	AC242376.2	75.8192	0.364895	0.0425886
ENSG00000174804.4	FZD4	703.735	0.225272	0.042622
ENSG00000248206.1	AC074194.1	118.92	0.414642	0.042746
ENSG00000198551.10	ZNF627	1032.3	0.208451	0.0428147
ENSG00000135679.24	MDM2	17273.1	0.354367	0.0429041
ENSG00000260645.2	AL359715.2	124.562	0.411041	0.0431021
ENSG00000269693.1	AC010422.6	810.115	0.193906	0.0431341
ENSG00000112146.16	FBXO9	1889.56	0.177012	0.0431638
ENSG00000116141.15	MARK1	2707.18	0.200958	0.0432289
ENSG00000215397.4	SCRT2	9.85569	0.364775	0.0432805
ENSG00000198157.10	HMGN5	9.39526	0.318956	0.0433178
ENSG00000025423.11	HSD17B6	81.6403	0.360586	0.0436729
ENSG00000239523.5	MYLK-AS1	228.602	0.316293	0.0436729
ENSG00000184205.14	TSPYL2	1214.19	0.294236	0.043707
ENSG00000266504.1	RDM1P1	4.15852	0.341342	0.043707
ENSG00000223547.10	ZNF844	6.36096	0.337328	0.0437917
ENSG00000261716.2	AC239868.1	809.079	0.265329	0.0437917
ENSG00000144228.8	SPOPL	3935.01	0.358408	0.0438844
ENSG00000173230.15	GOLGB1	8622.11	0.178934	0.0439047
ENSG00000278831.1	AL513190.1	4.08231	0.334591	0.0440914
ENSG00000259291.2	ZNF710-AS1	799.521	0.201695	0.0441425
ENSG00000178385.15	PLEKHM3	1772.08	0.254749	0.0442509
ENSG00000169062.15	UPF3A	4370.89	0.157959	0.0444108
ENSG00000150656.15	CNDP1	45.1958	0.410654	0.0444286
ENSG00000261338.2	AC021016.2	86.4299	0.351031	0.044677
ENSG00000212149.1	RF00561	4.0927	0.307826	0.0446935
ENSG00000260172.1	LINC01413	4.88058	0.354526	0.0446935
ENSG00000274525.1	AC008443.7	34.8443	0.416727	0.0447119
ENSG00000280353.1	AC011466.4	66.9622	0.392134	0.0447471
ENSG00000183604.14	SMG1P5	614.092	0.322604	0.0448398
ENSG00000261101.2	AC234775.3	85.462	0.349923	0.0450419
ENSG00000241549.8	GUSBP2	232.241	0.311147	0.0451168
ENSG00000159082.17	SYNJ1	1372.93	0.21634	0.0452038
ENSG00000267587.1	AC090241.1	126.35	0.334211	0.0453298
ENSG00000102128.8	RAB40AL	61.062	0.385975	0.0454046
ENSG00000176809.10	LRRC37A3	1235.4	0.316919	0.0454746
ENSG00000076043.10	REXO2	1071.43	0.21977	0.0455597
ENSG00000180917.17	CMTR2	573.372	0.199219	0.0458907
ENSG00000153234.14	NR4A2	269.765	0.370995	0.0459347
ENSG00000117318.9	ID3	1140.3	0.367641	0.0460227
ENSG00000166261.11	ZNF202	729.076	0.194222	0.0460408
ENSG00000184319.16	RPL23AP82	407.216	0.264976	0.046086
ENSG00000173531.15	MST1	85.5186	0.404206	0.0461095
ENSG00000151575.14	TEX9	1474.28	0.237903	0.0463865
ENSG00000075826.17	SEC31B	1120.17	0.371958	0.046468
ENSG00000168329.13	CX3CR1	18.627	0.423737	0.0466247
ENSG00000231098.1	AC008154.2	8.2331	0.372735	0.0466776
ENSG00000076053.10	RBM7	623.769	0.237101	0.0467917
ENSG00000188352.12	FOCAD	3472.02	0.169131	0.046841
ENSG00000232006.8	AC005537.1	28.7605	0.417088	0.0469078
ENSG00000165572.7	KBTBD6	3105.91	0.180593	0.0469267
ENSG00000197385.5	ZNF860	9.79903	0.338462	0.0469267
ENSG00000181467.4	RAP2B	81.2913	0.406498	0.0470157
ENSG00000226833.5	AC092164.1	43.3219	0.412543	0.0470437
ENSG00000285877.1	AC007448.4	32.2644	0.407169	0.0470437
ENSG00000115339.13	GALNT3	42.5059	0.39966	0.0472278
ENSG00000171931.12	FBXW10	8.22562	0.371555	0.0472697
ENSG00000185010.15	F8	151.121	0.317172	0.0473285
ENSG00000256349.1	AP002748.4	598.726	0.295976	0.0475395
ENSG00000243335.9	KCTD7	620.813	0.238644	0.0476103
ENSG00000159685.10	CHCHD6	745.692	0.268787	0.0476159
ENSG00000066739.12	ATG2B	3374.29	0.232264	0.0477304
ENSG00000184545.11	DUSP8	57.7238	0.398306	0.0478193
ENSG00000245105.3	A2M-AS1	47.6164	0.411873	0.047836
ENSG00000169193.12	CCDC126	258.624	0.395662	0.0478397
ENSG00000151117.9	TMEM86A	270.545	0.35739	0.0480563
ENSG00000179935.9	LINC00652	46.5232	0.410843	0.0480563
ENSG00000153363.12	LINC00467	1144.25	0.266267	0.0481213
ENSG00000167920.8	TMEM99	39.0346	0.407822	0.0481658
ENSG00000226292.1	AL606495.1	12.8506	0.410731	0.0482061
ENSG00000175003.14	SLC22A1	56.5072	0.387502	0.0482452
ENSG00000233232.7	NPIPB7	41.0391	0.412426	0.0484127
ENSG00000261949.5	GFY	7.66037	0.354398	0.0484127
ENSG00000188037.11	CLCN1	36.5701	0.411537	0.0485214
ENSG00000255970.1	LINC02421	13.5264	0.415346	0.0485995
ENSG00000049759.18	NEDD4L	4549.39	0.307328	0.0486495
ENSG00000173320.12	STOX2	2942.54	0.261352	0.0486498
ENSG00000180488.15	MIGA1	2189.57	0.306887	0.048811
ENSG00000250264.1	AL669918.1	6.11156	0.339831	0.048811
ENSG00000272707.1	AC046143.2	53.4185	0.406806	0.048811
ENSG00000106686.16	SPATA6L	49.2215	0.388624	0.0488629
ENSG00000179111.9	HES7	16.3611	0.418908	0.0488629
ENSG00000164398.13	ACSL6	93.5389	0.358058	0.0489967
ENSG00000231113.2	AL035587.1	336.12	0.258785	0.0489967
ENSG00000082701.15	GSK3B	7424.2	0.132069	0.0490799
ENSG00000105483.18	CARD8	1853.67	0.214729	0.0492303
ENSG00000116954.8	RRAGC	973.261	0.208975	0.0492686
ENSG00000259151.2	CAP2P1	196.405	0.305336	0.0493101
ENSG00000237720.1	AC011995.2	32.0659	0.409946	0.0493477
ENSG00000281196.1	LINC00934	8.45312	0.384014	0.0494692
ENSG00000259618.1	AC012170.3	8.21775	0.392058	0.0495818
ENSG00000198863.7	RUNDC1	2528.62	0.213445	0.0498005
ENSG00000181016.9	LSMEM1	73.393	0.37993	0.0498396
ENSG00000232855.6	AF165147.1	38.3572	0.372251	0.0498396
ENSG00000251986.1	RF00019	22.9337	0.415724	0.0498396
ENSG00000284482.1	MIR4680	71.934	0.368894	0.0498544
ENSG00000204623.9	ZNRD1ASP	867.086	0.266903	0.0498966

## Sheet: Genes down
ensembl ID	gene_name	baseMean	log2FoldChange	padj
ENSG00000135829.17	DHX9	19660.5	-1.47185	5.77117e-68
ENSG00000123454.11	DBH	2235.77	-1.33764	2.32338e-47
ENSG00000082684.15	SEMA5B	835.907	-1.25325	1.20608e-40
ENSG00000161888.11	SPC24	1729.72	-1.26699	8.33224e-40
ENSG00000128917.8	DLL4	76.488	-1.91128	3.84908e-38
ENSG00000196510.12	ANAPC7	3433.83	-0.73775	1.86713e-37
ENSG00000135902.10	CHRND	102.403	-1.67557	6.06791e-34
ENSG00000041982.16	TNC	706.442	-1.12219	1.92354e-33
ENSG00000108468.15	CBX1	21467.8	-0.487368	1.43205e-27
ENSG00000173714.7	WFIKKN2	1442.8	-1.02733	5.33125e-27
ENSG00000139737.22	SLAIN1	5197.65	-0.727342	3.50819e-26
ENSG00000267719.1	LINC02078	254.295	-1.46516	9.35723e-25
ENSG00000136010.14	ALDH1L2	662.953	-0.866831	1.09253e-24
ENSG00000169991.11	IFFO2	398.862	-1.1139	1.88793e-23
ENSG00000120253.14	NUP43	5638.58	-0.587701	2.0585e-23
ENSG00000162408.11	NOL9	7128.45	-0.414702	8.45064e-22
ENSG00000165197.5	VEGFD	480.749	-1.06666	3.6607e-21
ENSG00000198400.11	NTRK1	747.308	-1.18953	4.15266e-21
ENSG00000049541.11	RFC2	1594.88	-0.688548	1.1256e-19
ENSG00000179456.10	ZBTB18	6858.23	-0.566195	2.49337e-19
ENSG00000103546.18	SLC6A2	1610.09	-0.674654	3.43247e-19
ENSG00000116991.10	SIPA1L2	3145.9	-0.596982	7.60044e-19
ENSG00000140368.12	PSTPIP1	68.5154	-1.35544	7.60044e-19
ENSG00000088305.18	DNMT3B	1102.61	-0.590987	1.34124e-18
ENSG00000179981.10	TSHZ1	1333.73	-0.767427	4.54773e-18
ENSG00000168874.13	ATOH8	1464.33	-0.94547	6.30261e-18
ENSG00000052850.7	ALX4	630.468	-0.763898	1.41873e-17
ENSG00000185361.9	TNFAIP8L1	260.933	-1.004	1.42632e-17
ENSG00000180616.9	SSTR2	5656.74	-0.951034	2.45855e-17
ENSG00000007968.7	E2F2	3183.1	-0.558122	2.84398e-17
ENSG00000167964.12	RAB26	49.4195	-1.27993	3.61878e-17
ENSG00000165194.15	PCDH19	359.694	-1.12162	4.48055e-17
ENSG00000100030.14	MAPK1	4389.57	-0.512141	6.06128e-17
ENSG00000165891.16	E2F7	1668.91	-0.583407	9.43808e-17
ENSG00000070601.10	FRMPD1	662.152	-0.878829	1.98023e-16
ENSG00000165113.13	GKAP1	1804.63	-1.16415	8.00563e-16
ENSG00000157570.11	TSPAN18	1714.65	-0.809144	1.24037e-15
ENSG00000123307.4	NEUROD4	65.9654	-1.21921	3.35356e-15
ENSG00000185477.5	GPRIN3	3284.98	-0.698028	3.9669e-15
ENSG00000237649.8	KIFC1	3436.74	-0.57656	5.62375e-15
ENSG00000231616.8	AL354733.2	47.0848	-1.21554	1.81506e-14
ENSG00000070808.15	CAMK2A	87.8658	-1.12331	1.99596e-14
ENSG00000162992.3	NEUROD1	4480.65	-1.02545	3.05235e-14
ENSG00000130816.16	DNMT1	13808.8	-0.476088	3.5857e-14
ENSG00000099139.13	PCSK5	188.743	-0.911506	4.94248e-14
ENSG00000165868.14	HSPA12A	2436.63	-0.725287	5.72366e-14
ENSG00000164904.18	ALDH7A1	5298.3	-0.618437	6.15082e-14
ENSG00000116574.6	RHOU	939.293	-0.912412	1.44422e-13
ENSG00000136237.18	RAPGEF5	2166.95	-0.961955	1.55512e-13
ENSG00000162063.13	CCNF	3388.27	-0.567238	1.77116e-13
ENSG00000185559.15	DLK1	79.9188	-1.23677	1.77116e-13
ENSG00000175274.18	TP53I11	6263.12	-0.832895	1.77481e-13
ENSG00000205476.9	CCDC85C	3516.83	-0.567681	2.85728e-13
ENSG00000153531.13	ADPRHL1	495.259	-0.915095	3.1908e-13
ENSG00000173950.16	XXYLT1	1871.97	-0.411255	1.04499e-12
ENSG00000132854.19	KANK4	117.061	-1.0922	1.29278e-12
ENSG00000123485.12	HJURP	2277.01	-0.442985	1.5212e-12
ENSG00000118432.12	CNR1	713.446	-0.624882	1.6826e-12
ENSG00000183762.12	KREMEN1	6655.12	-0.743643	2.03409e-12
ENSG00000166123.14	GPT2	2134.77	-0.473092	3.3953e-12
ENSG00000149527.18	PLCH2	29.6607	-1.19111	4.60888e-12
ENSG00000123329.18	ARHGAP9	98.308	-1.14776	4.61891e-12
ENSG00000198768.10	APCDD1L	31.1162	-1.12787	6.79044e-12
ENSG00000084636.18	COL16A1	422.015	-0.914251	9.39398e-12
ENSG00000137142.5	IGFBPL1	14312	-0.516874	1.50989e-11
ENSG00000101447.15	FAM83D	1520.65	-0.465581	1.72967e-11
ENSG00000167771.6	RCOR2	4576.66	-0.614618	1.84717e-11
ENSG00000141540.11	TTYH2	1287.78	-0.63606	1.95943e-11
ENSG00000158321.16	AUTS2	8821.84	-0.510703	2.25684e-11
ENSG00000141556.21	TBCD	12003.1	-0.406504	2.43918e-11
ENSG00000272831.1	AC027644.3	63.2036	-1.00595	4.49434e-11
ENSG00000083067.22	TRPM3	1123.06	-0.453918	4.91702e-11
ENSG00000135116.9	HRK	467.207	-0.804192	4.91702e-11
ENSG00000168348.4	INSM2	42.4096	-1.06108	5.23607e-11
ENSG00000072182.12	ASIC4	59.8403	-1.02833	8.39254e-11
ENSG00000126259.19	KIRREL2	101.164	-0.917294	1.28801e-10
ENSG00000176974.20	SHMT1	1948.32	-0.443	1.32076e-10
ENSG00000188613.7	NANOS1	363.112	-0.75357	1.42865e-10
ENSG00000135476.11	ESPL1	5214.01	-0.588113	1.59696e-10
ENSG00000170873.18	MTSS1	751.413	-0.71784	1.59696e-10
ENSG00000094804.11	CDC6	4629.42	-0.44398	1.71551e-10
ENSG00000012963.15	UBR7	2853.98	-0.327938	1.90737e-10
ENSG00000105464.3	GRIN2D	230.603	-0.727817	2.47473e-10
ENSG00000283972.1	AP000550.4	104.429	-0.976686	2.56289e-10
ENSG00000178752.16	ERFE	132.907	-0.85526	2.98332e-10
ENSG00000171444.18	MCC	9586.68	-0.533149	3.41748e-10
ENSG00000161654.9	LSM12	3153.34	-0.440681	3.46066e-10
ENSG00000184661.14	CDCA2	3257.55	-0.482992	3.99832e-10
ENSG00000138606.19	SHF	1156.51	-0.497043	4.38604e-10
ENSG00000135097.7	MSI1	5854.42	-0.510282	4.79773e-10
ENSG00000113368.12	LMNB1	10631.4	-0.48511	5.87012e-10
ENSG00000149295.14	DRD2	133.931	-0.963423	5.87012e-10
ENSG00000167900.12	TK1	1946.99	-0.68468	7.00484e-10
ENSG00000161800.13	RACGAP1	3965.95	-0.436826	7.11332e-10
ENSG00000115252.18	PDE1A	39.0527	-1.02043	7.23675e-10
ENSG00000092470.12	WDR76	3898.14	-0.394763	7.36149e-10
ENSG00000143847.15	PPFIA4	847.985	-0.539929	7.36149e-10
ENSG00000074590.13	NUAK1	681.912	-0.560381	8.42313e-10
ENSG00000278044.1	AC023490.3	48.8554	-1.04381	8.7114e-10
ENSG00000116852.14	KIF21B	2544.9	-0.43556	9.12613e-10
ENSG00000142949.17	PTPRF	18517.8	-0.527453	9.12613e-10
ENSG00000197457.10	STMN3	1869.1	-0.607692	1e-09
ENSG00000242265.5	PEG10	4818.24	-0.428888	1.05108e-09
ENSG00000124493.13	GRM4	65.3098	-1.05018	1.05769e-09
ENSG00000129910.7	CDH15	21.7298	-1.0562	1.47163e-09
ENSG00000090932.10	DLL3	1175.61	-0.620817	1.47261e-09
ENSG00000198626.16	RYR2	1476.53	-0.850823	1.49234e-09
ENSG00000239900.12	ADSL	3027.08	-0.338731	1.63233e-09
ENSG00000117016.10	RIMS3	6098.94	-0.498299	1.91801e-09
ENSG00000146670.10	CDCA5	2417.11	-0.480601	2.05911e-09
ENSG00000175093.5	SPSB4	812.306	-0.550665	2.83923e-09
ENSG00000123374.11	CDK2	2155.37	-0.444319	2.83954e-09
ENSG00000171617.14	ENC1	2755.76	-0.445313	3.14409e-09
ENSG00000183648.10	NDUFB1	1522.28	-0.52552	4.27387e-09
ENSG00000171551.12	ECEL1	113.513	-0.852631	4.4777e-09
ENSG00000180530.11	NRIP1	7939.85	-0.477375	4.81412e-09
ENSG00000066468.22	FGFR2	1031.03	-0.750855	4.87144e-09
ENSG00000101331.15	CCM2L	18.7031	-1.02066	5.17751e-09
ENSG00000263278.2	AC233701.1	37.6061	-1.00388	5.56498e-09
ENSG00000251602.6	AL928654.1	194.035	-0.648326	5.62861e-09
ENSG00000053438.10	NNAT	8292.68	-0.712508	5.92979e-09
ENSG00000134138.20	MEIS2	7612.17	-0.346407	6.11771e-09
ENSG00000154429.11	CCSAP	1289.45	-0.712076	6.42343e-09
ENSG00000183684.7	ALYREF	10171.5	-0.427014	6.64932e-09
ENSG00000130940.15	CASZ1	318.202	-0.7553	7.12899e-09
ENSG00000142208.16	AKT1	4013.33	-0.578665	7.18259e-09
ENSG00000118946.12	PCDH17	531.874	-0.445493	7.55763e-09
ENSG00000130558.19	OLFM1	2992.76	-0.447379	7.58699e-09
ENSG00000159167.12	STC1	924.475	-0.628824	7.65637e-09
ENSG00000157456.8	CCNB2	1835.63	-0.407825	7.8862e-09
ENSG00000165121.11	AL353743.1	852.175	-0.850647	8.16607e-09
ENSG00000122367.19	LDB3	35.8535	-0.977431	8.41195e-09
ENSG00000197852.11	INKA2	1565.17	-0.454954	8.41195e-09
ENSG00000278928.1	AC136621.1	387.632	-0.665515	8.52737e-09
ENSG00000100626.17	GALNT16	690.854	-0.516728	9e-09
ENSG00000123700.4	KCNJ2	104.919	-0.879025	9.18939e-09
ENSG00000197705.9	KLHL14	71.912	-0.826861	9.4118e-09
ENSG00000139767.10	SRRM4	2254.83	-0.690972	1.1468e-08
ENSG00000014138.9	POLA2	1714.09	-0.451222	1.26469e-08
ENSG00000137203.12	TFAP2A	154.272	-0.833831	1.27454e-08
ENSG00000166913.13	YWHAB	6962.01	-0.344493	1.29118e-08
ENSG00000164929.17	BAALC	30.4517	-0.968868	1.36748e-08
ENSG00000076641.4	PAG1	529.496	-0.536386	1.46412e-08
ENSG00000162073.13	PAQR4	960.73	-0.622298	1.52918e-08
ENSG00000090889.12	KIF4A	3431.61	-0.391892	1.53572e-08
ENSG00000226877.8	AL354733.1	92.8238	-0.968703	1.61356e-08
ENSG00000144668.12	ITGA9	866.173	-0.457599	1.64668e-08
ENSG00000230303.5	AL353743.2	80.0489	-0.967333	1.70612e-08
ENSG00000206538.9	VGLL3	350.211	-0.741595	1.77667e-08
ENSG00000129993.14	CBFA2T3	24.8794	-0.985775	1.93595e-08
ENSG00000101544.9	ADNP2	4359.44	-0.308403	2.10998e-08
ENSG00000176788.9	BASP1	2585.31	-0.623477	2.10998e-08
ENSG00000128011.4	LRFN1	226.836	-0.966754	2.18348e-08
ENSG00000175161.13	CADM2	45.139	-0.956937	2.45514e-08
ENSG00000141052.17	MYOCD	118.921	-0.75974	2.4552e-08
ENSG00000137959.16	IFI44L	245.572	-0.675971	2.49051e-08
ENSG00000167315.18	ACAA2	4454.63	-0.327118	2.61021e-08
ENSG00000181192.12	DHTKD1	3549.85	-0.461498	3.35233e-08
ENSG00000187122.17	SLIT1	179.801	-0.898548	4.07771e-08
ENSG00000162951.11	LRRTM1	154.393	-0.685635	4.62552e-08
ENSG00000109919.10	MTCH2	4697.73	-0.285875	5.06307e-08
ENSG00000207513.1	RNU1-3	464.355	-0.531939	5.06307e-08
ENSG00000117069.15	ST6GALNAC5	1405.63	-0.805418	5.0905e-08
ENSG00000101412.13	E2F1	3415.03	-0.520509	6.1e-08
ENSG00000105355.9	PLIN3	496.555	-0.644457	7.05091e-08
ENSG00000163964.14	PIGX	797.882	-0.619283	7.73519e-08
ENSG00000093009.9	CDC45	2338	-0.465108	8.83745e-08
ENSG00000101577.9	LPIN2	2272.21	-0.312597	9.7e-08
ENSG00000144834.14	TAGLN3	973.089	-0.65881	1.06822e-07
ENSG00000167281.19	RBFOX3	116.917	-0.689657	1.10787e-07
ENSG00000143870.12	PDIA6	8693.4	-0.350654	1.13e-07
ENSG00000070785.16	EIF2B3	2346.7	-0.266872	1.17343e-07
ENSG00000143036.17	SLC44A3	86.9599	-0.871252	1.25534e-07
ENSG00000131378.14	RFTN1	199.561	-0.664048	1.29789e-07
ENSG00000158258.16	CLSTN2	484.045	-0.588442	1.30655e-07
ENSG00000137812.19	KNL1	3103.22	-0.415839	1.32e-07
ENSG00000259895.1	AC106820.2	102.159	-0.858911	1.50237e-07
ENSG00000166736.11	HTR3A	184.626	-0.878317	1.62496e-07
ENSG00000213390.11	ARHGAP19	1560.54	-0.42175	1.63516e-07
ENSG00000113273.17	ARSB	1410.08	-0.54232	1.74396e-07
ENSG00000122420.10	PTGFR	633.421	-0.749287	1.79826e-07
ENSG00000169607.13	CKAP2L	2430.42	-0.387556	2.15393e-07
ENSG00000009950.16	MLXIPL	101.497	-0.788091	2.17681e-07
ENSG00000226137.5	BAIAP2-DT	1906.99	-0.704781	2.32089e-07
ENSG00000163412.13	EIF4E3	2248.27	-0.542861	2.34377e-07
ENSG00000145431.11	PDGFC	499.91	-0.820045	2.70346e-07
ENSG00000123473.15	STIL	6308.92	-0.392308	2.73407e-07
ENSG00000184979.9	USP18	242.857	-0.723459	2.81107e-07
ENSG00000144792.9	ZNF660	4545.22	-0.351945	2.87286e-07
ENSG00000275427.1	AF067845.2	50.4491	-0.900827	2.87286e-07
ENSG00000010310.9	GIPR	305.199	-0.552459	2.89e-07
ENSG00000179627.10	AL590327.1	51.3133	-0.848435	2.99421e-07
ENSG00000141314.13	RHBDL3	165.17	-0.69339	3.09523e-07
ENSG00000184347.14	SLIT3	8056.56	-0.406282	3.09523e-07
ENSG00000244112.3	RN7SL508P	73.7413	-0.830757	3.09523e-07
ENSG00000117593.11	DARS2	3574.38	-0.418944	3.25077e-07
ENSG00000118194.19	TNNT2	133.684	-0.651252	3.29324e-07
ENSG00000254141.1	AC103853.2	67.6162	-0.879689	3.43121e-07
ENSG00000285437.1	POLR2J3	601.904	-0.585663	3.58819e-07
ENSG00000111665.11	CDCA3	1172.21	-0.417269	3.6207e-07
ENSG00000027644.5	INSRR	41.8747	-0.888072	3.76445e-07
ENSG00000067842.17	ATP2B3	214.441	-0.717741	3.80925e-07
ENSG00000138180.15	CEP55	2457.11	-0.42533	3.99565e-07
ENSG00000173404.5	INSM1	468.583	-0.703945	4.11134e-07
ENSG00000171792.11	RHNO1	1711.61	-0.431519	4.14714e-07
ENSG00000134333.14	LDHA	37960.5	-0.342603	4.26785e-07
ENSG00000170075.9	GPR37L1	13.7915	-0.885165	5.06252e-07
ENSG00000144229.12	THSD7B	4900.97	-0.697901	5.12832e-07
ENSG00000092036.18	HAUS4	440.221	-0.471117	5.24e-07
ENSG00000134215.16	VAV3	376.195	-0.658849	5.24e-07
ENSG00000151725.12	CENPU	4196.68	-0.468093	5.24e-07
ENSG00000187800.13	PEAR1	39.2641	-0.856827	5.24e-07
ENSG00000103528.17	SYT17	427.183	-0.585734	5.31697e-07
ENSG00000129195.16	PIMREG	2627.02	-0.742101	5.47757e-07
ENSG00000259132.1	AL132780.3	156.848	-0.618913	5.58332e-07
ENSG00000230498.1	AL035409.1	120.518	-0.73974	5.62158e-07
ENSG00000136425.13	CIB2	332.284	-0.57736	5.9223e-07
ENSG00000132305.20	IMMT	5315.2	-0.282313	5.94323e-07
ENSG00000035928.16	RFC1	7881.56	-0.316742	5.96703e-07
ENSG00000201403.1	SNORD14B	91.0652	-0.783932	6.22181e-07
ENSG00000132972.19	RNF17	15.523	-0.877607	6.7682e-07
ENSG00000119403.15	PHF19	1767.64	-0.508598	6.79186e-07
ENSG00000099998.17	GGT5	47.4686	-0.845766	6.90205e-07
ENSG00000184144.12	CNTN2	137.321	-0.813973	6.9916e-07
ENSG00000074964.17	ARHGEF10L	598.163	-0.538067	7.23e-07
ENSG00000165985.10	C1QL3	106.244	-0.808572	7.25849e-07
ENSG00000238232.1	AL356364.1	413.179	-0.556553	7.37709e-07
ENSG00000168872.17	DDX19A	1152	-0.366041	7.40187e-07
ENSG00000131473.17	ACLY	22630	-0.420735	8.03054e-07
ENSG00000152785.7	BMP3	20.078	-0.874002	8.84683e-07
ENSG00000123104.12	ITPR2	3655.19	-0.36587	8.97526e-07
ENSG00000237517.9	DGCR5	346.885	-0.500038	9.12e-07
ENSG00000174469.22	CNTNAP2	9095.38	-0.537351	9.19e-07
ENSG00000103995.14	CEP152	5378.68	-0.383915	1.04476e-06
ENSG00000135519.8	KCNH3	150.646	-0.831908	1.05633e-06
ENSG00000215788.10	TNFRSF25	37.0489	-0.826936	1.06342e-06
ENSG00000138316.11	ADAMTS14	38.4049	-0.822461	1.15635e-06
ENSG00000221866.9	PLXNA4	205.271	-0.745526	1.16507e-06
ENSG00000081138.14	CDH7	467.44	-0.710031	1.1656e-06
ENSG00000011347.9	SYT7	453.461	-0.588323	1.20809e-06
ENSG00000254087.8	LYN	979.615	-0.497879	1.20865e-06
ENSG00000122912.15	SLC25A16	919.71	-0.435107	1.27909e-06
ENSG00000221829.9	FANCG	1875.26	-0.43466	1.29978e-06
ENSG00000181826.10	RELL1	919.54	-0.598465	1.30309e-06
ENSG00000161896.12	IP6K3	23.4804	-0.84973	1.34045e-06
ENSG00000152818.18	UTRN	2709.88	-0.388961	1.48221e-06
ENSG00000125354.23	2006-09-01	1587.09	-0.498712	1.66878e-06
ENSG00000041353.10	RAB27B	97.9985	-0.781281	1.66951e-06
ENSG00000187951.11	AC091057.1	670.047	-0.440307	1.68654e-06
ENSG00000061337.15	LZTS1	3053.02	-0.666601	1.79e-06
ENSG00000129680.16	MAP7D3	2602.94	-0.345713	1.87128e-06
ENSG00000147408.14	CSGALNACT1	188.93	-0.60809	1.88486e-06
ENSG00000099282.10	TSPAN15	319.512	-0.532307	1.89179e-06
ENSG00000134057.15	CCNB1	5156.16	-0.41171	1.96412e-06
ENSG00000171766.16	GATM	525.028	-0.530874	2.00856e-06
ENSG00000198719.9	DLL1	407.724	-0.719454	2.0499e-06
ENSG00000280422.1	AC115284.2	113.299	-0.710176	2.16648e-06
ENSG00000166482.11	MFAP4	2569.38	-0.645326	2.18863e-06
ENSG00000250167.1	AC034206.1	13.6392	-0.84106	2.20127e-06
ENSG00000123684.13	LPGAT1	4921.26	-0.560687	2.21689e-06
ENSG00000140534.13	TICRR	4884.52	-0.437966	2.23039e-06
ENSG00000069275.13	NUCKS1	32346.7	-0.406294	2.31124e-06
ENSG00000279387.1	AC011474.4	34.4405	-0.837231	2.34736e-06
ENSG00000136161.12	RCBTB2	291.525	-0.485118	2.427e-06
ENSG00000101098.12	RIMS4	896.273	-0.47911	2.54737e-06
ENSG00000094880.11	CDC23	4056.01	-0.270666	2.616e-06
ENSG00000264232.1	LINC01916	20.8629	-0.838729	2.8003e-06
ENSG00000125746.16	EML2	285.25	-0.525838	2.866e-06
ENSG00000168385.18	2002-09-01	18542	-0.227836	2.866e-06
ENSG00000078900.15	TP73	522.924	-0.692637	3.06214e-06
ENSG00000180801.14	ARSJ	72.3139	-0.732695	3.06214e-06
ENSG00000204624.8	DISP3	111.715	-0.659195	3.104e-06
ENSG00000176438.12	SYNE3	81.4355	-0.754849	3.17568e-06
ENSG00000159713.11	TPPP3	67.5749	-0.713364	3.29258e-06
ENSG00000255856.2	AC069503.1	109.063	-0.723831	3.30982e-06
ENSG00000128591.15	FLNC	5382.98	-0.571074	3.38122e-06
ENSG00000115902.11	SLC1A4	802.718	-0.492499	3.438e-06
ENSG00000075223.14	SEMA3C	111.805	-0.729384	3.43894e-06
ENSG00000173540.12	GMPPB	977.308	-0.440936	3.76665e-06
ENSG00000254293.1	AC026688.2	41.8217	-0.823655	3.87524e-06
ENSG00000113083.14	LOX	1067.08	-0.48916	3.95657e-06
ENSG00000160097.18	FNDC5	4063.05	-0.721563	3.99068e-06
ENSG00000285667.1	AC012291.2	40.4364	-0.755136	4.03029e-06
ENSG00000119471.15	HSDL2	2367.37	-0.274096	4.29872e-06
ENSG00000069702.11	TGFBR3	314.986	-0.59784	4.31758e-06
ENSG00000183579.15	ZNRF3	2642	-0.449482	4.32322e-06
ENSG00000013364.19	MVP	242.564	-0.534232	4.41723e-06
ENSG00000254901.8	BORCS8	730.675	-0.51098	4.50984e-06
ENSG00000182180.14	MRPS16	3701.77	-0.295095	4.65049e-06
ENSG00000234171.2	RNASEH1-AS1	423.03	-0.540771	4.755e-06
ENSG00000131747.15	TOP2A	19221.8	-0.461083	4.79251e-06
ENSG00000125266.7	EFNB2	405.135	-0.770362	4.81434e-06
ENSG00000135597.18	REPS1	3712.2	-0.276647	4.86832e-06
ENSG00000173706.14	HEG1	3141.99	-0.505513	5.15562e-06
ENSG00000198826.11	ARHGAP11A	3330.55	-0.480564	5.17984e-06
ENSG00000118257.16	NRP2	4180.88	-0.420378	5.31651e-06
ENSG00000164086.10	DUSP7	1623.18	-0.441312	5.65226e-06
ENSG00000160298.17	C21orf58	1067.88	-0.443657	5.98837e-06
ENSG00000108384.15	RAD51C	2895.38	-0.338332	5.98956e-06
ENSG00000222164.1	RN7SKP266	66.6818	-0.801343	6.00369e-06
ENSG00000220785.7	MTMR9LP	19.458	-0.809957	6.13463e-06
ENSG00000065457.10	ADAT1	880.232	-0.441731	6.32276e-06
ENSG00000152127.9	MGAT5	3417.37	-0.307998	6.333e-06
ENSG00000282390.1	AL392083.1	92.6148	-0.646102	6.37385e-06
ENSG00000048544.6	MRPS10	1869.51	-0.27425	6.65528e-06
ENSG00000109685.18	NSD2	15760	-0.290667	6.65528e-06
ENSG00000255275.3	AL080251.1	169.492	-0.55115	6.69114e-06
ENSG00000143772.9	ITPKB	3768.55	-0.316483	6.89785e-06
ENSG00000100060.17	MFNG	1859.82	-0.627138	6.97674e-06
ENSG00000164418.20	GRIK2	669.816	-0.470811	7.35036e-06
ENSG00000187135.7	VSTM2B	97.3049	-0.805015	7.35036e-06
ENSG00000184349.13	EFNA5	3200.38	-0.444902	7.36238e-06
ENSG00000197769.5	MAP1LC3C	8.99069	-0.746516	7.60249e-06
ENSG00000048740.18	CELF2	877.181	-0.437633	7.861e-06
ENSG00000135472.9	FAIM2	116.515	-0.72835	8.01808e-06
ENSG00000173166.18	RAPH1	2521.57	-0.3209	8.20846e-06
ENSG00000151789.12	ZNF385D	1535.96	-0.572411	8.31706e-06
ENSG00000110987.8	BCL7A	4302.52	-0.346384	8.38864e-06
ENSG00000151623.15	NR3C2	663.598	-0.680332	8.40679e-06
ENSG00000064655.19	EYA2	1989.96	-0.741735	8.54707e-06
ENSG00000138363.15	ATIC	8426.91	-0.324376	8.92346e-06
ENSG00000131149.19	GSE1	5456.81	-0.311031	8.9985e-06
ENSG00000130707.17	ASS1	13947.3	-0.582035	9.12831e-06
ENSG00000174348.13	PODN	55.9512	-0.742282	9.39564e-06
ENSG00000081181.8	ARG2	927.949	-0.410916	9.44544e-06
ENSG00000136104.20	RNASEH2B	4894.26	-0.510413	9.49855e-06
ENSG00000237424.1	FOXD2-AS1	62.5465	-0.709642	9.49855e-06
ENSG00000223749.9	MIR503HG	237.792	-0.624469	1.01866e-05
ENSG00000177108.5	ZDHHC22	177.308	-0.717129	1.02389e-05
ENSG00000100968.14	NFATC4	1288.72	-0.441728	1.0463e-05
ENSG00000145996.11	CDKAL1	1461.29	-0.347261	1.0463e-05
ENSG00000100219.16	XBP1	1841.62	-0.34195	1.05213e-05
ENSG00000200169.1	RNU5D-1	4532.94	-0.510737	1.13233e-05
ENSG00000140612.14	SEC11A	3521.05	-0.306199	1.20356e-05
ENSG00000138758.11	2011-09-01	16335.3	-0.318087	1.20747e-05
ENSG00000117395.12	EBNA1BP2	5596.36	-0.239464	1.21813e-05
ENSG00000188938.17	FAM120AOS	2038.02	-0.311723	1.26203e-05
ENSG00000180447.7	GAS1	185.857	-0.606344	1.26347e-05
ENSG00000188452.14	CERKL	336.714	-0.775485	1.2648e-05
ENSG00000026559.14	KCNG1	639.665	-0.605953	1.27586e-05
ENSG00000132000.13	PODNL1	11.9439	-0.782135	1.28976e-05
ENSG00000103035.11	PSMD7	2381.98	-0.372512	1.29503e-05
ENSG00000027075.15	PRKCH	103.578	-0.628899	1.3551e-05
ENSG00000145050.16	MANF	1893.24	-0.332154	1.50352e-05
ENSG00000180660.7	MAB21L1	8639.94	-0.637311	1.52707e-05
ENSG00000144485.11	HES6	1208.41	-0.653425	1.57291e-05
ENSG00000148773.14	MKI67	30833.1	-0.49489	1.60554e-05
ENSG00000136040.9	PLXNC1	62.4769	-0.731828	1.63334e-05
ENSG00000155886.11	SLC24A2	35.9851	-0.763597	1.63579e-05
ENSG00000164330.17	EBF1	1012.77	-0.477843	1.63579e-05
ENSG00000215156.5	AC138409.1	15.9065	-0.762588	1.72485e-05
ENSG00000229191.1	AL358473.1	67.2484	-0.66558	1.75665e-05
ENSG00000115163.15	CENPA	655.239	-0.406095	1.75859e-05
ENSG00000228049.7	POLR2J2	119.52	-0.586398	1.78465e-05
ENSG00000106789.13	CORO2A	613.789	-0.528533	1.84999e-05
ENSG00000106089.12	STX1A	543.359	-0.672441	1.98561e-05
ENSG00000154839.10	SKA1	2352.73	-0.300642	1.99021e-05
ENSG00000157110.16	RBPMS	1365.45	-0.523326	2.2112e-05
ENSG00000082438.16	COBLL1	946.422	-0.413378	2.21361e-05
ENSG00000109805.10	NCAPG	6247.09	-0.454234	2.24426e-05
ENSG00000235098.8	ANKRD65	45.4415	-0.700357	2.25849e-05
ENSG00000176894.10	PXMP2	622.916	-0.52216	2.28876e-05
ENSG00000138160.6	KIF11	6040.75	-0.623952	2.29205e-05
ENSG00000250302.2	LINC01618	464.588	-0.504504	2.30652e-05
ENSG00000166451.13	CENPN	755.412	-0.334402	2.32885e-05
ENSG00000080644.16	CHRNA3	8975.85	-0.44342	2.3943e-05
ENSG00000204859.13	ZBTB48	1034.89	-0.383522	2.42181e-05
ENSG00000145386.10	CCNA2	4521.44	-0.388098	2.49485e-05
ENSG00000129159.7	KCNC1	822.331	-0.503901	2.69907e-05
ENSG00000090097.21	PCBP4	6404.75	-0.536878	2.70713e-05
ENSG00000207406.1	SNORA41	65.4635	-0.715808	2.70721e-05
ENSG00000012061.15	ERCC1	2396.92	-0.320712	2.7398e-05
ENSG00000137404.14	NRM	1063.4	-0.540048	2.75419e-05
ENSG00000110218.9	PANX1	2067.8	-0.295887	2.77318e-05
ENSG00000143322.20	ABL2	7291.71	-0.221129	2.80952e-05
ENSG00000075043.18	KCNQ2	2679.67	-0.458648	2.82098e-05
ENSG00000169047.5	IRS1	996.968	-0.463629	2.8434e-05
ENSG00000169679.14	BUB1	5005.66	-0.362932	2.8434e-05
ENSG00000155115.7	GTF3C6	2302.74	-0.417667	2.96569e-05
ENSG00000154736.6	ADAMTS5	920.55	-0.650291	2.97861e-05
ENSG00000136045.12	PWP1	3317.15	-0.377221	2.99753e-05
ENSG00000138162.19	TACC2	1741.2	-0.344707	3.18019e-05
ENSG00000196455.8	PIK3R4	2414.24	-0.247222	3.29475e-05
ENSG00000124126.14	PREX1	809.753	-0.559538	3.31174e-05
ENSG00000236605.1	AC023115.1	89.0184	-0.654758	3.48587e-05
ENSG00000099246.16	RAB18	1717.89	-0.351659	3.59934e-05
ENSG00000168916.15	ZNF608	2700.23	-0.383107	3.60089e-05
ENSG00000115963.13	RND3	1592.7	-0.404341	3.60689e-05
ENSG00000269891.2	ARHGAP19-SLIT1	401.014	-0.383689	3.60689e-05
ENSG00000101057.16	MYBL2	7905.07	-0.458104	3.88618e-05
ENSG00000115425.14	PECR	448.46	-0.473087	3.89611e-05
ENSG00000166167.18	BTRC	2268.01	-0.272596	3.94364e-05
ENSG00000088325.16	TPX2	9699.51	-0.385071	3.96227e-05
ENSG00000138669.9	PRKG2	318.005	-0.527128	4.08641e-05
ENSG00000108829.10	LRRC59	11465.9	-0.235552	4.1515e-05
ENSG00000130826.18	DKC1	8114.88	-0.412697	4.20478e-05
ENSG00000168393.13	DTYMK	1641.74	-0.327036	4.31298e-05
ENSG00000100033.16	PRODH	56.8556	-0.661624	4.32748e-05
ENSG00000144554.10	FANCD2	6837.83	-0.514534	4.43667e-05
ENSG00000088992.18	TESC	418.165	-0.633396	4.50195e-05
ENSG00000141560.15	FN3KRP	2370.84	-0.280411	4.50291e-05
ENSG00000274080.1	AC005089.1	50.317	-0.706708	4.53621e-05
ENSG00000186625.14	KATNA1	1302.56	-0.319536	4.55374e-05
ENSG00000198951.11	NAGA	746.858	-0.369142	4.57245e-05
ENSG00000198682.13	PAPSS2	187.336	-0.5577	4.61576e-05
ENSG00000147485.13	PXDNL	156.502	-0.6619	4.65648e-05
ENSG00000113643.9	RARS	5318.84	-0.225829	4.73686e-05
ENSG00000121904.17	CSMD2	584.682	-0.562361	4.86106e-05
ENSG00000170515.14	PA2G4	13091.7	-0.312267	4.98853e-05
ENSG00000149289.11	ZC3H12C	1852.35	-0.425702	5.01616e-05
ENSG00000176915.15	ANKLE2	8110.87	-0.213339	5.05972e-05
ENSG00000161103.11	AC008132.1	5.48917	-0.682366	5.17304e-05
ENSG00000102384.13	CENPI	1638.27	-0.339227	5.21625e-05
ENSG00000137804.13	NUSAP1	1757.16	-0.468919	5.22215e-05
ENSG00000151892.14	GFRA1	2651.13	-0.745572	5.24557e-05
ENSG00000280122.1	AC016168.3	42.1401	-0.686885	5.35038e-05
ENSG00000086598.11	TMED2	12555.8	-0.358783	5.5319e-05
ENSG00000213694.5	S1PR3	542.569	-0.434188	5.62505e-05
ENSG00000155660.11	PDIA4	6181.14	-0.229534	5.86088e-05
ENSG00000142444.7	TIMM29	168.116	-0.518105	5.8647e-05
ENSG00000268262.1	AC011445.1	30.0763	-0.736364	5.8952e-05
ENSG00000183431.12	SF3A3	13723.5	-0.272648	6.05481e-05
ENSG00000072864.15	NDE1	1144.23	-0.376399	6.10179e-05
ENSG00000134690.11	CDCA8	4120.32	-0.479925	6.19856e-05
ENSG00000141668.10	CBLN2	15.0661	-0.729139	6.3658e-05
ENSG00000164306.11	PRIMPOL	779.124	-0.386734	6.43158e-05
ENSG00000075218.19	GTSE1	2640.98	-0.37069	6.82446e-05
ENSG00000055044.11	NOP58	9760.44	-0.256628	6.98928e-05
ENSG00000177697.19	CD151	1356.27	-0.543804	7.04899e-05
ENSG00000142197.12	DOP1B	709.575	-0.459882	7.106e-05
ENSG00000143473.13	KCNH1	459.654	-0.478115	7.106e-05
ENSG00000164318.18	EGFLAM	1515.78	-0.735449	7.25781e-05
ENSG00000213281.5	NRAS	10054.1	-0.529009	7.39101e-05
ENSG00000117600.12	PLPPR4	1122.65	-0.40109	7.68137e-05
ENSG00000145703.16	IQGAP2	687.22	-0.38802	7.68137e-05
ENSG00000143126.8	CELSR2	3660.62	-0.417815	8.47284e-05
ENSG00000135387.21	CAPRIN1	30588.7	-0.231955	8.66917e-05
ENSG00000223203.1	RNA5SP221	37.8814	-0.718028	8.70218e-05
ENSG00000188060.7	RAB42	49.5404	-0.659521	8.74238e-05
ENSG00000167680.16	SEMA6B	63.5133	-0.666781	9.01817e-05
ENSG00000284431.1	AL022238.4	2470.42	-0.293844	9.01817e-05
ENSG00000141505.12	ASGR1	106.334	-0.56418	9.07477e-05
ENSG00000139354.11	GAS2L3	1444.44	-0.33692	9.22242e-05
ENSG00000110955.9	ATP5F1B	14341.7	-0.381737	9.30093e-05
ENSG00000278619.5	MRM1	257.594	-0.444946	9.58109e-05
ENSG00000003249.13	DBNDD1	832.97	-0.442395	9.67286e-05
ENSG00000099194.6	SCD	28372	-0.311093	9.68702e-05
ENSG00000121281.12	ADCY7	757.071	-0.341591	9.71856e-05
ENSG00000113580.15	NR3C1	763.877	-0.498784	9.94701e-05
ENSG00000182973.18	CNOT10	4335.64	-0.280949	9.97801e-05
ENSG00000138131.4	LOXL4	133.618	-0.507468	0.000101049
ENSG00000113569.16	NUP155	13371.7	-0.320005	0.000101124
ENSG00000165138.18	ANKS6	1644.04	-0.28058	0.00010178
ENSG00000171680.21	PLEKHG5	95.2427	-0.583405	0.000102894
ENSG00000117399.14	CDC20	4545.34	-0.50381	0.000108887
ENSG00000275291.1	RF00003	2370.9	-0.489057	0.000109511
ENSG00000187068.3	C3orf70	269.978	-0.449821	0.000113011
ENSG00000258210.1	AC144548.1	715.115	-0.432462	0.000113557
ENSG00000156802.13	ATAD2	9691.23	-0.418583	0.000114484
ENSG00000115159.16	GPD2	4940.57	-0.282067	0.00011504
ENSG00000076003.5	MCM6	8081.28	-0.436956	0.000121057
ENSG00000165629.20	ATP5F1C	4438.84	-0.26916	0.000121057
ENSG00000126215.14	XRCC3	1289.66	-0.398695	0.000122849
ENSG00000142230.11	SAE1	7017.89	-0.423821	0.000122849
ENSG00000126778.10	SIX1	358.306	-0.500946	0.000123423
ENSG00000156853.12	ZNF689	1007.34	-0.355922	0.000124781
ENSG00000071564.15	TCF3	6702.55	-0.522442	0.00012562
ENSG00000165030.4	NFIL3	486.154	-0.355819	0.000131659
ENSG00000188313.13	PLSCR1	1129.06	-0.508999	0.000139502
ENSG00000123119.12	NECAB1	48.8063	-0.689828	0.000142577
ENSG00000260293.2	AC106820.4	3059.92	-0.599543	0.000143608
ENSG00000099994.11	SUSD2	157.67	-0.707308	0.000144532
ENSG00000182054.9	IDH2	2968.72	-0.335799	0.000145043
ENSG00000101003.10	GINS1	3489.28	-0.302027	0.000145946
ENSG00000159140.20	SON	26470.8	-0.215081	0.000148645
ENSG00000256269.9	HMBS	562.726	-0.362566	0.000150493
ENSG00000113448.19	PDE4D	1908.51	-0.502802	0.000153465
ENSG00000197256.10	KANK2	1197.2	-0.434498	0.000158189
ENSG00000174013.8	FBXO45	2015.09	-0.480303	0.00016921
ENSG00000122584.13	NXPH1	37.5865	-0.648155	0.000170887
ENSG00000122694.16	GLIPR2	612.043	-0.327428	0.000170887
ENSG00000005100.13	DHX33	5318.97	-0.226	0.000171139
ENSG00000171724.3	VAT1L	288.068	-0.472375	0.000173681
ENSG00000099901.17	RANBP1	9286.52	-0.348712	0.000175159
ENSG00000132535.19	DLG4	1533.94	-0.399119	0.00018321
ENSG00000112877.8	CEP72	766.655	-0.311675	0.000186486
ENSG00000226769.1	GAPDHP54	33.3383	-0.691495	0.000188696
ENSG00000240694.9	PNMA2	2963.08	-0.382755	0.000188889
ENSG00000265354.4	TIMM23	3048.59	-0.273607	0.000188889
ENSG00000230898.1	AL596087.2	210.41	-0.528435	0.000189873
ENSG00000147649.10	MTDH	5820.98	-0.336478	0.00019634
ENSG00000017483.15	SLC38A5	2820.65	-0.504449	0.000196941
ENSG00000255931.1	AP003108.1	9.47461	-0.655094	0.000196941
ENSG00000137824.16	RMDN3	1083.01	-0.284207	0.000197488
ENSG00000110917.8	MLEC	12290.1	-0.238562	0.000198668
ENSG00000137573.14	SULF1	199.861	-0.694265	0.000204768
ENSG00000252396.1	RN7SKP195	24.8415	-0.688316	0.000206039
ENSG00000134853.12	PDGFRA	1742.19	-0.636947	0.000208681
ENSG00000113594.10	LIFR	10653.3	-0.383315	0.00021347
ENSG00000145832.14	SLC25A48	244.485	-0.501566	0.000215392
ENSG00000136522.13	MRPL47	2176.4	-0.245302	0.000217856
ENSG00000159259.8	CHAF1B	2512.83	-0.30447	0.000233404
ENSG00000174437.17	ATP2A2	18398.6	-0.229203	0.000233404
ENSG00000110871.15	COQ5	1339.05	-0.357917	0.000234499
ENSG00000166265.12	CYYR1	3121.95	-0.431514	0.000234499
ENSG00000159147.18	DONSON	1207.17	-0.385034	0.000235619
ENSG00000198300.14	PEG3	1522.76	-0.372131	0.000245309
ENSG00000112039.4	FANCE	617.888	-0.450833	0.000245384
ENSG00000146463.11	ZMYM4	12996.1	-0.26918	0.000247315
ENSG00000084710.14	EFR3B	846.596	-0.411447	0.000249704
ENSG00000166002.7	SMCO4	209.397	-0.47213	0.000251109
ENSG00000272841.1	AL139393.2	81.4679	-0.618305	0.000251651
ENSG00000131094.4	C1QL1	402.701	-0.667657	0.000254818
ENSG00000185442.13	FAM174B	442.919	-0.400567	0.000256773
ENSG00000175175.6	PPM1E	2084.02	-0.361813	0.000257033
ENSG00000248152.1	AC093879.1	10.1727	-0.660931	0.000257374
ENSG00000137210.13	TMEM14B	1071.64	-0.343543	0.000261787
ENSG00000205336.11	ADGRG1	272.097	-0.649507	0.000261787
ENSG00000171786.6	NHLH1	182.545	-0.686016	0.000261865
ENSG00000101868.10	POLA1	5622.1	-0.403115	0.000269947
ENSG00000163808.17	KIF15	8861.89	-0.344649	0.000271744
ENSG00000089685.15	BIRC5	8167.12	-0.374197	0.000273486
ENSG00000164604.12	GPR85	67.5537	-0.592906	0.000277447
ENSG00000274428.1	RF00003	1822.32	-0.523909	0.000278246
ENSG00000105323.16	HNRNPUL1	15154.8	-0.292843	0.000280073
ENSG00000169299.14	PGM2	1862.61	-0.314827	0.000281927
ENSG00000140365.15	COMMD4	1973.98	-0.263023	0.000289951
ENSG00000167325.15	RRM1	9729.57	-0.271364	0.000290624
ENSG00000116016.14	EPAS1	48.411	-0.630673	0.000297962
ENSG00000267414.1	AC120049.1	60.8874	-0.623672	0.000303405
ENSG00000077514.8	POLD3	3726.52	-0.363146	0.000304222
ENSG00000112029.10	FBXO5	3411.81	-0.438733	0.000306708
ENSG00000079616.12	KIF22	5433.16	-0.274107	0.000308779
ENSG00000135835.12	KIAA1614	98.1359	-0.576286	0.000309423
ENSG00000279041.1	AC102945.2	136.105	-0.492334	0.000310459
ENSG00000182901.16	RGS7	434.32	-0.51573	0.00031047
ENSG00000257279.1	AC127164.1	43.1444	-0.618084	0.000311489
ENSG00000122966.16	CIT	5737.92	-0.302708	0.000314511
ENSG00000250467.1	AC105389.3	820.153	-0.529192	0.000323594
ENSG00000074370.18	ATP2A3	59.2253	-0.674659	0.000325926
ENSG00000081059.20	TCF7	711.631	-0.401373	0.000328768
ENSG00000125484.12	GTF3C4	6568.68	-0.251085	0.000331112
ENSG00000110400.11	NECTIN1	833.725	-0.477429	0.000331463
ENSG00000025770.19	NCAPH2	1710.37	-0.389794	0.000332562
ENSG00000007923.16	DNAJC11	5867.89	-0.22567	0.000333606
ENSG00000228434.1	AC004951.1	472.507	-0.427126	0.00033491
ENSG00000285920.1	AC087721.2	1061.21	-0.43267	0.000343443
ENSG00000011332.19	DPF1	1200.23	-0.419426	0.000346772
ENSG00000204370.11	SDHD	681.588	-0.380838	0.000347214
ENSG00000176390.12	CRLF3	982.74	-0.341506	0.000351871
ENSG00000196419.12	XRCC6	20292.6	-0.276028	0.000352746
ENSG00000106554.13	CHCHD3	4419.92	-0.258557	0.000353196
ENSG00000100387.8	RBX1	2174.34	-0.254439	0.000360666
ENSG00000244998.1	AC100803.1	13.2157	-0.660071	0.000361914
ENSG00000165617.14	DACT1	404.138	-0.618112	0.000362247
ENSG00000156261.13	CCT8	13198	-0.281409	0.00036791
ENSG00000175906.5	ARL4D	488.958	-0.411219	0.000369996
ENSG00000122952.17	ZWINT	5053.69	-0.341842	0.000371511
ENSG00000154856.13	APCDD1	217.635	-0.537371	0.000376463
ENSG00000236168.1	AL133466.1	32.279	-0.66459	0.000381006
ENSG00000224081.9	SLC44A3-AS1	108.269	-0.574727	0.000384694
ENSG00000148335.14	NTMT1	1190.07	-0.330405	0.000386428
ENSG00000177889.10	UBE2N	5667.8	-0.185836	0.000407803
ENSG00000134824.14	FADS2	12989.2	-0.434782	0.000421792
ENSG00000196821.10	C6orf106	2835.16	-0.268626	0.000426973
ENSG00000249853.7	HS3ST5	48.2524	-0.656158	0.000426973
ENSG00000104450.12	SPAG1	153.828	-0.463892	0.000427479
ENSG00000077279.18	DCX	1753.67	-0.594935	0.000447157
ENSG00000260417.1	AC092127.1	98.2408	-0.560939	0.00045784
ENSG00000168778.12	TCTN2	989.984	-0.33297	0.000468348
ENSG00000171793.15	CTPS1	17513.3	-0.214444	0.000469116
ENSG00000259488.2	AC023355.1	92.6258	-0.626041	0.000469714
ENSG00000167005.14	NUDT21	9156.58	-0.474399	0.000474043
ENSG00000285505.1	AC010616.2	1802.23	-0.52954	0.000482393
ENSG00000196139.14	AKR1C3	34.1107	-0.653162	0.000492455
ENSG00000185565.12	LSAMP	3649.12	-0.57811	0.000497238
ENSG00000100162.15	CENPM	703.079	-0.443974	0.000501109
ENSG00000250378.3	AC114296.1	24.1384	-0.647441	0.000503177
ENSG00000089280.18	FUS	36179.5	-0.27304	0.000507888
ENSG00000140451.13	PIF1	579.064	-0.403361	0.000508345
ENSG00000149679.11	CABLES2	453.547	-0.402441	0.000508345
ENSG00000168078.10	PBK	2630.53	-0.414237	0.000515646
ENSG00000198901.14	PRC1	3478.93	-0.287473	0.000518133
ENSG00000152102.18	FAM168B	12068.5	-0.304948	0.000520117
ENSG00000101444.13	AHCY	9624.5	-0.307004	0.000520615
ENSG00000133101.10	CCNA1	14.2182	-0.647406	0.000521803
ENSG00000116670.15	MAD2L2	717.205	-0.39663	0.000523848
ENSG00000168843.14	FSTL5	33.9075	-0.639216	0.000527053
ENSG00000134533.6	RERG	583.621	-0.370049	0.000527213
ENSG00000280239.1	AC011498.7	444.586	-0.362408	0.000527667
ENSG00000269821.1	KCNQ1OT1	8187.93	-0.26816	0.000542799
ENSG00000166986.15	MARS	8845.61	-0.324849	0.000551768
ENSG00000108784.10	NAGLU	911.134	-0.323916	0.000569664
ENSG00000148459.16	PDSS1	952.636	-0.285145	0.000572064
ENSG00000148468.17	FAM171A1	4305.93	-0.427766	0.000572064
ENSG00000149115.14	TNKS1BP1	3983.7	-0.29269	0.000583052
ENSG00000185614.5	INKA1	42.2259	-0.596144	0.000587703
ENSG00000113763.12	UNC5A	168.578	-0.566445	0.000587846
ENSG00000197903.7	HIST1H2BK	15751.8	-0.337677	0.000590626
ENSG00000112651.12	MRPL2	1126.19	-0.37412	0.000591588
ENSG00000109680.11	TBC1D19	832.627	-0.456884	0.000595332
ENSG00000133119.13	RFC3	3780.46	-0.479274	0.000601163
ENSG00000066044.15	ELAVL1	5870.08	-0.198589	0.000606385
ENSG00000101224.17	CDC25B	5088.06	-0.329795	0.000612499
ENSG00000239783.1	AL121776.1	58.4819	-0.627775	0.000612499
ENSG00000100526.20	CDKN3	503.194	-0.412511	0.000612685
ENSG00000169071.15	ROR2	124.852	-0.612149	0.000617701
ENSG00000124207.17	CSE1L	17835.9	-0.306834	0.000621015
ENSG00000068489.12	PRR11	6003.5	-0.292776	0.000626581
ENSG00000101413.11	RPRD1B	2673.93	-0.244137	0.000628264
ENSG00000157240.3	FZD1	356.956	-0.522613	0.000656647
ENSG00000064195.7	DLX3	61.1274	-0.617411	0.00066117
ENSG00000164045.11	CDC25A	2405.36	-0.275033	0.000664249
ENSG00000162607.13	USP1	9945.27	-0.384086	0.000664348
ENSG00000174807.4	CD248	75.1954	-0.612339	0.000709235
ENSG00000136108.15	CKAP2	7103.43	-0.284837	0.000741917
ENSG00000223486.1	AC092198.1	272.964	-0.465055	0.000743938
ENSG00000128944.13	KNSTRN	1538.85	-0.317069	0.000753124
ENSG00000010810.17	FYN	2334.07	-0.450061	0.000782704
ENSG00000159176.14	CSRP1	28.2369	-0.622996	0.000782704
ENSG00000173456.4	RNF26	989.34	-0.356044	0.000783534
ENSG00000152240.13	HAUS1	1257.95	-0.460085	0.000786412
ENSG00000272472.1	AL512283.1	40.7963	-0.626457	0.000810582
ENSG00000176890.16	TYMS	9418.49	-0.406786	0.000812163
ENSG00000198668.11	CALM1	5683.11	-0.245739	0.0008161
ENSG00000242798.1	AC073842.2	53.3037	-0.600416	0.000817938
ENSG00000273270.1	AC090114.2	231.406	-0.46497	0.000817938
ENSG00000183160.9	TMEM119	99.8601	-0.636865	0.000824316
ENSG00000132432.14	SEC61G	1624.1	-0.390757	0.000825551
ENSG00000169618.6	PROKR1	134.75	-0.637737	0.000827921
ENSG00000246465.1	AC138904.1	299.659	-0.395917	0.000827921
ENSG00000155897.10	ADCY8	39.8424	-0.609375	0.000832995
ENSG00000160294.11	MCM3AP	5138.41	-0.182686	0.0008488
ENSG00000160199.14	PKNOX1	1620.1	-0.215383	0.000855171
ENSG00000215193.12	PEX26	4343.66	-0.225745	0.000894342
ENSG00000213853.10	EMP2	958.457	-0.527281	0.00090562
ENSG00000259660.2	DNM1P47	215.776	-0.502955	0.000907928
ENSG00000236502.1	SIX3-AS1	9.14301	-0.604344	0.000908834
ENSG00000170390.16	DCLK2	711.431	-0.311627	0.000910217
ENSG00000204304.12	PBX2	3386.59	-0.293388	0.00091272
ENSG00000187837.3	HIST1H1C	19184.8	-0.400172	0.000914355
ENSG00000160208.13	RRP1B	10499.1	-0.221393	0.000920438
ENSG00000171604.12	CXXC5	413.697	-0.417839	0.000921675
ENSG00000165501.17	LRR1	934.526	-0.41982	0.000933082
ENSG00000065150.19	IPO5	17760.6	-0.285543	0.000937969
ENSG00000138735.16	PDE5A	475.844	-0.550144	0.000937969
ENSG00000100347.15	SAMM50	2157.3	-0.253067	0.00093844
ENSG00000183798.5	EMILIN3	287.604	-0.455174	0.000963316
ENSG00000143355.16	LHX9	409.024	-0.575165	0.000963747
ENSG00000101146.13	RAE1	2958.73	-0.222132	0.000980514
ENSG00000140937.14	CDH11	1701.57	-0.430971	0.000982021
ENSG00000197299.12	BLM	4198.32	-0.380511	0.00100572
ENSG00000112246.9	SIM1	54.7611	-0.551745	0.00100845
ENSG00000163902.12	RPN1	7157.9	-0.172961	0.00104926
ENSG00000187955.12	COL14A1	210.957	-0.573315	0.00106263
ENSG00000284299.1	AL590132.1	197.422	-0.447945	0.00106263
ENSG00000185739.13	SRL	26.5196	-0.612959	0.00106943
ENSG00000102158.19	MAGT1	2405.9	-0.310345	0.00106974
ENSG00000152484.14	USP12	1781.88	-0.346755	0.00106974
ENSG00000167670.16	CHAF1A	5887.34	-0.244457	0.00107072
ENSG00000120705.13	ETF1	8331.55	-0.276971	0.00107636
ENSG00000206828.1	RF00003	865.707	-0.427126	0.00108273
ENSG00000113300.12	CNOT6	4995.24	-0.338617	0.00108645
ENSG00000131470.14	PSMC3IP	2403.3	-0.404333	0.00108841
ENSG00000135502.17	SLC26A10	413.382	-0.382358	0.0010956
ENSG00000285772.1	AC000120.2	3355.14	-0.39898	0.00110489
ENSG00000117650.13	NEK2	1915.74	-0.396808	0.00111669
ENSG00000120913.23	PDLIM2	190.773	-0.445057	0.00111903
ENSG00000224668.1	IPO8P1	82.4875	-0.504616	0.00112122
ENSG00000124635.8	HIST1H2BJ	2401.75	-0.455301	0.00113819
ENSG00000001630.17	CYP51A1	3455.72	-0.398105	0.00116806
ENSG00000135333.14	EPHA7	6241.4	-0.292985	0.00117935
ENSG00000260063.1	AL512408.1	100.272	-0.480312	0.00118939
ENSG00000065485.20	PDIA5	941.541	-0.291586	0.0011913
ENSG00000088756.12	ARHGAP28	1013.12	-0.359833	0.0011962
ENSG00000091947.10	TMEM101	754.85	-0.324062	0.00119731
ENSG00000177602.5	HASPIN	1046.14	-0.450912	0.00120393
ENSG00000102362.15	SYTL4	1529.48	-0.414047	0.00121291
ENSG00000168255.20	POLR2J3	373.945	-0.439618	0.00121336
ENSG00000175595.14	ERCC4	1484.55	-0.250393	0.00121336
ENSG00000135540.11	NHSL1	560.592	-0.430576	0.00126152
ENSG00000274895.1	AC011700.1	89.4424	-0.477276	0.00126912
ENSG00000147274.14	RBMX	27544.2	-0.262134	0.00128755
ENSG00000107562.16	CXCL12	667.552	-0.466876	0.00133878
ENSG00000145833.16	DDX46	15808.3	-0.291454	0.00136489
ENSG00000164654.16	MIOS	2474.85	-0.357372	0.00136489
ENSG00000215952.1	MIR921	94.274	-0.533526	0.00137379
ENSG00000102003.10	SYP	991.965	-0.385002	0.0013764
ENSG00000253352.9	TUG1	12512.7	-0.220152	0.00138121
ENSG00000132478.10	UNK	4085.24	-0.228002	0.00138464
ENSG00000182307.14	C8orf33	2555.24	-0.305041	0.0014054
ENSG00000183955.13	KMT5A	3697.99	-0.272828	0.00141297
ENSG00000117707.15	PROX1	3461.43	-0.380026	0.00141315
ENSG00000138435.15	CHRNA1	244.235	-0.558958	0.00143555
ENSG00000133030.21	MPRIP	11179.1	-0.190204	0.00144331
ENSG00000053372.5	MRTO4	3549.85	-0.20949	0.00144544
ENSG00000285816.1	AP000944.2	1393.9	-0.329434	0.00145525
ENSG00000125835.18	SNRPB	3888.64	-0.403755	0.0014629
ENSG00000165480.16	SKA3	2328.41	-0.346065	0.00146776
ENSG00000128708.13	HAT1	3381.45	-0.348509	0.00147358
ENSG00000234361.1	AL391863.2	7.51876	-0.569902	0.00148712
ENSG00000206652.1	RNU1-1	735.26	-0.52757	0.00149264
ENSG00000144824.20	PHLDB2	4186.41	-0.608014	0.00149455
ENSG00000228002.2	DHX9P1	12.3645	-0.582586	0.00151166
ENSG00000120549.18	KIAA1217	721.523	-0.488272	0.00151224
ENSG00000147526.20	TACC1	1440.86	-0.485001	0.00151948
ENSG00000108528.14	SLC25A11	1306.88	-0.336548	0.00152002
ENSG00000075461.6	CACNG4	187.921	-0.513752	0.0015259
ENSG00000184887.13	BTBD6	847.613	-0.347918	0.0015475
ENSG00000104738.17	MCM4	13960.6	-0.327139	0.00156403
ENSG00000247095.2	MIR210HG	48.3295	-0.575212	0.00156711
ENSG00000184983.10	NDUFA6	4227.91	-0.310322	0.00160793
ENSG00000109819.9	PPARGC1A	1339.77	-0.372611	0.00163824
ENSG00000165863.17	C10orf82	17.3835	-0.597875	0.00167081
ENSG00000160563.14	MED27	1179.48	-0.255252	0.00167617
ENSG00000253245.2	MTND1P36	5.72719	-0.533618	0.00167713
ENSG00000067955.14	CBFB	3114.49	-0.317821	0.00169817
ENSG00000063015.19	SEZ6	189.03	-0.481168	0.00173497
ENSG00000229498.1	AC105053.1	33.5054	-0.575037	0.00174259
ENSG00000163508.12	EOMES	86.0462	-0.473083	0.0017467
ENSG00000092964.18	DPYSL2	26416.5	-0.277549	0.00176207
ENSG00000134440.12	NARS	10096.5	-0.231734	0.00179305
ENSG00000257167.2	TMPO-AS1	262.601	-0.425631	0.00179305
ENSG00000143748.18	NVL	4009.88	-0.185687	0.00183166
ENSG00000170624.13	SGCD	187.742	-0.433623	0.00183786
ENSG00000116898.12	MRPS15	4382.55	-0.239877	0.00183823
ENSG00000205155.8	PSENEN	774.742	-0.441242	0.00183823
ENSG00000183172.8	SMDT1	506.059	-0.453854	0.00184837
ENSG00000213397.10	HAUS7	352.001	-0.370515	0.00185331
ENSG00000144712.12	CAND2	649.199	-0.31919	0.00186348
ENSG00000229588.1	AL390115.1	69.429	-0.593786	0.00187705
ENSG00000188859.6	FAM78B	2634.77	-0.501807	0.00188751
ENSG00000234183.1	LINC01952	26.0556	-0.582047	0.00189845
ENSG00000154240.17	CEP112	1823.76	-0.2887	0.00189876
ENSG00000105810.9	CDK6	32467.3	-0.363065	0.00190873
ENSG00000244671.3	RN7SL280P	32.8476	-0.583133	0.00190887
ENSG00000166598.15	HSP90B1	27415.4	-0.232667	0.00193839
ENSG00000178445.9	GLDC	5280.14	-0.236764	0.00194356
ENSG00000171311.12	EXOSC1	1407.12	-0.341631	0.00198075
ENSG00000106263.18	EIF3B	12015.6	-0.18794	0.00198595
ENSG00000214087.8	ARL16	1441.97	-0.341605	0.00198791
ENSG00000135324.6	MRAP2	55.467	-0.559355	0.00199957
ENSG00000135446.17	CDK4	8035.78	-0.315332	0.00200302
ENSG00000179542.16	SLITRK4	132.399	-0.503269	0.00204054
ENSG00000264515.5	AC011474.1	10.7916	-0.575994	0.0020461
ENSG00000136155.17	SCEL	12.7828	-0.572516	0.0020655
ENSG00000163219.11	ARHGAP25	10.2054	-0.573702	0.00206712
ENSG00000232024.2	LSM12P1	236.068	-0.401128	0.00208222
ENSG00000121905.10	HPCA	362.04	-0.593016	0.00210142
ENSG00000178921.14	PFAS	6722.88	-0.371513	0.00210223
ENSG00000252161.1	RNA5SP318	11.6109	-0.531494	0.00211432
ENSG00000176842.14	IRX5	151.855	-0.494621	0.0021187
ENSG00000256632.3	AC135586.2	370.501	-0.450159	0.00212561
ENSG00000166181.13	API5	11849.3	-0.223516	0.00214777
ENSG00000070950.10	RAD18	5928.91	-0.190434	0.00215389
ENSG00000158164.7	TMSB15A	1062.6	-0.390979	0.00216125
ENSG00000100297.16	MCM5	7826.56	-0.306048	0.0021796
ENSG00000163069.12	SGCB	2653.73	-0.510278	0.00222296
ENSG00000272762.5	AC115284.1	146.138	-0.483588	0.00222594
ENSG00000144749.13	LRIG1	171.117	-0.445981	0.00225254
ENSG00000146223.14	RPL7L1	11128.3	-0.210033	0.00227157
ENSG00000160447.7	PKN3	609.173	-0.373647	0.00228151
ENSG00000198838.13	RYR3	92.4286	-0.553343	0.00228502
ENSG00000170419.10	VSTM2A	421.048	-0.47548	0.00232611
ENSG00000060688.13	SNRNP40	5320.25	-0.190054	0.00233521
ENSG00000132475.10	H3F3B	29417.5	-0.326031	0.002354
ENSG00000152977.10	ZIC1	1622.65	-0.265836	0.00236781
ENSG00000266357.5	LINC02074	5.11486	-0.496964	0.0023696
ENSG00000215165.3	TCEA1P3	20.7783	-0.578195	0.00239098
ENSG00000108370.17	RGS9	352.569	-0.533836	0.00239634
ENSG00000171094.18	ALK	1563.08	-0.24196	0.0024039
ENSG00000109991.8	P2RX3	21.9781	-0.578004	0.00243198
ENSG00000224713.4	AC025165.1	8.57371	-0.546611	0.00243198
ENSG00000164292.13	RHOBTB3	7970.16	-0.308272	0.00247218
ENSG00000119326.15	CTNNAL1	3043.19	-0.301705	0.00247999
ENSG00000127423.10	AUNIP	1327.47	-0.267683	0.00252594
ENSG00000149218.5	ENDOD1	600.205	-0.305401	0.00252656
ENSG00000134259.3	NGF	39.271	-0.58301	0.00253119
ENSG00000114251.14	WNT5A	1873.24	-0.34066	0.0025457
ENSG00000224940.8	PRRT4	129.645	-0.459265	0.0025457
ENSG00000182199.11	SHMT2	5255.48	-0.40424	0.00256109
ENSG00000230126.1	FGF12-AS2	18.2628	-0.577661	0.00259174
ENSG00000163507.14	CIP2A	5314.13	-0.376367	0.00264947
ENSG00000080824.18	HSP90AA1	136984	-0.367866	0.00265494
ENSG00000091732.16	ZC3HC1	1658.67	-0.255556	0.0026741
ENSG00000100505.13	TRIM9	2075.11	-0.286931	0.0026741
ENSG00000066583.12	ISOC1	867.989	-0.378462	0.00268916
ENSG00000180347.13	ITPRID1	12.363	-0.557771	0.00271743
ENSG00000102054.17	RBBP7	4944.88	-0.28216	0.00272133
ENSG00000164611.13	PTTG1	3137.35	-0.365913	0.00272585
ENSG00000100889.11	PCK2	561.445	-0.4913	0.00273866
ENSG00000101391.21	CDK5RAP1	1940.26	-0.244832	0.00276436
ENSG00000143028.9	SYPL2	26.9754	-0.563092	0.00278614
ENSG00000251493.5	FOXD1	313.819	-0.353281	0.00278614
ENSG00000066279.18	ASPM	16037	-0.36758	0.0027979
ENSG00000167747.14	C19orf48	3391.43	-0.356986	0.00280361
ENSG00000284946.1	AC068831.7	3782.06	-0.266161	0.00280446
ENSG00000134453.16	RBM17	4828.06	-0.243685	0.00284738
ENSG00000135245.10	HILPDA	1263.61	-0.348549	0.00286391
ENSG00000051825.14	MPHOSPH9	8255.34	-0.233879	0.0028809
ENSG00000132383.11	RPA1	6761.68	-0.226327	0.00290556
ENSG00000277224.2	HIST1H2BF	5412.85	-0.452923	0.00290556
ENSG00000135596.18	MICAL1	2262.22	-0.278587	0.002951
ENSG00000139514.13	SLC7A1	8808.36	-0.293611	0.00300409
ENSG00000159063.13	ALG8	3276.91	-0.23726	0.00301554
ENSG00000079739.17	PGM1	2143.11	-0.197791	0.00303486
ENSG00000178295.15	GEN1	3337.94	-0.360891	0.00303486
ENSG00000136811.16	ODF2	3928.92	-0.291495	0.00305111
ENSG00000167004.13	PDIA3	11811	-0.174581	0.00305863
ENSG00000165304.8	MELK	3422.78	-0.312537	0.0031083
ENSG00000044574.8	HSPA5	17144.6	-0.26269	0.00311637
ENSG00000135451.13	TROAP	2975.93	-0.403579	0.00317658
ENSG00000101310.16	SEC23B	2823.13	-0.267345	0.00319645
ENSG00000073111.14	MCM2	9206.97	-0.319276	0.00321682
ENSG00000126261.13	UBA2	9706.86	-0.280345	0.00321871
ENSG00000136928.7	GABBR2	237.243	-0.555115	0.00324995
ENSG00000235748.1	SEPT14P12	52.1482	-0.505115	0.00325025
ENSG00000151276.23	MAGI1	5733.92	-0.441163	0.00328908
ENSG00000184785.6	SMIM10	80.6368	-0.471204	0.00331787
ENSG00000241553.12	ARPC4	3795.23	-0.315133	0.00336355
ENSG00000005059.16	MCUB	306.552	-0.422794	0.00337727
ENSG00000250510.8	GPR162	238.171	-0.447549	0.00340757
ENSG00000149136.9	SSRP1	17483.7	-0.324164	0.00342782
ENSG00000224331.2	AC019181.1	13.2759	-0.561043	0.00346087
ENSG00000187391.21	MAGI2	1540.81	-0.255523	0.00348906
ENSG00000173258.12	ZNF483	2512.58	-0.277419	0.00349506
ENSG00000116120.10	FARSB	7896.64	-0.192478	0.0035125
ENSG00000134318.14	ROCK2	4571.18	-0.339105	0.00352349
ENSG00000196756.12	SNHG17	1965.49	-0.3079	0.00354568
ENSG00000198944.5	SOWAHA	14.0678	-0.553415	0.00354643
ENSG00000136193.17	SCRN1	6602.66	-0.268214	0.00356904
ENSG00000169946.14	ZFPM2	788.962	-0.572518	0.00358111
ENSG00000278705.1	HIST1H4B	1669.99	-0.416116	0.00359868
ENSG00000172888.12	ZNF621	5101.49	-0.212343	0.00361494
ENSG00000149428.19	HYOU1	5042.48	-0.394643	0.0036261
ENSG00000129515.19	SNX6	2273.21	-0.244757	0.00364476
ENSG00000150630.4	VEGFC	245.449	-0.37785	0.00371251
ENSG00000104064.17	GABPB1	1570.28	-0.262719	0.00373132
ENSG00000275793.1	RIMBP3	28.6634	-0.549167	0.00373132
ENSG00000050030.15	NEXMIF	1508.34	-0.393979	0.00375682
ENSG00000280152.1	AC009078.3	103.63	-0.465133	0.00379357
ENSG00000076770.14	MBNL3	1546.29	-0.289671	0.00379568
ENSG00000143933.17	CALM2	8756.29	-0.241532	0.00379838
ENSG00000158042.8	MRPL17	970.936	-0.339245	0.00380817
ENSG00000163864.17	NMNAT3	373.023	-0.312778	0.00380817
ENSG00000285053.1	TBCE	1906.23	-0.222795	0.00384026
ENSG00000013810.19	TACC3	4711.18	-0.321728	0.00384187
ENSG00000135624.16	CCT7	25547.2	-0.305467	0.00385122
ENSG00000159921.15	GNE	1771.84	-0.243075	0.00385929
ENSG00000184489.11	PTP4A3	409.874	-0.482888	0.00385929
ENSG00000111843.14	TMEM14C	790.803	-0.341538	0.00386839
ENSG00000185742.6	C11orf87	46.7571	-0.533775	0.00390375
ENSG00000128191.16	DGCR8	3886.6	-0.155309	0.00393445
ENSG00000129810.15	SGO1	3523.53	-0.351717	0.00393753
ENSG00000131148.9	EMC8	490.766	-0.307348	0.00396764
ENSG00000105197.11	TIMM50	4053.98	-0.304235	0.00400091
ENSG00000280365.1	AC021766.1	192.854	-0.441456	0.00400954
ENSG00000005189.19	REXO5	564.565	-0.342368	0.00409099
ENSG00000196811.12	CHRNG	30.1318	-0.322901	0.00409099
ENSG00000147676.14	MAL2	122.419	-0.514803	0.00409621
ENSG00000081014.11	AP4E1	1525.16	-0.36817	0.00412241
ENSG00000198830.11	HMGN2	13340.7	-0.430979	0.00412917
ENSG00000203760.8	CENPW	1143.68	-0.286727	0.0041496
ENSG00000116497.18	S100PBP	3834.11	-0.208743	0.00416659
ENSG00000117632.23	STMN1	48059.9	-0.287078	0.00417881
ENSG00000267361.1	SEC24AP1	21.803	-0.556876	0.00417881
ENSG00000196656.7	AC004057.1	1463.7	-0.338825	0.00420548
ENSG00000139352.4	ASCL1	8326.12	-0.359972	0.00422292
ENSG00000153048.11	CARHSP1	1965.77	-0.35998	0.00423843
ENSG00000095485.18	CWF19L1	1972.05	-0.293263	0.00424465
ENSG00000029993.15	HMGB3	8075.06	-0.209471	0.00424802
ENSG00000175110.11	MRPS22	1963.81	-0.35485	0.00426903
ENSG00000111445.14	RFC5	2628.15	-0.229687	0.00430667
ENSG00000141076.18	UTP4	6347.05	-0.350154	0.00432154
ENSG00000155629.15	PIK3AP1	396.84	-0.466448	0.00432154
ENSG00000156687.11	UNC5D	162.016	-0.389534	0.00433749
ENSG00000184445.12	KNTC1	15179.4	-0.390798	0.00438757
ENSG00000274641.1	HIST1H2BO	4031.65	-0.311147	0.00441338
ENSG00000011426.11	ANLN	6678.7	-0.179505	0.00441467
ENSG00000133313.15	CNDP2	5699.66	-0.302852	0.00441917
ENSG00000248487.9	ABHD14A	272.248	-0.470882	0.00443153
ENSG00000141543.11	EIF4A3	6817.32	-0.252511	0.00444619
ENSG00000200087.1	SNORA73B	4270.74	-0.466368	0.00444619
ENSG00000121774.18	KHDRBS1	14282.3	-0.188901	0.00446631
ENSG00000135824.12	RGS8	5.21777	-0.473252	0.00450866
ENSG00000155827.12	RNF20	4802.18	-0.294924	0.00451593
ENSG00000249122.1	AC105389.1	634.256	-0.424797	0.00453154
ENSG00000114790.13	ARHGEF26	754.674	-0.28831	0.00453589
ENSG00000264701.1	AC018521.4	49.2056	-0.556008	0.00457937
ENSG00000104870.12	FCGRT	600.328	-0.378282	0.00458424
ENSG00000142149.9	HUNK	467.17	-0.438656	0.00458786
ENSG00000136631.14	VPS45	6208.66	-0.185338	0.00461912
ENSG00000135913.11	USP37	4513.77	-0.233357	0.00462673
ENSG00000174775.17	HRAS	552.783	-0.433934	0.00467217
ENSG00000260192.2	LINC02240	9.06044	-0.530596	0.00467217
ENSG00000123737.12	EXOSC9	3782.81	-0.26553	0.00468442
ENSG00000134207.16	SYT6	1086.33	-0.443695	0.00471924
ENSG00000261123.1	AC009065.5	54.4231	-0.505049	0.00471924
ENSG00000165995.20	CACNB2	371.691	-0.366102	0.00472308
ENSG00000132600.16	PRMT7	1877.82	-0.246424	0.00479438
ENSG00000103449.11	SALL1	296.298	-0.438478	0.0048672
ENSG00000198937.9	CCDC167	575.152	-0.463909	0.00491898
ENSG00000105438.9	KDELR1	4722.39	-0.228438	0.00494849
ENSG00000269825.1	AC022150.4	553.39	-0.29056	0.00495393
ENSG00000116922.14	C1orf109	2398.34	-0.201572	0.00500291
ENSG00000170759.11	KIF5B	13377.6	-0.377071	0.00503047
ENSG00000150768.15	DLAT	2590.99	-0.284506	0.0050377
ENSG00000151503.12	NCAPD3	3382.29	-0.253651	0.0050411
ENSG00000105193.9	RPS16	15034.7	-0.266359	0.00505733
ENSG00000067840.12	PDZD4	1050.11	-0.343918	0.00512957
ENSG00000106638.16	TBL2	1228.51	-0.22992	0.00517287
ENSG00000115109.14	EPB41L5	2951.51	-0.310822	0.00521713
ENSG00000101052.12	IFT52	850.059	-0.295112	0.00526722
ENSG00000116062.15	MSH6	12513.2	-0.306349	0.00529162
ENSG00000054965.10	FAM168A	4323.83	-0.197473	0.00534999
ENSG00000136205.17	TNS3	1930.81	-0.417132	0.00537331
ENSG00000144278.15	GALNT13	6146.35	-0.314632	0.00537331
ENSG00000176208.9	ATAD5	4917.06	-0.333279	0.00541176
ENSG00000196872.12	KIAA1211L	14.0126	-0.535051	0.00541176
ENSG00000204536.14	CCHCR1	1140.84	-0.237463	0.00543596
ENSG00000125845.7	BMP2	192.572	-0.432419	0.00546756
ENSG00000120063.10	GNA13	8282.1	-0.258236	0.00554466
ENSG00000134222.16	PSRC1	1541.81	-0.43805	0.00555288
ENSG00000256443.1	AP003559.1	28.2302	-0.532012	0.00558622
ENSG00000128815.19	WDFY4	44.874	-0.544256	0.00568101
ENSG00000133216.16	EPHB2	839.097	-0.374529	0.00568101
ENSG00000165731.19	RET	171.706	-0.489965	0.00568101
ENSG00000128596.17	CCDC136	706.503	-0.354845	0.00574685
ENSG00000196482.17	ESRRG	638.961	-0.548309	0.0057816
ENSG00000080986.13	NDC80	2670.56	-0.362903	0.00580666
ENSG00000173848.19	NET1	3697.02	-0.345512	0.00582422
ENSG00000261801.5	LOXL1-AS1	329.337	-0.404792	0.00583107
ENSG00000183873.15	SCN5A	613.556	-0.31397	0.00584524
ENSG00000273333.2	AL662884.1	188.353	-0.382798	0.00594959
ENSG00000099942.13	CRKL	7691.32	-0.185412	0.00595354
ENSG00000267040.6	AC027097.1	262.526	-0.31141	0.00595436
ENSG00000156925.12	ZIC3	792.724	-0.453867	0.00601427
ENSG00000106105.14	GARS	9367.46	-0.327264	0.00601723
ENSG00000160753.16	RUSC1	2009.2	-0.346671	0.00611821
ENSG00000149503.13	INCENP	4678.36	-0.296122	0.00612419
ENSG00000197471.12	SPN	7.09314	-0.477073	0.00619967
ENSG00000039523.20	RIPOR1	1888.27	-0.376342	0.00627325
ENSG00000162981.14	FAM84A	53992	-0.330169	0.00631304
ENSG00000188681.11	TEKT4P2	171.089	-0.467223	0.00632687
ENSG00000051108.15	HERPUD1	1290.01	-0.248596	0.00635509
ENSG00000264901.1	MIR3616	9.17926	-0.51127	0.00635509
ENSG00000115825.10	PRKD3	6855.87	-0.256159	0.00642785
ENSG00000077152.10	UBE2T	2768.85	-0.263916	0.00644694
ENSG00000136527.18	TRA2B	18250.2	-0.2181	0.00647415
ENSG00000249373.2	AC093879.2	6.70081	-0.456763	0.00653382
ENSG00000126787.13	DLGAP5	4426.07	-0.394334	0.0065855
ENSG00000276081.1	MIR7156	14.8716	-0.522198	0.0065855
ENSG00000130726.12	TRIM28	5992.4	-0.316791	0.00661306
ENSG00000196141.14	SPATS2L	2037.03	-0.312291	0.00662064
ENSG00000196363.9	WDR5	2303.17	-0.22646	0.0066889
ENSG00000184207.8	PGP	805.075	-0.380994	0.00669973
ENSG00000105409.18	ATP1A3	2605.45	-0.465781	0.00672215
ENSG00000119772.16	DNMT3A	8149.73	-0.219804	0.00674288
ENSG00000188877.12	POTEA	4.57867	-0.445974	0.00681545
ENSG00000187123.15	LYPD6	688.388	-0.324459	0.00684795
ENSG00000166226.13	CCT2	13245.4	-0.252851	0.00686841
ENSG00000120697.9	ALG5	1143.08	-0.265251	0.00692489
ENSG00000187676.8	B3GLCT	646.995	-0.289615	0.00692776
ENSG00000172795.16	DCP2	5456.37	-0.439821	0.00701878
ENSG00000186185.13	KIF18B	7944.25	-0.336591	0.00701878
ENSG00000177519.4	RPRM	122.005	-0.536353	0.00701879
ENSG00000197467.14	COL13A1	145.157	-0.523865	0.00702513
ENSG00000277075.2	HIST1H2AE	5854.3	-0.389654	0.00702513
ENSG00000139438.5	FAM222A	238.816	-0.420639	0.00711907
ENSG00000279653.1	AC004678.2	46.761	-0.500864	0.00723141
ENSG00000101846.6	STS	1217.57	-0.417357	0.00723674
ENSG00000143476.18	DTL	7127.66	-0.364455	0.00724669
ENSG00000077238.14	IL4R	78.431	-0.422254	0.00725176
ENSG00000125977.7	EIF2S2	5338.43	-0.335714	0.00727264
ENSG00000183876.9	ARSI	9.09732	-0.507914	0.00727264
ENSG00000125779.22	PANK2	3433.29	-0.233854	0.0072804
ENSG00000173812.11	EIF1	9124.18	-0.227794	0.0072804
ENSG00000188620.10	HMX3	64.7236	-0.526468	0.0072804
ENSG00000154265.16	ABCA5	7620.74	-0.441633	0.00729615
ENSG00000188985.6	DHFRP1	307.127	-0.376238	0.00734657
ENSG00000119900.9	OGFRL1	1042.71	-0.329689	0.00736578
ENSG00000136463.8	TACO1	1407.69	-0.240743	0.00741192
ENSG00000151468.11	CCDC3	2241.03	-0.217883	0.00746073
ENSG00000157600.12	TMEM164	3846.68	-0.380583	0.00752495
ENSG00000091483.6	FH	3514.07	-0.244874	0.0075736
ENSG00000087586.17	AURKA	2790.3	-0.47871	0.00758281
ENSG00000123453.18	SARDH	17.5175	-0.523188	0.00759971
ENSG00000169926.11	KLF13	1991.54	-0.280458	0.00761283
ENSG00000125931.11	CITED1	69.8063	-0.464009	0.00762164
ENSG00000179218.13	CALR	29660.6	-0.293302	0.00765698
ENSG00000138741.11	TRPC3	200.689	-0.459235	0.00767626
ENSG00000175970.11	UNC119B	3407.94	-0.245936	0.00771402
ENSG00000244187.8	TMEM141	205.754	-0.373712	0.00771402
ENSG00000122545.19	2007-09-01	7775.36	-0.261359	0.00771508
ENSG00000108106.14	UBE2S	3256.6	-0.335623	0.00774421
ENSG00000137193.14	PIM1	361.287	-0.369335	0.00782579
ENSG00000107338.10	SHB	334.485	-0.399844	0.00790941
ENSG00000122406.13	RPL5	37375	-0.169189	0.00792243
ENSG00000204356.14	NELFE	2293.13	-0.291083	0.00792488
ENSG00000128165.9	ADM2	86.3908	-0.514893	0.00793973
ENSG00000122882.10	ECD	2588.07	-0.239468	0.00794327
ENSG00000128973.13	CLN6	2425.08	-0.307204	0.00794327
ENSG00000103342.13	GSPT1	11277.7	-0.347553	0.00799103
ENSG00000140285.10	FGF7	17.8929	-0.522177	0.00799103
ENSG00000138778.11	CENPE	10223.5	-0.347533	0.00806538
ENSG00000181924.7	COA4	3622.95	-0.243505	0.00819442
ENSG00000198910.13	L1CAM	951.468	-0.330638	0.00819442
ENSG00000125166.13	GOT2	6717.25	-0.241565	0.0082021
ENSG00000166483.11	WEE1	2143.73	-0.351007	0.00824424
ENSG00000280229.1	AL161658.1	7.14941	-0.47928	0.00829135
ENSG00000176444.19	CLK2	5654.61	-0.221878	0.00833223
ENSG00000178607.16	ERN1	926.01	-0.274692	0.0084167
ENSG00000136280.16	CCM2	615.38	-0.262842	0.0084691
ENSG00000182010.11	RTKN2	2099.53	-0.384681	0.00856379
ENSG00000153707.17	PTPRD	2233.05	-0.410565	0.00858093
ENSG00000163634.12	THOC7	1708.49	-0.198203	0.00862948
ENSG00000143153.12	ATP1B1	4336.99	-0.365935	0.00866285
ENSG00000225973.4	PIGBOS1	211.334	-0.366552	0.00868131
ENSG00000231434.1	AL365440.1	125.542	-0.457327	0.00871247
ENSG00000138668.19	HNRNPD	13207	-0.239816	0.00871267
ENSG00000177182.11	CLVS1	107.253	-0.424631	0.00871267
ENSG00000171148.13	TADA3	3334.88	-0.363603	0.00875032
ENSG00000136943.11	CTSV	390.36	-0.295407	0.00879664
ENSG00000131153.9	GINS2	936.815	-0.348818	0.0088114
ENSG00000133056.13	PIK3C2B	5273.76	-0.324039	0.00881339
ENSG00000169021.6	UQCRFS1	2327.69	-0.287287	0.00882978
ENSG00000260532.1	AL031598.1	12.5165	-0.508692	0.00887418
ENSG00000140740.10	UQCRC2	4966.35	-0.17033	0.00888318
ENSG00000165283.16	STOML2	3640.15	-0.232588	0.00892425
ENSG00000106268.15	NUDT1	659.414	-0.289807	0.00898058
ENSG00000285184.2	AC244033.2	454.794	-0.345481	0.00903941
ENSG00000007062.11	PROM1	1952.08	-0.445655	0.00905048
ENSG00000121152.10	NCAPH	4928.29	-0.31187	0.00905048
ENSG00000123136.14	DDX39A	2403.18	-0.291416	0.00908257
ENSG00000183010.16	PYCR1	7217.01	-0.344379	0.00920226
ENSG00000233718.7	MYCNOS	1597.29	-0.373404	0.00921277
ENSG00000163950.13	SLBP	2516.72	-0.273754	0.00921326
ENSG00000175643.10	RMI2	384.048	-0.332999	0.00921326
ENSG00000248174.5	LINC02268	119.813	-0.458701	0.00925076
ENSG00000186603.5	HPDL	1063.3	-0.381343	0.00936502
ENSG00000081692.12	JMJD4	638.114	-0.331407	0.00939296
ENSG00000091704.10	CPA1	7.15434	-0.430807	0.00951174
ENSG00000147155.11	EBP	1390.51	-0.341314	0.00951821
ENSG00000145675.15	PIK3R1	1438.71	-0.222642	0.00952464
ENSG00000125450.11	NUP85	6961.53	-0.281553	0.00953233
ENSG00000148516.21	ZEB1	7161.6	-0.179269	0.00953233
ENSG00000134982.17	APC	6246.15	-0.204723	0.00954168
ENSG00000166794.4	PPIB	7557.13	-0.265948	0.00972403
ENSG00000157077.14	ZFYVE9	3518.54	-0.231381	0.00972802
ENSG00000051128.19	HOMER3	466.997	-0.395323	0.00975546
ENSG00000124766.6	SOX4	5701.22	-0.405282	0.00977209
ENSG00000285587.1	AC012470.1	30.6391	-0.514462	0.00979212
ENSG00000100442.11	FKBP3	3756.04	-0.297376	0.00979698
ENSG00000260367.2	AC109460.1	10.4336	-0.498676	0.00985247
ENSG00000099617.4	EFNA2	114.273	-0.42145	0.00989132
ENSG00000189060.5	H1F0	13470	-0.353251	0.0099576
ENSG00000254816.1	AC090857.1	8.84381	-0.486266	0.00996287
ENSG00000213889.10	PPM1N	68.673	-0.433918	0.0100749
ENSG00000136933.16	RABEPK	2479.73	-0.352815	0.0101084
ENSG00000224223.1	VSTM2A-OT1	110.187	-0.460004	0.0102461
ENSG00000101670.12	LIPG	157.285	-0.459524	0.0102959
ENSG00000164134.13	NAA15	11723.1	-0.240466	0.0103323
ENSG00000267493.3	CIRBP-AS1	44.3484	-0.469697	0.0103323
ENSG00000152217.18	SETBP1	5498.69	-0.346537	0.0103562
ENSG00000048028.11	USP28	1393.84	-0.347568	0.010504
ENSG00000074696.13	HACD3	12883.7	-0.143841	0.010788
ENSG00000137814.11	HAUS2	1188.19	-0.321173	0.0108197
ENSG00000197061.4	HIST1H4C	7304.01	-0.331241	0.0109199
ENSG00000163399.16	ATP1A1	44862.8	-0.259237	0.0109307
ENSG00000249992.1	TMEM158	175.408	-0.424955	0.0109307
ENSG00000138750.15	NUP54	2701.45	-0.284848	0.0110038
ENSG00000206737.1	RNVU1-18	532.496	-0.270536	0.0110038
ENSG00000230013.1	AL359182.2	8.99801	-0.478303	0.0110038
ENSG00000140807.7	NKD1	1072.82	-0.327249	0.0110746
ENSG00000205542.11	TMSB4X	1755.21	-0.361773	0.0110746
ENSG00000184985.16	SORCS2	146.796	-0.452192	0.0111016
ENSG00000068028.17	RASSF1	266.654	-0.314297	0.0111033
ENSG00000079156.17	OSBPL6	734.437	-0.346019	0.011151
ENSG00000135617.4	PRADC1	383.94	-0.368181	0.0111935
ENSG00000119979.18	FAM45A	892.758	-0.219131	0.0112
ENSG00000035664.11	DAPK2	113.367	-0.394213	0.0112284
ENSG00000279319.1	AC105074.1	268.91	-0.408455	0.0112381
ENSG00000108091.11	CCDC6	5179.43	-0.255263	0.0112623
ENSG00000105185.12	PDCD5	3024.86	-0.258195	0.0112767
ENSG00000130227.17	XPO7	15670.7	-0.332433	0.0113358
ENSG00000056998.20	GYG2	47.1481	-0.475227	0.0113898
ENSG00000118193.12	KIF14	6126.87	-0.334841	0.0114233
ENSG00000170445.14	HARS	4017.39	-0.182479	0.0115126
ENSG00000151967.18	SCHIP1	941.219	-0.221737	0.0115811
ENSG00000260874.5	AC106820.5	61.8278	-0.464174	0.0115969
ENSG00000099783.12	HNRNPM	18757.7	-0.183576	0.0117281
ENSG00000198435.4	NRARP	80.0925	-0.405455	0.0118372
ENSG00000103512.15	NOMO1	6156.87	-0.271531	0.011917
ENSG00000096746.17	HNRNPH3	16316	-0.198677	0.0119338
ENSG00000168175.15	MAPK1IP1L	8584.65	-0.27416	0.0119381
ENSG00000119335.16	SET	32399.5	-0.312082	0.0120012
ENSG00000196550.10	FAM72A	418.522	-0.357455	0.0122438
ENSG00000179021.10	C3orf38	1544.46	-0.293372	0.0122765
ENSG00000138376.11	BARD1	2790.49	-0.268004	0.0123075
ENSG00000115484.15	CCT4	11262	-0.342929	0.0124689
ENSG00000200021.1	RNA5SP448	7.66849	-0.457365	0.01262
ENSG00000162923.16	WDR26	9163.28	-0.263439	0.0126649
ENSG00000188883.4	KLRG2	80.5181	-0.423989	0.0127431
ENSG00000163832.16	ELP6	863.048	-0.262726	0.0127436
ENSG00000254027.1	AC009902.2	16.1377	-0.496435	0.0127653
ENSG00000106077.18	ABHD11	286.337	-0.340182	0.0128103
ENSG00000273175.1	BX323046.1	47.8337	-0.466736	0.0128103
ENSG00000100994.12	PYGB	4437.73	-0.284571	0.0128365
ENSG00000113648.16	H2AFY	13939.3	-0.222408	0.0129593
ENSG00000149782.11	PLCB3	1986.35	-0.316815	0.0129593
ENSG00000271959.1	AC100803.3	42.3144	-0.48021	0.0129593
ENSG00000066629.17	EML1	1263	-0.2678	0.0130282
ENSG00000258583.6	LINC01500	20.092	-0.49724	0.0131045
ENSG00000185052.11	SLC24A3	24.1988	-0.492485	0.0131714
ENSG00000067715.14	SYT1	5919.56	-0.295247	0.0132892
ENSG00000070193.4	FGF10	400.786	-0.45916	0.0135018
ENSG00000106003.13	LFNG	402.749	-0.481923	0.0135024
ENSG00000054654.16	SYNE2	14426.3	-0.319654	0.0135549
ENSG00000185269.12	NOTUM	69.4937	-0.497285	0.0135787
ENSG00000249590.7	AC004832.3	179.765	-0.425463	0.0135966
ENSG00000107736.20	CDH23	45.5758	-0.481056	0.0136078
ENSG00000108852.14	MPP2	2483.96	-0.344457	0.0136398
ENSG00000197451.12	HNRNPAB	12726.4	-0.168674	0.0137315
ENSG00000123080.11	CDKN2C	775.473	-0.28518	0.013733
ENSG00000152253.9	SPC25	1146.44	-0.332844	0.0137642
ENSG00000160917.15	CPSF4	2080.64	-0.239663	0.0137648
ENSG00000102879.15	CORO1A	248.166	-0.479391	0.0139181
ENSG00000135720.13	DYNC1LI2	11359.6	-0.207878	0.0139694
ENSG00000180035.12	ZNF48	1461.01	-0.281628	0.0140594
ENSG00000147255.19	IGSF1	141.3	-0.422911	0.014061
ENSG00000128805.14	ARHGAP22	346.828	-0.332469	0.0141104
ENSG00000248092.7	NNT-AS1	834.486	-0.27182	0.0142276
ENSG00000108961.14	RANGRF	628.486	-0.321103	0.0142308
ENSG00000128692.8	EIF2S2P4	122.963	-0.362243	0.0144524
ENSG00000216285.5	AC078819.1	71.914	-0.468665	0.0145134
ENSG00000112312.10	GMNN	2031.56	-0.326591	0.0145449
ENSG00000117298.16	ECE1	1930.59	-0.224681	0.0145578
ENSG00000081870.11	HSPB11	1325.24	-0.286734	0.0145602
ENSG00000162174.12	ASRGL1	1489.53	-0.274602	0.0145714
ENSG00000163755.8	HPS3	1085.68	-0.249264	0.0145714
ENSG00000136982.6	DSCC1	1415.54	-0.379725	0.0146371
ENSG00000081913.14	PHLPP1	632.647	-0.38246	0.0146636
ENSG00000104356.11	POP1	2991.13	-0.232527	0.0147424
ENSG00000279838.1	AL356273.3	1510.39	-0.290132	0.0147944
ENSG00000281348.1	AC120114.4	255.879	-0.318036	0.0147944
ENSG00000267909.3	CCDC177	101.578	-0.467495	0.0148317
ENSG00000124160.12	NCOA5	2725.37	-0.197361	0.0148924
ENSG00000156876.10	SASS6	3483.46	-0.239245	0.0148924
ENSG00000092621.12	PHGDH	6182.51	-0.361631	0.0152215
ENSG00000113810.16	SMC4	20788.6	-0.303273	0.0152215
ENSG00000177707.11	NECTIN3	1595.47	-0.413501	0.0152215
ENSG00000168291.13	PDHB	2130.46	-0.20939	0.0152239
ENSG00000204628.11	RACK1	29393.7	-0.289205	0.0152251
ENSG00000236780.6	LINC01829	2486.05	-0.258422	0.0152325
ENSG00000057704.13	TMCC3	213.771	-0.315457	0.0152589
ENSG00000178966.16	RMI1	1961.08	-0.296407	0.01527
ENSG00000143869.7	GDF7	45.7415	-0.467379	0.0152708
ENSG00000181449.4	SOX2	150.839	-0.444346	0.0153344
ENSG00000137965.11	IFI44	15.3794	-0.48233	0.0153911
ENSG00000275468.1	AC004678.1	69.3735	-0.45189	0.0154983
ENSG00000223928.1	NUP35P1	10.2396	-0.455627	0.0155722
ENSG00000173926.6	MARCH3	108.974	-0.385048	0.0155864
ENSG00000121621.7	KIF18A	2302.99	-0.347577	0.0156471
ENSG00000086061.16	DNAJA1	21193.2	-0.221513	0.0156566
ENSG00000023516.9	AKAP11	7841.7	-0.342548	0.0156669
ENSG00000146426.18	TIAM2	2038.13	-0.323216	0.0157569
ENSG00000172531.15	PPP1CA	3219.17	-0.292885	0.0157849
ENSG00000224418.1	STK24-AS1	12.1384	-0.47906	0.0157849
ENSG00000112081.17	SRSF3	16063.7	-0.234521	0.01582
ENSG00000005022.6	SLC25A5	4226.31	-0.243525	0.0158214
ENSG00000274978.1	RNU11	902.383	-0.318441	0.0158433
ENSG00000128965.13	CHAC1	106.177	-0.454932	0.0159281
ENSG00000187713.7	TMEM203	236.778	-0.371045	0.0159385
ENSG00000109971.14	HSPA8	94766.3	-0.272803	0.0159595
ENSG00000135069.14	PSAT1	3337.94	-0.308999	0.0160223
ENSG00000201558.1	RNVU1-6	1094.79	-0.262728	0.0161974
ENSG00000130204.13	AC011481.1	4171.71	-0.3389	0.0162342
ENSG00000120694.19	HSPH1	19755.2	-0.181223	0.016238
ENSG00000152910.19	CNTNAP4	8.63115	-0.455465	0.016238
ENSG00000065534.18	MYLK	613.263	-0.308653	0.0162674
ENSG00000152208.13	GRID2	43.8671	-0.484756	0.0163099
ENSG00000139921.13	TMX1	3106.44	-0.270524	0.0163145
ENSG00000164651.16	SP8	15.2217	-0.476485	0.0163741
ENSG00000120594.17	PLXDC2	712.096	-0.468268	0.0163785
ENSG00000273825.1	FP700111.2	17.5386	-0.481548	0.0164483
ENSG00000089006.16	SNX5	9246.87	-0.216843	0.0164586
ENSG00000147874.11	HAUS6	7190.53	-0.295469	0.0164863
ENSG00000118007.13	STAG1	3643.2	-0.239946	0.0165192
ENSG00000119699.7	TGFB3	275.395	-0.340695	0.0165369
ENSG00000169762.17	TAPT1	1230.92	-0.262372	0.01666
ENSG00000112837.17	TBX18	317.346	-0.310568	0.0166676
ENSG00000160124.9	CCDC58	1765.9	-0.177766	0.0166885
ENSG00000182481.9	KPNA2	29716.9	-0.25706	0.0166974
ENSG00000196428.12	TSC22D2	1786.68	-0.218231	0.0167035
ENSG00000241030.1	RPL29P24	48.3727	-0.453376	0.0167568
ENSG00000149182.15	ARFGAP2	2668.04	-0.269966	0.0167923
ENSG00000092853.14	CLSPN	13136.2	-0.326577	0.0168677
ENSG00000103994.17	ZNF106	4189.05	-0.225093	0.0168735
ENSG00000121892.15	PDS5A	12147.4	-0.170862	0.0169746
ENSG00000153179.13	RASSF3	1057.35	-0.348892	0.0169746
ENSG00000199377.1	RNU5F-1	632.984	-0.3654	0.0169746
ENSG00000144580.13	CNOT9	6727.69	-0.207294	0.0169891
ENSG00000107807.13	TLX1	237.747	-0.382103	0.0170616
ENSG00000253457.2	SMIM18	38.121	-0.482255	0.0173129
ENSG00000150401.15	DCUN1D2	1391.35	-0.201939	0.0173439
ENSG00000259719.5	LINC02284	82.7494	-0.407435	0.0174635
ENSG00000183479.12	TREX2	284.689	-0.323747	0.0175142
ENSG00000143924.19	EML4	6263.84	-0.216131	0.0175148
ENSG00000003987.14	MTMR7	785.162	-0.290919	0.0175184
ENSG00000270103.3	AL360012.1	890.607	-0.318946	0.0175365
ENSG00000145220.14	LYAR	2040.07	-0.315124	0.0175407
ENSG00000134917.10	ADAMTS8	7.19748	-0.423868	0.0175537
ENSG00000170540.15	ARL6IP1	6446.69	-0.274071	0.0177371
ENSG00000185942.11	NKAIN3	247.417	-0.449031	0.0178701
ENSG00000283578.1	MTND5P42	17.575	-0.476563	0.0178725
ENSG00000126246.10	IGFLR1	102.777	-0.394561	0.0179826
ENSG00000040275.17	SPDL1	2765.39	-0.235079	0.0179898
ENSG00000277157.1	HIST1H4D	4359.56	-0.384721	0.0180088
ENSG00000171533.11	MAP6	509.743	-0.347674	0.018011
ENSG00000051180.17	RAD51	570.922	-0.283839	0.0180703
ENSG00000119535.17	CSF3R	22.6155	-0.477869	0.0181504
ENSG00000064042.18	LIMCH1	1158.59	-0.207303	0.018173
ENSG00000261226.1	AC092384.3	4.73337	-0.400646	0.018173
ENSG00000173208.4	ABCD2	52.6856	-0.448354	0.0182658
ENSG00000166477.13	LEO1	3452.28	-0.159349	0.018373
ENSG00000248266.1	AC108142.1	32.7159	-0.459264	0.0184393
ENSG00000245694.9	CRNDE	498.824	-0.357585	0.0185679
ENSG00000132204.13	LINC00470	43.6541	-0.457151	0.0186303
ENSG00000065328.16	MCM10	5630.29	-0.360494	0.0186897
ENSG00000245112.2	SMARCA5-AS1	11.2994	-0.468756	0.0188493
ENSG00000100216.6	TOMM22	4258.23	-0.242793	0.018954
ENSG00000173599.14	PC	1206.68	-0.289204	0.018954
ENSG00000226950.6	DANCR	4174.93	-0.239659	0.018954
ENSG00000130287.14	NCAN	443.62	-0.268811	0.0190253
ENSG00000199240.1	RNA5SP46	7.59818	-0.438704	0.0190658
ENSG00000242834.1	RPL7AP56	4.53924	-0.407152	0.019195
ENSG00000144857.14	BOC	267.423	-0.287117	0.0192504
ENSG00000196781.15	TLE1	1101.64	-0.242861	0.0192792
ENSG00000175691.9	ZNF77	245.463	-0.330392	0.0192943
ENSG00000156990.14	RPUSD3	1617.03	-0.288786	0.0193077
ENSG00000100401.19	RANGAP1	4446.78	-0.240222	0.0193318
ENSG00000269226.7	TMSB15B	28.1713	-0.461051	0.019374
ENSG00000242485.6	MRPL20	1867.41	-0.223736	0.0193938
ENSG00000278873.1	AC005495.1	329.827	-0.390658	0.0194328
ENSG00000116237.16	ICMT	5098.85	-0.173124	0.0195491
ENSG00000116688.16	MFN2	6422.33	-0.262635	0.0195608
ENSG00000166851.15	PLK1	3788.83	-0.291903	0.0196287
ENSG00000196526.10	AFAP1	3681.94	-0.306362	0.0196658
ENSG00000138434.17	ITPRID2	3723.71	-0.388835	0.0197263
ENSG00000173218.15	VANGL1	1066.07	-0.232623	0.0198113
ENSG00000147604.14	RPL7	21326.7	-0.207124	0.0198157
ENSG00000137441.8	FGFBP2	36.9601	-0.455675	0.0198864
ENSG00000122691.13	TWIST1	1007.12	-0.386011	0.0201791
ENSG00000167842.15	MIS12	1773.83	-0.201153	0.0204515
ENSG00000111186.13	WNT5B	125.583	-0.371722	0.0204805
ENSG00000199347.1	RNU5E-1	291.812	-0.318689	0.0205368
ENSG00000185483.12	ROR1	455.982	-0.443457	0.0205808
ENSG00000160200.17	CBS	1268.04	-0.22582	0.0206025
ENSG00000256663.1	AC112777.1	268.992	-0.431867	0.0206141
ENSG00000247077.7	PGAM5	5416.19	-0.2595	0.0206499
ENSG00000249784.1	SCARNA22	49.6792	-0.425616	0.0206699
ENSG00000100038.19	TOP3B	2192.86	-0.200419	0.0207539
ENSG00000135549.15	PKIB	872.381	-0.473372	0.0207946
ENSG00000174498.14	IGDCC3	1003.2	-0.370923	0.0208926
ENSG00000132646.11	PCNA	7639.22	-0.296711	0.0209223
ENSG00000134308.14	YWHAQ	14063	-0.272093	0.0211738
ENSG00000141026.6	MED9	660.271	-0.210165	0.0212367
ENSG00000136868.11	SLC31A1	1871.36	-0.187213	0.0213645
ENSG00000096080.11	MRPS18A	1150.97	-0.317789	0.021475
ENSG00000074410.14	CA12	614.283	-0.269986	0.0214939
ENSG00000109132.6	PHOX2B	18031.6	-0.232997	0.0214939
ENSG00000090924.15	PLEKHG2	2780.83	-0.361253	0.0215557
ENSG00000057608.17	GDI2	11308.2	-0.219992	0.0215652
ENSG00000107438.9	PDLIM1	594.537	-0.403012	0.021634
ENSG00000110107.9	PRPF19	8206.32	-0.276053	0.0218521
ENSG00000108064.11	TFAM	3257.19	-0.369639	0.0219199
ENSG00000132323.9	ILKAP	1433.88	-0.233925	0.0219578
ENSG00000272425.1	AC009902.3	15.1819	-0.464643	0.0219908
ENSG00000103274.11	NUBP1	743.925	-0.210427	0.0220537
ENSG00000074201.8	CLNS1A	6640.46	-0.198617	0.0220872
ENSG00000230453.9	ANKRD18B	1389.69	-0.250903	0.0220872
ENSG00000230330.1	HMGN2P3	203.116	-0.420534	0.0221084
ENSG00000278615.4	C11orf98	648.405	-0.238614	0.0221084
ENSG00000150753.12	CCT5	27860.6	-0.222693	0.0224
ENSG00000164941.13	INTS8	2701.9	-0.287792	0.0224216
ENSG00000155561.15	NUP205	13731.1	-0.219629	0.022485
ENSG00000280789.2	PAGR1	1595.34	-0.330386	0.022485
ENSG00000115241.11	PPM1G	8327.51	-0.26135	0.0225493
ENSG00000148730.7	EIF4EBP2	13653.6	-0.31886	0.022589
ENSG00000158402.20	CDC25C	825.485	-0.300948	0.0226194
ENSG00000144339.12	TMEFF2	100.656	-0.438951	0.0226458
ENSG00000237819.5	AC002454.1	276.842	-0.455106	0.0226482
ENSG00000148229.13	POLE3	5773.17	-0.312721	0.0227292
ENSG00000100504.17	PYGL	1327.84	-0.226842	0.0227776
ENSG00000163297.17	ANTXR2	5567.68	-0.311746	0.0228229
ENSG00000105251.10	SHD	3956.04	-0.411718	0.0229379
ENSG00000118508.5	RAB32	217.784	-0.343787	0.0229383
ENSG00000276043.5	UHRF1	7005.5	-0.371107	0.0229383
ENSG00000106290.15	TAF6	2416.01	-0.286319	0.0230038
ENSG00000080200.10	CRYBG3	3805.2	-0.374967	0.0230569
ENSG00000165323.15	FAT3	607.936	-0.366545	0.023083
ENSG00000114812.13	VIPR1	55.2669	-0.42842	0.0231184
ENSG00000153187.20	HNRNPU	77732.5	-0.230633	0.0232478
ENSG00000276672.1	AL161891.1	1856.56	-0.281564	0.0234547
ENSG00000230091.6	TMEM254-AS1	56.9807	-0.44432	0.0234986
ENSG00000112984.12	KIF20A	6579.76	-0.372198	0.0234987
ENSG00000261762.1	AC027228.2	1257.3	-0.312396	0.023533
ENSG00000271793.1	AL589666.1	1710.95	-0.242517	0.0236215
ENSG00000141480.18	ARRB2	2611.25	-0.345966	0.0236372
ENSG00000121073.14	SLC35B1	3604.87	-0.225484	0.0236655
ENSG00000173598.14	NUDT4	2214.1	-0.287717	0.0238033
ENSG00000164236.12	ANKRD33B	850.359	-0.189326	0.0239049
ENSG00000168453.15	HR	39.9403	-0.461976	0.0239319
ENSG00000171848.15	RRM2	14784	-0.211244	0.0239893
ENSG00000111371.15	SLC38A1	25283.3	-0.200192	0.0240334
ENSG00000242049.1	DNAJB8-AS1	16.7366	-0.459107	0.024182
ENSG00000123983.14	ACSL3	3633.83	-0.321041	0.024186
ENSG00000215908.10	CROCCP2	1611.21	-0.468018	0.024231
ENSG00000112941.14	TENT4A	3825.5	-0.16442	0.0242625
ENSG00000165416.14	SUGT1	9246.05	-0.268017	0.0242737
ENSG00000185753.13	CXorf38	485.292	-0.308031	0.0243298
ENSG00000111231.9	GPN3	1066.11	-0.278572	0.0243646
ENSG00000159873.10	CCDC117	3193.27	-0.28923	0.0243768
ENSG00000286172.1	RNVU1-8	1294.42	-0.393156	0.0244913
ENSG00000178691.11	SUZ12	4567.7	-0.392173	0.0245316
ENSG00000125817.8	CENPB	2456.98	-0.305881	0.0246461
ENSG00000171316.12	CHD7	27579.6	-0.218091	0.0246501
ENSG00000109814.12	UGDH	2591.8	-0.336297	0.0246768
ENSG00000112200.17	ZNF451	6327.57	-0.190623	0.0247018
ENSG00000107164.16	FUBP3	6086.26	-0.118576	0.0248298
ENSG00000128262.8	POM121L9P	4.13622	-0.36096	0.0248658
ENSG00000117308.15	GALE	548.247	-0.256914	0.0249162
ENSG00000266909.1	SLC25A6P4	5.67896	-0.413627	0.0249162
ENSG00000280401.1	AC022532.1	78.3084	-0.412958	0.0249231
ENSG00000134697.13	GNL2	11165.7	-0.236352	0.0249374
ENSG00000105011.9	ASF1B	1177.63	-0.243934	0.0251271
ENSG00000104980.8	TIMM44	2252.06	-0.26021	0.0253575
ENSG00000175305.17	CCNE2	901.294	-0.295941	0.0253609
ENSG00000226472.8	AC008013.1	61.4848	-0.461239	0.0254666
ENSG00000277972.1	CISD3	321.737	-0.309345	0.0254666
ENSG00000183077.15	AFMID	4055.83	-0.342219	0.025503
ENSG00000117983.17	MUC5B	3.84909	-0.373845	0.0255249
ENSG00000134001.13	EIF2S1	7676.14	-0.257851	0.0255249
ENSG00000108510.10	MED13	18450.5	-0.243036	0.0256946
ENSG00000165156.15	ZHX1	2721.66	-0.246718	0.0257905
ENSG00000279821.1	AC145098.2	88.5079	-0.369275	0.0257953
ENSG00000226709.1	FGF12-AS3	19.7812	-0.454448	0.0258686
ENSG00000168395.15	ING5	2751.56	-0.213981	0.0260334
ENSG00000121775.18	TMEM39B	1376.35	-0.252272	0.0260461
ENSG00000130024.15	PHF10	9816.74	-0.250977	0.0260826
ENSG00000092199.17	HNRNPC	45347.6	-0.159165	0.0262107
ENSG00000225057.2	AC012485.1	11.2186	-0.446267	0.0262107
ENSG00000186141.9	POLR3C	7710.11	-0.173281	0.0262262
ENSG00000205268.10	PDE7A	3804.59	-0.17761	0.026334
ENSG00000119147.10	C2orf40	34.5774	-0.450542	0.0263617
ENSG00000263813.1	MIR3679	26.6459	-0.449255	0.0264825
ENSG00000140350.15	ANP32A	16328.4	-0.221902	0.026579
ENSG00000166803.13	PCLAF	1638.62	-0.407969	0.0265892
ENSG00000278864.1	AC055811.4	450.959	-0.294504	0.0265969
ENSG00000136738.15	STAM	2516.68	-0.171785	0.0266316
ENSG00000167136.7	ENDOG	497.464	-0.413507	0.0267319
ENSG00000120437.8	ACAT2	4899.16	-0.278183	0.027039
ENSG00000131873.7	CHSY1	2751.14	-0.338889	0.027039
ENSG00000212418.1	RNY4P36	29.7594	-0.441181	0.0270421
ENSG00000139269.3	INHBE	611.975	-0.421731	0.0273202
ENSG00000267317.2	AC027307.2	69.1217	-0.412258	0.0273202
ENSG00000165672.7	PRDX3	3931.15	-0.331869	0.0274127
ENSG00000197977.4	ELOVL2	713.963	-0.326691	0.0274516
ENSG00000128951.14	DUT	1526.72	-0.355415	0.0274536
ENSG00000166510.14	CCDC68	26.3948	-0.455202	0.0274536
ENSG00000242114.6	MTFP1	203.94	-0.36444	0.0274834
ENSG00000213995.11	NAXD	953.112	-0.244178	0.0276916
ENSG00000127334.10	DYRK2	5980.58	-0.248232	0.0277294
ENSG00000232542.1	DPYD-IT1	25.1602	-0.449976	0.0277363
ENSG00000277010.1	AC120498.10	36.9345	-0.45495	0.0277363
ENSG00000164949.8	GEM	156.618	-0.306329	0.0277842
ENSG00000225091.3	SNORA71A	138.832	-0.398526	0.0279011
ENSG00000163171.7	CDC42EP3	4105.91	-0.159738	0.0279012
ENSG00000212195.2	RF00012	3182.68	-0.325571	0.0279012
ENSG00000266997.2	AC090227.1	420.838	-0.243188	0.0279012
ENSG00000169813.16	HNRNPF	14970.1	-0.163151	0.0279038
ENSG00000100097.12	LGALS1	21.0947	-0.453006	0.0279472
ENSG00000230461.8	PROX1-AS1	207.153	-0.349152	0.0281823
ENSG00000148948.8	LRRC4C	27.0263	-0.444324	0.0282332
ENSG00000004975.12	DVL2	3077.93	-0.221652	0.028292
ENSG00000214562.14	NUTM2D	144.071	-0.345936	0.0283059
ENSG00000280206.1	AC026401.3	314.506	-0.293121	0.028342
ENSG00000133773.12	CCDC59	1297.39	-0.200234	0.0283655
ENSG00000128045.7	RASL11B	257.634	-0.406984	0.0284853
ENSG00000176387.7	HSD11B2	57.3204	-0.416994	0.0284958
ENSG00000096063.16	SRPK1	12686.9	-0.206609	0.0285694
ENSG00000170011.14	MYRIP	1167.46	-0.207556	0.0286867
ENSG00000143373.18	ZNF687	4367.61	-0.252258	0.0287886
ENSG00000285907.1	AL161910.1	12.647	-0.441809	0.0288686
ENSG00000101782.15	RIOK3	2195.76	-0.279465	0.0288966
ENSG00000278112.1	AC145423.3	150.449	-0.338156	0.0289038
ENSG00000229921.6	KIF25-AS1	62.9788	-0.412401	0.0289818
ENSG00000139624.12	CERS5	1267.87	-0.221393	0.0290169
ENSG00000023228.14	NDUFS1	8247.65	-0.230027	0.0291056
ENSG00000214826.5	DDX12P	1088.2	-0.234039	0.0291693
ENSG00000285646.1	AL021155.2	1419.97	-0.337745	0.0293176
ENSG00000107581.13	EIF3A	35111.1	-0.157145	0.0294546
ENSG00000279204.1	AC134043.2	29.5621	-0.446484	0.029505
ENSG00000136261.15	BZW2	3639.87	-0.239948	0.0296262
ENSG00000279878.1	AP003108.5	17.7586	-0.445876	0.0296583
ENSG00000143436.11	MRPL9	4765.06	-0.155642	0.0296931
ENSG00000269113.4	TRABD2B	12.2791	-0.431557	0.0298516
ENSG00000105887.11	MTPN	8526.16	-0.198836	0.0299651
ENSG00000138796.16	HADH	2720.72	-0.172742	0.0299835
ENSG00000168496.4	FEN1	4341.09	-0.287825	0.0300955
ENSG00000149452.16	SLC22A8	4.43494	-0.340905	0.0301106
ENSG00000111664.10	GNB3	599.369	-0.380594	0.0301415
ENSG00000224437.2	PIGUP1	18.797	-0.445696	0.0303776
ENSG00000229891.1	LINC01315	65.2425	-0.386867	0.0304407
ENSG00000005893.15	LAMP2	2730.42	-0.185822	0.0304765
ENSG00000249115.9	HAUS5	1579.23	-0.294216	0.0305195
ENSG00000143612.20	C1orf43	11425.5	-0.183316	0.0305614
ENSG00000178999.13	AURKB	2506.64	-0.376417	0.0306335
ENSG00000084090.13	STARD7	11094.3	-0.211947	0.0306529
ENSG00000142945.13	KIF2C	5314.76	-0.357088	0.0307513
ENSG00000108953.17	YWHAE	30106.5	-0.205591	0.0308359
ENSG00000224185.1	SNX18P9	18.3509	-0.444541	0.0308657
ENSG00000162687.17	KCNT2	1597.85	-0.244997	0.0308691
ENSG00000265828.1	MIR3939	60.0777	-0.403202	0.0310583
ENSG00000165973.18	NELL1	779.545	-0.387761	0.03115
ENSG00000149636.15	DSN1	1286.18	-0.312735	0.0311785
ENSG00000263327.6	TAPT1-AS1	308.897	-0.282382	0.0311945
ENSG00000206676.1	RF00019	84.4861	-0.400958	0.0312445
ENSG00000075975.16	MKRN2	2605.16	-0.180632	0.0313219
ENSG00000117598.12	PLPPR5	439.793	-0.274332	0.0314726
ENSG00000139289.13	PHLDA1	148.099	-0.378747	0.031484
ENSG00000165195.15	PIGA	1401.51	-0.219648	0.0314867
ENSG00000165424.6	ZCCHC24	471.785	-0.383186	0.0315196
ENSG00000132953.16	XPO4	7410.37	-0.162439	0.0315583
ENSG00000130827.6	PLXNA3	1605.11	-0.270644	0.0315938
ENSG00000130958.13	SLC35D2	45.2822	-0.413557	0.031596
ENSG00000206846.1	RF00019	37.174	-0.445373	0.0317549
ENSG00000189306.11	RRP7A	2931.78	-0.213767	0.0318704
ENSG00000103005.11	USB1	2072.23	-0.30734	0.0318892
ENSG00000158169.13	FANCC	1873.69	-0.252149	0.0318892
ENSG00000243224.1	AC006252.1	55.0521	-0.411634	0.0318892
ENSG00000128604.20	IRF5	21.0902	-0.441807	0.0320254
ENSG00000238105.7	GOLGA2P5	828.884	-0.246924	0.0320371
ENSG00000276292.1	AC131159.1	33.6896	-0.426189	0.0320437
ENSG00000279347.1	AC021945.1	260.61	-0.346379	0.0320437
ENSG00000106341.11	PPP1R17	60.8881	-0.317331	0.0321153
ENSG00000199525.1	RNA5SP295	5.57509	-0.374145	0.0321153
ENSG00000247416.3	AP000802.1	15.6138	-0.442762	0.0321153
ENSG00000262655.4	SPON1	598.755	-0.266528	0.0321445
ENSG00000162378.13	ZYG11B	5564.35	-0.234209	0.0322114
ENSG00000254192.1	AC011365.2	22.1198	-0.439334	0.0322222
ENSG00000238099.2	LINC01625	7.65513	-0.383004	0.0324169
ENSG00000178922.16	HYI	99.4706	-0.361005	0.0324673
ENSG00000136492.8	BRIP1	7062.82	-0.338281	0.0325021
ENSG00000286235.1	AL035461.3	2377.13	-0.295038	0.0325021
ENSG00000071575.11	TRIB2	2042.06	-0.265966	0.0325688
ENSG00000091651.9	ORC6	2889.21	-0.211265	0.0326437
ENSG00000163527.9	STT3B	10147.7	-0.303593	0.0326618
ENSG00000236333.3	TRHDE-AS1	535.967	-0.434915	0.0330321
ENSG00000106305.10	AIMP2	1677.52	-0.202999	0.0331059
ENSG00000100092.22	SH3BP1	482.037	-0.29074	0.0331818
ENSG00000062716.13	VMP1	4374.86	-0.152757	0.0334336
ENSG00000185608.8	MRPL40	1204.62	-0.261146	0.0334336
ENSG00000109066.13	TMEM104	3386.07	-0.275908	0.0334997
ENSG00000280211.1	AC106886.4	21.1884	-0.440182	0.0336411
ENSG00000272821.1	U62317.2	96.1198	-0.39538	0.0338014
ENSG00000241399.7	CD302	268.351	-0.287362	0.0342232
ENSG00000251216.1	AC106895.2	64.2114	-0.400079	0.0342817
ENSG00000111247.14	RAD51AP1	1801.41	-0.264786	0.0343287
ENSG00000239556.4	AC004951.2	205.907	-0.360403	0.0343287
ENSG00000134375.11	TIMM17A	3008.83	-0.243057	0.0345426
ENSG00000163946.13	TASOR	3890.55	-0.230806	0.0345726
ENSG00000250135.1	AL049795.2	712.906	-0.209922	0.0349919
ENSG00000116031.9	CD207	68.0851	-0.390893	0.0350622
ENSG00000178741.12	COX5A	1912.41	-0.212705	0.0350622
ENSG00000196990.8	FAM163B	225.124	-0.378252	0.0351456
ENSG00000078804.13	TP53INP2	1065.29	-0.334991	0.0353516
ENSG00000284024.2	HSPA14	2610.32	-0.159065	0.0353765
ENSG00000079246.16	XRCC5	32750.6	-0.210474	0.0355561
ENSG00000274523.5	RCC1L	1514.35	-0.219422	0.0357465
ENSG00000167191.12	GPRC5B	181.579	-0.323419	0.0358202
ENSG00000154478.3	GPR26	9.9912	-0.405293	0.0358944
ENSG00000168268.11	NT5DC2	10930.4	-0.248541	0.0360161
ENSG00000185070.11	FLRT2	1813.98	-0.283465	0.0360622
ENSG00000014641.18	MDH1	3717.15	-0.164385	0.0361088
ENSG00000164898.13	FMC1	206.458	-0.379751	0.0363308
ENSG00000145741.15	BTF3	15111.4	-0.276653	0.0365381
ENSG00000182674.6	KCNB2	1160.23	-0.382094	0.0365852
ENSG00000139433.10	GLTP	1287.88	-0.18958	0.0373995
ENSG00000241529.3	RN7SL767P	4.96574	-0.289365	0.0373995
ENSG00000145604.15	SKP2	9111.04	-0.384162	0.0378382
ENSG00000213047.13	DENND1B	557.961	-0.351055	0.0379186
ENSG00000173011.12	TADA2B	902.158	-0.194435	0.0380344
ENSG00000282936.1	AC004706.3	515.312	-0.272306	0.0381016
ENSG00000253726.1	AC013562.1	345.055	-0.392888	0.0381649
ENSG00000285596.1	AC017116.2	292.38	-0.280094	0.0381695
ENSG00000016082.15	ISL1	3931.45	-0.187239	0.038345
ENSG00000180574.3	EIF2S3B	242.159	-0.299098	0.0384124
ENSG00000105953.15	OGDH	3519.44	-0.266265	0.0384447
ENSG00000206053.13	JPT2	6165.06	-0.173214	0.0384523
ENSG00000103051.19	COG4	1062.71	-0.264117	0.0386128
ENSG00000172830.13	SSH3	26.7114	-0.426075	0.038613
ENSG00000214021.16	TTLL3	799.622	-0.30726	0.0388228
ENSG00000149548.15	CCDC15	489.182	-0.280993	0.0388286
ENSG00000175536.7	LIPT2	116.813	-0.322555	0.0388946
ENSG00000077943.8	ITGA8	43.2721	-0.421312	0.0389892
ENSG00000118922.17	KLF12	1948.68	-0.353194	0.0390228
ENSG00000267676.1	THA1P	28.6761	-0.422716	0.0390325
ENSG00000116212.15	LRRC42	1519.9	-0.241707	0.0390846
ENSG00000266290.1	AC015813.3	28.6569	-0.42412	0.0390869
ENSG00000256861.1	AC048338.1	2219.9	-0.17828	0.0391952
ENSG00000259956.2	RBM15B	7330.46	-0.237221	0.0393136
ENSG00000196890.4	HIST3H2BB	1280.07	-0.328086	0.0393731
ENSG00000136807.13	CDK9	1432.6	-0.27757	0.0394005
ENSG00000130643.9	CALY	29.7705	-0.431973	0.0394737
ENSG00000239789.6	MRPS17	878.906	-0.210293	0.0395792
ENSG00000139734.18	DIAPH3	2995.82	-0.244279	0.0396967
ENSG00000122566.21	HNRNPA2B1	110586	-0.214289	0.0397495
ENSG00000197283.16	SYNGAP1	4025.02	-0.297269	0.0397708
ENSG00000136122.16	BORA	1568	-0.307147	0.0399035
ENSG00000197879.16	MYO1C	1223.1	-0.247718	0.0399087
ENSG00000181007.8	ZFP82	1429.78	-0.218847	0.039942
ENSG00000197472.15	ZNF695	1978.97	-0.253079	0.0399484
ENSG00000215784.6	FAM72D	1028.59	-0.315867	0.0400109
ENSG00000079308.19	TNS1	892.662	-0.338638	0.0400918
ENSG00000110237.4	ARHGEF17	1394.75	-0.251493	0.0401731
ENSG00000257411.1	AC034102.2	2729.37	-0.298696	0.0401731
ENSG00000122756.15	CNTFR	2124.61	-0.306163	0.0403627
ENSG00000178078.11	STAP2	116.36	-0.324917	0.0403627
ENSG00000159267.14	HLCS	1031.2	-0.172001	0.0404506
ENSG00000214357.8	NEURL1B	362.87	-0.350141	0.0404506
ENSG00000120658.13	ENOX1	919.946	-0.393172	0.0408099
ENSG00000064300.9	NGFR	21.679	-0.424385	0.0408854
ENSG00000130714.16	POMT1	1017.8	-0.214854	0.0409196
ENSG00000196396.10	PTPN1	2568.67	-0.249116	0.0409437
ENSG00000083720.13	OXCT1	2919.36	-0.235368	0.0409904
ENSG00000137700.18	SLC37A4	434.706	-0.31707	0.0410439
ENSG00000165675.16	ENOX2	773.353	-0.222651	0.0410578
ENSG00000197421.9	GGT3P	9.81609	-0.407173	0.0411713
ENSG00000147536.12	GINS4	1966.33	-0.352644	0.0412197
ENSG00000276027.1	RNU12	415.871	-0.393888	0.04123
ENSG00000177283.7	FZD8	67.7383	-0.396448	0.0413503
ENSG00000268516.2	AC020915.3	258.833	-0.26714	0.0414247
ENSG00000164484.11	TMEM200A	241.992	-0.350272	0.0414303
ENSG00000122591.11	FAM126A	1725.9	-0.238443	0.0416984
ENSG00000004487.16	KDM1A	21135.4	-0.115739	0.0418702
ENSG00000119421.7	NDUFA8	1454.5	-0.218767	0.0418702
ENSG00000063601.17	MTMR1	1452.89	-0.175387	0.0418761
ENSG00000237039.1	AC018738.1	24.2412	-0.426176	0.0421775
ENSG00000162521.19	RBBP4	32522	-0.257168	0.0421777
ENSG00000108424.10	KPNB1	54611.7	-0.221079	0.0421933
ENSG00000272296.1	SNORD96A	75.7179	-0.36667	0.042211
ENSG00000085117.12	CD82	49.2294	-0.427336	0.0423172
ENSG00000178531.6	CTXN1	164.604	-0.424385	0.0424085
ENSG00000144644.14	GADL1	5.96364	-0.359303	0.0424772
ENSG00000072163.19	LIMS2	14.4596	-0.416568	0.0425
ENSG00000205730.6	ITPRIPL2	1744.79	-0.296583	0.0425281
ENSG00000124164.15	VAPB	5793.32	-0.15473	0.042622
ENSG00000160113.5	NR2F6	1261	-0.285394	0.042622
ENSG00000187741.15	FANCA	3568.84	-0.262729	0.0426802
ENSG00000136270.14	TBRG4	2820.42	-0.250122	0.0429041
ENSG00000196542.8	SPTSSB	11.8723	-0.412304	0.0429518
ENSG00000185721.12	DRG1	2641	-0.296587	0.0429846
ENSG00000240695.1	AC117382.1	314.108	-0.252692	0.0429891
ENSG00000113068.9	PFDN1	1887.18	-0.2234	0.0431341
ENSG00000196865.4	NHLRC2	5671.99	-0.233324	0.0432028
ENSG00000136731.12	UGGT1	10150.4	-0.172861	0.0432289
ENSG00000157045.9	NTAN1	897.784	-0.292881	0.0432289
ENSG00000160285.15	LSS	4873.42	-0.240594	0.0432289
ENSG00000142039.4	CCDC97	1828.97	-0.271954	0.0432805
ENSG00000177383.4	MAGEF1	1471.3	-0.247391	0.0432805
ENSG00000172318.5	B3GALT1	708.979	-0.216285	0.0433224
ENSG00000168282.5	MGAT2	788.148	-0.27877	0.043707
ENSG00000172915.18	NBEA	7016.03	-0.261975	0.043707
ENSG00000139083.10	ETV6	1799.58	-0.212419	0.0438104
ENSG00000100416.14	TRMU	2041.74	-0.255856	0.0438608
ENSG00000271869.1	AC026979.2	15.1621	-0.422147	0.0440118
ENSG00000170577.8	SIX2	462.889	-0.333359	0.0440914
ENSG00000050393.11	MCUR1	1089.59	-0.17412	0.0442799
ENSG00000186871.7	ERCC6L	1294.97	-0.293185	0.0443293
ENSG00000189403.15	HMGB1	33492.7	-0.214866	0.0447966
ENSG00000152402.10	GUCY1A2	1159.06	-0.306739	0.0448398
ENSG00000137807.15	KIF23	3904.61	-0.245891	0.0450419
ENSG00000154262.13	ABCA6	398.469	-0.413939	0.0452791
ENSG00000141198.16	TOM1L1	1094.82	-0.226993	0.0453351
ENSG00000181323.8	SPEM1	3.92012	-0.33029	0.0454639
ENSG00000079819.19	EPB41L2	6393.7	-0.280106	0.0454746
ENSG00000267938.1	EIF1P6	20.9351	-0.419708	0.0458791
ENSG00000146250.7	PRSS35	19.4673	-0.419281	0.045967
ENSG00000065060.17	UHRF1BP1	3243.82	-0.254883	0.046086
ENSG00000127022.15	CANX	28712.5	-0.220091	0.046086
ENSG00000139193.3	CD27	11.9872	-0.410712	0.0462509
ENSG00000103226.18	NOMO3	799.238	-0.23028	0.0463404
ENSG00000264070.1	DND1P1	12.6916	-0.4129	0.0463404
ENSG00000245812.2	LINC02202	17.7919	-0.418742	0.0463865
ENSG00000213563.6	C8orf82	204.901	-0.283163	0.0465794
ENSG00000065308.5	TRAM2	1545.75	-0.256809	0.0466559
ENSG00000278893.1	AC010533.1	66.2283	-0.382477	0.0466923
ENSG00000169446.5	MMGT1	1820.97	-0.237351	0.0468168
ENSG00000196531.10	NACA	12596.3	-0.163331	0.0469078
ENSG00000137135.18	ARHGEF39	799.405	-0.373031	0.0469267
ENSG00000164944.12	VIRMA	5746.15	-0.143927	0.0471552
ENSG00000178718.6	RPP25	40.2526	-0.422075	0.0471552
ENSG00000235990.2	RPL23AP20	62.2503	-0.364989	0.0472689
ENSG00000179796.12	LRRC3B	303.551	-0.279899	0.0473692
ENSG00000161956.13	SENP3	2421.09	-0.178283	0.0474496
ENSG00000165409.17	TSHR	33.3814	-0.403087	0.0474866
ENSG00000166086.12	JAM3	1884.28	-0.172273	0.0476159
ENSG00000237429.1	BX293535.1	4.56136	-0.341613	0.0476159
ENSG00000087470.17	DNM1L	6225.82	-0.146961	0.0476794
ENSG00000232732.10	AC097717.1	64.694	-0.370367	0.0477304
ENSG00000250151.9	ARPC4-TTLL3	991.501	-0.237605	0.0480563
ENSG00000170837.2	GPR27	338.042	-0.305551	0.0481658
ENSG00000157734.14	SNX22	151.079	-0.364467	0.0482061
ENSG00000171863.14	RPS7	11145.3	-0.331982	0.0485073
ENSG00000050165.17	DKK3	286.303	-0.293139	0.0486495
ENSG00000091039.17	OSBPL8	2973.31	-0.271582	0.0486659
ENSG00000120438.12	TCP1	23068.7	-0.212873	0.0487015
ENSG00000164032.12	H2AFZ	13568.8	-0.263676	0.0487288
ENSG00000201846.1	RNA5SP166	5.32201	-0.337521	0.0488629
ENSG00000119514.7	GALNT12	53.4545	-0.368568	0.0488988
ENSG00000105711.12	SCN1B	87.4141	-0.372127	0.0489967
ENSG00000104320.13	NBN	5025.45	-0.323178	0.0490799
ENSG00000125257.15	ABCC4	6203.08	-0.184699	0.0490799
ENSG00000225891.1	AL513365.2	45.267	-0.39349	0.0490799
ENSG00000175216.14	CKAP5	21818.2	-0.243043	0.0490839
ENSG00000133256.12	PDE6B	139.125	-0.355803	0.0491099
ENSG00000078269.15	SYNJ2	1173.16	-0.1892	0.0492686
ENSG00000170860.4	LSM3	4645.23	-0.179723	0.0492686
ENSG00000165716.11	DIPK1B	743.483	-0.280726	0.0493046
ENSG00000108312.15	UBTF	12887.9	-0.185895	0.0493477
ENSG00000106799.13	TGFBR1	3110.34	-0.316939	0.0494343
ENSG00000260369.2	AC120024.1	86.6928	-0.365705	0.0494688
ENSG00000143228.13	NUF2	5087.98	-0.278375	0.0498678

## Sheet: circRNAs up
ensembl ID	gene_name	baseMean	padj	n_circs	log2FoldChange	host_gene_baseMean
ENSG00000109674.4	NEIL3	152.172	3.76091e-25	6	2.48272	1331.49
ENSG00000136813.14	ECPAS	115.111	1.07558e-24	14	2.41467	13896.9
ENSG00000116580.18	GON4L	188.828	5.32082e-19	30	1.59779	13598.4
ENSG00000167232.14	ZNF91	130.335	4.9978e-15	6	1.7826	9662.48
ENSG00000132466.18	ANKRD17	159.194	4.15693e-13	13	1.4923	21549.7
ENSG00000100941.9	PNN	69.4819	5.89999e-12	6	2.02017	16958.4
ENSG00000116350.17	SRSF4	56.0178	7.36919e-12	6	2.06866	8988.52
ENSG00000136603.14	SKIL	101.416	2.84679e-11	8	1.58225	6106.3
ENSG00000136492.8	BRIP1	112.894	5.057e-11	25	1.75233	7062.82
ENSG00000198707.15	CEP290	50.0369	8.18194e-11	20	2.49845	6660.34
ENSG00000143379.12	SETDB1	38.8859	4.25865e-10	20	2.90601	9615.8
ENSG00000165732.13	DDX21	68.6267	2e-09	12	1.71878	21446.3
ENSG00000103657.14	HERC1	70.7066	8.68934e-09	30	1.64858	12518.9
ENSG00000043514.16	TRIT1	47.8278	1.23459e-08	5	1.9043	3112.55
ENSG00000146463.11	ZMYM4	196.787	2.89256e-08	25	1.32838	12996.1
ENSG00000122483.17	CCDC18	50.5638	3.36277e-08	28	1.871	2113.42
ENSG00000152990.14	ADGRA3	32.0657	3.4479e-08	13	2.57653	9155.19
ENSG00000151779.13	NBAS	4298.8	3.52446e-08	266	0.421144	352679
ENSG00000204138.13	PHACTR4	24.0845	3.52446e-08	12	3.27651	9588.98
ENSG00000153147.6	SMARCA5	166.501	3.52484e-08	6	1.10545	16859.6
ENSG00000157106.16	SMG1	41.6748	3.94119e-08	14	1.91338	15825.4
ENSG00000131016.17	AKAP12	54.4112	5.02508e-08	1	1.59763	23608.9
ENSG00000112159.12	MDN1	97.342	5.88075e-08	21	2.60136	30813.6
ENSG00000196914.9	ARHGEF12	24.1311	5.88075e-08	14	2.64885	4288.19
ENSG00000090447.12	TFAP4	30.1728	1.56192e-07	3	2.23384	2629.45
ENSG00000164615.5	CAMLG	32.4333	2.65387e-07	2	2.05749	938.086
ENSG00000174501.14	ANKRD36C	39.7771	3.64231e-07	10	1.89604	3823.32
ENSG00000108510.10	MED13	80.573	4.3249e-07	29	1.31059	18450.5
ENSG00000091127.14	PUS7	45.3229	6.02517e-07	25	1.72468	4120.53
ENSG00000117448.13	AKR1A1	37.6365	6.46683e-07	3	2.96073	4646.4
ENSG00000184445.12	KNTC1	47.7829	6.46683e-07	41	1.87672	15179.4
ENSG00000095564.14	BTAF1	40.0167	7.43655e-07	22	1.74307	7453.46
ENSG00000101557.15	USP14	62.8448	8.4185e-07	13	1.36967	10458.8
ENSG00000104133.15	SPG11	15.2429	8.4185e-07	19	4.20935	3755.01
ENSG00000104218.14	CSPP1	81.7225	8.4185e-07	42	1.26107	3510.87
ENSG00000114904.13	NEK4	47.7842	8.4185e-07	10	1.78477	3706.92
ENSG00000134283.17	PPHLN1	38.5004	8.4185e-07	11	1.64952	4561.84
ENSG00000185658.13	BRWD1	66.9279	8.4185e-07	41	1.40517	8981.99
ENSG00000002919.14	SNX11	25.4736	8.84e-07	4	2.30657	1205.74
ENSG00000008952.17	SEC62	31.6758	1.07228e-06	6	1.88795	4914.41
ENSG00000204842.16	ATXN2	122.218	1.2361e-06	32	1.27036	6758.2
ENSG00000103550.14	KNOP1	29.8276	1.41084e-06	5	2.31893	6431.85
ENSG00000177200.17	CHD9	35.1351	1.55956e-06	29	1.76326	8252.91
ENSG00000144635.9	DYNC1LI1	53.9831	1.75046e-06	7	1.56143	4502.65
ENSG00000176155.18	CCDC57	18.7401	2.47779e-06	8	2.48295	5257.86
ENSG00000121892.15	PDS5A	29.7092	2.84119e-06	26	1.97997	12147.4
ENSG00000167491.17	GATAD2A	29.6103	2.85241e-06	4	3.11297	6461.82
ENSG00000181222.15	POLR2A	89.8418	2.9429e-06	6	2.92401	26499.1
ENSG00000057252.13	SOAT1	16.2784	3.26516e-06	10	2.87181	2847.4
ENSG00000149311.18	ATM	21.3524	3.32e-06	20	2.44582	4320.06
ENSG00000004534.15	RBM6	52.2194	3.67942e-06	15	1.47061	8958.68
ENSG00000136100.14	VPS36	28.0543	3.97987e-06	10	1.92155	2644.34
ENSG00000106261.17	ZKSCAN1	123.855	4.42345e-06	5	0.962416	9540.12
ENSG00000120539.14	MASTL	28.4847	4.9065e-06	10	2.04546	3305.69
ENSG00000143374.17	TARS2	27.1353	5.31527e-06	4	2.06956	5738.3
ENSG00000100479.13	POLE2	30.1529	6.10611e-06	7	1.78453	1316.2
ENSG00000108588.14	CCDC47	21.5981	6.99622e-06	10	2.30307	10709.2
ENSG00000115419.12	GLS	39.9489	7.7457e-06	9	1.52254	4945.61
ENSG00000127914.16	AKAP9	19.7931	7.7457e-06	15	2.52804	15237.7
ENSG00000157107.14	FCHO2	26.7226	8.5046e-06	9	2.06243	998.614
ENSG00000143398.20	PIP5K1A	28.2491	9.15464e-06	17	1.93627	22209.1
ENSG00000112651.12	MRPL2	15.8136	1.06342e-05	1	2.65685	1126.19
ENSG00000103342.13	GSPT1	37.9427	1.08208e-05	17	1.47391	11277.7
ENSG00000253729.7	PRKDC	31.6543	1.22163e-05	33	1.82907	62936.9
ENSG00000160075.12	SSU72	14.5009	1.39293e-05	3	3.21629	3014.6
ENSG00000132676.16	DAP3	48.7089	1.58782e-05	10	1.46802	12388.6
ENSG00000130779.20	CLIP1	23.3594	1.74801e-05	12	2.13958	5277.4
ENSG00000051341.14	POLQ	20.5958	1.80345e-05	17	2.11286	5242.98
ENSG00000138658.15	ZGRF1	42.6747	1.95383e-05	7	1.64851	3605.05
ENSG00000123352.17	SPATS2	9.37327	1.95621e-05	7	3.62694	2932.75
ENSG00000162769.13	FLVCR1	37.1425	2.15442e-05	8	1.65577	3850.78
ENSG00000117523.16	PRRC2C	45.5642	2.39345e-05	31	1.37102	66967.9
ENSG00000117360.13	PRPF3	14.5706	2.43282e-05	10	3.17924	9814.01
ENSG00000072364.13	AFF4	21.3674	2.52394e-05	11	2.02617	12564.8
ENSG00000153201.16	RANBP2	28.1106	2.59682e-05	6	1.73366	29865.1
ENSG00000143614.10	GATAD2B	15.8204	2.91373e-05	5	2.33968	17116.3
ENSG00000087502.18	ERGIC2	32.8625	2.92195e-05	6	1.50233	3251.59
ENSG00000103222.19	ABCC1	19.9018	2.92195e-05	17	2.04115	7123.28
ENSG00000023228.14	NDUFS1	18.008	3.84475e-05	17	2.25182	8247.65
ENSG00000085832.17	EPS15	33.9804	4.55947e-05	15	1.46333	5155.11
ENSG00000127483.18	HP1BP3	67.0388	4.59976e-05	22	1.16819	9270.61
ENSG00000127980.16	PEX1	15.3968	4.62651e-05	10	2.279	1857.02
ENSG00000082212.13	ME2	43.9023	5.33332e-05	15	1.29171	5206.55
ENSG00000106771.13	TMEM245	47.0999	5.33332e-05	20	1.32391	7408.65
ENSG00000109046.15	WSB1	15.2337	5.33332e-05	5	2.28765	4033.6
ENSG00000108256.9	NUFIP2	19.536	5.61304e-05	1	1.8902	13877.3
ENSG00000163629.13	PTPN13	41.3589	5.61304e-05	20	1.38365	10806.9
ENSG00000173064.13	HECTD4	20.0625	5.87744e-05	21	1.93437	6189.69
ENSG00000073921.18	PICALM	152.516	6.57836e-05	28	0.786694	7004.94
ENSG00000079785.15	DDX1	117.866	6.79169e-05	39	0.956629	590768
ENSG00000100614.18	PPM1A	7.5397	7.22552e-05	2	3.37018	3506.95
ENSG00000143621.17	ILF2	24.1687	7.89e-05	4	1.73605	38863.9
ENSG00000007047.15	MARK4	17.7748	7.94747e-05	8	2.06839	3369.51
ENSG00000055044.11	NOP58	16.7075	7.94747e-05	7	2.13179	9760.44
ENSG00000078618.21	NRDC	26.93	7.94747e-05	20	1.80324	20784.6
ENSG00000103423.14	DNAJA3	7.4421	7.94747e-05	5	3.34443	3596.65
ENSG00000139697.14	SBNO1	17.9952	7.94747e-05	16	1.96995	15269.3
ENSG00000145734.19	BDP1	36.7126	8.07527e-05	23	1.35403	10866.5
ENSG00000145332.14	KLHL8	75.167	8.19245e-05	9	1.25253	2659.39
ENSG00000005700.15	IBTK	21.6212	8.37816e-05	14	1.80736	4099.42
ENSG00000185359.13	HGS	7.44719	8.51616e-05	3	3.32289	6324.13
ENSG00000111581.10	NUP107	15.6242	9.42397e-05	11	2.19166	7217.43
ENSG00000154743.17	TSEN2	22.7267	0.000101221	19	1.71734	5218.04
ENSG00000080839.11	RBL1	26.627	0.000119177	16	1.55645	2602.25
ENSG00000164292.13	RHOBTB3	108.65	0.0001199	14	0.863394	7970.16
ENSG00000005100.13	DHX33	24.7909	0.000130151	9	1.64759	5318.97
ENSG00000132359.15	RAP1GAP2	6.92356	0.000130151	1	3.24161	2684.83
ENSG00000136636.13	KCTD3	17.7034	0.00014196	10	1.89309	5721.46
ENSG00000143514.17	TP53BP2	17.294	0.00014196	9	1.9456	14220.1
ENSG00000165124.18	SVEP1	12.3947	0.00014196	12	2.51817	3475.98
ENSG00000092853.14	CLSPN	14.5418	0.000148146	10	2.12713	13136.2
ENSG00000056097.16	ZFR	18.7422	0.000151382	13	1.85443	11848.1
ENSG00000109618.12	SEPSECS	13.3901	0.00016467	4	2.28961	851.065
ENSG00000138346.15	DNA2	110.557	0.000169872	28	1.03842	4214.07
ENSG00000103197.18	TSC2	6.38779	0.000171586	5	3.18473	4538.47
ENSG00000060709.15	RIMBP2	28.589	0.000179721	8	1.46128	3025.72
ENSG00000196295.11	GARS-DT	24.1488	0.000180637	4	1.67099	2945.6
ENSG00000198162.12	MAN1A2	2310.52	0.000181328	17	0.385076	10265.1
ENSG00000078142.13	PIK3C3	17.4359	0.000184769	11	1.99359	4304.5
ENSG00000133858.15	ZFC3H1	17.3616	0.000187491	7	1.92531	5167.64
ENSG00000074201.8	CLNS1A	53.8493	0.000191135	9	1.08799	6640.46
ENSG00000163468.15	CCT3	51.8842	0.000197502	17	1.20752	64899.5
ENSG00000102893.16	PHKB	63.6844	0.000211224	13	1.11602	2759.98
ENSG00000111203.13	ITFG2	11.2555	0.000214744	5	2.993	1966.54
ENSG00000127947.16	PTPN12	91.0734	0.000221193	34	0.850562	7002.9
ENSG00000161542.16	PRPSAP1	17.7426	0.000222586	4	1.78134	2362.43
ENSG00000158545.15	ZC3H18	5.97195	0.000246027	7	3.10501	2731.11
ENSG00000141279.16	NPEPPS	21.4767	0.000256925	11	1.69178	7848.63
ENSG00000170633.16	RNF34	18.8334	0.000258401	5	1.83871	4189.17
ENSG00000114026.21	OGG1	16.4225	0.000278016	3	1.90669	2775.29
ENSG00000136261.15	BZW2	19.1634	0.000278016	12	1.83598	3639.87
ENSG00000013441.16	CLK1	14.7899	0.00027946	3	2.01215	2531.48
ENSG00000100147.13	CCDC134	34.8324	0.000291863	3	1.29986	522.984
ENSG00000103064.15	SLC7A6	35.4541	0.000292204	6	1.64826	3903.35
ENSG00000092439.15	TRPM7	14.9477	0.000323518	17	1.97727	8428.32
ENSG00000163808.17	KIF15	32.8815	0.00033919	23	1.35308	8861.89
ENSG00000122507.20	BBS9	63.9777	0.000357194	8	1.09895	880.655
ENSG00000137824.16	RMDN3	18.2591	0.00037102	1	1.73675	1083.01
ENSG00000134644.15	PUM1	178.102	0.000373808	25	0.766565	16910.7
ENSG00000150593.18	PDCD4	5.70641	0.000384837	6	3.0054	3680.05
ENSG00000111300.10	NAA25	19.1257	0.000389101	13	1.68142	6827.75
ENSG00000113643.9	RARS	128.505	0.000390856	13	0.915607	5318.84
ENSG00000171953.16	ATPAF2	10.7579	0.000397985	6	2.68752	963.54
ENSG00000174780.16	SRP72	5.35251	0.000402851	4	2.9977	10864.1
ENSG00000116668.13	SWT1	15.4228	0.000412302	10	1.89804	609.257
ENSG00000135968.20	GCC2	5.43866	0.000430379	5	2.98059	6579.86
ENSG00000168385.18	2002-09-01	10.6526	0.000439747	12	2.41775	18542
ENSG00000104131.13	EIF3J	12.6904	0.00044498	3	2.25515	7449.65
ENSG00000108395.14	TRIM37	35.5401	0.00044498	22	1.30346	7178.6
ENSG00000135870.11	RC3H1	21.173	0.000457504	10	1.68573	7058.55
ENSG00000197299.12	BLM	5.17819	0.00046027	5	2.96597	4198.32
ENSG00000156876.10	SASS6	5.32728	0.000484965	4	2.95155	3483.46
ENSG00000171634.18	BPTF	146.684	0.000495995	31	0.787766	28236.4
ENSG00000153339.14	TRAPPC8	17.1802	0.000507336	22	1.94245	3094.16
ENSG00000106829.18	TLE4	17.6129	0.000511185	7	1.86148	5278.71
ENSG00000108424.10	KPNB1	56.239	0.000518793	15	1.26371	54611.7
ENSG00000204130.13	RUFY2	11.6941	0.000549523	10	2.24054	1517.75
ENSG00000118193.12	KIF14	18.7273	0.000619937	23	1.68992	6126.87
ENSG00000196418.12	ZNF124	912.432	0.000619937	12	0.463534	8823.76
ENSG00000139116.18	KIF21A	36.3007	0.000643422	20	1.20149	26813
ENSG00000087470.17	DNM1L	5.07487	0.000654988	3	2.88603	6225.82
ENSG00000175203.15	DCTN2	5.06525	0.000665895	2	2.8822	3621.22
ENSG00000158636.16	EMSY	40.4231	0.000670781	9	1.12207	4270.48
ENSG00000035928.16	RFC1	17.4874	0.000684664	8	1.73315	7881.56
ENSG00000108506.12	INTS2	11.3031	0.000688999	10	2.50762	5381.56
ENSG00000159023.21	EPB41	46.6686	0.000705564	19	1.10967	18060.3
ENSG00000186017.14	ZNF566	9.11966	0.000734835	4	2.60929	1289.6
ENSG00000069248.12	NUP133	11.7208	0.000738119	16	2.19229	5610.27
ENSG00000134243.12	SORT1	10.7684	0.000738119	9	2.49388	8786.63
ENSG00000140367.11	UBE2Q2	72.1058	0.000738119	14	1.03752	1700.71
ENSG00000258890.7	CEP95	37.6747	0.000738119	11	2.3044	8042.66
ENSG00000156502.14	SUPV3L1	5.21212	0.000742736	6	2.84353	3235.92
ENSG00000118058.21	KMT2A	9.68406	0.000755177	10	3.07977	10895.4
ENSG00000066777.9	ARFGEF1	24.8975	0.000761419	12	1.35946	6006.01
ENSG00000165219.21	GAPVD1	17.7056	0.000768237	10	1.70502	5826.81
ENSG00000197969.13	VPS13A	28.1667	0.000774725	23	1.32468	8915.73
ENSG00000112701.18	SENP6	83.577	0.000781617	23	0.858112	7047.84
ENSG00000113013.14	HSPA9	9.77119	0.00080463	5	3.06212	26398.9
ENSG00000175054.15	ATR	9.70737	0.000809097	11	3.04603	4733.18
ENSG00000168172.9	HOOK3	20.8059	0.000811077	20	1.56237	6089.9
ENSG00000090273.14	NUDC	119.378	0.000815315	3	1.71815	11825.2
ENSG00000109171.15	SLAIN2	57.6298	0.000815315	5	0.958545	3186.78
ENSG00000054523.17	KIF1B	9.92329	0.000877401	17	2.31232	13194.6
ENSG00000113593.12	PPWD1	10.1943	0.00089437	1	2.19679	2858.77
ENSG00000120071.14	KANSL1	165.233	0.00089437	13	0.670392	24402.7
ENSG00000180488.15	MIGA1	36.8327	0.000896148	15	1.20046	2189.57
ENSG00000108055.9	SMC3	44.2655	0.000953146	6	1.08705	17739.4
ENSG00000131051.22	RBM39	113.19	0.000986778	17	0.874776	14060.5
ENSG00000132478.10	UNK	10.9599	0.000986778	3	2.07053	4085.24
ENSG00000055147.19	FAM114A2	33.0387	0.000995017	6	1.40482	1111.76
ENSG00000143498.18	TAF1A	4.52439	0.00100906	1	2.77829	1380.23
ENSG00000003756.16	RBM5	13.7688	0.00102792	12	1.94039	8782.48
ENSG00000104412.8	EMC2	43.7306	0.00102792	6	1.15995	1832.28
ENSG00000100722.20	ZC3H14	4.92731	0.00114237	5	2.73619	5427.26
ENSG00000159433.12	STARD9	8.79953	0.00114237	6	2.96542	6206.78
ENSG00000127481.15	UBR4	4.69046	0.00115439	8	2.73941	34314.7
ENSG00000186141.9	POLR3C	22.3952	0.00116578	6	1.51323	7710.11
ENSG00000039319.17	ZFYVE16	4.26399	0.00125473	7	2.7331	4585.68
ENSG00000103479.16	RBL2	12.6949	0.0012813	11	2.00271	3216.74
ENSG00000118046.15	STK11	4.32651	0.00128194	2	2.72402	760.244
ENSG00000130695.15	CEP85	30.4532	0.00128194	9	1.25295	6092.66
ENSG00000139636.15	LMBR1L	9.15838	0.00128194	2	2.67916	995.537
ENSG00000105705.16	AC004475.1	4.34984	0.00131119	2	2.71521	1698.84
ENSG00000127616.18	SMARCA4	4.50184	0.00131119	6	2.70952	21266.7
ENSG00000143815.15	LBR	9.77304	0.00131119	4	2.269	10078.3
ENSG00000116984.13	MTR	27.8985	0.00139364	21	1.35131	12086.1
ENSG00000141219.15	C17orf80	28.6584	0.00143645	2	1.27121	3301.91
ENSG00000214941.8	ZSWIM7	4.4088	0.00143645	2	2.68988	645.415
ENSG00000166783.22	MARF1	4.30814	0.00148966	8	2.68495	3969.7
ENSG00000111845.5	PAK1IP1	8.63062	0.00150696	2	2.94075	1061.71
ENSG00000135018.14	UBQLN1	88.9225	0.00150696	12	0.801917	10871.7
ENSG00000063046.17	EIF4B	22.1072	0.00151196	8	1.46973	28444.9
ENSG00000095015.6	MAP3K1	15.8936	0.00151579	5	1.64176	2667.26
ENSG00000132604.11	TERF2	17.4303	0.00155864	5	1.59414	3827.64
ENSG00000078140.14	UBE2K	35.4211	0.00159807	5	1.09203	7682.77
ENSG00000165525.18	NEMF	23.5336	0.00160699	18	1.42598	7136.29
ENSG00000198700.10	IPO9	30.2697	0.00160699	15	1.23072	24098.1
ENSG00000003393.15	ALS2	14.5168	0.00160854	4	1.69015	3618.8
ENSG00000080608.10	PUM3	21.6179	0.00160854	20	1.43942	8267.18
ENSG00000117479.14	SLC19A2	4.27771	0.00160918	1	2.65938	1900.84
ENSG00000170776.21	AKAP13	8.19055	0.00163079	10	2.43076	7490.59
ENSG00000023909.10	GCLM	15.3398	0.00164759	2	1.65755	3311.42
ENSG00000119041.11	GTF3C3	4.22593	0.00164759	4	2.6539	3972.55
ENSG00000064313.12	TAF2	17.0771	0.00165478	9	1.63364	4577.87
ENSG00000117054.13	ACADM	13.0857	0.00169767	11	1.78946	5042.02
ENSG00000119688.21	ABCD4	8.3931	0.00172153	1	2.34489	1753.84
ENSG00000147459.18	DOCK5	8.34577	0.00172153	7	2.44018	3594.91
ENSG00000143442.22	POGZ	41.0619	0.00177377	9	1.04911	23876.3
ENSG00000078674.17	PCM1	39.8207	0.00185908	19	1.1653	23734.8
ENSG00000157181.16	ODR4	8.46502	0.00185908	6	2.28164	3248.56
ENSG00000198604.11	BAZ1A	52.1802	0.00185908	24	1.01219	14573.7
ENSG00000197024.8	ZNF398	10.938	0.00187701	3	1.92642	2230.19
ENSG00000114796.16	KLHL24	42.096	0.0019254	8	0.994558	2427.91
ENSG00000114999.8	TTL	14.2335	0.0019254	6	1.64603	8917
ENSG00000196199.14	MPHOSPH8	4.17592	0.0019254	5	2.61027	4547.53
ENSG00000112208.11	BAG2	3.90549	0.00202921	2	2.607	3214.81
ENSG00000166669.13	ATF7IP2	11.1505	0.00204549	7	1.83517	1417.23
ENSG00000100644.17	HIF1A	17.5632	0.00205402	17	1.51124	11985.4
ENSG00000197056.11	ZMYM1	3.91347	0.0020544	5	2.60143	2405.44
ENSG00000070018.9	LRP6	49.3318	0.00214362	17	1.11168	7802.04
ENSG00000067334.14	DNTTIP2	14.3985	0.00214872	1	1.68344	9134.67
ENSG00000143569.19	UBAP2L	75.3901	0.00214872	24	0.949797	44675.1
ENSG00000144747.17	TMF1	4.1308	0.00223129	6	2.57138	2335.61
ENSG00000084070.12	SMAP2	3.77394	0.0022501	3	2.58183	2874.87
ENSG00000082516.9	GEMIN5	3.87307	0.00231876	6	2.57096	7356.23
ENSG00000128915.12	ICE2	3.78575	0.00231876	3	2.57315	4087.81
ENSG00000166004.15	CEP295	24.1149	0.00241224	15	1.33225	6445.25
ENSG00000205937.12	RNPS1	7.36932	0.0024168	5	2.29569	8742.04
ENSG00000198554.12	WDHD1	10.7979	0.002498	12	1.88501	5144.09
ENSG00000100058.12	CRYBB2P1	11.4034	0.00253863	5	1.94788	2340.64
ENSG00000052841.15	TTC17	11.4854	0.00260006	13	1.92778	5986.93
ENSG00000109466.14	KLHL2	17.0265	0.00260006	3	1.63416	983.255
ENSG00000167972.14	ABCA3	7.52981	0.00263764	4	2.79081	2963.89
ENSG00000184007.21	PTP4A2	58.9505	0.00270677	7	0.939391	14356
ENSG00000153922.10	CHD1	18.8618	0.00273941	8	1.51093	11412
ENSG00000204560.10	DHX16	9.89491	0.00273941	2	1.93933	2802.1
ENSG00000130826.18	DKC1	13.4382	0.00274201	3	1.75128	8114.88
ENSG00000133657.15	ATP13A3	12.447	0.00275402	10	1.73054	8070.76
ENSG00000111605.18	CPSF6	899.691	0.0028514	14	0.456101	15984.6
ENSG00000106344.8	RBM28	12.9985	0.00289903	7	1.68565	11540.6
ENSG00000135315.12	CEP162	19.0421	0.00290397	17	1.54402	2003.29
ENSG00000107862.4	GBF1	7.68801	0.00299971	8	2.35403	7336.42
ENSG00000113845.9	TIMMDC1	51.2067	0.00299971	4	1.05782	2262.49
ENSG00000159459.12	UBR1	15.2945	0.00299971	16	1.66464	4112.27
ENSG00000100731.15	PCNX1	34.8216	0.00303996	24	1.07579	5779.15
ENSG00000107625.13	DDX50	13.6643	0.00306424	12	1.6775	3689.34
ENSG00000144895.12	EIF2A	4.01699	0.00307345	2	2.48212	5283.9
ENSG00000196214.11	ZNF766	13.6179	0.0031392	1	1.70717	1969.76
ENSG00000149100.13	EIF3M	8.87835	0.00314108	6	2.10158	9393.49
ENSG00000107959.16	PITRM1	3.57527	0.00322058	3	2.48764	3920.69
ENSG00000169684.13	CHRNA5	3.83577	0.00322058	3	2.47503	1256.18
ENSG00000254004.7	ZNF260	3.79473	0.00322058	1	2.47755	3955.04
ENSG00000102098.18	SCML2	7.651	0.00325127	7	2.46889	2902.48
ENSG00000138674.17	SEC31A	44.45	0.00325127	14	1.03136	11186.6
ENSG00000162441.12	LZIC	13.7585	0.00326422	3	1.57243	2872.57
ENSG00000139218.18	SCAF11	26.56	0.00339635	9	1.21982	12039.3
ENSG00000119638.13	NEK9	10.5342	0.00346264	12	1.80662	4076.08
ENSG00000177479.19	ARIH2	7.09935	0.00346264	4	2.6872	3111.91
ENSG00000213066.13	FGFR1OP	13.1839	0.00346264	3	1.68431	2181.78
ENSG00000011405.13	PIK3C2A	9.13123	0.00349801	9	1.94531	7979.61
ENSG00000068878.15	PSME4	12.9983	0.00364916	17	1.68286	12829.5
ENSG00000112584.13	FAM120B	47.4256	0.00365771	8	0.927402	6000.64
ENSG00000147548.17	NSD3	23.0129	0.00395003	7	1.28855	10232.7
ENSG00000066422.4	ZBTB11	20.527	0.00398982	6	1.31279	2557.97
ENSG00000087269.16	NOP14	17.034	0.00398982	5	1.4059	6125.54
ENSG00000123600.19	METTL8	19.6245	0.00398982	4	2.17691	4680.65
ENSG00000143653.10	SCCPDH	3.46254	0.00406822	6	2.42762	1834.04
ENSG00000153827.13	TRIP12	26.7561	0.00407407	10	1.19273	18301.6
ENSG00000115760.14	BIRC6	109.361	0.00407764	61	0.691863	18072.7
ENSG00000160323.18	ADAMTS13	3.82042	0.00411095	1	2.4036	283.989
ENSG00000123213.23	NLN	7.15996	0.00414937	10	2.67474	9005.33
ENSG00000008382.15	MPND	3.39819	0.00420484	2	2.42008	493.656
ENSG00000147905.17	ZCCHC7	19.4846	0.00429705	10	1.32032	2423.49
ENSG00000174442.12	ZWILCH	6.8207	0.00429705	5	2.42333	2076.99
ENSG00000095002.14	MSH2	3.36549	0.00445409	7	2.40527	6707.24
ENSG00000135720.13	DYNC1LI2	13.5424	0.00445409	3	1.62448	11359.6
ENSG00000029153.14	ARNTL2	9.57656	0.00456609	6	1.82587	1390.15
ENSG00000115484.15	CCT4	14.4275	0.00466564	13	1.53964	11262
ENSG00000112972.15	HMGCS1	5.75628	0.00467494	5	2.18179	4050.7
ENSG00000120800.5	UTP20	7.3576	0.00467494	14	2.28296	14885
ENSG00000140740.10	UQCRC2	9.75738	0.00467494	4	1.87276	4966.35
ENSG00000170037.13	CNTROB	3.5288	0.00467494	3	2.37949	2899.28
ENSG00000176261.15	ZBTB8OS	7.04711	0.00467494	6	2.64432	2018.89
ENSG00000163374.19	YY1AP1	89.695	0.0047371	15	0.90163	7290.11
ENSG00000172939.9	OXSR1	11.5982	0.0047371	9	1.64032	7516.06
ENSG00000135317.13	SNX14	11.8006	0.00475031	13	1.6752	1989.73
ENSG00000012048.22	BRCA1	29.0081	0.00475949	35	1.35082	12917
ENSG00000124207.17	CSE1L	30.4354	0.0048896	18	1.06606	17835.9
ENSG00000118762.8	PKD2	16.5884	0.00495258	14	1.42027	2574.43
ENSG00000128607.14	KLHDC10	15.496	0.00495258	9	1.41554	3985.16
ENSG00000135341.18	MAP3K7	7.2248	0.00501746	5	2.2015	3905.44
ENSG00000130338.13	TULP4	317.972	0.00516325	12	0.436286	27023.3
ENSG00000138381.10	ASNSD1	3.23404	0.00516847	1	2.36437	2202.13
ENSG00000135749.19	PCNX2	38.8503	0.00517918	24	0.986316	2984.51
ENSG00000123737.12	EXOSC9	3.20021	0.00521539	2	2.36245	3782.81
ENSG00000155666.11	KDM8	7.51865	0.0052162	4	2.11382	355.886
ENSG00000116209.11	TMEM59	8.00987	0.00521843	3	2.11958	4944.68
ENSG00000108587.15	GOSR1	13.474	0.00527734	7	1.48141	3867.8
ENSG00000256053.7	APOPT1	3.25062	0.00527872	2	2.35416	1003.13
ENSG00000099942.13	CRKL	103.866	0.00531336	1	0.640115	7691.32
ENSG00000180370.10	PAK2	16.384	0.00532858	9	1.45559	9950.3
ENSG00000139921.13	TMX1	10.2415	0.00533753	2	1.79107	3106.44
ENSG00000137574.10	TGS1	6.95228	0.00546239	4	2.18435	2586.11
ENSG00000123552.17	USP45	38.0294	0.00558002	13	1.10326	2455.73
ENSG00000163872.16	YEATS2	35.3606	0.00567659	28	1.03349	8299.08
ENSG00000178691.11	SUZ12	13.8085	0.00567659	7	1.46253	4567.7
ENSG00000048707.15	VPS13D	13.8217	0.00571778	9	1.46571	4849.52
ENSG00000132718.9	SYT11	3.48446	0.00571778	2	2.31406	11203.3
ENSG00000163125.15	RPRD2	23.1537	0.00571778	13	1.27893	15121.8
ENSG00000114650.20	SCAP	12.8516	0.00584041	6	1.51552	1635.12
ENSG00000164168.7	TMEM184C	3.33436	0.00584041	2	2.31584	2438.05
ENSG00000130560.8	UBAC1	3.27732	0.00589151	3	2.31368	1184.48
ENSG00000161298.18	ZNF382	7.45931	0.00589151	3	2.24401	839.826
ENSG00000198408.14	OGA	18.0639	0.00589151	13	1.35637	7771.73
ENSG00000134440.12	NARS	7.25587	0.00592131	3	2.06015	10096.5
ENSG00000110756.17	HPS5	17.8092	0.0059445	6	1.35477	1820.32
ENSG00000011260.14	UTP18	50.6251	0.00603791	7	1.02103	4854.7
ENSG00000086758.16	HUWE1	57.037	0.00603791	16	0.890054	45515.2
ENSG00000163811.12	WDR43	23.5166	0.00603791	14	1.23536	9878.55
ENSG00000132199.20	ENOSF1	8.33387	0.0060571	6	2.02286	7125.99
ENSG00000213614.9	HEXA	3.07209	0.00630511	3	2.30624	2735.01
ENSG00000079387.14	SENP1	13.6653	0.00633654	8	1.4845	3474.12
ENSG00000007341.19	ST7L	21.3429	0.0064637	23	1.21231	2016.78
ENSG00000109118.14	PHF12	21.804	0.0064637	6	1.25482	3603.64
ENSG00000119778.15	ATAD2B	18.0388	0.0064637	16	1.26908	3492.8
ENSG00000184708.18	EIF4ENIF1	9.73952	0.0064637	11	1.76588	3003.9
ENSG00000089006.16	SNX5	23.6226	0.00653293	11	1.17246	9246.87
ENSG00000163848.19	ZNF148	120.03	0.00653293	12	0.644833	3390.59
ENSG00000171723.15	GPHN	3.31829	0.00653293	3	2.27659	3151.93
ENSG00000267374.1	AC016205.1	3.01824	0.00653293	1	2.2942	427.662
ENSG00000102531.16	FNDC3A	15.5325	0.00654837	10	1.37868	7936.18
ENSG00000056586.16	RC3H2	10.9289	0.00657779	13	1.67829	4795.98
ENSG00000120254.15	MTHFD1L	11.7544	0.00657797	16	1.68536	6342.99
ENSG00000144357.16	UBR3	14.7736	0.00657797	13	1.53859	5564.46
ENSG00000171466.10	ZNF562	30.9303	0.00660724	11	1.02598	6349.9
ENSG00000172273.12	HINFP	3.35622	0.00663373	3	2.26545	808.67
ENSG00000110841.14	PPFIBP1	3.43834	0.00668461	3	2.25708	3933.13
ENSG00000151657.12	KIN	3.54065	0.00668461	4	2.24662	1081.51
ENSG00000121774.18	KHDRBS1	54.1828	0.00674152	10	0.806491	14282.3
ENSG00000120727.13	PAIP2	22.2968	0.00677064	1	1.13069	4263.95
ENSG00000078177.14	N4BP2	6.69249	0.00681599	11	2.48482	5661.7
ENSG00000090060.17	PAPOLA	17.8496	0.00683951	13	1.29089	15124.3
ENSG00000115464.14	USP34	22.4586	0.006947	28	1.31438	13582.7
ENSG00000136527.18	TRA2B	17.0282	0.006947	4	1.2998	18250.2
ENSG00000086061.16	DNAJA1	6.30987	0.00701743	3	2.4771	21193.2
ENSG00000128908.16	INO80	10.0951	0.00701743	11	1.70454	2473.58
ENSG00000185024.17	BRF1	7.25309	0.00701743	4	2.04854	1148.26
ENSG00000090266.13	NDUFB2	7.3529	0.00706331	1	2.1422	1149.2
ENSG00000100461.18	RBM23	39.6437	0.00734874	3	1.1221	2963.27
ENSG00000182670.13	TTC3	47.9569	0.00735736	26	0.92429	29928
ENSG00000171109.19	MFN1	6.44092	0.00741029	4	2.24054	2661.45
ENSG00000196305.17	IARS	31.4504	0.00741029	11	0.968525	20562.5
ENSG00000138709.19	LARP1B	52.3578	0.00747069	17	0.816232	2112.58
ENSG00000101871.14	MID1	8.53566	0.00748405	3	1.85669	1367.19
ENSG00000113761.12	ZNF346	2.93421	0.00753411	2	2.24731	1515.52
ENSG00000138095.19	LRPPRC	78.4614	0.00753411	16	0.739302	17023.7
ENSG00000153933.10	DGKE	30.8263	0.00761144	8	1.11942	2930.02
ENSG00000173575.21	CHD2	64.1383	0.00762725	24	0.792083	8286.45
ENSG00000251503.8	CENPS-CORT	3.01903	0.00762725	1	2.23871	296.377
ENSG00000003989.17	SLC7A2	10.1581	0.00770364	5	1.68174	9753.53
ENSG00000134697.13	GNL2	6.2626	0.00775049	4	2.22183	11165.7
ENSG00000156787.17	TBC1D31	91.5516	0.00775049	19	0.718129	1888.11
ENSG00000031698.13	SARS	8.61686	0.00787966	2	1.78101	7818.34
ENSG00000118620.13	ZNF430	2.89603	0.00787966	1	2.23457	1513.29
ENSG00000196504.16	PRPF40A	3.09715	0.00787966	2	2.21804	18020.3
ENSG00000105821.15	DNAJC2	45.3482	0.00789353	4	1.75121	5849.95
ENSG00000135823.14	STX6	37.0974	0.00789353	5	1.09724	3214.32
ENSG00000108468.15	CBX1	6.54776	0.00792651	3	2.10129	21467.8
ENSG00000144559.10	TAMM41	8.08417	0.00805228	8	1.88922	1686.76
ENSG00000122299.12	ZC3H7A	8.54952	0.0080548	7	1.80925	2970.11
ENSG00000186532.11	SMYD4	5.8722	0.0080548	2	2.46451	2096.64
ENSG00000141519.15	CCDC40	15.1121	0.00816072	9	1.45714	2012.33
ENSG00000196152.10	ZNF79	2.92954	0.0081896	1	2.21522	776.109
ENSG00000104365.15	IKBKB	3.20855	0.00822302	1	2.19581	1710.84
ENSG00000159592.11	GPBP1L1	25.6718	0.0083703	12	1.06791	7204.43
ENSG00000115295.20	CLIP4	15.6774	0.00841627	9	1.43092	1039.4
ENSG00000177302.15	TOP3A	11.6096	0.00846362	8	1.52468	5512.36
ENSG00000090861.15	AARS	8.32432	0.00859522	9	1.89611	4343.3
ENSG00000152256.13	PDK1	29.6703	0.00889969	13	1.06474	7079
ENSG00000186625.14	KATNA1	13.854	0.00892008	3	1.37236	1302.56
ENSG00000068796.16	KIF2A	7.60709	0.00893222	11	1.94913	6958.94
ENSG00000122376.11	SHLD2	12.4725	0.00893222	4	1.47307	3264.48
ENSG00000277462.2	ZNF670	3.02603	0.00893222	2	2.17792	1016.06
ENSG00000091732.16	ZC3HC1	8.00628	0.00909987	4	1.85882	1658.67
ENSG00000100325.15	ASCC2	3.07489	0.00913998	4	2.16916	3223.84
ENSG00000145375.8	SPATA5	33.8479	0.00913998	17	1.01747	5677.03
ENSG00000179889.18	PDXDC1	6.08666	0.00913998	1	2.17985	3051.3
ENSG00000125257.15	ABCC4	50.5584	0.00926377	27	0.863686	6203.08
ENSG00000104517.13	UBR5	48.3141	0.00938101	23	0.936901	17524.8
ENSG00000114439.19	BBX	23.2671	0.00938101	5	1.12049	5398.75
ENSG00000124789.11	NUP153	13.5833	0.00938101	14	1.5479	5334.82
ENSG00000163655.16	GMPS	39.9764	0.00938101	23	0.901885	9943.02
ENSG00000176915.15	ANKLE2	19.5067	0.00940878	8	1.19985	8110.87
ENSG00000171103.11	TRMT61B	6.80537	0.00965664	5	2.06943	1321.09
ENSG00000197102.12	DYNC1H1	24.3213	0.00974597	12	1.06756	71675
ENSG00000143624.14	INTS3	6.02062	0.00982355	6	2.40713	12447.8
ENSG00000135679.24	MDM2	30.1469	0.0100392	9	0.952301	17273.1
ENSG00000163904.13	SENP2	8.38166	0.0101276	6	1.76783	4438.68
ENSG00000100664.11	EIF5	5.78519	0.010252	2	2.20352	16612.7
ENSG00000134744.14	TUT4	100.282	0.010252	38	0.726385	14437.9
ENSG00000112367.10	FIG4	5.56551	0.010287	5	2.36251	1070.79
ENSG00000165392.10	WRN	13.8979	0.01042	19	1.50672	4524.78
ENSG00000134698.11	AGO4	5.80357	0.0104929	9	2.19688	2438.54
ENSG00000064102.15	INTS13	6.04167	0.0105644	5	2.14646	2776.32
ENSG00000129195.16	PIMREG	2.91627	0.0106132	1	2.13013	2627.02
ENSG00000144554.10	FANCD2	2.99651	0.0108572	6	2.1138	6837.83
ENSG00000198646.14	NCOA6	6.60241	0.0108572	7	2.02464	6764.16
ENSG00000088179.9	PTPN4	18.724	0.0112733	17	1.15954	2589.17
ENSG00000239827.8	SUGT1P3	7.03721	0.0113017	2	1.85363	448.691
ENSG00000145740.19	SLC30A5	5.5977	0.0113107	9	2.31826	1921.88
ENSG00000155380.11	SLC16A1	6.27703	0.0113107	6	2.03545	15553.1
ENSG00000135049.15	AGTPBP1	106.151	0.0113361	27	0.592511	2000.82
ENSG00000160551.11	TAOK1	15.496	0.0113361	22	1.27512	13240.3
ENSG00000102910.13	LONP2	14.6526	0.0113748	13	1.28134	4820.8
ENSG00000157800.18	SLC37A3	14.4482	0.0113748	8	1.32058	2153.68
ENSG00000077254.14	USP33	14.742	0.0113853	15	1.28951	5289.97
ENSG00000138246.17	DNAJC13	3.04942	0.0113864	4	2.08713	6697.07
ENSG00000176208.9	ATAD5	16.9242	0.0113864	11	1.21447	4917.06
ENSG00000198586.14	TLK1	20.3003	0.0115133	17	1.24415	5252.92
ENSG00000110422.12	HIPK3	118.597	0.0116481	5	0.580759	2846.28
ENSG00000040199.18	PHLPP2	2.8078	0.0117805	6	2.10121	882.983
ENSG00000110925.6	CSRNP2	2.92243	0.0118261	1	2.09304	2955.79
ENSG00000187555.15	USP7	22.4197	0.0118261	7	1.07203	11495.4
ENSG00000072041.17	SLC6A15	8.27754	0.0118632	4	1.74985	7120
ENSG00000119906.13	SLF2	15.8543	0.012005	7	1.2073	3036.56
ENSG00000175582.19	RAB6A	24.8032	0.012005	5	1.03291	4080.73
ENSG00000185238.13	PRMT3	14.5906	0.012005	11	1.32857	2837.67
ENSG00000009307.16	CSDE1	20.6339	0.0120233	12	1.12865	73445.9
ENSG00000242082.2	SLC5A4-AS1	2.69433	0.0120233	2	2.10417	251.896
ENSG00000106263.18	EIF3B	6.69717	0.0122633	7	2.00041	12015.6
ENSG00000198561.13	CTNND1	2.6948	0.0122633	5	2.09703	6579.05
ENSG00000197813.5	AC011450.1	7.47566	0.0122639	4	1.84602	623.272
ENSG00000230124.8	ACBD6	17.7002	0.0125298	3	1.20687	5045.63
ENSG00000055211.14	GINM1	13.1243	0.0126584	7	1.33332	1156.04
ENSG00000162695.12	SLC30A7	25.5502	0.0126584	7	1.03132	5567.12
ENSG00000109670.15	FBXW7	116.143	0.012737	4	0.6053	2670.21
ENSG00000170088.14	TMEM192	2.84466	0.012737	3	2.07023	2842.55
ENSG00000105613.10	MAST1	2.57026	0.0132888	1	2.08341	1669.91
ENSG00000115310.18	RTN4	69.7475	0.0134	4	1.20145	8847.61
ENSG00000116406.19	EDEM3	8.95904	0.0134758	8	1.60895	4859.54
ENSG00000135336.14	ORC3	2.56431	0.0134758	4	2.07646	3713.68
ENSG00000159131.17	GART	5.55423	0.0134758	5	2.25875	7498.87
ENSG00000158234.12	FAIM	2.85761	0.0135089	3	2.049	772.863
ENSG00000160633.13	SAFB	14.482	0.0135454	9	1.26339	8492.16
ENSG00000005483.20	KMT2E	32.6983	0.0135969	13	1.0011	8736.63
ENSG00000136715.18	SAP130	8.64011	0.0137645	7	1.62729	3610.4
ENSG00000137601.16	NEK1	39.3817	0.0138296	28	0.904845	2664.28
ENSG00000103429.11	BFAR	9.21256	0.0138411	4	1.55256	2402.29
ENSG00000143252.14	SDHC	8.71934	0.0139674	4	1.64785	10898.9
ENSG00000278540.5	ACACA	46.6586	0.0139674	17	0.812229	14245.1
ENSG00000011485.14	PPP5C	2.76492	0.0142217	1	2.03963	4733.49
ENSG00000102699.6	PARP4	5.85097	0.0142217	7	1.96742	7095.84
ENSG00000055609.18	KMT2C	48.4082	0.0142831	21	0.77285	14364.2
ENSG00000136478.7	TEX2	30.9424	0.0142831	4	0.89755	3801.8
ENSG00000154265.16	ABCA5	24.8219	0.0143821	8	1.22847	7620.74
ENSG00000087586.17	AURKA	15.3547	0.0144914	3	1.23095	2790.3
ENSG00000163738.18	MTHFD2L	31.4835	0.0149739	8	0.917804	626.746
ENSG00000112659.14	CUL9	2.47242	0.0151994	1	2.0443	2474.61
ENSG00000114857.18	NKTR	7.9174	0.0152505	7	1.73105	19308.8
ENSG00000162599.16	NFIA	2.90307	0.0152505	6	2.00219	3992.4
ENSG00000115486.12	GGCX	2.77178	0.0155598	3	2.00581	1563.26
ENSG00000165480.16	SKA3	64.5725	0.0155598	6	0.776305	2328.41
ENSG00000138081.20	FBXO11	19.7827	0.0156828	8	1.11194	4966.85
ENSG00000062485.19	CS	2.49582	0.0157167	3	2.02734	10547.5
ENSG00000072756.17	TRNT1	19.1192	0.0157167	4	1.14209	3868.51
ENSG00000108960.9	MMD	5.47885	0.0157167	3	2.03539	4614.37
ENSG00000144320.14	LNPK	10.3137	0.0157167	5	1.52685	3047.68
ENSG00000151014.6	NOCT	2.56246	0.0157167	2	2.02261	965.578
ENSG00000151208.17	DLG5	2.74214	0.0157167	1	2.00602	5236.09
ENSG00000074603.19	DPP8	15.3779	0.0157463	22	1.37046	3029.72
ENSG00000182446.14	NPLOC4	23.5136	0.0157714	15	1.00518	21244.3
ENSG00000143207.21	COP1	41.8664	0.0158284	21	0.893478	3541.73
ENSG00000149289.11	ZC3H12C	6.29042	0.0160203	2	1.84231	1852.35
ENSG00000085760.14	MTIF2	4.94613	0.0161274	4	2.22078	4266.79
ENSG00000225190.11	PLEKHM1	16.1671	0.0161274	4	1.20465	2066.49
ENSG00000124422.12	USP22	7.56857	0.0161726	9	1.67622	17316.2
ENSG00000198856.13	OSTC	2.58585	0.0161726	1	2.00375	2757.19
ENSG00000111358.14	GTF2H3	9.93663	0.0161922	2	1.45222	2044.93
ENSG00000116731.22	PRDM2	74.773	0.0161922	5	0.629959	2990.14
ENSG00000136628.18	EPRS	17.8676	0.0162636	8	1.28282	17122.4
ENSG00000137776.17	SLTM	55.8799	0.0165189	9	0.81661	8592.14
ENSG00000165733.8	BMS1	2.64048	0.0165553	5	1.98778	9202.34
ENSG00000009335.18	UBE3C	16.9035	0.0166323	22	1.1182	6025.03
ENSG00000067596.11	DHX8	7.6275	0.0168667	5	1.67182	10806.7
ENSG00000100485.12	SOS2	21.1772	0.0168667	17	1.01935	2524.74
ENSG00000134815.19	DHX34	6.81004	0.0168667	4	1.77497	2086.36
ENSG00000270647.6	TAF15	8.7076	0.0168667	9	1.61592	19797.1
ENSG00000138399.18	FASTKD1	23.2096	0.016969	10	1.08871	2116.35
ENSG00000074755.15	ZZEF1	20.1354	0.0170668	12	1.18462	5459.83
ENSG00000074219.13	TEAD2	2.55228	0.0170946	3	1.98579	6075.01
ENSG00000125107.18	CNOT1	6.21562	0.0171673	12	1.84396	24829.2
ENSG00000186687.16	LYRM7	2.45966	0.0171673	2	1.99383	2647.03
ENSG00000143437.21	ARNT	4.88614	0.0174383	5	2.17798	9865.43
ENSG00000076321.11	KLHL20	2.43771	0.017508	4	1.98943	1788.43
ENSG00000133997.11	MED6	5.1248	0.017508	2	2.223	1746.09
ENSG00000148700.14	ADD3	4.90471	0.017508	5	2.17542	1948.61
ENSG00000168411.14	RFWD3	11.032	0.017508	7	1.40034	3191.05
ENSG00000138071.13	ACTR2	2.62101	0.0176305	2	1.968	9980.2
ENSG00000115966.17	ATF2	15.0074	0.017835	5	1.22208	3001.63
ENSG00000160049.12	DFFA	2.53371	0.0178717	1	1.9698	6478.57
ENSG00000206530.11	CFAP44	2.41062	0.0179111	6	1.98156	1824.7
ENSG00000030066.13	NUP160	6.25992	0.0180653	7	1.84389	8843.63
ENSG00000106305.10	AIMP2	2.43044	0.0180653	2	1.97899	1677.52
ENSG00000137822.12	TUBGCP4	12.2269	0.018112	7	1.29355	4493.22
ENSG00000186448.15	ZNF197	14.0654	0.018112	6	1.22584	5809.71
ENSG00000114030.13	KPNA1	8.50621	0.0182849	6	1.64136	4156.1
ENSG00000125970.12	RALY	12.3289	0.0182849	5	1.42039	4542.66
ENSG00000148606.13	POLR3A	6.24995	0.0184214	7	1.83445	5823.39
ENSG00000155256.17	ZFYVE27	5.33945	0.0188616	1	2.00683	1125.07
ENSG00000275066.5	SYNRG	17.4697	0.0188616	14	1.13647	5056.87
ENSG00000205339.10	IPO7	34.8063	0.0194519	15	0.854066	25017.8
ENSG00000075856.12	SART3	2.37643	0.0197877	4	1.9552	6652.62
ENSG00000111602.12	TIMELESS	5.31886	0.0199982	5	2.03614	7960.82
ENSG00000064933.17	PMS1	44.9204	0.0203305	7	0.785188	2527.05
ENSG00000109184.15	DCUN1D4	208.559	0.0203312	19	0.477886	5685.99
ENSG00000153015.16	CWC27	13.56	0.0203312	5	1.44137	3300.57
ENSG00000197548.12	ATG7	13.5385	0.0203902	7	1.29002	2393.16
ENSG00000173517.10	PEAK1	10.9712	0.0204898	9	1.3434	4345.55
ENSG00000163558.13	PRKCI	2.68934	0.0205151	8	1.90053	3422.63
ENSG00000100578.15	KIAA0586	5.79703	0.0206253	7	1.89359	4966.83
ENSG00000160352.15	ZNF714	2.44932	0.0206596	6	1.92536	4726.46
ENSG00000204564.12	C6orf136	22.475	0.0206717	2	1.56357	535.786
ENSG00000196367.13	TRRAP	9.47234	0.0207613	16	1.51161	12405
ENSG00000066933.16	MYO9A	20.0981	0.0209339	21	1.1465	3222.75
ENSG00000067167.8	TRAM1	2.47646	0.0209765	3	1.92014	2723.47
ENSG00000039123.16	MTREX	23.4704	0.0210427	18	0.982211	8385.26
ENSG00000092036.18	HAUS4	6.46108	0.0210427	6	1.74034	440.221
ENSG00000127022.15	CANX	41.0862	0.0210427	17	0.782755	28712.5
ENSG00000173889.16	PHC3	112.717	0.0210427	30	0.758451	6049.86
ENSG00000166788.10	SAAL1	5.07215	0.0210821	1	1.951	2270.02
ENSG00000119471.15	HSDL2	9.69038	0.0211838	6	1.42435	2367.37
ENSG00000054267.22	ARID4B	15.7014	0.0212684	19	1.16012	7921.88
ENSG00000054654.16	SYNE2	20.0551	0.0212684	13	1.05572	14426.3
ENSG00000108946.14	PRKAR1A	2.42489	0.0212684	4	1.9123	14154.6
ENSG00000006576.16	PHTF2	2.60056	0.0212865	6	1.8901	4246.7
ENSG00000168566.13	SNRNP48	2.41349	0.0212865	1	1.91458	503.971
ENSG00000116604.18	MEF2D	2.26965	0.0212989	3	1.93182	4484.2
ENSG00000144036.15	EXOC6B	40.6022	0.0214108	7	0.844238	2723.1
ENSG00000103351.13	CLUAP1	4.86032	0.0214789	4	2.11788	1577.72
ENSG00000104228.13	TRIM35	6.26435	0.0214789	2	1.68484	1734.88
ENSG00000165288.10	BRWD3	11.39	0.0214789	4	1.31721	5688.19
ENSG00000165521.15	AL121768.1	289.566	0.0214991	70	0.465095	23055.1
ENSG00000140632.17	GLYR1	9.25928	0.0216886	7	1.53582	6674.31
ENSG00000197961.11	ZNF121	24.0701	0.0216886	4	0.930283	11422.6
ENSG00000264538.6	SUZ12P1	8.26531	0.0217111	3	1.56455	2216.43
ENSG00000107581.13	EIF3A	17.6573	0.0223993	11	1.09049	35111.1
ENSG00000011114.15	BTBD7	31.8517	0.0224404	7	0.964103	4764.31
ENSG00000137177.20	KIF13A	2.44495	0.022453	3	1.88904	1381.49
ENSG00000132670.20	PTPRA	29.9388	0.0226663	5	0.852542	4138.3
ENSG00000124201.15	ZNFX1	5.87811	0.0227695	3	1.91306	2112.26
ENSG00000100225.18	FBXO7	25.1568	0.0227873	5	1.57629	3520.99
ENSG00000100796.17	PPP4R3A	19.9609	0.0227873	7	0.997014	7403.17
ENSG00000065526.11	SPEN	15.4085	0.0228197	5	1.13326	16278.6
ENSG00000170581.14	STAT2	4.46068	0.0229419	1	2.1292	2095.84
ENSG00000108953.17	YWHAE	29.0461	0.0230051	6	0.858279	30106.5
ENSG00000130714.16	POMT1	15.7408	0.0231106	2	1.753	1017.8
ENSG00000130723.20	PRRC2B	27.5076	0.0231106	10	0.922845	25777.8
ENSG00000104885.18	DOT1L	2.25453	0.0232061	4	1.89656	3724.77
ENSG00000159352.15	PSMD4	4.91145	0.0235912	2	2.11811	18920.9
ENSG00000102753.10	KPNA3	5.54898	0.023659	6	1.82446	5270.67
ENSG00000104884.15	ERCC2	5.20847	0.0237196	3	1.91903	2094.98
ENSG00000155313.15	USP25	112.397	0.0237283	25	0.583145	3688.38
ENSG00000155744.9	FAM126B	4.53165	0.0237801	5	2.11795	1858.86
ENSG00000281903.2	LINC02246	4.54025	0.0237801	1	2.08474	164.882
ENSG00000014824.14	SLC30A9	15.561	0.0237844	11	1.17841	4586.41
ENSG00000119969.15	HELLS	11.9965	0.0241284	7	1.22874	15908.4
ENSG00000132305.20	IMMT	4.863	0.0246074	6	1.96192	5315.2
ENSG00000163681.14	SLMAP	15.6401	0.0246074	8	1.12607	3896.26
ENSG00000062725.10	APPBP2	2.32815	0.024966	3	1.8594	5691.36
ENSG00000136052.9	SLC41A2	5.32652	0.0254065	4	1.86232	285.583
ENSG00000010244.18	ZNF207	5.55875	0.0254093	2	1.84036	12657.9
ENSG00000168397.17	ATG4B	2.19885	0.0254093	3	1.87373	2120.3
ENSG00000051825.14	MPHOSPH9	16.6259	0.0254164	17	1.09494	8255.34
ENSG00000156304.14	SCAF4	11.6484	0.0254985	4	1.24162	5876.78
ENSG00000164306.11	PRIMPOL	5.35451	0.0256833	7	1.8634	779.124
ENSG00000166068.13	SPRED1	2.39434	0.0257898	2	1.83832	836.331
ENSG00000138592.14	USP8	6.71087	0.0262727	8	1.96112	4990.37
ENSG00000113851.14	CRBN	13.1376	0.0263181	5	1.22527	2125.77
ENSG00000048649.13	RSF1	34.4647	0.0267029	15	0.921626	9922.37
ENSG00000129667.12	RHBDF2	2.27734	0.027	1	1.84091	226.221
ENSG00000133704.10	IPO8	2.25398	0.0273384	4	1.83943	3923.12
ENSG00000176623.12	RMDN1	2.27957	0.0276129	5	1.83018	1348.21
ENSG00000062822.13	POLD1	13.7236	0.0276843	2	1.34842	1564.79
ENSG00000116793.16	PHTF1	7.83746	0.0276843	12	1.45758	3560.55
ENSG00000152382.6	TADA1	2.30034	0.0276843	1	1.82909	2465.29
ENSG00000112541.14	PDE10A	6.43558	0.0279121	8	1.68958	1873.4
ENSG00000122778.9	KIAA1549	10.691	0.0283357	9	1.31686	8103.5
ENSG00000180098.9	TRNAU1AP	2.47628	0.0283357	3	1.79346	1006.88
ENSG00000257923.11	CUX1	14.143	0.0284985	4	1.10361	4933.13
ENSG00000197081.13	IGF2R	14.5285	0.0286032	3	1.12867	21135.3
ENSG00000173473.11	SMARCC1	101.754	0.0288059	49	0.519683	14348
ENSG00000213639.10	PPP1CB	9.92428	0.0288525	7	1.33654	8238.34
ENSG00000025800.14	KPNA6	6.94531	0.0290398	5	1.65161	14046.8
ENSG00000151835.16	SACS	13.6186	0.0294255	5	1.13416	20576.3
ENSG00000146067.16	FAM193B	12.395	0.0298459	3	1.16848	1263.45
ENSG00000132388.12	UBE2G1	25.2943	0.0298776	6	0.87564	4026.61
ENSG00000092148.13	HECTD1	26.3004	0.0299216	30	1.00462	11517.7
ENSG00000126524.10	SBDS	8.75262	0.0300274	3	1.4005	1808.4
ENSG00000141385.9	AFG3L2	15.7395	0.030236	12	1.22278	4615.72
ENSG00000079841.18	RIMS1	44.9186	0.0302409	5	0.688994	329.165
ENSG00000137941.17	TTLL7	8.57697	0.0302409	10	1.43011	2655.91
ENSG00000172765.17	TMCC1	9.65375	0.0302409	10	1.33457	1737.8
ENSG00000112078.14	KCTD20	4.13659	0.0305975	2	2.03475	8265.76
ENSG00000137656.12	BUD13	4.9081	0.0305975	3	1.84978	1127.16
ENSG00000146425.11	DYNLT1	2.16249	0.0305975	2	1.80446	4386.43
ENSG00000148459.16	PDSS1	2.42063	0.0305975	2	1.76859	952.636
ENSG00000138336.9	TET1	25.9574	0.0307185	10	1.00167	4172.27
ENSG00000161800.13	RACGAP1	8.41146	0.0307185	3	1.38612	3965.95
ENSG00000180357.9	ZNF609	85.5418	0.0308314	6	0.545229	9229.88
ENSG00000107938.18	EDRF1	2.40284	0.0308915	3	1.76073	3551.52
ENSG00000164741.15	DLC1	33.5073	0.0309555	8	0.859093	10710.8
ENSG00000135387.21	CAPRIN1	71.218	0.0312287	16	1.26387	30588.7
ENSG00000038382.20	TRIO	19.579	0.0312317	14	1.04062	11250.5
ENSG00000129680.16	MAP7D3	6.57725	0.0314469	4	1.62581	2602.94
ENSG00000125319.14	C17orf53	11.1461	0.0315749	3	1.30212	1215.68
ENSG00000116641.17	DOCK7	9.85356	0.0317201	14	1.32109	8073.94
ENSG00000285756.1	BX890604.2	13.9599	0.0322732	13	1.11177	2443.54
ENSG00000037474.15	NSUN2	5.40858	0.0324113	3	1.74167	6243.11
ENSG00000063854.13	HAGH	4.14382	0.032539	4	1.98335	587.389
ENSG00000071794.16	HLTF	13.2398	0.0326211	9	1.13273	8503.31
ENSG00000083223.18	TUT7	11.6482	0.032664	2	1.21448	2342.87
ENSG00000172915.18	NBEA	25.3921	0.03282	17	0.856125	7016.03
ENSG00000237440.9	AC008554.1	4.52821	0.0329443	2	1.87642	1723.51
ENSG00000116747.12	RO60	16.1775	0.0329464	8	1.09161	12143.3
ENSG00000100387.8	RBX1	2.18392	0.0330495	3	1.77031	2174.34
ENSG00000109805.10	NCAPG	10.6648	0.0330729	3	1.34669	6247.09
ENSG00000167088.11	SNRPD1	2.15901	0.0330729	2	1.769	9494.41
ENSG00000175029.17	CTBP2	19.895	0.0330729	6	0.955972	4227.01
ENSG00000104973.18	MED25	2.16728	0.0330859	1	1.77026	2474.88
ENSG00000149483.12	TMEM138	19.849	0.0330859	3	1.02955	1467.09
ENSG00000185624.15	P4HB	5.90884	0.0330859	1	1.70926	21777.3
ENSG00000013306.16	SLC25A39	2.20837	0.0330888	1	1.76361	7622.24
ENSG00000047410.14	TPR	7.82038	0.0337376	9	1.42941	36015.7
ENSG00000077235.18	GTF3C1	2.38164	0.0342758	3	1.72243	11542.7
ENSG00000022840.16	RNF10	11.3493	0.0343616	8	1.26721	6656.45
ENSG00000121741.16	ZMYM2	72.0008	0.0343616	28	0.637424	11183.4
ENSG00000144524.17	COPS7B	2.0154	0.0343616	1	1.77593	2406.45
ENSG00000166997.8	CNPY4	2.35965	0.0347496	1	1.72165	558.685
ENSG00000124571.18	XPO5	11.2939	0.0347988	15	1.23408	9617.28
ENSG00000129691.15	ASH2L	14.5061	0.0347988	8	1.09304	2068.35
ENSG00000164535.15	DAGLB	8.58604	0.0347988	11	1.40369	1642.99
ENSG00000182568.17	SATB1	314.422	0.0347988	16	0.520458	23600.8
ENSG00000159063.13	ALG8	7.58461	0.0348582	8	1.47604	3276.91
ENSG00000157637.13	SLC38A10	4.85385	0.0349803	5	1.7606	2662.06
ENSG00000154767.14	XPC	2.14367	0.0357115	2	1.74123	5412.85
ENSG00000183354.12	KIAA2026	11.9107	0.0357115	4	1.17679	2269.94
ENSG00000187257.16	RSBN1L	42.111	0.0360086	14	0.821746	4357
ENSG00000060339.14	CCAR1	56.7938	0.036037	35	0.611178	13191.4
ENSG00000185252.19	ZNF74	2.3169	0.0361089	2	1.7064	1715.44
ENSG00000166881.10	NEMP1	2.13865	0.0361382	1	1.73886	4192.82
ENSG00000139746.15	RBM26	49.6585	0.0362507	16	0.670769	10376.8
ENSG00000117528.13	ABCD3	27.4369	0.0367496	11	0.862468	4415.4
ENSG00000155660.11	PDIA4	4.16089	0.0367496	1	1.93512	6181.14
ENSG00000231952.3	DPY19L1P2	2.10742	0.0367496	2	1.7304	85.9238
ENSG00000196632.10	WNK3	2.15031	0.0372766	4	1.72499	2249.22
ENSG00000078668.14	VDAC3	4.06218	0.0375022	2	1.96198	4493.45
ENSG00000100116.16	GCAT	2.33865	0.037906	1	1.68865	599.615
ENSG00000154845.15	PPP4R1	29.8629	0.0379716	12	0.782607	3917.69
ENSG00000147854.17	UHRF2	30.7342	0.0380197	11	0.767084	3894.12
ENSG00000138380.18	CARF	2.09374	0.0383253	5	1.71576	249.954
ENSG00000136522.13	MRPL47	5.53319	0.0385218	3	1.63288	2176.4
ENSG00000185219.17	ZNF445	2.31914	0.0385868	2	1.68077	10037.2
ENSG00000022976.15	ZNF839	6.92633	0.0388142	4	1.47721	1107.32
ENSG00000134077.16	THUMPD3	2.29368	0.0388142	4	1.6817	3550.89
ENSG00000181090.21	EHMT1	15.6872	0.0397332	14	1.06063	2823.3
ENSG00000168137.15	SETD5	12.8326	0.0399926	6	1.0977	23972.7
ENSG00000213676.13	ATF6B	4.42844	0.0399926	3	1.93143	3023.78
ENSG00000104731.14	KLHDC4	12.0868	0.0400758	5	1.13496	1281.4
ENSG00000173905.8	GOLIM4	13.1161	0.0400758	4	1.06003	5692.3
ENSG00000114107.9	CEP70	14.1074	0.0404239	5	1.05171	1375.27
ENSG00000135297.15	MTO1	11.0797	0.0404239	4	1.14096	1433.38
ENSG00000168096.14	ANKS3	1.91892	0.0404239	3	1.72452	1052.12
ENSG00000177728.17	TMEM94	2.12214	0.0404239	1	1.6953	5665.75
ENSG00000116141.15	MARK1	42.4098	0.0404701	15	0.683318	2707.18
ENSG00000109654.15	TRIM2	5.99772	0.0405499	6	1.55428	4599.24
ENSG00000134900.12	TPP2	3.9798	0.0406066	5	1.93366	8276.68
ENSG00000176105.14	YES1	6.08553	0.0406104	7	1.56247	5969.88
ENSG00000079246.16	XRCC5	9.94366	0.0406348	10	1.33353	32750.6
ENSG00000101004.15	NINL	2.05569	0.0406349	4	1.69646	2272.78
ENSG00000165629.20	ATP5F1C	29.0483	0.040774	2	0.877927	4438.84
ENSG00000110108.10	TMEM109	7.4996	0.0411027	1	1.38975	2091.47
ENSG00000164941.13	INTS8	2.25751	0.0411027	4	1.65842	2701.9
ENSG00000136758.18	YME1L1	5.11627	0.0411753	7	1.6675	9909.25
ENSG00000166734.20	CASC4	6.10991	0.0412089	6	1.54085	2164.63
ENSG00000156313.13	RPGR	1.91063	0.041367	3	1.71318	885.917
ENSG00000162929.13	KIAA1841	8.03429	0.0416793	6	1.34588	1189.97
ENSG00000162869.16	PPP1R21	8.95076	0.0417325	9	1.29086	1292.58
ENSG00000020922.12	MRE11	7.66097	0.0417341	8	1.35075	4587.98
ENSG00000198039.11	ZNF273	1.99697	0.0417816	2	1.69379	1135.16
ENSG00000100888.13	CHD8	12.0407	0.0418126	6	1.14762	13947.3
ENSG00000156232.7	WHAMM	2.08044	0.0418126	2	1.68068	365.894
ENSG00000166226.13	CCT2	69.7247	0.0418982	4	1.26997	13245.4
ENSG00000116005.12	PCYOX1	2.03662	0.0422249	2	1.68035	1739.12
ENSG00000163960.12	UBXN7	27.1414	0.0422733	10	0.813783	7468.16
ENSG00000149970.16	CNKSR2	2.16119	0.0426985	2	1.65383	1968.39
ENSG00000198740.8	ZNF652	16.0835	0.0429735	7	1.05482	5769.41
ENSG00000171714.11	ANO5	29.3461	0.0429774	9	0.771294	1537.67
ENSG00000134852.15	CLOCK	6.6371	0.0430122	7	1.50531	3495.78
ENSG00000174799.10	CEP135	6.10243	0.0437612	9	1.54057	2086.95
ENSG00000138018.18	SELENOI	21.8041	0.0438069	9	0.917288	5154.08
ENSG00000151576.10	QTRT2	4.98652	0.0442181	3	1.69604	4514.35
ENSG00000186001.13	LRCH3	24.5111	0.044231	15	0.90758	4251.02
ENSG00000058600.16	POLR3E	4.08177	0.0445237	3	1.89369	3062.15
ENSG00000132406.12	TMEM128	2.1679	0.0446929	2	1.6364	429.307
ENSG00000164904.18	ALDH7A1	4.23601	0.0451436	6	1.85209	5298.3
ENSG00000173120.15	KDM2A	2.13399	0.0452752	4	1.63268	8387.72
ENSG00000099783.12	HNRNPM	22.3226	0.045467	10	0.867413	18757.7
ENSG00000100815.12	TRIP11	6.66085	0.045467	8	1.47962	4107.07
ENSG00000120158.12	RCL1	44.2058	0.045467	9	0.630473	2590.05
ENSG00000154678.17	PDE1C	5.4879	0.045467	2	1.56756	391.07
ENSG00000165304.8	MELK	11.6214	0.045467	10	1.17006	3422.78
ENSG00000055483.19	USP36	18.9173	0.0460553	15	0.942656	12621.4
ENSG00000104447.12	TRPS1	8.74455	0.0462227	6	1.28062	2867.17
ENSG00000137770.14	CTDSPL2	7.75275	0.0462227	7	1.37495	6313.33
ENSG00000221923.9	ZNF880	2.22342	0.0462227	2	1.60524	155.993
ENSG00000132680.11	KHDC4	22.6225	0.0466855	10	0.862514	7114.67
ENSG00000138035.15	PNPT1	5.70016	0.0466855	8	1.60796	5978.9
ENSG00000168827.14	GFM1	2.15528	0.0466855	4	1.61057	4214.63
ENSG00000115761.16	NOL10	14.057	0.0467235	6	1.04994	4079.2
ENSG00000124486.13	USP9X	5.33982	0.0467235	8	1.57891	9865.29
ENSG00000004897.12	CDC27	22.0819	0.046947	13	0.888314	14337.8
ENSG00000231607.11	DLEU2	7.46125	0.0478069	8	1.37278	1706.46
ENSG00000143401.15	ANP32E	32.2957	0.0479226	8	0.763801	31085.9
ENSG00000050426.16	LETMD1	4.28088	0.0480104	3	1.70473	1877.45
ENSG00000137073.21	UBAP2	264.487	0.0481337	49	0.409129	7986.36
ENSG00000204186.9	ZDBF2	60.1299	0.0482036	4	0.609639	2595.26
ENSG00000064225.12	ST3GAL6	5.06908	0.048324	5	1.58017	1148.1
ENSG00000084652.16	TXLNA	4.87641	0.0483305	3	1.65622	11968.2
ENSG00000145242.13	EPHA5	2.07377	0.0487068	3	1.61009	679.486
ENSG00000187790.11	FANCM	5.13488	0.0488485	5	1.61532	1997.85
ENSG00000141076.18	UTP4	11.6078	0.0488619	8	1.21744	6347.05
ENSG00000156831.8	NSMCE2	2.01057	0.0496395	3	1.61805	1223.71
ENSG00000141002.20	TCF25	7.76573	0.0497124	9	1.63517	1770.2
ENSG00000076003.5	MCM6	11.5343	0.0501041	6	1.26242	8081.28
ENSG00000177463.15	NR2C2	4.61201	0.0502355	7	1.62795	5343.17
ENSG00000164815.11	ORC5	5.99405	0.0505576	6	1.44862	1731.85
ENSG00000142599.18	RERE	118.305	0.0505962	20	0.449597	10752.7
ENSG00000136754.17	ABI1	3.67482	0.0506008	2	1.84913	1574.05
ENSG00000241962.9	AC079447.1	14.4968	0.0507011	4	1.07996	654.303
ENSG00000124198.9	ARFGEF2	14.8063	0.0514209	11	0.987821	4922.5
ENSG00000144451.19	SPAG16	54.5214	0.0514209	6	0.568045	853.297
ENSG00000171208.9	NETO2	49.059	0.0514209	5	0.597883	5792.56
ENSG00000102908.21	NFAT5	7.16733	0.0517773	4	1.35613	10670.2
ENSG00000112419.14	PHACTR2	6.36313	0.0521186	4	1.47589	3221.92
ENSG00000134882.15	UBAC2	26.4813	0.052206	3	0.772533	2154.75
ENSG00000198556.14	ZNF789	1.89156	0.0522329	2	1.61339	1220.39
ENSG00000062650.19	WAPL	8.59806	0.0530908	9	1.20813	6624.44
ENSG00000115568.15	ZNF142	6.09026	0.0530908	1	1.53279	5109.83
ENSG00000065000.17	AP3D1	1.88789	0.0531842	2	1.60658	6839.16
ENSG00000130962.17	PRRG1	14.5339	0.0531842	2	1.03961	865.214
ENSG00000278259.4	MYO19	4.03423	0.0531842	5	1.72473	7351.79
ENSG00000214944.9	ARHGEF28	24.0995	0.0532845	14	0.867586	5250.61
ENSG00000059573.9	ALDH18A1	1.89389	0.0535616	2	1.60072	7056.73
ENSG00000152763.17	WDR78	33.2931	0.0535616	8	0.912909	534.53
ENSG00000107362.13	ABHD17B	14.0469	0.0537143	4	1.06874	1221.25
ENSG00000211456.11	SACM1L	9.75722	0.0537766	7	1.16978	6673.54
ENSG00000102595.20	UGGT2	49.4571	0.053929	19	0.678365	3551.27
ENSG00000134255.14	CEPT1	24.0305	0.0539838	6	0.91166	2431.49
ENSG00000170606.15	HSPA4	18.0429	0.0539838	9	0.928154	16403.6
ENSG00000144566.11	RAB5A	5.85455	0.0541567	3	1.48278	2885.51
ENSG00000169169.14	CPT1C	5.37988	0.0541687	6	1.58071	3340.45
ENSG00000075702.18	WDR62	1.89598	0.0544027	3	1.595	2402
ENSG00000120889.13	TNFRSF10B	1.87037	0.0552982	3	1.5861	11925.8
ENSG00000106346.11	USP42	18.8502	0.055403	8	0.937434	3117.77
ENSG00000119042.17	SATB2	72.5715	0.0557497	13	0.627019	4490.25
ENSG00000151461.20	UPF2	35.9104	0.0557497	17	0.751888	5222.52
ENSG00000120253.14	NUP43	1.89458	0.0557636	2	1.58094	5638.58
ENSG00000163257.11	DCAF16	2.00885	0.0557636	1	1.55518	5633.26
ENSG00000048991.16	R3HDM1	59.7	0.0558934	24	0.595074	7583.84
ENSG00000148143.13	ZNF462	28.3791	0.0563269	8	0.767724	17641.9
ENSG00000104369.5	JPH1	2.04414	0.0563705	1	1.54636	1098.44
ENSG00000138688.15	KIAA1109	3.6274	0.0563705	8	1.80649	9815.67
ENSG00000143106.13	PSMA5	1.8833	0.0563827	2	1.57649	8514.98
ENSG00000171311.12	EXOSC1	4.74982	0.0564277	4	1.59762	1407.12
ENSG00000110888.17	CAPRIN2	5.59267	0.0567599	8	1.49465	2211.93
ENSG00000010165.20	EEF1AKNMT	1.8572	0.0569124	2	1.57639	4668.16
ENSG00000161057.12	PSMC2	2.0503	0.0572092	3	1.53423	6356.79
ENSG00000120008.16	WDR11	1.88868	0.0574722	5	1.57016	4102.18
ENSG00000057935.13	MTA3	2.00237	0.0581234	4	1.53877	2341.68
ENSG00000069329.17	VPS35	8.50028	0.0586291	5	1.23848	8423.26
ENSG00000158435.8	CNOT11	5.65456	0.0587528	6	1.48014	2051.42
ENSG00000138759.19	FRAS1	5.21144	0.0588186	7	1.53824	5461.06
ENSG00000120963.12	ZNF706	4.40723	0.0588719	1	1.09362	2088.84
ENSG00000001617.12	SEMA3F	1.86861	0.0590989	1	1.56168	391.22
ENSG00000103047.8	TANGO6	10.9858	0.0592221	5	1.1983	1740.8
ENSG00000103742.12	IGDCC4	2.02956	0.0592221	1	1.52501	1334.4
ENSG00000113569.16	NUP155	14.7249	0.0592221	20	0.976484	13371.7
ENSG00000115827.14	DCAF17	7.43202	0.0592221	6	1.36518	1871.42
ENSG00000124151.19	NCOA3	8.19233	0.0592221	3	1.21647	2716.71
ENSG00000125450.11	NUP85	2.03816	0.0592221	4	1.52291	6961.53
ENSG00000145723.17	GIN1	4.58113	0.0592221	2	1.5617	360.344
ENSG00000164532.10	TBX20	9.4501	0.0592221	3	1.13788	3363.78
ENSG00000179912.20	R3HDM2	1.96468	0.0592221	3	1.53394	3563.8
ENSG00000196505.11	GDAP2	11.7205	0.0592221	8	1.03803	4986.93
ENSG00000254087.8	LYN	1.84001	0.0592221	3	1.55818	979.615
ENSG00000001497.16	LAS1L	3.88697	0.0592294	1	1.68374	4536.65
ENSG00000173692.13	PSMD1	23.4083	0.0592545	5	0.817138	13497.6
ENSG00000134758.14	RNF138	83.6477	0.0593478	3	0.613545	2164.21
ENSG00000050748.17	MAPK9	33.1631	0.0596713	6	0.724319	1543.24
ENSG00000110880.10	CORO1C	21.5147	0.0596858	1	0.813837	3383.58
ENSG00000052795.13	FNIP2	1.98775	0.0599022	2	1.5252	3767.76
ENSG00000135338.14	LCA5	1.84522	0.0601901	3	1.55175	387.842
ENSG00000198075.10	SULT1C4	1.82349	0.0601901	3	1.55114	2584.37
ENSG00000138768.14	USO1	3.41494	0.0602874	4	1.77844	5881.16
ENSG00000066455.13	GOLGA5	5.30652	0.0602977	5	1.43385	1762.29
ENSG00000118482.11	PHF3	11.822	0.0602977	8	1.0285	8281.98
ENSG00000126787.13	DLGAP5	3.52194	0.0603417	2	1.73194	4426.07
ENSG00000036549.13	AC118549.1	30.2416	0.0603561	10	0.704172	6632.6
ENSG00000049167.14	ERCC8	1.72069	0.0603561	3	1.57102	2326.21
ENSG00000110367.13	DDX6	5.06003	0.0603561	4	1.48981	12537.3
ENSG00000225648.5	SBDSP1	6.20199	0.0603561	7	1.48021	528.648
ENSG00000082898.16	XPO1	251.658	0.0610408	47	0.438056	27773.3
ENSG00000226891.8	LINC01359	20.5617	0.0610408	5	1.41163	709.173
ENSG00000165240.20	ATP7A	10.8862	0.0616769	6	1.23993	1650.86
ENSG00000065328.16	MCM10	20.4981	0.0622001	11	0.856437	5630.29
ENSG00000183137.14	CEP57L1	8.3142	0.0630339	6	1.20564	1641.53
ENSG00000176148.16	TCP11L1	1.69123	0.0631138	4	1.55831	4270.47
ENSG00000130023.16	ERMARD	1.80154	0.0635224	4	1.5333	1256.52
ENSG00000117758.14	STX12	1.91749	0.0638397	1	1.50253	1748.95
ENSG00000122218.15	COPA	15.7672	0.0638397	6	0.926305	19044.7
ENSG00000160710.16	ADAR	5.48055	0.0638397	5	1.42036	31900.5
ENSG00000011028.14	AC080038.1	5.26406	0.0638441	2	1.44636	2095.04
ENSG00000023287.13	RB1CC1	6.14119	0.0638441	4	1.38967	5008.48
ENSG00000038274.17	MAT2B	1.79194	0.0638441	3	1.52898	4255.38
ENSG00000100403.12	ZC3H7B	3.48029	0.0638441	2	1.75094	4888.3
ENSG00000139370.12	SLC15A4	7.62985	0.0638441	3	1.30183	1169.02
ENSG00000151923.17	TIAL1	3.57714	0.0638441	5	1.7055	6423.95
ENSG00000188177.14	ZC3H6	45.9927	0.0638441	5	0.746244	816.115
ENSG00000243667.7	WDR92	3.27484	0.0638441	2	1.21927	892.168
ENSG00000137145.20	DENND4C	11.2968	0.0638941	12	1.06751	3118.17
ENSG00000119414.11	PPP6C	1.80826	0.0642468	2	1.52282	3772.13
ENSG00000164099.3	PRSS12	31.9896	0.0644017	10	0.735616	4671.72
ENSG00000176102.13	CSTF3	4.6874	0.0644017	8	1.57089	3825.74
ENSG00000110911.15	SLC11A2	1.76802	0.0645855	3	1.52691	3361.96
ENSG00000105364.13	MRPL4	3.92469	0.0646212	1	1.65071	1376.17
ENSG00000089234.16	BRAP	8.74946	0.0646919	9	1.16494	2107.13
ENSG00000175792.11	RUVBL1	3.31034	0.0650966	3	1.7449	5819.01
ENSG00000162980.17	ARL5A	1.85117	0.0651761	2	1.51118	3413
ENSG00000122068.13	FYTTD1	1.76813	0.065663	4	1.51863	2418.23
ENSG00000040341.18	STAU2	16.4086	0.0659604	9	0.99602	2493.1
ENSG00000103042.9	SLC38A7	3.78463	0.0662607	3	1.64041	2634.22
ENSG00000120910.14	PPP3CC	8.75818	0.066425	4	1.17882	552.893
ENSG00000121940.15	CLCC1	3.29425	0.066425	4	1.73696	4853.59
ENSG00000125630.15	POLR1B	1.77401	0.066425	2	1.51555	4257.96
ENSG00000126883.17	NUP214	10.5598	0.0665432	10	1.1079	9223.07
ENSG00000162601.10	MYSM1	10.3775	0.0666235	7	1.1132	8586.51
ENSG00000083544.14	TDRD3	30.8908	0.0669906	14	0.708538	2047.17
ENSG00000118200.14	CAMSAP2	16.4463	0.067195	9	0.902662	9166.73
ENSG00000178921.14	PFAS	1.82445	0.0673329	2	1.49991	6722.88
ENSG00000159208.16	CIART	3.16615	0.06791	1	1.20199	1093.98
ENSG00000174953.14	DHX36	3.77225	0.0679623	5	1.63466	6650.76
ENSG00000198874.13	TYW1	1.7629	0.0683762	3	1.49976	1922.03
ENSG00000117713.20	ARID1A	129.168	0.068691	6	0.429773	32477.3
ENSG00000120662.16	MTRF1	6.8886	0.068691	7	1.24897	979.208
ENSG00000136169.16	SETDB2	5.59472	0.068846	5	1.4921	856.639
ENSG00000086102.19	NFX1	14.223	0.0694185	6	1.1217	5799.96
ENSG00000108021.20	TASOR2	27.3208	0.0694185	14	0.740084	12146.8
ENSG00000228409.6	CCT6P1	3.44495	0.0694185	3	1.71484	861.427
ENSG00000005436.13	GCFC2	1.72801	0.0699804	4	1.4923	2317.34
ENSG00000123106.10	CCDC91	96.8773	0.0699804	18	0.428137	1898.28
ENSG00000146072.6	TNFRSF21	41.1588	0.0699804	2	0.719287	1781.39
ENSG00000147649.10	MTDH	14.5697	0.0699804	8	0.901672	5820.98
ENSG00000152818.18	UTRN	5.23806	0.0699804	9	1.43353	2709.88
ENSG00000158966.15	CACHD1	18.3675	0.0699804	12	0.832281	4180.95
ENSG00000166348.18	USP54	8.76601	0.0699804	7	1.13209	2736.51
ENSG00000148843.15	PDCD11	21.481	0.0700435	5	0.792566	11181.8
ENSG00000138802.11	SEC24B	32.7086	0.0702516	16	0.823145	3465.44
ENSG00000067113.17	PLPP1	6.47382	0.0702645	4	1.27043	325.467
ENSG00000135597.18	REPS1	20.7739	0.0703986	11	0.786314	3712.2
ENSG00000120733.14	KDM3B	4.21364	0.0718368	10	1.55059	9882.15
ENSG00000169359.15	SLC33A1	11.2655	0.0725653	5	1.04272	1113.42
ENSG00000097033.14	SH3GLB1	8.80019	0.072586	7	1.27966	5727.4
ENSG00000109189.13	USP46	4.52068	0.072586	2	1.50818	3394.42
ENSG00000129187.14	DCTD	10.8981	0.072586	5	1.04085	2256.87
ENSG00000133026.12	MYH10	6.47291	0.072586	12	1.27427	19386.4
ENSG00000047249.18	ATP6V1H	11.8602	0.0731278	11	0.987141	1397.61
ENSG00000157851.17	DPYSL5	1.73957	0.0737757	2	1.4706	6932.53
ENSG00000196312.14	MFSD14C	4.86279	0.0737757	5	1.46275	4938.47
ENSG00000092140.16	G2E3	5.10183	0.0738282	8	1.44484	2888.64
ENSG00000174371.17	EXO1	8.32123	0.0740469	6	1.19219	6727.54
ENSG00000114354.14	TFG	1.80546	0.0744177	1	1.44496	4963.96
ENSG00000060982.15	BCAT1	3.56985	0.0744989	4	1.67835	19692
ENSG00000128512.21	DOCK4	6.01517	0.0745351	6	1.27963	2887.16
ENSG00000139613.12	SMARCC2	7.80497	0.0748862	2	1.20519	8668.96
ENSG00000104695.13	PPP2CB	10.7794	0.0751382	2	1.00318	2079.69
ENSG00000023330.15	ALAS1	4.03692	0.0752078	1	1.5233	1524.48
ENSG00000224043.7	CCNT2-AS1	7.21037	0.0752296	2	1.26144	201.252
ENSG00000107518.18	ATRNL1	217.69	0.0756214	15	0.396386	1695.85
ENSG00000140694.17	PARN	4.93162	0.0756319	9	1.475	2959.12
ENSG00000176974.20	SHMT1	1.85949	0.0762642	3	1.42219	1948.32
ENSG00000101182.15	PSMA7	12.7223	0.0763225	1	0.959608	5091.78
ENSG00000130939.19	UBE4B	10.3006	0.0763225	12	1.44756	7743.41
ENSG00000132906.18	CASP9	1.69001	0.0763522	2	1.46094	552.529
ENSG00000135837.16	CEP350	66.0903	0.0763632	34	0.540948	18093.8
ENSG00000080345.17	RIF1	8.03906	0.0764009	15	1.25725	16994.2
ENSG00000137871.20	ZNF280D	1.67552	0.0764785	1	1.46217	2212
ENSG00000090487.11	SPG21	7.18463	0.0769384	6	1.21431	3452.45
ENSG00000096872.16	IFT74	6.31099	0.0769384	7	1.2574	1480.98
ENSG00000073060.16	SCARB1	8.4013	0.0770038	6	1.16316	4195.52
ENSG00000104320.13	NBN	5.48486	0.0770375	4	1.34824	5025.45
ENSG00000111647.13	UHRF1BP1L	5.5341	0.0771327	6	1.39421	3109.23
ENSG00000147133.15	TAF1	3.44172	0.0771327	6	1.62328	5787.31
ENSG00000065883.16	CDK13	49.9361	0.0772321	12	0.544718	5224.16
ENSG00000103319.12	EEF2K	5.48047	0.0773728	2	1.38197	2657.94
ENSG00000061794.13	MRPS35	21.7223	0.0776579	3	0.816061	2364.81
ENSG00000109323.9	MANBA	8.23616	0.0778089	8	1.15589	967.945
ENSG00000127603.25	MACF1	10.6009	0.0778089	16	1.07371	44450.7
ENSG00000128656.14	CHN1	27.4078	0.0778089	8	0.797298	3765.48
ENSG00000141376.22	BCAS3	15.754	0.0778089	5	0.918551	2019.64
ENSG00000144228.8	SPOPL	3.14273	0.0780999	1	1.66695	3935.01
ENSG00000095319.14	NUP188	1.83829	0.0784521	6	1.40507	12496.1
ENSG00000163466.16	ARPC2	1.69352	0.0784521	4	1.44227	4142.22
ENSG00000198589.12	LRBA	18.0314	0.0784521	22	0.868692	6374.23
ENSG00000166579.15	NDEL1	1.70692	0.0785801	2	1.44273	1312.84
ENSG00000082701.15	GSK3B	10.6075	0.079167	13	1.09145	7424.2
ENSG00000090470.15	PDCD7	1.78803	0.079167	1	1.40952	1478.07
ENSG00000151694.13	ADAM17	4.58779	0.079167	8	1.44048	3031.14
ENSG00000185722.18	ANKFY1	5.45783	0.079167	5	1.34739	6571.66
ENSG00000075568.17	TMEM131	3.11162	0.0799169	6	1.65748	5466.97
ENSG00000125834.12	STK35	3.53802	0.0799472	1	1.56786	2729.45
ENSG00000057608.17	GDI2	116.067	0.0803092	8	0.484855	11308.2
ENSG00000162851.8	TFB2M	5.20317	0.0803092	6	1.41387	1104.46
ENSG00000104427.12	ZC2HC1A	15.8447	0.0803854	3	0.891206	2049.64
ENSG00000161048.11	NAPEPLD	12.0784	0.0803854	3	0.941172	841.51
ENSG00000116199.12	FAM20B	15.1082	0.0812801	4	0.876152	5126.51
ENSG00000176783.15	RUFY1	4.0453	0.0813735	5	1.54073	1337.65
ENSG00000168522.13	FNTA	3.66992	0.0815258	3	1.56694	2533.43
ENSG00000132950.19	ZMYM5	1.75683	0.0821249	4	1.40156	452.97
ENSG00000164934.14	DCAF13	4.24465	0.0824172	4	1.45083	4276.06
ENSG00000104723.20	TUSC3	36.7748	0.0824632	9	0.60671	3687.77
ENSG00000128534.8	LSM8	1.78373	0.082528	1	1.39331	2376.71
ENSG00000012983.11	MAP4K5	4.2083	0.0833205	11	1.48895	5257.12
ENSG00000126070.20	AGO3	17.1015	0.0836221	16	0.853908	10141.9
ENSG00000123154.12	WDR83	1.75147	0.083682	1	1.39369	408.591
ENSG00000105819.14	PMPCB	5.89189	0.0841355	2	1.30405	3062.85
ENSG00000174606.14	ANGEL2	3.79637	0.0847777	3	1.50564	3793.53
ENSG00000110315.7	RNF141	1.66806	0.0848165	1	1.41257	919.001
ENSG00000025039.14	RRAGD	4.96733	0.0851422	3	1.39551	2428.74
ENSG00000100714.16	MTHFD1	9.20215	0.0851422	14	1.13543	13479.6
ENSG00000104613.12	INTS10	4.76286	0.0851422	10	1.44107	5672.59
ENSG00000176896.8	TCEANC	6.74164	0.0851422	2	1.18744	180.547
ENSG00000156675.15	RAB11FIP1	7.22119	0.0851664	2	1.22678	1222.69
ENSG00000163322.14	ABRAXAS1	3.04239	0.0851664	3	1.63158	2140.94
ENSG00000123473.15	STIL	36.2696	0.0853077	21	0.671947	6308.92
ENSG00000072518.20	MARK2	3.28999	0.0854583	1	1.5806	3424.5
ENSG00000163006.12	CCDC138	21.0304	0.0854679	20	0.765621	3541.73
ENSG00000083093.9	PALB2	5.60706	0.0860572	4	1.32338	2518.16
ENSG00000143889.16	HNRNPLL	3.81701	0.0861122	4	1.49554	1918.62
ENSG00000134759.14	ELP2	6.51329	0.087011	10	1.28094	6937.49
ENSG00000021574.12	SPAST	16.7811	0.087137	12	0.842741	2254.31
ENSG00000065613.14	SLK	4.55836	0.087137	3	1.38172	4220.32
ENSG00000135913.11	USP37	3.36962	0.087137	12	1.56713	4513.77
ENSG00000164080.13	RAD54L2	25.0851	0.087137	5	0.781872	8245.71
ENSG00000066739.12	ATG2B	6.82379	0.0873453	3	1.20663	3374.29
ENSG00000198718.13	TOGARAM1	24.0862	0.0876048	14	0.725994	1931.71
ENSG00000157741.15	UBN2	37.0389	0.0881022	22	0.680769	5599.34
ENSG00000038532.16	CLEC16A	22.0729	0.0884803	7	0.761115	2429.47
ENSG00000213064.10	SFT2D2	4.58401	0.0884803	8	1.44996	13041.9
ENSG00000132824.14	SERINC3	3.92639	0.0884975	8	1.5393	3070.89
ENSG00000242086.8	MUC20-OT1	14.5546	0.0886834	5	0.999068	2838.37
ENSG00000063978.16	RNF4	3.03471	0.0893583	2	1.60903	4323.04
ENSG00000129116.19	PALLD	3.19497	0.0893583	3	1.57717	2895.66
ENSG00000147421.18	HMBOX1	22.3393	0.0893583	10	0.764546	5573.58
ENSG00000155974.12	GRIP1	8.14904	0.0893583	5	1.15159	930.103
ENSG00000063601.17	MTMR1	1.74082	0.0894785	4	1.35717	1452.89
ENSG00000117625.13	RCOR3	1.74638	0.0896035	3	1.35946	4254.23
ENSG00000107669.17	ATE1	14.5258	0.0898209	10	0.858706	1756.96
ENSG00000141568.21	FOXK2	228.37	0.0901177	8	0.35033	15193.4
ENSG00000156931.15	VPS8	9.94654	0.0902264	14	1.02	2962.01
ENSG00000137992.14	DBT	3.14582	0.0904863	1	1.55946	3792.2
ENSG00000171824.14	EXOSC10	4.84131	0.0908451	4	1.33971	5910.51
ENSG00000198231.13	DDX42	4.82486	0.0908451	9	1.37242	16491.4
ENSG00000100393.13	EP300	14.9764	0.0914754	16	0.829448	8919.25
ENSG00000189091.13	SF3B3	5.69921	0.0916675	7	1.22597	11380.5
ENSG00000134371.12	CDC73	11.1332	0.0917145	6	1.00528	4847.72
ENSG00000153561.13	RMND5A	10.865	0.0917627	3	0.991668	4221.23
ENSG00000144161.13	ZC3H8	1.57079	0.0924225	3	1.38497	2637
ENSG00000112655.16	PTK7	1.72498	0.0924877	1	1.34644	2878.59
ENSG00000109762.16	SNX25	8.83593	0.0928171	8	1.03992	790.585
ENSG00000162607.13	USP1	22.1648	0.0928322	12	0.728933	9945.27
ENSG00000108840.15	HDAC5	8.02142	0.0930395	4	1.08523	3640.48
ENSG00000078070.13	MCCC1	5.23643	0.0933208	4	1.31953	1869.53
ENSG00000183735.10	TBK1	5.38358	0.0933382	7	1.31573	2983.29
ENSG00000175575.12	PAAF1	1.76493	0.0935051	2	1.33504	1634.29
ENSG00000007168.13	PAFAH1B1	2.95858	0.0935094	6	1.58858	7164.9
ENSG00000009954.11	BAZ1B	46.7529	0.0935094	19	0.559268	24986.7
ENSG00000108100.18	CCNY	3.24781	0.0935094	2	1.55084	2599.88
ENSG00000145041.15	DCAF1	9.49052	0.0935094	6	1.05473	5488.54
ENSG00000167258.13	CDK12	1.75271	0.0935094	3	1.33695	7666.96
ENSG00000216937.13	CCDC7	53.3891	0.0935094	20	0.564727	545.121
ENSG00000108406.10	DHX40	3.44601	0.0937185	7	1.51404	9567.31
ENSG00000130227.17	XPO7	12.037	0.0939552	10	1.00192	15670.7
ENSG00000151692.15	RNF144A	3.01829	0.0939552	1	1.55749	3535.52
ENSG00000178607.16	ERN1	1.69681	0.0939552	1	1.3401	926.01
ENSG00000286192.1	AC069288.1	5.34111	0.0942402	1	1.25807	1492.98
ENSG00000148399.13	DPH7	3.27802	0.094958	1	1.54283	768.826
ENSG00000106105.14	GARS	1.56988	0.095412	3	1.36439	9367.46
ENSG00000121060.18	TRIM25	1.57022	0.095412	3	1.36474	3548.27
ENSG00000132382.14	MYBBP1A	1.70843	0.095412	1	1.32912	5341.59
ENSG00000146278.10	PNRC1	1.68769	0.095412	1	1.3304	2842.86
ENSG00000174891.13	RSRC1	128.088	0.0956076	4	0.435711	2127.6
ENSG00000099284.14	H2AFY2	1.64921	0.09594	4	1.3344	4468.75
ENSG00000176473.13	WDR25	1.66809	0.09594	1	1.3311	311.387
ENSG00000082515.18	MRPL22	17.8236	0.096257	3	1.2323	1618.77
ENSG00000254505.10	CHMP4A	1.54599	0.096257	1	1.36442	618.302
ENSG00000133302.13	SLF1	46.7119	0.0966614	16	0.581242	1858.18
ENSG00000139505.11	MTMR6	3.19949	0.0966653	3	1.52316	1627.92
ENSG00000169826.8	CSGALNACT2	11.8905	0.0966653	6	0.944617	1187.56
ENSG00000131558.15	EXOC4	12.0327	0.0967096	8	0.94953	5389.16
ENSG00000196792.12	STRN3	53.5902	0.0969484	9	0.598472	3118.94
ENSG00000115109.14	EPB41L5	15.1807	0.0970475	6	0.804822	2951.51
ENSG00000090686.15	USP48	14.3946	0.0972388	11	0.905874	4620.91
ENSG00000108094.14	CUL2	10.1208	0.0975566	7	1.00394	3124.37
ENSG00000135250.17	SRPK2	3.6245	0.0975566	6	1.46419	2829.72
ENSG00000116688.16	MFN2	9.85181	0.0976479	2	0.971757	6422.33
ENSG00000145216.16	FIP1L1	78.4161	0.0976479	13	0.441739	3889.7
ENSG00000107854.6	TNKS2	7.76958	0.0977243	5	1.38388	4308.37
ENSG00000122484.9	RPAP2	16.8216	0.0977638	5	0.840681	9386.32
ENSG00000177150.13	FAM210A	16.8553	0.0982212	4	0.785038	1124.33
ENSG00000174373.16	RALGAPA1	3.49638	0.0982569	5	1.49171	3643.19
ENSG00000135372.9	NAT10	3.05186	0.0984308	5	1.55626	6599.72
ENSG00000077616.11	NAALAD2	4.00792	0.098736	7	1.40665	1181.99
ENSG00000117139.17	KDM5B	10.7462	0.0987408	10	1.36427	11621.2
ENSG00000112249.14	ASCC3	80.2173	0.0988365	26	0.440973	13485.8
ENSG00000141562.18	NARF	5.19394	0.0988365	6	1.27855	7544.73
ENSG00000076108.11	BAZ2A	2.95536	0.0992784	1	1.55614	13990.4
ENSG00000165275.10	TRMT10B	1.68064	0.0998364	3	1.30749	570.581

## Sheet: circRNAs down
ensembl ID	gene_name	baseMean	padj	n_circs	log2FoldChange	host_gene_baseMean
ENSG00000144229.12	THSD7B	12.3941	0.00792651	12	-1.29758	4900.97
ENSG00000100239.16	PPP6R2	3.09298	0.0329524	2	-1.78199	1972.12
ENSG00000151693.11	ASAP2	2.52066	0.0494582	4	-1.74772	3759.9
ENSG00000163399.16	ATP1A1	1.74994	0.0538816	4	-1.77687	44862.8
ENSG00000165113.13	GKAP1	31.0879	0.0778089	14	-0.718945	1804.63
