# Supplementary material for: Defining the landscape of circular RNAs in neuroblastoma unveils a global suppressive function of MYCN
Source: Nat Commun. 2023 Jul 4;14:3936. doi: 10.1038/s41467-023-38747-4 (PMC10319804; doi:10.1038/s41467-023-38747-4)
Supplement: Supplementary file 8 — Supplementary Data 6 [file 41467_2023_38747_MOESM8_ESM.xlsx]

## Sheet: NB-specific circRNAs
Ensembl ID / Gene name / chromosomal location	gene_name	gene_id (ensembl.org}	circ_id (circbase.org)
ENSG00000171634.18|BPTF_chr17+67945409-67975958	BPTF	ENSG00000171634.18	hsa_circ_0000799
ENSG00000104313.19|EYA1_chr8-71317552-71334174	EYA1	ENSG00000104313.19	hsa_circ_0084765
ENSG00000196782.12|MAML3_chr4-139889357-139890967	MAML3	ENSG00000196782.12	hsa_circ_0142077, hsa_circ_0125392
ENSG00000104313.19|EYA1_chr8-71299047-71334174	EYA1	ENSG00000104313.19	hsa_circ_0084764
ENSG00000165521.15|AL121768.1_chr14-88726541-88754671	AL121768.1	ENSG00000165521.15	hsa_circ_0032877
ENSG00000165521.15|AL121768.1_chr14-88726541-88746283	AL121768.1	ENSG00000165521.15	hsa_circ_0032876
ENSG00000072736.19|NFATC3_chr16+68121987-68126610	NFATC3	ENSG00000072736.19	hsa_circ_0000711
ENSG00000104313.19|EYA1_chr8-71269740-71334174	EYA1	ENSG00000104313.19	hsa_circ_0137084
ENSG00000132466.18|ANKRD17_chr4-73090667-73092300	ANKRD17	ENSG00000132466.18	hsa_circ_0007883
ENSG00000117713.20|ARID1A_chr1+26729651-26732792	ARID1A	ENSG00000117713.20	hsa_circ_0008494
ENSG00000064393.16|HIPK2_chr7-139715932-139717015	HIPK2	ENSG00000064393.16	hsa_circ_0001756
ENSG00000213468.6|FIRRE_chrX-131749306-131794466	FIRRE	ENSG00000213468.6	hsa_circ_0001944
ENSG00000124795.16|DEK_chr6-18236452-18258405	DEK	ENSG00000124795.16	hsa_circ_0075796
ENSG00000225746.11|MEG8_chr14+100937403-100949596	MEG8	ENSG00000225746.11	hsa_circ_0003265
ENSG00000048405.10|ZNF800_chr7-127373342-127377329	ZNF800	ENSG00000048405.10	hsa_circ_0082096
ENSG00000183666.17|GUSBP1_chr5+21491321-21497196	GUSBP1	ENSG00000183666.17	hsa_circ_0128780
ENSG00000168769.13|TET2_chr4+105233897-105237351	TET2	ENSG00000168769.13	hsa_circ_0070562
ENSG00000111605.18|CPSF6_chr12+69251129-69262562	CPSF6	ENSG00000111605.18	hsa_circ_0000417
ENSG00000182985.17|CADM1_chr11-115209574-115240420	CADM1	ENSG00000182985.17	hsa_circ_0024339
ENSG00000248905.8|FMN1_chr15-32964107-32969477	FMN1	ENSG00000248905.8	hsa_circ_NA
ENSG00000132466.18|ANKRD17_chr4-73085249-73092300	ANKRD17	ENSG00000132466.18	hsa_circ_0001417
ENSG00000198589.12|LRBA_chr4-150467673-150491035	LRBA	ENSG00000198589.12	hsa_circ_0006867
ENSG00000203930.11|LINC00632_chrX+140783175-140784659	LINC00632	ENSG00000203930.11	hsa_circ_0001946
ENSG00000060749.15|QSER1_chr11+32927157-32935435	QSER1	ENSG00000060749.15	hsa_circ_0021570
ENSG00000060709.15|RIMBP2_chr12-130399679-130422561	RIMBP2	ENSG00000060709.15	hsa_circ_0097878
