# Supplementary material for: Defining the landscape of circular RNAs in neuroblastoma unveils a global suppressive function of MYCN
Source: Nat Commun. 2023 Jul 4;14:3936. doi: 10.1038/s41467-023-38747-4 (PMC10319804; doi:10.1038/s41467-023-38747-4)
Supplement: Supplementary file 9 — Supplementary Data 7 [file 41467_2023_38747_MOESM9_ESM.xlsx]

## Sheet: KHSRP_KD genes up
ensembl ID	gene_name	baseMean	log2FoldChange	padj
ENSG00000103222.19	ABCC1	6617.86	1.06095	7.09796e-220
ENSG00000110900.15	TSPAN11	4346.89	1.18959	1.1461e-180
ENSG00000142627.13	EPHA2	1119.33	1.64312	5.64311e-119
ENSG00000183283.16	DAZAP2	3129.82	1.06547	6.01614e-100
ENSG00000164076.17	CAMKV	6726.81	0.681731	7.14579e-100
ENSG00000162849.16	KIF26B	2907.01	0.916437	5.18653e-86
ENSG00000060709.15	RIMBP2	4385.1	1.6178	5.9147e-83
ENSG00000162374.17	ELAVL4	10079.2	1.05649	2.91126e-82
ENSG00000175832.13	ETV4	861.023	1.89785	3.19257e-72
ENSG00000136842.14	TMOD1	378.274	1.82598	8.15007e-71
ENSG00000174307.6	PHLDA3	1291.31	0.901588	2.57929e-64
ENSG00000121753.12	ADGRB2	1923.52	0.969256	3.65908e-64
ENSG00000172403.11	SYNPO2	2057.7	1.03474	3.81798e-61
ENSG00000213626.13	LBH	424.866	1.13423	3.81823e-51
ENSG00000084092.7	NOA1	888.976	0.895491	8.22968e-51
ENSG00000196562.14	SULF2	10837.7	0.540293	1.0045e-50
ENSG00000144228.8	SPOPL	1084.4	0.830407	1.20895e-50
ENSG00000146674.15	IGFBP3	358.881	1.75547	3.57673e-50
ENSG00000172667.11	ZMAT3	1149.16	1.08489	3.72752e-47
ENSG00000132386.11	SERPINF1	5243.2	0.837315	2.33681e-46
ENSG00000107643.16	MAPK8	2857.11	0.726811	1.84341e-42
ENSG00000109472.14	CPE	3155.01	0.571078	4.8614e-40
ENSG00000078549.14	ADCYAP1R1	5270.9	0.605446	3.00861e-39
ENSG00000146648.18	EGFR	2716.19	0.611014	1.76942e-38
ENSG00000182534.13	MXRA7	8607.01	0.46933	1.83178e-38
ENSG00000166579.15	NDEL1	834.358	0.73678	3.48742e-37
ENSG00000165548.11	TMEM63C	1073.75	0.725371	8.06877e-37
ENSG00000149256.15	TENM4	4509.16	0.583506	1.18267e-36
ENSG00000123384.13	LRP1	5419.95	0.681408	2.8606e-36
ENSG00000185432.12	METTL7A	173.339	1.4358	7.90649e-36
ENSG00000080546.13	SESN1	1052.5	0.740867	7.156e-35
ENSG00000253719.3	ATXN7L3B	7629.65	0.339103	1.03602e-34
ENSG00000198010.12	DLGAP2	702.904	1.24168	1.38442e-34
ENSG00000136048.14	DRAM1	502.592	0.885959	3.77173e-31
ENSG00000173406.15	DAB1	2291.4	0.87876	3.9342e-31
ENSG00000107105.15	ELAVL2	1604.79	0.53626	6.02442e-31
ENSG00000133872.13	SARAF	4270.63	0.356465	7.86788e-31
ENSG00000136158.12	SPRY2	742.448	0.773987	1.42404e-30
ENSG00000054356.14	PTPRN	867.066	1.07472	1.7153e-30
ENSG00000196547.15	MAN2A2	1818.63	0.634626	1.55099e-29
ENSG00000120693.13	SMAD9	1850.73	1.02766	1.67921e-28
ENSG00000103034.14	NDRG4	2986.54	0.530689	2.47211e-28
ENSG00000047648.22	ARHGAP6	786.402	0.671361	5.0534e-28
ENSG00000095739.11	BAMBI	483.241	0.75184	9.91166e-28
ENSG00000104332.12	SFRP1	2920.58	0.476328	6.37119e-27
ENSG00000010818.10	HIVEP2	1219.65	0.578954	1.70816e-26
ENSG00000125510.16	OPRL1	233.769	1.30636	4.60887e-26
ENSG00000067057.17	PFKP	8156.62	0.325665	1.32269e-25
ENSG00000181072.11	CHRM2	576.966	1.1503	5.28238e-25
ENSG00000113369.9	ARRDC3	1805.63	0.641886	9.00982e-25
ENSG00000131370.16	SH3BP5	3023.53	0.401559	2.06874e-24
ENSG00000183873.15	SCN5A	766.575	0.668616	2.06874e-24
ENSG00000197694.15	SPTAN1	12146.9	0.220661	6.77618e-24
ENSG00000163071.11	SPATA18	592.42	0.844672	2.96306e-23
ENSG00000134030.14	CTIF	3676.89	0.382918	3.68001e-23
ENSG00000181418.8	DDN	1539.2	0.518817	4.30731e-23
ENSG00000055163.20	CYFIP2	4472.33	0.561224	1.1579e-22
ENSG00000183291.17	SELENOF	2482.4	0.78821	4.64433e-22
ENSG00000150995.19	ITPR1	1586.81	0.892757	6.14941e-22
ENSG00000160685.13	ZBTB7B	1365.99	0.506994	2.58394e-21
ENSG00000244405.8	ETV5	311.406	1.08611	4.80839e-21
ENSG00000197106.7	SLC6A17	827.079	0.637619	6.34909e-21
ENSG00000108799.13	EZH1	3425.32	0.324034	9.95201e-21
ENSG00000148408.13	CACNA1B	2172.09	0.509662	9.95201e-21
ENSG00000164889.14	SLC4A2	10709.7	0.424992	1.14618e-20
ENSG00000092421.16	SEMA6A	3775.3	0.369927	1.17333e-20
ENSG00000135111.16	TBX3	2082.86	0.645707	1.17333e-20
ENSG00000010404.18	IDS	4444.86	0.412986	1.21565e-20
ENSG00000144455.14	SUMF1	729.256	0.594835	1.67083e-20
ENSG00000101210.12	EEF1A2	21169	0.601944	1.70118e-20
ENSG00000126217.21	MCF2L	1066.49	0.506025	1.00543e-19
ENSG00000118689.15	FOXO3	1239.79	0.704843	2.45348e-19
ENSG00000144596.13	GRIP2	80.0918	1.31446	2.65872e-19
ENSG00000139200.13	PIANP	920.488	0.81782	4.19391e-19
ENSG00000120889.13	TNFRSF10B	14411.7	0.536347	5.83729e-19
ENSG00000188191.15	PRKAR1B	1968.69	0.426893	6.23291e-19
ENSG00000198722.14	UNC13B	4320.12	0.342917	6.23291e-19
ENSG00000250091.3	DNAH10OS	548.979	0.801287	6.96244e-19
ENSG00000172890.12	NADSYN1	1689.88	0.410558	1.05129e-18
ENSG00000196155.13	PLEKHG4	4809.47	0.36514	1.19049e-18
ENSG00000167178.16	ISLR2	122.127	1.05422	1.287e-18
ENSG00000255690.2	TRIL	439.79	0.804845	2.45918e-18
ENSG00000137486.17	ARRB1	1032.25	0.608324	3.08133e-18
ENSG00000119630.14	PGF	873.925	0.603562	3.69914e-18
ENSG00000145632.15	PLK2	605.657	0.572898	4.76706e-18
ENSG00000140941.13	MAP1LC3B	1054.45	0.4729	4.92662e-18
ENSG00000163497.2	FEV	548.997	0.670269	6.9354e-18
ENSG00000148082.10	SHC3	1541.23	0.576799	7.18223e-18
ENSG00000082781.12	ITGB5	142.915	0.958124	8.27566e-18
ENSG00000170412.17	GPRC5C	633.79	0.777668	1.46944e-17
ENSG00000241489.8	AC244197.3	3700.96	0.411092	3.14254e-17
ENSG00000204130.13	RUFY2	536.857	0.805404	5.56734e-17
ENSG00000180287.16	PLD5	687.946	0.616647	6.94367e-17
ENSG00000189221.9	MAOA	1347.42	0.5054	6.98488e-17
ENSG00000136003.15	ISCU	1848.96	0.366411	7.85429e-17
ENSG00000008513.16	ST3GAL1	1218.01	0.428458	9.5193e-17
ENSG00000142686.8	C1orf216	3108.02	0.335285	1.6976e-16
ENSG00000185950.9	IRS2	366.027	0.725537	1.75655e-16
ENSG00000144711.16	IQSEC1	5831.59	0.244356	2.11341e-16
ENSG00000160789.20	LMNA	2884.55	0.681892	3.00154e-16
ENSG00000179094.16	AC129492.1	3223.95	0.595817	3.66999e-16
ENSG00000115295.20	CLIP4	468.672	0.719806	4.34804e-16
ENSG00000154917.11	RAB6B	944.561	0.428551	4.34804e-16
ENSG00000213923.12	CSNK1E	6550.4	0.243669	7.67043e-16
ENSG00000184992.11	BRI3BP	3585.4	0.648327	8.58947e-16
ENSG00000184675.11	AMER1	1995.62	0.496059	9.09995e-16
ENSG00000166402.8	TUB	6891.96	0.866674	1.07409e-15
ENSG00000154229.12	PRKCA	1859.09	0.460764	1.58421e-15
ENSG00000112182.15	BACH2	185.247	0.80958	1.84058e-15
ENSG00000170525.21	PFKFB3	2694.75	0.340894	2.27699e-15
ENSG00000277363.5	SRCIN1	326.813	0.729646	2.63269e-15
ENSG00000136960.12	ENPP2	274.914	1.06411	2.7607e-15
ENSG00000162430.17	SELENON	4096.36	0.344666	2.7607e-15
ENSG00000167992.13	VWCE	2382.97	0.447091	2.9734e-15
ENSG00000030582.18	GRN	6954.68	0.241015	3.37127e-15
ENSG00000128564.7	VGF	167.177	1.00745	3.6161e-15
ENSG00000102531.16	FNDC3A	3929.28	0.352651	4.18163e-15
ENSG00000124302.13	CHST8	1475.1	0.907565	6.12698e-15
ENSG00000120875.9	DUSP4	735.684	1.02169	1.57745e-14
ENSG00000111674.9	ENO2	2122.31	0.548099	1.59204e-14
ENSG00000230699.2	AL645608.2	1279.18	0.54943	1.74195e-14
ENSG00000026103.22	FAS	179.331	0.850758	2.06274e-14
ENSG00000087086.15	FTL	57253.1	0.546552	2.39013e-14
ENSG00000100228.12	RAB36	593.141	0.667781	2.53826e-14
ENSG00000124067.17	SLC12A4	478.326	0.596935	2.60302e-14
ENSG00000100300.18	TSPO	727.956	0.599999	4.03192e-14
ENSG00000185088.14	RPS27L	3324.4	0.63273	4.0806e-14
ENSG00000166272.18	WBP1L	849.102	0.424567	6.13309e-14
ENSG00000099250.18	NRP1	3294.87	0.478832	9.23231e-14
ENSG00000139629.16	GALNT6	1634.1	0.460343	9.23231e-14
ENSG00000163531.15	NFASC	2344.22	0.386402	1.1339e-13
ENSG00000102878.16	HSF4	1186.74	0.761115	1.18579e-13
ENSG00000128342.5	LIF	57.4279	1.09906	1.29633e-13
ENSG00000135778.12	NTPCR	2984.36	0.325448	1.37465e-13
ENSG00000136378.15	ADAMTS7	2488.31	0.366357	2.06428e-13
ENSG00000280355.1	AL132656.4	237.066	0.778744	2.09321e-13
ENSG00000185920.15	PTCH1	4311.27	0.282083	2.0976e-13
ENSG00000163013.11	FBXO41	2599.45	0.289358	2.18175e-13
ENSG00000007047.15	MARK4	4313.15	0.454781	2.34272e-13
ENSG00000136895.19	GARNL3	890.376	0.807116	2.34272e-13
ENSG00000233369.7	GTF2IP4	987.202	0.423397	2.39035e-13
ENSG00000112715.21	VEGFA	1453.63	0.485916	2.50856e-13
ENSG00000196458.11	ZNF605	755.112	0.634346	3.30543e-13
ENSG00000137571.11	SLCO5A1	1279.82	0.681074	3.5316e-13
ENSG00000226608.3	FTLP3	632.396	0.630966	3.83262e-13
ENSG00000107331.17	ABCA2	905.746	0.47107	4.18429e-13
ENSG00000082641.16	NFE2L1	17830.5	0.239536	5.28125e-13
ENSG00000163040.14	CCDC74A	635.254	0.476472	7.95759e-13
ENSG00000131080.15	EDA2R	538.51	0.867769	8.12785e-13
ENSG00000122965.11	RBM19	4141.64	0.2665	1.00379e-12
ENSG00000101265.16	RASSF2	757.574	0.486001	1.05569e-12
ENSG00000198576.4	ARC	341.589	0.988976	1.05569e-12
ENSG00000256064.1	AC063926.1	70.1749	1.04562	1.06634e-12
ENSG00000179364.13	PACS2	3863.18	0.314905	1.29313e-12
ENSG00000196517.11	SLC6A9	511.554	0.573828	1.34896e-12
ENSG00000173068.18	BNC2	554.59	0.647161	1.44047e-12
ENSG00000260032.2	NORAD	7448.96	0.22819	1.72068e-12
ENSG00000128710.5	HOXD10	1147.63	0.388598	2.25818e-12
ENSG00000166448.14	TMEM130	193.844	0.720189	2.95756e-12
ENSG00000260196.1	AC124798.1	741.711	0.59383	3.14576e-12
ENSG00000159173.19	TNNI1	234.581	0.649677	3.4788e-12
ENSG00000280128.1	AL662795.2	930.785	0.456467	3.63845e-12
ENSG00000167703.14	SLC43A2	563.982	0.601934	4.48428e-12
ENSG00000140859.16	KIFC3	179.668	0.75861	5.14902e-12
ENSG00000129667.12	RHBDF2	346.296	0.893565	5.15375e-12
ENSG00000168427.9	KLHL30	53.9942	1.01459	5.72385e-12
ENSG00000187260.15	WDR86	89.6656	0.933846	7.43443e-12
ENSG00000088888.18	MAVS	4397.4	0.235068	7.82776e-12
ENSG00000185904.11	LINC00839	1263.96	0.391523	7.82776e-12
ENSG00000182168.15	UNC5C	5703.93	0.382336	9.47205e-12
ENSG00000146592.17	CREB5	71.0286	0.994001	1.11833e-11
ENSG00000224886.2	AL132656.1	113.242	0.876411	1.21245e-11
ENSG00000182013.18	PNMA8A	4305.9	0.257686	1.40216e-11
ENSG00000148411.8	NACC2	206.688	0.892886	1.9233e-11
ENSG00000086289.12	EPDR1	1123.02	0.497807	2.36141e-11
ENSG00000158106.14	RHPN1	545.889	0.672646	2.77474e-11
ENSG00000203880.12	PCMTD2	2440.86	0.376645	2.78931e-11
ENSG00000151553.15	FAM160B1	496.257	0.755603	3.06757e-11
ENSG00000161013.17	MGAT4B	1954.46	0.380547	3.42e-11
ENSG00000165102.15	HGSNAT	1344.47	0.379691	3.59188e-11
ENSG00000164171.11	ITGA2	404.297	0.612703	3.68423e-11
ENSG00000138623.10	SEMA7A	203.878	0.655481	5.56154e-11
ENSG00000170017.12	ALCAM	1006.34	0.411274	5.90184e-11
ENSG00000112305.14	SMAP1	1456.43	0.38597	6.1319e-11
ENSG00000160282.14	FTCD	220.148	0.819897	6.51292e-11
ENSG00000188157.15	AGRN	665.05	0.649207	6.91185e-11
ENSG00000167615.16	LENG8	11036.7	0.407952	7.12877e-11
ENSG00000183654.9	MARCH11	1099.04	0.715681	7.13437e-11
ENSG00000107130.10	NCS1	8720.06	0.266253	7.32632e-11
ENSG00000108309.14	RUNDC3A	803.238	0.602988	7.40924e-11
ENSG00000178719.17	GRINA	3619.47	0.419063	7.68873e-11
ENSG00000129946.10	SHC2	49.3792	0.891869	7.86267e-11
ENSG00000106772.18	PRUNE2	1384.19	0.498079	8.59708e-11
ENSG00000139182.14	CLSTN3	1220.55	0.592732	8.87182e-11
ENSG00000234420.7	ZNF37BP	2835.9	0.354774	8.94813e-11
ENSG00000125462.17	C1orf61	1683.25	0.598012	1.00243e-10
ENSG00000184545.11	DUSP8	146.21	0.920029	1.00243e-10
ENSG00000258913.1	AL590079.1	91.0115	0.902732	1.15147e-10
ENSG00000170324.21	FRMPD2	74.7248	0.915067	1.24253e-10
ENSG00000161513.12	FDXR	2882.67	0.650329	1.25085e-10
ENSG00000250337.6	PURPL	156.35	0.816578	1.36367e-10
ENSG00000104081.14	BMF	308.474	0.723301	1.37266e-10
ENSG00000117676.14	RPS6KA1	1706.34	0.434508	1.41027e-10
ENSG00000138834.12	MAPK8IP3	4667.32	0.36997	1.55916e-10
ENSG00000164532.10	TBX20	991.008	0.42838	1.8118e-10
ENSG00000166326.7	TRIM44	6213.29	0.326823	2.08026e-10
ENSG00000184602.6	SNN	1585.11	0.292162	2.28526e-10
ENSG00000170836.11	PPM1D	3325.66	0.241972	2.68016e-10
ENSG00000106976.20	DNM1	5248.28	0.334678	2.74011e-10
ENSG00000183087.15	GAS6	508.262	0.517299	3.08674e-10
ENSG00000145819.17	ARHGAP26	805.692	0.388797	3.56325e-10
ENSG00000239521.8	CASTOR3	1536.34	0.585033	3.7421e-10
ENSG00000050438.17	SLC4A8	4083.04	0.333885	3.90195e-10
ENSG00000100077.15	GRK3	5830.8	0.38365	3.93663e-10
ENSG00000087088.20	BAX	6063.47	0.43223	3.96723e-10
ENSG00000115107.20	STEAP3	1658.68	0.708229	4.21051e-10
ENSG00000143862.8	ARL8A	1445.59	0.424205	4.23429e-10
ENSG00000261786.1	AC006058.1	1505.8	0.318827	4.53704e-10
ENSG00000196693.15	ZNF33B	1154.41	0.556622	4.96341e-10
ENSG00000103091.15	WDR59	1585.34	0.268053	5.0781e-10
ENSG00000139318.8	DUSP6	139.08	0.795724	5.36446e-10
ENSG00000184677.18	ZBTB40	5583.28	0.229305	5.39681e-10
ENSG00000105327.17	BBC3	316.381	0.862958	6.64013e-10
ENSG00000133460.19	SLC2A11	589.844	0.474847	6.76106e-10
ENSG00000125675.18	GRIA3	205.448	0.709196	7.1166e-10
ENSG00000248540.2	AC010931.2	28.5489	0.959096	1e-09
ENSG00000166033.13	HTRA1	792.249	0.440178	1e-09
ENSG00000244306.11	AL589743.1	907.945	0.520054	1.09818e-09
ENSG00000196576.15	PLXNB2	8634.09	0.483334	1.23587e-09
ENSG00000170275.14	CRTAP	4857.97	0.263457	1.2681e-09
ENSG00000127415.13	IDUA	429.324	0.828537	1.30269e-09
ENSG00000114541.15	FRMD4B	1983.65	0.429777	1.35629e-09
ENSG00000136213.10	CHST12	803.412	0.37787	1.35629e-09
ENSG00000177943.14	MAMDC4	784.479	0.582916	1.40852e-09
ENSG00000188211.8	NCR3LG1	3896.23	0.570103	1.48703e-09
ENSG00000107281.10	NPDC1	1455.76	0.454145	1.48771e-09
ENSG00000119801.13	YPEL5	595.803	0.650818	1.57774e-09
ENSG00000144730.18	IL17RD	951.258	0.338532	1.7854e-09
ENSG00000244045.13	TMEM199	1562.57	0.316651	1.88336e-09
ENSG00000135677.11	GNS	3681.25	0.323122	2.14214e-09
ENSG00000111328.7	CDK2AP1	4647.87	0.537977	2.45047e-09
ENSG00000105426.16	PTPRS	8658.52	0.329704	2.49799e-09
ENSG00000110931.19	CAMKK2	4647.3	0.315931	2.63739e-09
ENSG00000132680.11	KHDC4	5887.16	0.291434	2.63739e-09
ENSG00000119599.16	DCAF4	1053.37	0.468625	2.70756e-09
ENSG00000173905.8	GOLIM4	3757.33	0.468133	2.86818e-09
ENSG00000266074.8	BAHCC1	8385.25	0.529901	3e-09
ENSG00000157193.16	LRP8	7800.29	0.414107	3.121e-09
ENSG00000136999.5	CCN3	100.234	0.784374	3.17003e-09
ENSG00000152556.17	PFKM	7806.31	0.172709	3.28204e-09
ENSG00000139174.12	PRICKLE1	268.007	0.555232	3.55544e-09
ENSG00000176155.18	CCDC57	4670.99	0.272083	3.62578e-09
ENSG00000154277.12	UCHL1	27120.5	0.211754	3.63996e-09
ENSG00000107796.13	ACTA2	399.002	0.755234	3.78564e-09
ENSG00000260807.6	AC009041.2	218.834	0.65154	3.9041e-09
ENSG00000174233.11	ADCY6	2519.95	0.334803	4.18929e-09
ENSG00000221968.9	FADS3	651.629	0.412335	4.29962e-09
ENSG00000113504.21	SLC12A7	1393.29	0.293541	4.74099e-09
ENSG00000074181.9	NOTCH3	4750	0.474924	5e-09
ENSG00000251095.6	AC097478.1	37.7522	0.909923	5e-09
ENSG00000272405.1	AL365181.3	43.6515	0.849747	5.11828e-09
ENSG00000114859.16	CLCN2	1656.07	0.368778	5.27593e-09
ENSG00000144868.13	TMEM108	2951.61	0.686328	5.58015e-09
ENSG00000068650.18	ATP11A	3766.45	0.373674	5.68132e-09
ENSG00000237172.4	B3GNT9	263.631	0.560398	6e-09
ENSG00000267280.5	TBX2-AS1	926.171	0.646435	6.1448e-09
ENSG00000204054.13	LINC00963	631.746	0.527583	6.41759e-09
ENSG00000109586.12	GALNT7	1903.56	0.390312	7e-09
ENSG00000131650.14	KREMEN2	269.54	0.577097	7.41336e-09
ENSG00000168936.11	TMEM129	1333.14	0.356941	7.55897e-09
ENSG00000049239.12	H6PD	472.579	0.409937	8.15932e-09
ENSG00000116717.13	GADD45A	1780.78	0.490139	8.27831e-09
ENSG00000196937.11	FAM3C	447.238	0.49874	8.7533e-09
ENSG00000197951.9	ZNF71	1212.64	0.293152	8.75448e-09
ENSG00000204060.7	FOXO6	720.643	0.485013	8.82347e-09
ENSG00000233922.2	LINC01694	118.98	0.786507	8.90552e-09
ENSG00000162434.12	JAK1	3597.03	0.274579	9.066e-09
ENSG00000121406.9	ZNF549	117.841	0.699425	1.1e-08
ENSG00000108861.9	DUSP3	2742.86	0.422992	1.23677e-08
ENSG00000131477.11	RAMP2	489.756	0.576551	1.25e-08
ENSG00000111817.17	DSE	4203.1	0.595171	1.2539e-08
ENSG00000181523.13	SGSH	2554.98	0.2657	1.26273e-08
ENSG00000103253.18	HAGHL	625.718	0.679024	1.31658e-08
ENSG00000013563.14	DNASE1L1	922.432	0.388248	1.33776e-08
ENSG00000183018.9	AC118754.1	95.1457	0.763421	1.33776e-08
ENSG00000203685.10	STUM	150.135	0.726886	1.36698e-08
ENSG00000275832.5	ARHGAP23	1031.27	0.498527	1.67746e-08
ENSG00000198853.12	RUSC2	1189.89	0.296043	1.8e-08
ENSG00000213614.9	HEXA	2453.07	0.235957	1.81608e-08
ENSG00000226742.4	HSBP1L1	276.935	0.624674	1.96036e-08
ENSG00000122012.14	SV2C	956.745	0.529946	2e-08
ENSG00000181045.15	SLC26A11	2013.13	0.391287	2.04316e-08
ENSG00000173482.16	PTPRM	551.891	0.555967	2.06861e-08
ENSG00000178233.17	TMEM151B	518.817	0.765556	2.08895e-08
ENSG00000099875.14	MKNK2	3602.68	0.270043	2.17477e-08
ENSG00000133083.14	DCLK1	981.765	0.394809	2.24364e-08
ENSG00000168675.18	LDLRAD4	522.576	0.752828	2.46144e-08
ENSG00000106852.15	LHX6	291.303	0.550708	2.50723e-08
ENSG00000175414.7	ARL10	2539.27	0.39535	2.50723e-08
ENSG00000213015.9	ZNF580	849.437	0.44414	2.53159e-08
ENSG00000267519.6	AC020916.1	116.686	0.697253	2.62001e-08
ENSG00000112697.16	TMEM30A	2437.48	0.384976	2.86461e-08
ENSG00000149260.17	CAPN5	355.441	0.62878	2.91229e-08
ENSG00000088832.17	FKBP1A	5507.61	0.196325	3.08133e-08
ENSG00000038382.20	TRIO	7067.88	0.168013	3.13149e-08
ENSG00000101236.17	RNF24	1344.95	0.453225	3.13149e-08
ENSG00000159208.16	CIART	1110.19	0.45441	3.50729e-08
ENSG00000149541.10	B3GAT3	1877.88	0.44716	3.58484e-08
ENSG00000241973.10	PI4KA	8897.53	0.122729	3.64091e-08
ENSG00000244694.7	PTCHD4	165.469	0.67245	3.7093e-08
ENSG00000150961.15	SEC24D	5022.16	0.291627	3.76674e-08
ENSG00000136100.14	VPS36	1928.38	0.250844	3.8259e-08
ENSG00000265690.7	AC074143.2	197.186	0.643572	3.82659e-08
ENSG00000186318.16	BACE1	729.756	0.465681	4.07846e-08
ENSG00000065923.10	SLC9A7	468.002	0.463336	4.19258e-08
ENSG00000176170.13	SPHK1	234.704	0.637297	4.21716e-08
ENSG00000187678.9	SPRY4	78.7561	0.76438	4.27171e-08
ENSG00000120318.16	ARAP3	161.81	0.629822	4.45769e-08
ENSG00000159640.16	ACE	231.121	0.786498	4.78977e-08
ENSG00000162613.16	FUBP1	15117.8	0.220433	5.15127e-08
ENSG00000158828.8	PINK1	502.383	0.437082	5.29231e-08
ENSG00000118200.14	CAMSAP2	3792.53	0.403516	5.44743e-08
ENSG00000090615.15	GOLGA3	5566.29	0.179461	5.57609e-08
ENSG00000130517.14	PGPEP1	624.691	0.69911	5.7141e-08
ENSG00000054523.17	KIF1B	7103.22	0.249841	5.77853e-08
ENSG00000148358.19	GPR107	4864.01	0.246063	5.98925e-08
ENSG00000130226.17	DPP6	748.359	0.446269	6.02587e-08
ENSG00000196295.11	GARS-DT	847.736	0.324894	6.02587e-08
ENSG00000225830.13	ERCC6	929.748	0.326144	6.26815e-08
ENSG00000176978.14	DPP7	2181.05	0.352036	6.30903e-08
ENSG00000111275.13	ALDH2	2853.98	0.348454	6.313e-08
ENSG00000165238.16	WNK2	3670.66	0.304087	6.7e-08
ENSG00000112902.12	SEMA5A	1558.33	0.505635	6.86894e-08
ENSG00000197291.8	RAMP2-AS1	334.775	0.574278	7.02591e-08
ENSG00000225675.2	LINC01771	91.7474	0.728893	7.02697e-08
ENSG00000173295.7	FAM86B3P	907.229	0.411686	7.06603e-08
ENSG00000198040.10	ZNF84	4725.12	0.410439	7.17266e-08
ENSG00000015475.18	BID	1893.82	0.288352	7.5e-08
ENSG00000111678.11	C12orf57	1800.56	0.345863	7.53942e-08
ENSG00000230576.1	OR6R1P	258.474	0.742541	7.75634e-08
ENSG00000197044.11	ZNF441	245.99	0.563399	9.25142e-08
ENSG00000183337.16	BCOR	5279.13	0.182178	9.7e-08
ENSG00000198300.14	PEG3	1162.02	0.302542	1.01892e-07
ENSG00000243444.8	PALM2	483.379	0.566932	1.18264e-07
ENSG00000181856.14	SLC2A4	389.982	0.508744	1.21813e-07
ENSG00000100364.18	KIAA0930	2510.18	0.247339	1.26574e-07
ENSG00000106367.15	AP1S1	2247.35	0.350731	1.30339e-07
ENSG00000145685.14	LHFPL2	623.858	0.419582	1.34859e-07
ENSG00000197226.12	TBC1D9B	4600.77	0.172082	1.36637e-07
ENSG00000174738.13	NR1D2	2110.65	0.414892	1.39383e-07
ENSG00000231925.11	TAPBP	251.59	0.757667	1.46311e-07
ENSG00000116138.13	DNAJC16	1127.5	0.393521	1.51647e-07
ENSG00000102858.13	MGRN1	3418.05	0.332915	1.59339e-07
ENSG00000181666.18	HKR1	1433.86	0.265243	1.60336e-07
ENSG00000124098.10	FAM210B	801.917	0.391482	1.61752e-07
ENSG00000279146.1	AC063926.2	45.1413	0.798195	1.62465e-07
ENSG00000273192.1	AL671710.1	119.167	0.686114	1.81121e-07
ENSG00000177595.18	PIDD1	2576.22	0.468099	1.82608e-07
ENSG00000215790.7	SLC35E2A	653.577	0.424305	1.86516e-07
ENSG00000148600.15	CDHR1	2156.3	0.582299	1.86755e-07
ENSG00000141068.14	KSR1	1726.97	0.282219	1.9008e-07
ENSG00000133878.9	DUSP26	1732.74	0.544754	1.92504e-07
ENSG00000141232.5	TOB1	683.399	0.338641	1.92877e-07
ENSG00000261761.4	LINC02616	41.681	0.782318	1.93282e-07
ENSG00000110514.19	MADD	4247.22	0.163328	1.96543e-07
ENSG00000164620.9	RELL2	688.132	0.427894	2.00681e-07
ENSG00000130518.17	IQCN	121.615	0.653373	2.00701e-07
ENSG00000140564.12	FURIN	758.186	0.474886	2.00701e-07
ENSG00000262580.5	AC087741.1	948.126	0.682352	2.04101e-07
ENSG00000122642.11	FKBP9	2221.49	0.224945	2.19473e-07
ENSG00000167371.20	PRRT2	4759.03	0.512525	2.21171e-07
ENSG00000139597.18	N4BP2L1	85.8786	0.685901	2.24508e-07
ENSG00000113282.13	CLINT1	5794.13	0.18261	2.34e-07
ENSG00000159784.17	FAM131B	287.246	0.587776	2.38759e-07
ENSG00000163956.12	LRPAP1	2545.82	0.214197	2.59837e-07
ENSG00000075461.6	CACNG4	453.1	0.501282	2.59853e-07
ENSG00000106993.12	CDC37L1	334.403	0.531315	2.64224e-07
ENSG00000111653.20	ING4	772.322	0.34828	2.69327e-07
ENSG00000170271.11	FAXDC2	95.7083	0.687331	2.722e-07
ENSG00000204580.13	DDR1	1652.3	0.302151	2.73336e-07
ENSG00000134986.13	NREP	10485	0.414151	2.91624e-07
ENSG00000182372.9	CLN8	1388.13	0.414671	3.06244e-07
ENSG00000143418.19	CERS2	15786	0.17181	3.1568e-07
ENSG00000106012.18	IQCE	1409.73	0.298549	3.19728e-07
ENSG00000182446.14	NPLOC4	21847.3	0.103213	3.31334e-07
ENSG00000005882.11	PDK2	1556.49	0.343812	3.37515e-07
ENSG00000175344.17	CHRNA7	238.847	0.582527	3.76686e-07
ENSG00000105136.20	ZNF419	186.358	0.633698	4.02486e-07
ENSG00000121413.12	ZSCAN18	171.714	0.606349	4.10307e-07
ENSG00000122378.14	PRXL2A	6581.42	0.175395	4.23899e-07
ENSG00000283900.1	TPTEP2-CSNK1E	2192.55	0.242673	4.24836e-07
ENSG00000269609.5	RPARP-AS1	556.445	0.479844	4.25e-07
ENSG00000106829.18	TLE4	2898.61	0.406303	4.51841e-07
ENSG00000158286.13	RNF207	1727.78	0.473956	4.58495e-07
ENSG00000135679.24	MDM2	4136.43	0.344418	4.68925e-07
ENSG00000187609.16	EXD3	103.535	0.656075	5.00232e-07
ENSG00000033100.16	CHPF2	1671.2	0.22447	5.33419e-07
ENSG00000168056.15	LTBP3	1128.39	0.365682	5.56273e-07
ENSG00000117016.10	RIMS3	11179.5	0.348578	5.61752e-07
ENSG00000115129.14	TP53I3	1702.88	0.283821	5.78227e-07
ENSG00000197375.12	SLC22A5	444.634	0.447456	5.91093e-07
ENSG00000214425.7	LRRC37A4P	1002.48	0.343635	6.30602e-07
ENSG00000160216.19	AGPAT3	736.607	0.560321	6.66208e-07
ENSG00000138028.16	CGREF1	458.576	0.488613	6.73362e-07
ENSG00000174080.11	CTSF	1815.62	0.655432	6.91687e-07
ENSG00000226328.6	NUP50-DT	193.844	0.553087	7.0569e-07
ENSG00000185022.12	MAFF	97.759	0.667653	7.38491e-07
ENSG00000239911.2	PRKAG2-AS1	106.825	0.641568	7.68736e-07
ENSG00000106605.11	BLVRA	961.029	0.283251	7.94e-07
ENSG00000204946.10	ZNF783	2257.72	0.325139	7.97301e-07
ENSG00000244560.7	AC004890.2	457.039	0.620432	8.34928e-07
ENSG00000101180.16	HRH3	245.022	0.707221	8.55562e-07
ENSG00000166770.10	ZNF667-AS1	306.383	0.418943	9.13889e-07
ENSG00000261678.3	SCRT1	78.9439	0.718387	9.55756e-07
ENSG00000120885.21	CLU	848.326	0.392931	9.60276e-07
ENSG00000174938.14	SEZ6L2	3165.03	0.288554	9.64705e-07
ENSG00000169231.13	THBS3	5635.09	0.584307	9.95903e-07
ENSG00000224945.1	AL353150.1	195.957	0.54288	1.01312e-06
ENSG00000106624.11	AEBP1	2140.46	0.325686	1.02032e-06
ENSG00000149927.18	DOC2A	620.091	0.498513	1.02625e-06
ENSG00000285446.1	Z84488.2	545.254	0.559411	1.06833e-06
ENSG00000136161.12	RCBTB2	366.004	0.391543	1.06849e-06
ENSG00000196670.13	ZFP62	804.731	0.322996	1.06849e-06
ENSG00000206195.10	DUXAP8	1116.54	0.398202	1.07981e-06
ENSG00000099814.16	CEP170B	1081.34	0.421615	1.11672e-06
ENSG00000188338.15	SLC38A3	416.575	0.477186	1.17886e-06
ENSG00000157617.17	C2CD2	792.899	0.369435	1.181e-06
ENSG00000196208.14	GREB1	4056.71	0.20363	1.19638e-06
ENSG00000198369.10	SPRED2	2001.7	0.379885	1.216e-06
ENSG00000174684.7	B4GAT1	1390.96	0.474397	1.284e-06
ENSG00000135406.14	PRPH	2974.06	0.459826	1.35491e-06
ENSG00000176463.14	SLCO3A1	784.701	0.527151	1.4373e-06
ENSG00000141524.15	TMC6	399.134	0.402506	1.452e-06
ENSG00000224660.1	SH3BP5-AS1	1019.18	0.407297	1.51338e-06
ENSG00000100100.12	PIK3IP1	219.369	0.703308	1.53686e-06
ENSG00000006025.12	AC003665.1	1775.47	0.351668	1.543e-06
ENSG00000169220.18	RGS14	713.359	0.319522	1.54622e-06
ENSG00000196132.13	MYT1	909.041	0.494904	1.69267e-06
ENSG00000117266.15	CDK18	234.313	0.476032	1.73963e-06
ENSG00000007202.15	KIAA0100	17205	0.169922	1.823e-06
ENSG00000100731.15	PCNX1	2412.37	0.23634	1.849e-06
ENSG00000223705.9	NSUN5P1	1177.31	0.275889	1.85655e-06
ENSG00000145022.4	TCTA	407.851	0.388521	1.87678e-06
ENSG00000165795.23	NDRG2	296.65	0.56248	1.88039e-06
ENSG00000225630.1	MTND2P28	4056.24	0.269792	1.89134e-06
ENSG00000099365.11	STX1B	333.46	0.513344	1.89414e-06
ENSG00000169169.14	CPT1C	5225.14	0.351782	2.00169e-06
ENSG00000076706.17	AP002956.1	295.196	0.439212	2.024e-06
ENSG00000112294.12	ALDH5A1	1012.32	0.309524	2.03063e-06
ENSG00000170500.12	LONRF2	44.222	0.728499	2.12773e-06
ENSG00000100139.13	MICALL1	1862.7	0.242126	2.13516e-06
ENSG00000171130.18	ATP6V0E2	1701.98	0.275198	2.14487e-06
ENSG00000264813.6	AC113554.1	64.0557	0.686024	2.15422e-06
ENSG00000185189.18	NRBP2	794.704	0.495239	2.23935e-06
ENSG00000054148.17	PHPT1	3313.42	0.321506	2.26509e-06
ENSG00000106125.14	MINDY4	359.586	0.393381	2.26509e-06
ENSG00000161011.20	SQSTM1	6292.89	0.368257	2.28844e-06
ENSG00000261514.1	LINC01976	1181.07	0.397486	2.37259e-06
ENSG00000167658.16	EEF2	87344.5	0.226301	2.377e-06
ENSG00000181904.9	C5orf24	1829.13	0.242628	2.42269e-06
ENSG00000006282.21	SPATA20	961.582	0.429123	2.46025e-06
ENSG00000100354.21	TNRC6B	1367.75	0.269483	2.51e-06
ENSG00000130513.6	GDF15	68.6084	0.686248	2.60335e-06
ENSG00000141295.14	SCRN2	2178.47	0.342052	2.61071e-06
ENSG00000109046.15	WSB1	3853.27	0.258154	2.68113e-06
ENSG00000176771.17	NCKAP5	132.27	0.676245	2.99569e-06
ENSG00000172840.6	PDP2	1597.54	0.267275	3.036e-06
ENSG00000185989.11	RASA3	256.156	0.516988	3.13592e-06
ENSG00000068305.17	MEF2A	969.562	0.317415	3.21628e-06
ENSG00000148541.12	FAM13C	220.6	0.481823	3.225e-06
ENSG00000100068.12	LRP5L	335.976	0.499513	3.26736e-06
ENSG00000231074.8	HCG18	2608.34	0.198529	3.3404e-06
ENSG00000105223.20	PLD3	11709.9	0.376066	3.34967e-06
ENSG00000170832.13	USP32	4785.54	0.26471	3.55256e-06
ENSG00000174939.11	ASPHD1	1216.94	0.344803	3.55256e-06
ENSG00000176055.10	MBLAC2	248.825	0.473806	3.55256e-06
ENSG00000095015.6	MAP3K1	1298.37	0.675249	3.58461e-06
ENSG00000250644.3	AC068580.4	1895.48	0.208598	3.6e-06
ENSG00000065054.14	SLC9A3R2	372.118	0.56662	3.64644e-06
ENSG00000085978.22	ATG16L1	1917.43	0.261576	3.72351e-06
ENSG00000145248.7	SLC10A4	625.366	0.345091	3.83515e-06
ENSG00000224818.1	AC096677.2	52.7302	0.679863	3.863e-06
ENSG00000141576.16	RNF157	8203.9	0.347144	3.9075e-06
ENSG00000204217.13	BMPR2	1326.27	0.395498	4.13905e-06
ENSG00000214140.11	PRCD	501.932	0.638172	4.13905e-06
ENSG00000198598.6	MMP17	811.089	0.431271	4.22413e-06
ENSG00000102109.9	PCSK1N	139.323	0.657482	4.43e-06
ENSG00000151640.13	DPYSL4	4117.78	0.262931	4.451e-06
ENSG00000184117.11	NIPSNAP1	6270.07	0.248146	4.49476e-06
ENSG00000101333.16	PLCB4	1143.28	0.349164	4.54864e-06
ENSG00000281332.1	LINC00997	89.4583	0.653054	4.56018e-06
ENSG00000135002.12	RFK	614.252	0.353629	4.66e-06
ENSG00000171045.15	TSNARE1	841.853	0.397587	4.917e-06
ENSG00000229299.2	AL121845.1	65.9841	0.638832	4.92838e-06
ENSG00000148660.20	CAMK2G	1858.19	0.200296	5.03745e-06
ENSG00000177875.4	CCDC184	210.621	0.499863	5.08153e-06
ENSG00000142102.15	PGGHG	611.429	0.40485	5.119e-06
ENSG00000196159.11	FAT4	520.631	0.623039	5.17093e-06
ENSG00000181754.7	AMIGO1	414.755	0.638109	5.28836e-06
ENSG00000174791.11	RIN1	88.8967	0.64405	5.39051e-06
ENSG00000072422.17	RHOBTB1	1787.84	0.276565	5.512e-06
ENSG00000132846.6	ZBED3	1466.32	0.231176	5.51342e-06
ENSG00000175229.7	GAL3ST3	202.492	0.571127	5.539e-06
ENSG00000188735.13	TMEM120B	4661.32	0.219403	5.61e-06
ENSG00000103249.18	CLCN7	4909.83	0.282544	5.61464e-06
ENSG00000135740.17	SLC9A5	416.499	0.471399	5.72939e-06
ENSG00000204237.5	OXLD1	1856.26	0.371003	5.87912e-06
ENSG00000067182.7	TNFRSF1A	1097.15	0.319705	6.3719e-06
ENSG00000183092.16	BEGAIN	31.3877	0.704466	6.655e-06
ENSG00000148120.16	C9orf3	1062.66	0.245507	6.68768e-06
ENSG00000167874.6	TMEM88	123.305	0.637091	6.7159e-06
ENSG00000005884.18	ITGA3	80.5816	0.654382	6.90557e-06
ENSG00000142961.14	MOB3C	191.204	0.536782	7e-06
ENSG00000164849.10	GPR146	174.244	0.54172	7.09131e-06
ENSG00000286116.1	AL157394.2	41.169	0.693094	7.20188e-06
ENSG00000255517.6	AP002748.3	185.802	0.541017	7.2039e-06
ENSG00000185513.16	L3MBTL1	645.608	0.335912	7.22629e-06
ENSG00000196914.9	ARHGEF12	2436.25	0.326472	7.23029e-06
ENSG00000072954.7	TMEM38A	163.479	0.519821	7.27891e-06
ENSG00000156170.13	NDUFAF6	1088.42	0.262486	7.31824e-06
ENSG00000162931.12	TRIM17	272.153	0.414677	7.42976e-06
ENSG00000173511.9	VEGFB	1216.36	0.308431	7.477e-06
ENSG00000198932.13	GPRASP1	316.404	0.442959	7.477e-06
ENSG00000261115.6	TMEM178B	175.122	0.486714	7.51955e-06
ENSG00000159753.14	CARMIL2	2022.52	0.269747	7.88835e-06
ENSG00000250067.12	YJEFN3	943.045	0.359797	7.88835e-06
ENSG00000140545.15	MFGE8	1479.18	0.229843	8.02479e-06
ENSG00000259081.1	AF111169.3	53.5965	0.671491	8.07576e-06
ENSG00000099308.10	MAST3	937.493	0.265255	8.70333e-06
ENSG00000089154.11	GCN1	18142.7	0.137425	8.8453e-06
ENSG00000197386.12	HTT	6957.45	0.135451	8.85752e-06
ENSG00000104856.14	RELB	79.9685	0.627384	9.20344e-06
ENSG00000173638.19	SLC19A1	2609.45	0.263248	9.20344e-06
ENSG00000067191.16	CACNB1	529.809	0.441271	9.238e-06
ENSG00000286039.1	AC093849.2	1481.29	0.373631	9.32159e-06
ENSG00000185736.16	ADARB2	125.859	0.647212	9.93037e-06
ENSG00000105767.3	CADM4	904.48	0.4703	1.00411e-05
ENSG00000276550.4	HERC2P2	1266.85	0.260905	1.01362e-05
ENSG00000124942.14	AHNAK	22291.4	0.610948	1.01399e-05
ENSG00000100321.15	SYNGR1	472.655	0.359651	1.02274e-05
ENSG00000178467.18	P4HTM	459.75	0.467456	1.0629e-05
ENSG00000116329.11	OPRD1	1550.74	0.280607	1.1104e-05
ENSG00000006695.11	COX10	1000.93	0.268821	1.11862e-05
ENSG00000119943.13	PYROXD2	246.166	0.562712	1.12132e-05
ENSG00000262223.7	AC110285.1	18.1833	0.627206	1.14136e-05
ENSG00000132359.15	RAP1GAP2	2704.99	0.195629	1.17509e-05
ENSG00000153558.15	FBXL2	369.394	0.377043	1.21025e-05
ENSG00000167716.18	WDR81	3937.87	0.321211	1.22555e-05
ENSG00000138771.16	SHROOM3	1646.45	0.2675	1.2586e-05
ENSG00000089639.11	GMIP	581.671	0.445492	1.26463e-05
ENSG00000162512.16	SDC3	2444.6	0.325993	1.28361e-05
ENSG00000133624.13	ZNF767P	760.21	0.26987	1.29205e-05
ENSG00000104953.20	TLE6	131.39	0.523425	1.30318e-05
ENSG00000177082.12	WDR73	2625.44	0.342059	1.3559e-05
ENSG00000132677.13	RHBG	5154.66	0.604085	1.37726e-05
ENSG00000181652.19	ATG9B	371.022	0.607666	1.40054e-05
ENSG00000170365.10	SMAD1	782.119	0.28786	1.40785e-05
ENSG00000271474.1	AC106881.1	109.413	0.560632	1.41091e-05
ENSG00000243155.1	AL162431.2	441.495	0.414194	1.42301e-05
ENSG00000266208.1	AC080112.1	159.672	0.499069	1.49456e-05
ENSG00000119927.14	GPAM	2531.81	0.309477	1.50123e-05
ENSG00000135749.19	PCNX2	1438.53	0.225308	1.53448e-05
ENSG00000224032.6	EPB41L4A-AS1	2048.15	0.289284	1.53529e-05
ENSG00000140104.14	CLBA1	381.44	0.491675	1.54464e-05
ENSG00000177119.16	ANO6	7379.31	0.261013	1.55412e-05
ENSG00000197150.12	ABCB8	1847.19	0.276206	1.56642e-05
ENSG00000111639.8	MRPL51	4578.41	0.219778	1.57202e-05
ENSG00000163932.14	PRKCD	427.274	0.362379	1.57904e-05
ENSG00000196867.7	ZFP28	332.445	0.418153	1.64182e-05
ENSG00000271270.6	TMCC1-AS1	219.513	0.519064	1.64182e-05
ENSG00000100429.18	HDAC10	478.862	0.418451	1.68355e-05
ENSG00000206262.9	FOXL2NB	146.08	0.549842	1.68355e-05
ENSG00000151883.18	PARP8	471.68	0.421864	1.74459e-05
ENSG00000099910.17	KLHL22	1372.08	0.205601	1.77337e-05
ENSG00000163840.10	DTX3L	182.699	0.630564	1.82654e-05
ENSG00000279117.1	AP001972.5	167.87	0.517367	1.84277e-05
ENSG00000158373.8	HIST1H2BD	41.9813	0.662299	1.88843e-05
ENSG00000198753.12	PLXNB3	55.9096	0.639851	1.92233e-05
ENSG00000229848.1	AC139149.1	53.4362	0.550891	1.95768e-05
ENSG00000272438.1	AL645608.6	214.416	0.466211	1.98892e-05
ENSG00000100678.18	SLC8A3	207.686	0.456295	2.00008e-05
ENSG00000123933.17	MXD4	2031.48	0.290036	2.02984e-05
ENSG00000198551.10	ZNF627	600.411	0.323806	2.09358e-05
ENSG00000141012.13	GALNS	560.567	0.307956	2.10066e-05
ENSG00000205592.14	MUC19	186.17	0.634663	2.11671e-05
ENSG00000109654.15	TRIM2	1837.92	0.279209	2.12755e-05
ENSG00000197808.12	ZNF461	189.141	0.52715	2.13081e-05
ENSG00000273038.2	AL365203.2	169.729	0.453688	2.13113e-05
ENSG00000114770.17	ABCC5	4303.62	0.313631	2.13599e-05
ENSG00000248008.2	NRAV	401.13	0.476494	2.14709e-05
ENSG00000174428.17	GTF2IRD2B	125.239	0.58644	2.24567e-05
ENSG00000135503.13	ACVR1B	3458.53	0.334537	2.2699e-05
ENSG00000129951.18	PLPPR3	299.524	0.568031	2.36224e-05
ENSG00000108830.10	RND2	578.594	0.442061	2.41671e-05
ENSG00000253878.5	AC087752.3	59.6858	0.6294	2.46216e-05
ENSG00000069020.18	MAST4	202.248	0.461308	2.47128e-05
ENSG00000124587.14	PEX6	1563.94	0.214908	2.49093e-05
ENSG00000121940.15	CLCC1	1879.99	0.254438	2.51487e-05
ENSG00000124198.9	ARFGEF2	3156.15	0.320422	2.51487e-05
ENSG00000214078.12	CPNE1	4917.34	0.162887	2.59747e-05
ENSG00000072210.18	ALDH3A2	1837.48	0.307509	2.66536e-05
ENSG00000067369.13	TP53BP1	7879.27	0.183749	2.66857e-05
ENSG00000161647.18	MPP3	196.499	0.432779	2.71048e-05
ENSG00000254959.6	INMT-MINDY4	282.579	0.387021	2.71048e-05
ENSG00000262585.1	LINC01979	41.3695	0.488956	2.76068e-05
ENSG00000267002.3	AC060780.1	1215.9	0.531142	2.85856e-05
ENSG00000149582.16	TMEM25	330.702	0.343527	2.89305e-05
ENSG00000164616.16	FBXL21P	172.572	0.462118	2.89678e-05
ENSG00000143217.9	NECTIN4	49.4729	0.603979	2.94981e-05
ENSG00000100979.15	PLTP	1296.28	0.436574	2.95493e-05
ENSG00000181019.13	NQO1	3949.93	0.447756	2.95493e-05
ENSG00000066933.16	MYO9A	1183.28	0.261394	2.9928e-05
ENSG00000221988.13	PPT2	1525.24	0.238124	3.07961e-05
ENSG00000182492.16	BGN	71.9591	0.601059	3.1725e-05
ENSG00000143390.17	RFX5	6407.01	0.414585	3.17257e-05
ENSG00000178935.5	ZNF552	179.514	0.441958	3.20851e-05
ENSG00000143622.11	RIT1	2216.72	0.185581	3.23179e-05
ENSG00000196187.12	TMEM63A	667.029	0.298588	3.42518e-05
ENSG00000007541.16	PIGQ	714.961	0.330073	3.43775e-05
ENSG00000083454.22	P2RX5	360.788	0.461195	3.44503e-05
ENSG00000186376.15	ZNF75D	568.82	0.320046	3.44605e-05
ENSG00000109736.15	MFSD10	2456.47	0.314428	3.47673e-05
ENSG00000107669.17	ATE1	1066.24	0.298703	3.52626e-05
ENSG00000160310.18	PRMT2	2741.12	0.155436	3.61949e-05
ENSG00000198208.11	RPS6KL1	710.668	0.600214	3.62733e-05
ENSG00000013523.9	ANGEL1	2312.91	0.18997	3.63871e-05
ENSG00000072041.17	SLC6A15	4086.5	0.269713	3.63871e-05
ENSG00000113716.13	HMGXB3	4135.17	0.15391	3.63871e-05
ENSG00000197122.11	SRC	2541.6	0.258031	3.68977e-05
ENSG00000133816.15	MICAL2	594.083	0.577918	3.69778e-05
ENSG00000117616.18	RSRP1	974.904	0.362506	3.70361e-05
ENSG00000172889.16	EGFL7	36.0691	0.644351	3.77096e-05
ENSG00000244879.7	GABPB1-AS1	3937.87	0.403328	3.82036e-05
ENSG00000250802.7	ZBED3-AS1	305.995	0.408814	4.0022e-05
ENSG00000249087.6	ZNF436-AS1	120.744	0.571639	4.18665e-05
ENSG00000257767.2	AC002996.1	654.312	0.346215	4.1995e-05
ENSG00000247092.6	SNHG10	360.389	0.404583	4.28646e-05
ENSG00000111077.17	TNS2	55.3365	0.629379	4.32672e-05
ENSG00000182057.5	OGFRP1	138.936	0.479468	4.33721e-05
ENSG00000124155.18	PIGT	3177.95	0.161501	4.41591e-05
ENSG00000223768.2	LINC00205	2271.01	0.228219	4.44728e-05
ENSG00000145214.14	DGKQ	522.89	0.341828	4.57279e-05
ENSG00000155980.12	KIF5A	2248.33	0.480139	4.61962e-05
ENSG00000271122.1	AC018647.2	379.147	0.33814	4.69734e-05
ENSG00000224592.5	AL139158.2	29.4615	0.636157	4.83234e-05
ENSG00000242082.2	SLC5A4-AS1	119.126	0.493051	4.84587e-05
ENSG00000157593.19	SLC35B2	2134.73	0.200776	4.87035e-05
ENSG00000185090.14	MANEAL	4783.2	0.246265	4.9013e-05
ENSG00000103742.12	IGDCC4	1593.52	0.246727	4.96693e-05
ENSG00000232320.6	AC009299.2	235.119	0.457592	5.02524e-05
ENSG00000163050.17	COQ8A	4122.53	0.35552	5.03453e-05
ENSG00000128268.12	MGAT3	1073.59	0.475848	5.05759e-05
ENSG00000170734.11	POLH	975.824	0.258458	5.12492e-05
ENSG00000143340.6	FAM163A	2660.64	0.339511	5.14195e-05
ENSG00000116254.18	CHD5	62.3586	0.601022	5.19272e-05
ENSG00000247556.6	OIP5-AS1	1208.21	0.340471	5.26449e-05
ENSG00000014216.15	CAPN1	1766.07	0.191478	5.28712e-05
ENSG00000084731.15	KIF3C	2939.22	0.158687	5.35971e-05
ENSG00000197016.12	ZNF470	546.21	0.299721	5.47845e-05
ENSG00000198496.11	NBR2	520.296	0.385527	5.52028e-05
ENSG00000109339.22	MAPK10	1124.76	0.238623	5.55874e-05
ENSG00000121068.14	TBX2	18561.9	0.345759	5.67762e-05
ENSG00000169783.12	LINGO1	99.6883	0.567131	5.83156e-05
ENSG00000126878.13	AIF1L	657.328	0.295053	5.86029e-05
ENSG00000225828.1	FAM229A	943.517	0.32167	5.99713e-05
ENSG00000071553.17	ATP6AP1	4110.21	0.164994	6.30769e-05
ENSG00000205336.11	ADGRG1	749.414	0.573188	6.37262e-05
ENSG00000013288.8	MAN2B2	868.166	0.290377	6.39315e-05
ENSG00000136367.14	ZFHX2	1111.29	0.520343	6.39979e-05
ENSG00000008300.17	CELSR3	1174.91	0.354429	6.40764e-05
ENSG00000004961.15	HCCS	1007.33	0.283201	6.42613e-05
ENSG00000069424.14	KCNAB2	613.386	0.306402	6.47923e-05
ENSG00000102287.19	GABRE	552.657	0.381098	6.58698e-05
ENSG00000197591.3	OR11L1	58.5972	0.597753	6.58698e-05
ENSG00000229589.1	ACVR2B-AS1	120.991	0.588837	6.58698e-05
ENSG00000115204.15	MPV17	1439.63	0.233242	6.75728e-05
ENSG00000168010.11	ATG16L2	786.837	0.449678	6.95661e-05
ENSG00000102221.14	JADE3	1905.1	0.277678	6.97256e-05
ENSG00000146216.13	TTBK1	63.5806	0.609075	6.99308e-05
ENSG00000054392.13	HHAT	551.765	0.338202	7.04387e-05
ENSG00000176593.7	AC008969.1	79.7868	0.593086	7.06622e-05
ENSG00000169660.16	HEXD	2333.31	0.299334	7.08346e-05
ENSG00000180822.11	PSMG4	392.527	0.338154	7.08346e-05
ENSG00000278948.1	AL031587.5	298.862	0.452529	7.13643e-05
ENSG00000132326.12	PER2	889.476	0.371422	7.17283e-05
ENSG00000143768.13	LEFTY2	12.3562	0.53922	7.40131e-05
ENSG00000105649.9	RAB3A	505.583	0.453673	7.45786e-05
ENSG00000176697.19	BDNF	755.754	0.274366	7.47647e-05
ENSG00000103227.18	LMF1	190.943	0.494342	7.52987e-05
ENSG00000116260.17	QSOX1	4183.11	0.343385	7.52987e-05
ENSG00000197841.15	ZNF181	325.768	0.35885	7.81286e-05
ENSG00000167766.18	ZNF83	420.322	0.36408	7.8579e-05
ENSG00000173320.12	STOX2	1470.42	0.302009	8.11562e-05
ENSG00000198794.12	SCAMP5	5161.95	0.293213	8.19784e-05
ENSG00000105559.12	PLEKHA4	59.6801	0.596212	8.20588e-05
ENSG00000167363.14	FN3K	1707.18	0.34014	8.28079e-05
ENSG00000166341.8	DCHS1	1619.6	0.291584	8.35433e-05
ENSG00000128709.13	HOXD9	607.817	0.321266	8.38734e-05
ENSG00000154118.13	JPH3	62.0179	0.604278	8.43177e-05
ENSG00000164068.16	RNF123	2360.52	0.200371	8.49815e-05
ENSG00000220205.9	VAMP2	2655.82	0.465931	8.53148e-05
ENSG00000271833.1	AL445222.1	65.0309	0.603164	8.53894e-05
ENSG00000137968.16	SLC44A5	779.052	0.336747	8.5706e-05
ENSG00000267702.1	AP005131.6	15.3976	0.609123	8.70158e-05
ENSG00000183837.9	PNMA3	74.0788	0.589115	8.72903e-05
ENSG00000040933.15	INPP4A	2285.84	0.175309	8.73035e-05
ENSG00000143702.16	CEP170	6885.59	0.249856	8.88129e-05
ENSG00000163378.14	EOGT	593.194	0.283736	9.01859e-05
ENSG00000197530.12	MIB2	866.523	0.383322	9.09657e-05
ENSG00000203867.8	RBM20	546.922	0.383342	9.11425e-05
ENSG00000251369.8	ZNF550	155.819	0.46514	9.40788e-05
ENSG00000249859.10	PVT1	865.858	0.313463	9.66556e-05
ENSG00000148123.15	PLPPR1	1575.24	0.401767	9.6947e-05
ENSG00000233276.5	GPX1	1811.6	0.33064	9.84272e-05
ENSG00000110881.11	ASIC1	690.062	0.489104	9.86031e-05
ENSG00000084693.16	AGBL5	2605.84	0.234108	9.86485e-05
ENSG00000107036.12	RIC1	2560.87	0.211824	0.000101704
ENSG00000058600.16	POLR3E	3061.48	0.144954	0.000103951
ENSG00000048140.18	TSPAN17	1362.87	0.194932	0.000105471
ENSG00000213930.11	GALT	831.152	0.311445	0.000107574
ENSG00000155111.15	CDK19	888.043	0.325208	0.000107574
ENSG00000185133.14	INPP5J	203.821	0.404719	0.00010982
ENSG00000186765.11	FSCN2	70.706	0.493455	0.000111667
ENSG00000080189.15	SLC35C2	1912.96	0.324951	0.000113233
ENSG00000197124.12	ZNF682	299.293	0.344801	0.000114161
ENSG00000124225.16	PMEPA1	658.453	0.395251	0.000114982
ENSG00000182310.14	SPACA6	276.735	0.408127	0.000115619
ENSG00000203497.2	PDCD4-AS1	134.246	0.584797	0.000117236
ENSG00000171105.14	INSR	936.136	0.277903	0.000117501
ENSG00000227388.2	AL133410.1	60.3579	0.568278	0.000120074
ENSG00000155090.15	KLF10	911.577	0.235775	0.000120886
ENSG00000126091.20	ST3GAL3	267.236	0.369322	0.000121355
ENSG00000157064.11	NMNAT2	1248.97	0.362528	0.000121355
ENSG00000268266.1	AC003005.2	59.3536	0.573235	0.000122214
ENSG00000237125.9	HAND2-AS1	10377.6	0.397563	0.000122521
ENSG00000173621.9	LRFN4	1329.35	0.479751	0.000125848
ENSG00000182165.17	TP53TG1	204.896	0.401869	0.000128784
ENSG00000115306.16	SPTBN1	9752.24	0.316183	0.000129173
ENSG00000135454.14	B4GALNT1	3265.27	0.241281	0.00012997
ENSG00000255248.8	MIR100HG	49.2821	0.58907	0.00013048
ENSG00000163462.18	TRIM46	1297.04	0.478975	0.000130585
ENSG00000171791.13	BCL2	1869.77	0.385085	0.000132193
ENSG00000062282.15	DGAT2	287.743	0.36816	0.000132682
ENSG00000162836.12	ACP6	657.839	0.295218	0.00013433
ENSG00000235092.5	ID2-AS1	149.872	0.495132	0.000134512
ENSG00000134313.15	KIDINS220	6654.3	0.186089	0.000135197
ENSG00000099864.18	PALM	471.051	0.470857	0.000137047
ENSG00000140961.13	OSGIN1	46.2621	0.587609	0.00013759
ENSG00000178026.13	LRRC75B	304.951	0.51655	0.000140661
ENSG00000158023.10	WDR66	111.176	0.475646	0.000140772
ENSG00000173846.13	PLK3	637.911	0.517189	0.000140866
ENSG00000116675.16	DNAJC6	1903.2	0.177383	0.000140939
ENSG00000167291.16	TBC1D16	17326.2	0.183307	0.000140939
ENSG00000226581.1	AC092634.3	57.1136	0.58855	0.000143604
ENSG00000153933.10	DGKE	1309.95	0.281083	0.000144186
ENSG00000146278.10	PNRC1	422.527	0.299181	0.000145207
ENSG00000281398.4	SNHG4	3286.93	0.261733	0.000145649
ENSG00000054598.8	FOXC1	344.021	0.388253	0.000145878
ENSG00000168487.19	BMP1	1385.92	0.317068	0.000146223
ENSG00000164405.11	UQCRQ	4102.43	0.23141	0.000146514
ENSG00000105655.18	ISYNA1	1980.82	0.420687	0.000150542
ENSG00000176387.7	HSD11B2	204.785	0.573355	0.000150542
ENSG00000268858.2	AL118506.1	215.886	0.457242	0.000150542
ENSG00000101871.14	MID1	650.974	0.522626	0.000150711
ENSG00000117245.12	KIF17	478.089	0.395342	0.000151598
ENSG00000177042.14	TMEM80	497.161	0.372921	0.000152088
ENSG00000128335.14	APOL2	269.573	0.498479	0.000152272
ENSG00000085276.18	MECOM	400.621	0.447376	0.000152488
ENSG00000221890.4	NPTXR	286.408	0.453684	0.0001558
ENSG00000105329.9	AC011462.1	1642.11	0.306252	0.000155886
ENSG00000225975.6	LINC01534	61.9287	0.583304	0.000155886
ENSG00000187867.8	PALM3	192.423	0.570622	0.000157204
ENSG00000111145.8	ELK3	1156.4	0.45165	0.000158408
ENSG00000197774.12	EME2	1637.95	0.521984	0.000159576
ENSG00000176595.4	KBTBD11	174.716	0.467386	0.000159734
ENSG00000232586.1	KIAA1614-AS1	256.891	0.397565	0.000159734
ENSG00000144741.17	SLC25A26	774.488	0.331594	0.000161477
ENSG00000263072.6	ZNF213-AS1	449.39	0.391652	0.000162422
ENSG00000006468.14	ETV1	353.093	0.506411	0.000162856
ENSG00000185033.14	SEMA4B	656.08	0.290836	0.000164303
ENSG00000204623.9	ZNRD1ASP	395.36	0.333997	0.000166262
ENSG00000123358.20	NR4A1	1127.85	0.310788	0.00016831
ENSG00000169604.19	ANTXR1	99734.2	0.09293	0.000168814
ENSG00000175787.16	ZNF169	317.05	0.322939	0.000168814
ENSG00000225156.2	AC012354.1	121.07	0.474376	0.000168994
ENSG00000047634.15	SCML1	742.831	0.277937	0.000173041
ENSG00000163820.15	FYCO1	784.604	0.305502	0.000175334
ENSG00000164938.14	TP53INP1	1048.64	0.558383	0.000175334
ENSG00000187486.5	KCNJ11	828.798	0.260403	0.000175416
ENSG00000248587.7	GDNF-AS1	177.884	0.450041	0.000178947
ENSG00000163884.4	KLF15	850.71	0.356503	0.000180703
ENSG00000068831.19	RASGRP2	35.5788	0.591278	0.000181138
ENSG00000140391.14	TSPAN3	8753.34	0.172558	0.000182205
ENSG00000090971.5	NAT14	1000.57	0.260075	0.000182276
ENSG00000164070.12	HSPA4L	3453	0.290328	0.000183206
ENSG00000140022.12	STON2	879.798	0.327301	0.000183423
ENSG00000187535.14	IFT140	1702.41	0.192003	0.000183709
ENSG00000196772.4	OR14A16	55.134	0.572635	0.000184759
ENSG00000177732.8	SOX12	5307.9	0.200262	0.000186266
ENSG00000172878.14	METAP1D	687.118	0.281923	0.000186893
ENSG00000116017.11	ARID3A	1956.72	0.29384	0.000187369
ENSG00000255182.2	AC084125.2	204.222	0.566133	0.000189086
ENSG00000141579.7	ZNF750	15.0458	0.597439	0.000190485
ENSG00000269982.1	AC018809.2	67.0892	0.567661	0.000197528
ENSG00000284691.1	AC073111.5	80.8895	0.50961	0.000198953
ENSG00000242686.4	AC107464.1	84.2241	0.565659	0.000199382
ENSG00000141699.11	RETREG3	2885.97	0.135537	0.000204185
ENSG00000090238.11	YPEL3	713.147	0.4754	0.000208504
ENSG00000149657.20	LSM14B	2730.69	0.37797	0.0002092
ENSG00000151689.13	INPP1	343.445	0.359647	0.00020978
ENSG00000105088.8	OLFM2	167.634	0.449728	0.000210467
ENSG00000214076.3	CPSF1P1	75.497	0.520873	0.000211079
ENSG00000095370.20	SH2D3C	52.6556	0.474665	0.000214171
ENSG00000138326.19	RPS24	31614.6	0.16311	0.000217939
ENSG00000261526.2	AC012615.1	110.451	0.491862	0.000218779
ENSG00000170835.14	CEL	110.072	0.470405	0.000225792
ENSG00000142279.12	WTIP	61.9642	0.565735	0.000226604
ENSG00000212719.11	C17orf51	1152.68	0.207904	0.000228154
ENSG00000180488.15	MIGA1	860.866	0.482575	0.00023375
ENSG00000165240.20	ATP7A	797.359	0.352678	0.000234714
ENSG00000225255.6	AP000527.1	45.5512	0.57499	0.000234927
ENSG00000156521.14	TYSND1	1008.89	0.459854	0.00023722
ENSG00000131188.12	PRR7	77.3093	0.558688	0.000237369
ENSG00000196361.10	ELAVL3	1330.69	0.21	0.000237369
ENSG00000233006.7	MIR3936HG	32.8033	0.584116	0.000237673
ENSG00000163873.10	GRIK3	2395.11	0.19134	0.000238815
ENSG00000261220.2	AC103706.1	38.4957	0.578132	0.000246838
ENSG00000166863.12	TAC3	18.3817	0.586586	0.000249369
ENSG00000070444.15	MNT	3102.44	0.37566	0.000249713
ENSG00000179588.9	ZFPM1	421.682	0.458702	0.000250559
ENSG00000167074.15	TEF	1143.02	0.207287	0.000256201
ENSG00000213983.11	AP1G2	501.94	0.298853	0.000261548
ENSG00000171033.13	PKIA	1414.7	0.332204	0.0002725
ENSG00000260729.1	AC009690.1	532.049	0.292445	0.000273626
ENSG00000145476.16	CYP4V2	555.123	0.478561	0.000280571
ENSG00000196072.12	BLOC1S2	1455.41	0.192539	0.000288488
ENSG00000109265.14	KIAA1211	4177.73	0.157458	0.000289665
ENSG00000137845.15	ADAM10	2814.5	0.219688	0.000289719
ENSG00000073849.15	ST6GAL1	3362.86	0.39121	0.000290537
ENSG00000196220.16	SRGAP3	458.998	0.276637	0.000290537
ENSG00000215424.9	MCM3AP-AS1	521.922	0.376652	0.000291228
ENSG00000147421.18	HMBOX1	1266.9	0.28079	0.000297665
ENSG00000188559.15	RALGAPA2	1526.17	0.167551	0.000297668
ENSG00000100647.8	SUSD6	955.567	0.225752	0.000304196
ENSG00000278500.1	AC009336.2	193.091	0.38997	0.000307173
ENSG00000102471.14	NDFIP2	541.975	0.265146	0.000308226
ENSG00000136040.9	PLXNC1	63.9669	0.520503	0.000308226
ENSG00000010072.16	SPRTN	638.385	0.255909	0.000315095
ENSG00000262001.1	DLGAP1-AS2	29.1836	0.543606	0.000323935
ENSG00000251432.6	LINC02615	57.8816	0.542582	0.000326013
ENSG00000187838.17	PLSCR3	505.747	0.365662	0.000326378
ENSG00000106133.18	NSUN5P2	1271.94	0.209877	0.000326385
ENSG00000197557.7	TTC30A	170.212	0.449032	0.000328878
ENSG00000168528.12	SERINC2	200.075	0.501301	0.000330018
ENSG00000263345.1	AC006435.2	86.4589	0.52357	0.000336796
ENSG00000230910.3	AL391807.1	82.5974	0.511386	0.000345214
ENSG00000165821.12	SALL2	1403.91	0.274392	0.000345512
ENSG00000259953.1	AL138756.1	227.298	0.376671	0.000347974
ENSG00000088367.22	EPB41L1	773.251	0.428537	0.000350352
ENSG00000165061.15	ZMAT4	578.264	0.285349	0.000361975
ENSG00000167554.15	ZNF610	176.708	0.51293	0.000362799
ENSG00000260285.1	AL133367.1	48.2682	0.559323	0.000364375
ENSG00000198399.14	ITSN2	696.366	0.391178	0.000373456
ENSG00000277449.1	CEBPB-AS1	16.2227	0.566528	0.000373456
ENSG00000131127.14	ZNF141	980.653	0.295402	0.000375689
ENSG00000174028.6	FAM3C2	137.12	0.460282	0.000377727
ENSG00000130822.15	PNCK	32.6834	0.443816	0.0003783
ENSG00000065600.12	TMEM206	2520.88	0.187112	0.000379186
ENSG00000205593.12	DENND6B	191.038	0.487121	0.000383314
ENSG00000167525.13	PROCA1	537.17	0.429167	0.00038926
ENSG00000155254.13	MARVELD1	1678.19	0.344347	0.000390693
ENSG00000205560.12	CPT1B	586.272	0.473209	0.000399983
ENSG00000139044.11	B4GALNT3	648.4	0.458442	0.000404428
ENSG00000159685.10	CHCHD6	726.431	0.27186	0.000404428
ENSG00000178171.10	AMER3	198.164	0.386888	0.000407185
ENSG00000174151.14	CYB561D1	798.586	0.234142	0.000412519
ENSG00000090905.19	TNRC6A	6673.33	0.236706	0.000415976
ENSG00000126970.16	ZC4H2	1238.11	0.234369	0.000419177
ENSG00000105856.14	HBP1	688.826	0.454839	0.000425571
ENSG00000138496.16	PARP9	191.894	0.536648	0.000426216
ENSG00000134285.11	FKBP11	801.482	0.263676	0.000427444
ENSG00000144504.15	ANKMY1	805.554	0.242167	0.000428708
ENSG00000176834.14	VSIG10	345.608	0.302432	0.000431369
ENSG00000026950.17	BTN3A1	484.221	0.442647	0.000432044
ENSG00000214160.9	ALG3	2408.7	0.195397	0.000432584
ENSG00000167971.15	CASKIN1	804.209	0.261527	0.000433356
ENSG00000115041.13	KCNIP3	34.3161	0.484344	0.000434611
ENSG00000175309.15	PHYKPL	799.757	0.331524	0.000437126
ENSG00000033627.16	ATP6V0A1	5989.8	0.194057	0.000445995
ENSG00000076356.7	PLXNA2	442.7	0.482168	0.000464925
ENSG00000100285.9	NEFH	9.41067	0.524668	0.000465222
ENSG00000167880.7	EVPL	13.5051	0.532154	0.000477435
ENSG00000116857.17	TMEM9	3854.89	0.181988	0.000478034
ENSG00000169371.13	SNUPN	593.391	0.252851	0.000483876
ENSG00000158480.11	SPATA2	490.2	0.254477	0.000484722
ENSG00000163935.14	SFMBT1	420.83	0.29342	0.000487387
ENSG00000114126.17	TFDP2	4649.08	0.230094	0.000495939
ENSG00000173480.11	ZNF417	163.512	0.416708	0.000497813
ENSG00000115525.18	ST3GAL5	453.5	0.33385	0.000502299
ENSG00000127663.15	KDM4B	1981.81	0.245491	0.000502337
ENSG00000107560.12	RAB11FIP2	856.637	0.260779	0.000502533
ENSG00000146021.15	KLHL3	363.648	0.299444	0.000502689
ENSG00000188636.4	RTL6	4811.95	0.205413	0.000509308
ENSG00000125834.12	STK35	1840.29	0.268797	0.000519459
ENSG00000181264.8	TMEM136	283.73	0.482682	0.000525876
ENSG00000189114.6	BLOC1S3	323.528	0.353484	0.000528444
ENSG00000106868.16	SUSD1	1013.76	0.365215	0.000529707
ENSG00000114439.19	BBX	1940.05	0.267231	0.000530836
ENSG00000198466.12	ZNF587	666.54	0.428728	0.000530836
ENSG00000140199.11	SLC12A6	318.19	0.412643	0.000532667
ENSG00000284779.1	IGF2	35.1328	0.346766	0.000537996
ENSG00000183929.7	DUSP5P1	284.707	0.529975	0.000539647
ENSG00000204947.9	ZNF425	103.661	0.51274	0.000540563
ENSG00000163638.13	ADAMTS9	1810.54	0.225708	0.000547606
ENSG00000286156.1	AC026273.1	42.2059	0.54094	0.000547914
ENSG00000223561.6	AC005165.1	13.7869	0.530273	0.000550768
ENSG00000108963.17	DPH1	2295.62	0.164597	0.00055654
ENSG00000236144.7	TMEM147-AS1	1226.41	0.441585	0.000558224
ENSG00000172346.15	CSDC2	121.784	0.49258	0.00055981
ENSG00000114796.16	KLHL24	677.342	0.453	0.000560726
ENSG00000111261.14	MANSC1	403.661	0.300657	0.000570868
ENSG00000130429.14	ARPC1B	525.917	0.315974	0.000579419
ENSG00000112319.19	EYA4	1442.21	0.221053	0.000584206
ENSG00000165323.15	FAT3	249.824	0.516209	0.000584889
ENSG00000250571.7	GLI4	434.486	0.474301	0.000585885
ENSG00000118946.12	PCDH17	346.627	0.359376	0.000595181
ENSG00000185946.16	RNPC3	899.901	0.213365	0.000598775
ENSG00000107719.9	PALD1	2045.54	0.295104	0.000599542
ENSG00000145911.6	N4BP3	39.0734	0.543598	0.000599542
ENSG00000052749.13	RRP12	6032.37	0.153036	0.000603724
ENSG00000138593.9	SECISBP2L	1390.17	0.240673	0.000608997
ENSG00000111249.14	CUX2	83.8987	0.51687	0.000610909
ENSG00000167840.13	ZNF232	1503.28	0.197326	0.00061334
ENSG00000178385.15	PLEKHM3	996.587	0.35079	0.000624352
ENSG00000149212.11	SESN3	1698.54	0.469713	0.000629608
ENSG00000120049.19	KCNIP2	151.7	0.453313	0.000634373
ENSG00000262772.1	LINC01977	63.1285	0.511931	0.00063627
ENSG00000249476.1	AC008467.1	34.9451	0.54459	0.000638161
ENSG00000103540.16	CCP110	3009.2	0.219041	0.000638307
ENSG00000165943.5	MOAP1	1547.02	0.381038	0.000647005
ENSG00000005108.16	THSD7A	580.565	0.41927	0.000653241
ENSG00000058404.20	CAMK2B	93.8129	0.494504	0.000661338
ENSG00000004660.14	CAMKK1	1293.86	0.48087	0.000661692
ENSG00000234616.8	JRK	2734.81	0.150934	0.000662103
ENSG00000132635.17	PCED1A	2213.8	0.308954	0.000662392
ENSG00000168575.10	SLC20A2	1607.41	0.253323	0.000662679
ENSG00000072786.13	STK10	956.344	0.287888	0.000664633
ENSG00000198837.10	DENND4B	10332.1	0.156941	0.000667835
ENSG00000100101.15	Z83844.1	851.675	0.255269	0.000674612
ENSG00000254413.8	CHKB-CPT1B	1203.27	0.353004	0.000677448
ENSG00000099625.13	CBARP	516.539	0.336145	0.00068032
ENSG00000167550.11	RHEBL1	154.805	0.456418	0.000681121
ENSG00000108669.16	CYTH1	2792.31	0.188517	0.000694038
ENSG00000161298.18	ZNF382	302.437	0.360378	0.000698094
ENSG00000253669.3	GASAL1	77.9641	0.527932	0.000701735
ENSG00000271672.1	DUXAP8	136.207	0.420346	0.000701735
ENSG00000204856.12	FAM216A	1183.1	0.177408	0.000704292
ENSG00000142065.14	ZFP14	303.996	0.335441	0.000713726
ENSG00000068697.7	LAPTM4A	2605.84	0.264401	0.000714707
ENSG00000163630.11	SYNPR	17.4501	0.375418	0.000726188
ENSG00000158008.9	EXTL1	40.1308	0.487085	0.000740708
ENSG00000183570.16	PCBP3	687.224	0.465528	0.000740708
ENSG00000168918.14	INPP5D	136.84	0.516087	0.000748028
ENSG00000167733.13	HSD11B1L	388.382	0.457924	0.000752463
ENSG00000268362.5	AC092279.1	235.078	0.334898	0.000752506
ENSG00000112078.14	KCTD20	8204.93	0.173221	0.000755148
ENSG00000280213.1	UCKL1-AS1	22.9421	0.484915	0.000758908
ENSG00000250424.4	AC004691.2	89.3867	0.482743	0.000766011
ENSG00000198740.8	ZNF652	1463.99	0.252785	0.000768795
ENSG00000180730.4	SHISA2	612.992	0.340745	0.000774555
ENSG00000181218.5	HIST3H2A	95.3791	0.443346	0.000776184
ENSG00000171084.15	FAM86JP	233.218	0.355283	0.000779701
ENSG00000224888.4	AC138028.2	49.8845	0.528767	0.000786887
ENSG00000117984.14	CTSD	3766.73	0.222917	0.000790043
ENSG00000197081.13	IGF2R	16642	0.104581	0.000791631
ENSG00000166886.13	NAB2	956.467	0.312179	0.000797133
ENSG00000251322.7	SHANK3	1118.42	0.285525	0.000799584
ENSG00000214029.5	ZNF891	588.544	0.279844	0.000809821
ENSG00000135622.13	SEMA4F	972.252	0.204663	0.000823975
ENSG00000121966.6	CXCR4	739.412	0.511977	0.000831499
ENSG00000254772.10	EEF1G	26821.2	0.216787	0.00083401
ENSG00000278709.2	NKILA	46.7913	0.520576	0.00083793
ENSG00000101384.12	JAG1	139.166	0.456557	0.000853254
ENSG00000146433.8	TMEM181	6439.52	0.199686	0.000868829
ENSG00000007402.11	CACNA2D2	99.9284	0.431525	0.000870886
ENSG00000099991.18	CABIN1	3935.73	0.148643	0.000879797
ENSG00000186020.13	ZNF529	573.474	0.270907	0.000882187
ENSG00000053108.17	FSTL4	76.68	0.519007	0.000887315
ENSG00000130363.11	RSPH3	278.723	0.444557	0.000896448
ENSG00000175115.12	PACS1	893.077	0.289791	0.000910683
ENSG00000164050.13	PLXNB1	2011.18	0.365182	0.00091387
ENSG00000242540.2	AC108025.2	133.489	0.445121	0.000915221
ENSG00000074657.13	ZNF532	5494.41	0.138494	0.000924886
ENSG00000016082.15	ISL1	4181.93	0.130498	0.00092931
ENSG00000158805.12	ZNF276	812.755	0.384373	0.000930543
ENSG00000143409.15	MINDY1	1213.33	0.390149	0.000931155
ENSG00000156113.23	KCNMA1	190.764	0.365346	0.000942929
ENSG00000152954.12	NRSN1	252.074	0.474605	0.000946261
ENSG00000231050.1	AL109917.1	17.0122	0.514013	0.00095072
ENSG00000205090.9	TMEM240	100.724	0.46097	0.000962213
ENSG00000169885.10	CALML6	23.0064	0.46722	0.000971399
ENSG00000236209.1	AC104135.1	18.7104	0.521343	0.000979813
ENSG00000047578.13	KIAA0556	1199.46	0.187398	0.000982449
ENSG00000237440.9	AC008554.1	461.916	0.354329	0.000985798
ENSG00000171940.13	ZNF217	2281.18	0.207113	0.000986809
ENSG00000261888.1	AC144831.1	21.7458	0.529734	0.000992566
ENSG00000166436.16	TRIM66	543.652	0.387934	0.00100371
ENSG00000164327.13	RICTOR	824.514	0.286322	0.0010151
ENSG00000254706.2	AL512785.2	110.139	0.507909	0.00101571
ENSG00000186230.7	ZNF749	215.061	0.386486	0.00102399
ENSG00000132718.9	SYT11	8513.35	0.402744	0.00102667
ENSG00000135047.15	CTSL	1724.98	0.259685	0.00103081
ENSG00000272168.7	CASC15	410.322	0.301041	0.0010316
ENSG00000273604.1	EPOP	709.147	0.409324	0.00103429
ENSG00000175592.8	FOSL1	11.0395	0.473611	0.00103804
ENSG00000205084.11	TMEM231	267.479	0.312547	0.00103804
ENSG00000254470.2	AP5B1	430.865	0.352694	0.00103804
ENSG00000128253.14	RFPL2	12.9374	0.379264	0.00103808
ENSG00000013619.14	MAMLD1	302.276	0.368165	0.0010421
ENSG00000255245.4	FXYD6-FXYD2	458.55	0.41106	0.001054
ENSG00000214279.13	SCART1	75.4166	0.511371	0.00105646
ENSG00000259015.1	AL442663.4	50.8723	0.517521	0.00105929
ENSG00000125354.23	2006-09-01	2060.39	0.247362	0.0010864
ENSG00000255508.7	AP002990.1	27450.7	0.212632	0.00109507
ENSG00000100614.18	PPM1A	1460.06	0.175619	0.00110432
ENSG00000167378.8	IRGQ	1828.72	0.342711	0.00112382
ENSG00000162105.18	SHANK2	983.108	0.32184	0.0011368
ENSG00000237004.4	ZNRF2P1	78.1657	0.477167	0.00113885
ENSG00000228203.6	RNF144A-AS1	403.033	0.274331	0.00114427
ENSG00000080854.14	IGSF9B	454.516	0.34634	0.00115047
ENSG00000147535.17	PLPP5	1054.77	0.18964	0.00115218
ENSG00000105778.19	AVL9	2648.01	0.237124	0.00115571
ENSG00000261126.7	RBFADN	249.345	0.415157	0.00115742
ENSG00000006194.10	ZNF263	1742.83	0.171068	0.00116625
ENSG00000255284.1	AP006621.3	117.643	0.478928	0.00117669
ENSG00000029534.20	ANK1	309.928	0.394693	0.00117786
ENSG00000065609.14	SNAP91	264.36	0.367384	0.00118849
ENSG00000285872.1	AC007240.1	20.8795	0.523644	0.00119094
ENSG00000237390.1	AL139130.1	259.927	0.240611	0.00119278
ENSG00000168016.14	TRANK1	17.1096	0.494457	0.00119306
ENSG00000168490.14	PHYHIP	86.9611	0.474054	0.00120586
ENSG00000197927.12	C2orf27A	110.839	0.451095	0.0012143
ENSG00000103044.11	HAS3	229.074	0.395424	0.00122234
ENSG00000067606.17	PRKCZ	14.8928	0.506538	0.00122443
ENSG00000186994.11	KANK3	16.1019	0.47812	0.00123095
ENSG00000108176.15	DNAJC12	710.385	0.376034	0.00123308
ENSG00000267543.1	AC015802.3	18.8652	0.513881	0.00124972
ENSG00000003393.15	ALS2	2231.64	0.141677	0.00125213
ENSG00000100344.10	PNPLA3	570.077	0.240345	0.00125877
ENSG00000128683.14	GAD1	30.6538	0.412055	0.00126228
ENSG00000100592.15	DAAM1	947.761	0.221005	0.00127411
ENSG00000182601.7	HS3ST4	401.176	0.48303	0.00127754
ENSG00000197324.9	LRP10	610.157	0.41621	0.00128198
ENSG00000245556.2	SCAMP1-AS1	177.022	0.370844	0.00129662
ENSG00000130684.14	ZNF337	1897.45	0.236725	0.00131206
ENSG00000144589.22	STK11IP	1055.3	0.267831	0.00132754
ENSG00000048342.16	CC2D2A	608.31	0.305579	0.00133717
ENSG00000166169.17	POLL	1191.26	0.276128	0.00133735
ENSG00000214331.8	AC009053.1	272.597	0.302247	0.00133735
ENSG00000116985.12	BMP8B	328.939	0.349983	0.00134267
ENSG00000151239.13	TWF1	1127.31	0.254354	0.00135162
ENSG00000164733.21	CTSB	1702.86	0.21457	0.00135548
ENSG00000169136.11	ATF5	866.354	0.224734	0.00136292
ENSG00000100292.17	HMOX1	1051.02	0.47031	0.00136835
ENSG00000100583.4	SAMD15	115.066	0.490193	0.00137093
ENSG00000285245.1	AL162417.1	3959.64	0.146373	0.00137353
ENSG00000230454.1	U73166.1	143.358	0.479817	0.00138359
ENSG00000151117.9	TMEM86A	333.654	0.482695	0.0014
ENSG00000171606.18	ZNF274	530.439	0.253416	0.00142678
ENSG00000184465.16	WDR27	2894.11	0.167517	0.00143666
ENSG00000272455.1	AL391244.2	133.104	0.484824	0.0014609
ENSG00000278175.3	GLIDR	127.095	0.425978	0.00146692
ENSG00000261659.2	Z92544.2	59.1831	0.501552	0.00147345
ENSG00000090487.11	SPG21	3544.39	0.173394	0.00147447
ENSG00000074211.14	PPP2R2C	43.5365	0.506504	0.00148053
ENSG00000144791.10	LIMD1	3042.3	0.179107	0.0014863
ENSG00000006071.13	ABCC8	4097.19	0.232603	0.00149379
ENSG00000130299.17	GTPBP3	2086.18	0.136511	0.00149771
ENSG00000128512.21	DOCK4	1050.04	0.239843	0.00151308
ENSG00000187954.12	CYHR1	2125.32	0.374311	0.00151308
ENSG00000163738.18	MTHFD2L	321.013	0.357267	0.00151658
ENSG00000236711.2	SMAD9-IT1	35.3175	0.505858	0.00151658
ENSG00000228873.1	AC012307.1	54.3268	0.491587	0.00152062
ENSG00000277476.1	AC005332.5	383.236	0.374747	0.00153676
ENSG00000112139.16	MDGA1	40.939	0.4793	0.00155066
ENSG00000144681.10	STAC	4540.57	0.163845	0.00155995
ENSG00000196275.14	GTF2IRD2	65.1936	0.499356	0.00156641
ENSG00000152894.14	PTPRK	3505.97	0.210889	0.00157309
ENSG00000204650.14	LINC02210	1970.59	0.264537	0.00157309
ENSG00000115738.10	ID2	4193.18	0.172616	0.00157427
ENSG00000116396.14	KCNC4	284.526	0.437514	0.00157427
ENSG00000281311.1	RF00407	74.7883	0.478664	0.00157427
ENSG00000076043.10	REXO2	870.657	0.188144	0.00157847
ENSG00000268049.1	AC012313.2	49.4844	0.502221	0.00158188
ENSG00000272183.1	AC005041.3	89.5928	0.486531	0.00158188
ENSG00000188707.6	ZBED6CL	2416.19	0.205604	0.00159157
ENSG00000108406.10	DHX40	8631.14	0.148616	0.0015982
ENSG00000183044.12	ABAT	522.607	0.311333	0.00160822
ENSG00000099949.20	LZTR1	2188.59	0.205085	0.00161338
ENSG00000176845.13	METRNL	435.772	0.38326	0.00166914
ENSG00000147955.17	SIGMAR1	6847.21	0.166159	0.00167043
ENSG00000267534.4	S1PR2	76.0932	0.471411	0.00169051
ENSG00000179954.16	SSC5D	32.9805	0.507044	0.00170527
ENSG00000139292.13	LGR5	811.301	0.485883	0.00172026
ENSG00000232677.7	LINC00665	1591.53	0.16318	0.00174606
ENSG00000105339.10	DENND3	431.713	0.410772	0.00175159
ENSG00000154316.16	TDH	44.523	0.488324	0.00175159
ENSG00000001084.12	GCLC	2472.2	0.159102	0.00176853
ENSG00000186635.14	ARAP1	2473.05	0.159945	0.00179013
ENSG00000233937.6	AC008443.1	234.349	0.42058	0.00179542
ENSG00000124788.18	ATXN1	187.718	0.407776	0.00179608
ENSG00000269069.1	AC007842.1	62.0258	0.484881	0.00179889
ENSG00000141337.12	ARSG	127.316	0.386585	0.00179927
ENSG00000171298.13	GAA	6657.25	0.268003	0.00180772
ENSG00000165752.17	STK32C	555.858	0.265708	0.00184784
ENSG00000219665.8	ZNF433-AS1	148.806	0.424103	0.00185213
ENSG00000184441.4	AP001062.1	216.704	0.425414	0.00187225
ENSG00000149634.4	SPATA25	65.3903	0.487673	0.0018812
ENSG00000160298.17	C21orf58	1319.86	0.223383	0.00188226
ENSG00000160271.16	RALGDS	5267.46	0.125314	0.00189162
ENSG00000277887.1	SNORA50C	73.7116	0.472342	0.0019346
ENSG00000134107.4	BHLHE40	168.507	0.457938	0.00194359
ENSG00000130283.9	GDF1	262.294	0.318319	0.00194658
ENSG00000186594.14	MIR22HG	318.44	0.305935	0.00194658
ENSG00000261606.5	AC091230.1	19.4279	0.493751	0.00194739
ENSG00000146469.13	VIP	82.64	0.286627	0.001962
ENSG00000054793.13	ATP9A	1056.85	0.386168	0.00196745
ENSG00000204860.4	FAM201A	80.6759	0.469886	0.00196874
ENSG00000273344.1	PAXIP1-AS1	143.295	0.431996	0.00197687
ENSG00000133401.16	PDZD2	278.9	0.482207	0.00197715
ENSG00000099326.8	MZF1	744.691	0.415308	0.00198458
ENSG00000137726.17	FXYD6	3747.73	0.361592	0.0019878
ENSG00000049759.18	NEDD4L	2557.12	0.364844	0.0019971
ENSG00000259605.3	AC074212.1	42.1752	0.494778	0.00200963
ENSG00000261879.6	AC087500.1	93.2074	0.442731	0.00200963
ENSG00000273329.1	AC078846.1	179.685	0.415808	0.00200963
ENSG00000218416.4	AC110619.1	18.1169	0.39773	0.00202718
ENSG00000066926.11	FECH	1765.16	0.147334	0.0020411
ENSG00000156298.12	TSPAN7	506.91	0.234963	0.00204532
ENSG00000230590.10	FTX	938.457	0.275464	0.00204532
ENSG00000131831.18	RAI2	58.1682	0.470446	0.00207557
ENSG00000099337.5	KCNK6	80.9856	0.480172	0.0020796
ENSG00000091640.8	SPAG7	1664.71	0.203657	0.00208554
ENSG00000129990.15	SYT5	33.8945	0.347953	0.00209467
ENSG00000224729.5	PCOLCE-AS1	96.8902	0.447893	0.00209467
ENSG00000280893.1	AC009133.6	2477.38	0.316653	0.00209689
ENSG00000258388.7	PPT2-EGFL8	824.688	0.197758	0.00210498
ENSG00000149809.14	TM7SF2	449.264	0.473551	0.00210707
ENSG00000059122.16	FLYWCH1	1406.94	0.245972	0.00210902
ENSG00000128309.16	MPST	3298.74	0.187451	0.00210902
ENSG00000137834.15	SMAD6	1484.18	0.220732	0.00211414
ENSG00000168398.6	BDKRB2	78.8063	0.46619	0.00212453
ENSG00000088899.15	LZTS3	438.776	0.280781	0.00213872
ENSG00000231584.8	FAHD2CP	380.015	0.411763	0.00214424
ENSG00000235217.6	TSPY26P	302.386	0.34616	0.00214548
ENSG00000112367.10	FIG4	906.758	0.188209	0.0021739
ENSG00000175265.17	GOLGA8A	1875.32	0.194914	0.00217675
ENSG00000107957.16	SH3PXD2A	5368.2	0.314044	0.0021827
ENSG00000113595.15	TRIM23	438.14	0.346314	0.00218662
ENSG00000214655.10	ZSWIM8	2709.03	0.232727	0.00218662
ENSG00000188549.12	CCDC9B	77.7078	0.46307	0.00220921
ENSG00000002834.18	LASP1	1686.9	0.422709	0.0022148
ENSG00000188573.7	FBLL1	620.215	0.32167	0.00222187
ENSG00000158006.14	PAFAH2	556.943	0.230073	0.00222402
ENSG00000171951.5	SCG2	130.649	0.448918	0.00224764
ENSG00000179406.7	LINC00174	764.091	0.284657	0.00224959
ENSG00000197912.15	SPG7	3041.56	0.160231	0.0022652
ENSG00000186642.16	PDE2A	1437.96	0.167755	0.00228594
ENSG00000188883.4	KLRG2	188.298	0.359789	0.00231335
ENSG00000129657.16	SEC14L1	6772.39	0.0876068	0.00231962
ENSG00000114626.18	ABTB1	115.727	0.463813	0.00233908
ENSG00000072364.13	AFF4	4833.7	0.241447	0.00235329
ENSG00000182473.22	EXOC7	19611.6	0.147379	0.00235329
ENSG00000279073.3	AL807752.6	108.118	0.39196	0.00235744
ENSG00000255020.1	AF131216.3	38.7994	0.466915	0.00236518
ENSG00000264548.1	AC132872.2	75.2625	0.448757	0.00237708
ENSG00000272836.1	AL022328.1	29.1053	0.430714	0.00237886
ENSG00000145242.13	EPHA5	269.081	0.4659	0.00238481
ENSG00000198046.12	ZNF667	552.667	0.435474	0.00238481
ENSG00000173175.14	ADCY5	27.7091	0.492852	0.00239557
ENSG00000236778.7	INTS6-AS1	64.4861	0.472348	0.00241926
ENSG00000212864.3	RNF208	145.946	0.424989	0.00243596
ENSG00000214783.9	POLR2J4	266.467	0.315628	0.00243596
ENSG00000279369.1	AC046185.3	956.075	0.33013	0.00245412
ENSG00000162086.14	ZNF75A	332.683	0.297454	0.00246979
ENSG00000091879.13	ANGPT2	23.552	0.369045	0.00247552
ENSG00000161509.14	GRIN2C	132.527	0.274164	0.00247992
ENSG00000131437.15	KIF3A	1237.96	0.255069	0.00249371
ENSG00000109686.18	SH3D19	711.066	0.245325	0.00250223
ENSG00000260532.1	AL031598.1	45.5234	0.433996	0.00250399
ENSG00000235661.3	MIR670HG	9.50471	0.406492	0.00250966
ENSG00000274322.1	AL136531.2	267.831	0.321069	0.00252632
ENSG00000183779.7	ZNF703	315.09	0.375436	0.00255292
ENSG00000184371.14	CSF1	346.88	0.375735	0.00255604
ENSG00000281005.1	LINC00921	10.0754	0.437613	0.00255735
ENSG00000197050.11	ZNF420	303.221	0.269393	0.00259875
ENSG00000223802.7	CERS1	436.754	0.300514	0.00259875
ENSG00000151967.18	SCHIP1	749.539	0.220977	0.00261626
ENSG00000244041.7	LINC01011	21.4066	0.483886	0.00263766
ENSG00000132669.13	RIN2	96.9476	0.423312	0.00265414
ENSG00000158863.22	FAM160B2	2365.58	0.228692	0.00270003
ENSG00000164828.18	SUN1	6161.82	0.120513	0.00270206
ENSG00000285410.1	GABPB1-IT1	342.922	0.325593	0.00271496
ENSG00000232442.1	MHENCR	132.475	0.417839	0.00272031
ENSG00000112541.14	PDE10A	584.176	0.328004	0.00272269
ENSG00000063587.14	ZNF275	825.188	0.21238	0.00274963
ENSG00000182871.15	COL18A1	1283.58	0.31407	0.00277426
ENSG00000100078.4	PLA2G3	22.1726	0.48889	0.00277638
ENSG00000197147.13	LRRC8B	2979.43	0.279569	0.00277638
ENSG00000176244.7	ACBD7	184.768	0.428428	0.00278108
ENSG00000106609.16	TMEM248	2977.74	0.162506	0.00278537
ENSG00000106049.9	HIBADH	1207.3	0.225666	0.00278709
ENSG00000136156.14	ITM2B	1809.36	0.324054	0.00280142
ENSG00000197162.9	ZNF785	689.025	0.423247	0.00280269
ENSG00000012171.19	SEMA3B	230.068	0.463935	0.0028092
ENSG00000115194.10	SLC30A3	171.984	0.46742	0.0028092
ENSG00000130477.15	UNC13A	1932.59	0.320466	0.0028092
ENSG00000153956.16	CACNA2D1	1305.78	0.393194	0.00284659
ENSG00000160766.14	GBAP1	982.096	0.266586	0.00285251
ENSG00000285583.1	AC010422.7	34.397	0.483018	0.00288182
ENSG00000134897.14	BIVM	601.476	0.243976	0.00288208
ENSG00000085433.15	WDR47	793.392	0.309477	0.00289755
ENSG00000228672.3	PROB1	174.175	0.401299	0.00291703
ENSG00000273247.5	AC097376.2	96.7947	0.430248	0.00292178
ENSG00000260230.3	FRRS1L	395.706	0.429882	0.00294571
ENSG00000131389.17	SLC6A6	5929.4	0.289297	0.00295037
ENSG00000177225.17	GATD1	2637.2	0.197286	0.00295987
ENSG00000116984.13	MTR	5068.58	0.172209	0.00296699
ENSG00000260793.2	AC003102.1	117.741	0.463633	0.00298804
ENSG00000151490.14	PTPRO	689.202	0.216417	0.00303815
ENSG00000157343.8	ARMC12	120.832	0.457356	0.00304576
ENSG00000123472.12	ATPAF1	3220.72	0.316904	0.00305245
ENSG00000172548.14	NIPAL4	6.71452	0.431598	0.00306227
ENSG00000131558.15	EXOC4	2961.2	0.146085	0.00308202
ENSG00000124257.6	NEURL2	75.4668	0.466038	0.00309159
ENSG00000129353.15	SLC44A2	1122.65	0.188647	0.00310296
ENSG00000274070.1	CASTOR2	271.911	0.28599	0.00310415
ENSG00000154767.14	XPC	5768.1	0.142984	0.00312051
ENSG00000234494.7	SP2-AS1	94.2735	0.404115	0.00312051
ENSG00000252481.1	SCARNA13	29.5191	0.483059	0.0031491
ENSG00000162591.16	MEGF6	10.1355	0.390871	0.00314993
ENSG00000226696.6	LENG8-AS1	179.449	0.463459	0.00318157
ENSG00000159842.15	ABR	1353.08	0.259949	0.00320492
ENSG00000135823.14	STX6	1771.62	0.301491	0.00322075
ENSG00000163794.6	UCN	22.8749	0.466892	0.00324244
ENSG00000174282.12	ZBTB4	891.898	0.282965	0.00326239
ENSG00000189283.10	FHIT	123.937	0.371551	0.00326581
ENSG00000164631.19	ZNF12	849.855	0.234296	0.0032763
ENSG00000185532.17	PRKG1	66.6116	0.457461	0.00328017
ENSG00000104967.7	NOVA2	279.36	0.364525	0.00329931
ENSG00000076650.6	GPATCH1	805.105	0.244364	0.00330333
ENSG00000054690.13	PLEKHH1	280.486	0.325254	0.00331178
ENSG00000176428.6	VPS37D	67.4066	0.44039	0.00333547
ENSG00000184194.5	GPR173	1358.13	0.349866	0.00333936
ENSG00000172037.14	LAMB2	930.523	0.221793	0.003358
ENSG00000050555.18	LAMC3	30.7927	0.43876	0.00339654
ENSG00000110422.12	HIPK3	888.273	0.248562	0.00342843
ENSG00000127914.16	AKAP9	3821.3	0.194025	0.00345782
ENSG00000130005.12	GAMT	1320.15	0.223889	0.00345782
ENSG00000162337.12	LRP5	3150.89	0.248187	0.00345782
ENSG00000019485.13	PRDM11	717.416	0.219135	0.00347298
ENSG00000100299.18	ARSA	499.861	0.401525	0.00350933
ENSG00000250448.1	AC092335.1	51.0321	0.464091	0.00353891
ENSG00000036672.16	USP2	41.2921	0.471218	0.00353964
ENSG00000266402.3	SNHG25	389.098	0.426461	0.00357939
ENSG00000148090.11	AUH	440.29	0.220834	0.0035981
ENSG00000257702.3	LBX2-AS1	765.704	0.380531	0.00359956
ENSG00000099953.10	MMP11	327.64	0.442103	0.00360507
ENSG00000204381.11	LAYN	2263.85	0.129641	0.00362805
ENSG00000267100.1	ILF3-DT	705.926	0.239321	0.00363385
ENSG00000129009.13	ISLR	9.68057	0.422362	0.00365393
ENSG00000138131.4	LOXL4	221.128	0.395258	0.00365513
ENSG00000185127.6	C6orf120	836.196	0.190512	0.00365513
ENSG00000187905.10	LRRC74B	19.8803	0.259628	0.00367832
ENSG00000260260.1	SNHG19	559.301	0.418446	0.00371173
ENSG00000108639.7	SYNGR2	2760.16	0.170102	0.00372411
ENSG00000146267.12	FAXC	921.345	0.255584	0.00374454
ENSG00000085365.18	SCAMP1	1138.01	0.246265	0.00374733
ENSG00000182986.13	ZNF320	77.2191	0.409758	0.00376068
ENSG00000257605.2	AC073611.2	13.597	0.394882	0.00376472
ENSG00000144560.15	VGLL4	2594.02	0.193106	0.00378005
ENSG00000169733.12	RFNG	2833.39	0.238521	0.00378051
ENSG00000225138.7	SLC9A3-AS1	1232.85	0.354198	0.0037943
ENSG00000158604.15	TMED4	3245.64	0.13192	0.00379512
ENSG00000242173.9	ARHGDIG	66.1131	0.462816	0.00379575
ENSG00000267750.5	RUNDC3A-AS1	53.1795	0.438909	0.00380644
ENSG00000144057.15	ST6GAL2	1161	0.34815	0.00381259
ENSG00000203872.7	C6orf163	65.1847	0.441262	0.00381259
ENSG00000182796.14	TMEM198B	500.419	0.439553	0.00381912
ENSG00000234072.1	AC074117.1	801.126	0.358731	0.00386587
ENSG00000162522.11	KIAA1522	328.702	0.404931	0.00388243
ENSG00000206503.13	HLA-A	750.447	0.277429	0.00389186
ENSG00000145882.11	PCYOX1L	916.092	0.345636	0.00393135
ENSG00000272068.1	AL365181.2	10.8968	0.392353	0.00394181
ENSG00000169609.14	C15orf40	1263.72	0.239605	0.00396032
ENSG00000182809.10	CRIP2	610.077	0.316712	0.0039654
ENSG00000109787.13	KLF3	1268.47	0.167221	0.00398084
ENSG00000119866.21	BCL11A	1293.91	0.210687	0.00403623
ENSG00000172638.13	EFEMP2	56.6738	0.457636	0.00403623
ENSG00000162624.14	LHX8	808.106	0.215044	0.00405234
ENSG00000167244.20	IGF2	43.8849	0.239459	0.00407311
ENSG00000168502.17	MTCL1	1721.42	0.147818	0.00407311
ENSG00000188368.9	PRR19	145.631	0.351303	0.00408107
ENSG00000224870.6	MRPL20-AS1	1045.13	0.274866	0.00409936
ENSG00000170100.13	ZNF778	1014.9	0.205972	0.00411078
ENSG00000253716.5	MINCR	211.374	0.383482	0.00411411
ENSG00000270605.1	AL353622.1	157.829	0.434566	0.00412898
ENSG00000184402.15	SS18L1	2208.34	0.214838	0.00415449
ENSG00000170004.16	CHD3	16438.6	0.150375	0.00417109
ENSG00000175938.7	ORAI3	39.8217	0.464444	0.00417109
ENSG00000273142.1	LINC02604	451.952	0.286734	0.00417109
ENSG00000280195.1	AC245140.2	23.1171	0.473029	0.00417109
ENSG00000214253.8	FIS1	1931.94	0.29236	0.00418598
ENSG00000010438.16	PRSS3	8.13933	0.429717	0.00419942
ENSG00000257524.6	AL157935.2	1594.14	0.312007	0.00425229
ENSG00000279672.1	AP006621.5	252.918	0.428114	0.00426362
ENSG00000171867.16	PRNP	7.39777	0.37084	0.0042697
ENSG00000081377.16	CDC14B	584.47	0.339263	0.00427003
ENSG00000165434.8	PGM2L1	688.727	0.438863	0.00430069
ENSG00000179846.9	NKPD1	21.8022	0.362516	0.00430552
ENSG00000089351.14	GRAMD1A	2872.86	0.300282	0.00431918
ENSG00000101337.15	TM9SF4	2906.76	0.166856	0.00432018
ENSG00000143850.15	PLEKHA6	176.211	0.376701	0.00432848
ENSG00000204842.16	ATXN2	2216.85	0.156107	0.00433342
ENSG00000105613.10	MAST1	2111.71	0.172284	0.00439107
ENSG00000091656.17	ZFHX4	1656.79	0.294247	0.00446295
ENSG00000081760.17	AACS	2040.42	0.269666	0.00447726
ENSG00000132793.11	LPIN3	74.2635	0.441445	0.00447726
ENSG00000129473.9	BCL2L2	1409.53	0.164226	0.00453002
ENSG00000181215.15	C4orf50	358.499	0.359863	0.0045357
ENSG00000274925.1	ZKSCAN2-DT	90.8819	0.451604	0.00454708
ENSG00000118707.10	TGIF2	3510.07	0.117994	0.00454917
ENSG00000272983.1	AL117339.4	74.4349	0.437341	0.00455824
ENSG00000285733.1	AL031315.1	401.861	0.245815	0.00465588
ENSG00000204308.8	RNF5	2471.96	0.267789	0.00466016
ENSG00000260233.3	SSSCA1-AS1	33.6566	0.444218	0.0047291
ENSG00000176022.6	B3GALT6	1013.03	0.258917	0.00473208
ENSG00000137494.13	ANKRD42	329.424	0.24356	0.00480136
ENSG00000142675.18	CNKSR1	83.4636	0.40478	0.00480136
ENSG00000135052.16	GOLM1	6371.89	0.134223	0.00480852
ENSG00000101290.14	CDS2	2483.31	0.155415	0.00482788
ENSG00000174963.17	ZIC4	115.682	0.367761	0.00486183
ENSG00000186654.21	PRR5	279.945	0.328518	0.00487923
ENSG00000133805.15	AMPD3	78.7714	0.413459	0.00494345
ENSG00000225511.7	LINC00475	19.2332	0.373633	0.00497516
ENSG00000244701.1	AC004918.1	44.2516	0.454214	0.00498956
ENSG00000189241.7	TSPYL1	2987.27	0.143582	0.00501925
ENSG00000154319.16	FAM167A	247.7	0.340472	0.00502399
ENSG00000147459.18	DOCK5	1222.26	0.208654	0.00506244
ENSG00000139842.15	CUL4A	5629.99	0.124683	0.00514009
ENSG00000204282.4	TNRC6C-AS1	38.0327	0.45305	0.00514169
ENSG00000130787.14	HIP1R	676.925	0.214871	0.00514355
ENSG00000117643.14	MAN1C1	36.9124	0.445541	0.00515917
ENSG00000139890.10	REM2	6.9052	0.385052	0.00516708
ENSG00000258839.3	MC1R	249.041	0.423747	0.00518212
ENSG00000164741.15	DLC1	4692.37	0.180629	0.00518507
ENSG00000196387.9	ZNF140	744.899	0.253193	0.00518507
ENSG00000140993.11	TIGD7	55.2776	0.443979	0.00519838
ENSG00000137497.17	NUMA1	21312	0.141886	0.00520498
ENSG00000262075.3	AC174065.1	22.2458	0.46091	0.00520886
ENSG00000126500.3	FLRT1	40.6713	0.44117	0.00521344
ENSG00000263620.1	AC129492.4	282.014	0.416724	0.00523934
ENSG00000144815.16	NXPE3	2392.38	0.279007	0.00526054
ENSG00000214063.11	TSPAN4	635.418	0.33562	0.00528439
ENSG00000157693.15	TMEM268	1035.05	0.232667	0.00535033
ENSG00000232533.1	AC093673.1	32.4753	0.456475	0.00535052
ENSG00000144026.12	ZNF514	1353.53	0.325058	0.00536718
ENSG00000178947.9	SMIM10L2A	102.268	0.405019	0.00537312
ENSG00000178623.12	GPR35	110.483	0.438899	0.0054119
ENSG00000160326.14	SLC2A6	555.226	0.427958	0.00545322
ENSG00000125875.14	TBC1D20	2348.39	0.1437	0.00545972
ENSG00000171862.11	PTEN	1599.93	0.249434	0.00545972
ENSG00000145362.18	ANK2	2267.77	0.190713	0.00546999
ENSG00000141551.14	CSNK1D	14303.3	0.132259	0.00547303
ENSG00000102897.10	LYRM1	479.358	0.252983	0.00548106
ENSG00000286094.1	AC026740.3	42.9976	0.443788	0.00549822
ENSG00000253230.8	LINC00599	132.978	0.430187	0.00550714
ENSG00000137216.19	TMEM63B	1313.24	0.176441	0.00551717
ENSG00000154122.14	ANKH	769.716	0.252183	0.00551918
ENSG00000058262.10	SEC61A1	12230.8	0.104066	0.0055585
ENSG00000259663.2	AC010478.1	373.369	0.382676	0.00566223
ENSG00000225783.7	MIAT	20080.1	0.350689	0.00566898
ENSG00000106686.16	SPATA6L	12.4201	0.393365	0.00571504
ENSG00000160293.17	VAV2	3134.39	0.327929	0.00572397
ENSG00000112539.15	C6orf118	99.3109	0.415186	0.0057584
ENSG00000243836.5	WDR86-AS1	16.279	0.440682	0.0057584
ENSG00000158050.5	DUSP2	742.931	0.37324	0.00582345
ENSG00000176531.10	PHLDB3	421.432	0.360218	0.00585145
ENSG00000198105.14	ZNF248	1141.18	0.199528	0.00585422
ENSG00000286067.1	AC004263.2	46.7972	0.421151	0.00586858
ENSG00000278404.1	RF01874	42.9293	0.354816	0.00587949
ENSG00000215375.6	MYL5	277.122	0.430009	0.00590362
ENSG00000234134.1	AL158835.2	16.8564	0.41661	0.00592092
ENSG00000016391.11	CHDH	900.422	0.279515	0.00593525
ENSG00000136159.4	NUDT15	2186.68	0.133221	0.00600122
ENSG00000071246.11	VASH1	1102.87	0.382124	0.00603914
ENSG00000234423.1	LINC01250	55.3525	0.426479	0.00611186
ENSG00000213865.7	C8orf44	122.909	0.370636	0.00612874
ENSG00000105662.16	CRTC1	1404.24	0.230588	0.00616982
ENSG00000166707.11	ZCCHC18	228.004	0.334535	0.0061815
ENSG00000189410.12	SH2D5	151.675	0.436675	0.0061815
ENSG00000119681.12	LTBP2	50.346	0.362494	0.00621212
ENSG00000180398.12	MCFD2	4745.7	0.155871	0.00621524
ENSG00000167524.14	RSKR	1278.13	0.239606	0.00622912
ENSG00000175048.17	ZDHHC14	780.694	0.268469	0.00623353
ENSG00000263412.1	AC004477.1	63.914	0.433769	0.00623353
ENSG00000173567.15	ADGRF3	28.2147	0.438402	0.00626421
ENSG00000214575.9	CPEB1	433.519	0.413776	0.00627296
ENSG00000150281.6	CTF1	44.4418	0.43321	0.0062797
ENSG00000071967.12	CYBRD1	194.629	0.43113	0.0062965
ENSG00000164307.13	ERAP1	853.935	0.308473	0.00630228
ENSG00000164078.13	MST1R	50.3657	0.42838	0.00631964
ENSG00000154511.12	DIPK1A	642.606	0.328474	0.00637704
ENSG00000075213.11	SEMA3A	334.651	0.397477	0.00643967
ENSG00000141682.11	PMAIP1	1535.57	0.144061	0.00644047
ENSG00000136840.19	ST6GALNAC4	498.956	0.26716	0.006456
ENSG00000186272.12	ZNF17	99.2885	0.367401	0.00646059
ENSG00000165915.14	SLC39A13	939.643	0.281392	0.00648657
ENSG00000205269.6	TMEM170B	457.651	0.281862	0.00652401
ENSG00000152439.12	ZNF773	80.6188	0.38009	0.00652446
ENSG00000171574.18	ZNF584	159.739	0.369573	0.00652446
ENSG00000182985.17	CADM1	1550.69	0.253096	0.00653134
ENSG00000175166.17	PSMD2	21884.1	0.0671984	0.00656794
ENSG00000171631.14	P2RY6	27.5976	0.393197	0.00659231
ENSG00000181790.11	ADGRB1	570.024	0.290465	0.00659231
ENSG00000238113.6	LINC01410	277.865	0.272712	0.00659231
ENSG00000101004.15	NINL	3287.27	0.146202	0.00663436
ENSG00000244242.2	IFITM10	20.6769	0.415232	0.00663963
ENSG00000197355.11	UAP1L1	757.554	0.204815	0.00664042
ENSG00000276291.5	FRG1HP	422.277	0.227088	0.00667104
ENSG00000183580.10	FBXL7	1367.64	0.214257	0.00669325
ENSG00000130590.14	SAMD10	228.672	0.321065	0.00670565
ENSG00000172803.18	SNX32	96.8762	0.289666	0.00674637
ENSG00000174529.7	TMEM81	271.325	0.266781	0.00674753
ENSG00000120278.16	PLEKHG1	167.7	0.344375	0.00680854
ENSG00000130508.11	PXDN	469.196	0.360827	0.00682188
ENSG00000261326.3	LINC01355	129.27	0.421168	0.00692202
ENSG00000213588.6	ZBTB9	523.604	0.264367	0.00693455
ENSG00000066923.17	STAG3	32.5644	0.438665	0.0069651
ENSG00000183386.10	FHL3	585.186	0.220874	0.00698352
ENSG00000253741.1	LNCOC1	75.2243	0.423264	0.00698949
ENSG00000267898.1	AC026803.2	9.28164	0.378959	0.00702299
ENSG00000178927.18	CYBC1	6029.09	0.211111	0.00708427
ENSG00000186470.14	BTN3A2	281.89	0.369241	0.00709157
ENSG00000276991.1	RF01877	509.937	0.335292	0.00709157
ENSG00000276259.1	AC009118.3	213.812	0.329346	0.00714508
ENSG00000111859.17	NEDD9	200.182	0.241086	0.00716064
ENSG00000204934.10	ATP6V0E2-AS1	163.79	0.322833	0.00716205
ENSG00000074054.18	CLASP1	4485.48	0.12909	0.00717476
ENSG00000116885.18	OSCP1	348.013	0.379539	0.00717587
ENSG00000169499.15	PLEKHA2	265.497	0.422463	0.00717599
ENSG00000158856.18	DMTN	384.729	0.310178	0.00717676
ENSG00000162004.17	CCDC78	347.861	0.427895	0.00717676
ENSG00000274460.1	AC092119.2	27.7704	0.439449	0.00717676
ENSG00000133858.15	ZFC3H1	1983.17	0.285193	0.00727943
ENSG00000236397.3	DDX11L2	89.5384	0.422437	0.00729623
ENSG00000157168.19	NRG1	438.674	0.250523	0.00734521
ENSG00000283041.1	AC008038.1	5371.91	0.221032	0.00735584
ENSG00000230844.2	ZNF674-AS1	217.795	0.321032	0.00735884
ENSG00000254682.1	AP002387.2	172.297	0.375937	0.00735959
ENSG00000267106.6	ZNF561-AS1	263.187	0.28885	0.00735959
ENSG00000163817.16	SLC6A20	993.971	0.181051	0.00737602
ENSG00000130653.16	PNPLA7	90.3659	0.376741	0.00742684
ENSG00000160691.18	SHC1	16963.5	0.408612	0.00743702
ENSG00000064601.18	CTSA	3288.48	0.148006	0.00745726
ENSG00000121417.14	ZNF211	237.093	0.283259	0.00748344
ENSG00000172594.13	SMPDL3A	156.666	0.333411	0.00754073
ENSG00000106404.13	CLDN15	644.856	0.218011	0.00758439
ENSG00000179431.6	FJX1	1795.87	0.25231	0.00761145
ENSG00000137449.15	CPEB2	759.584	0.398163	0.00769672
ENSG00000134769.21	DTNA	219.501	0.395893	0.00770444
ENSG00000144406.18	UNC80	273.4	0.305581	0.0077143
ENSG00000196440.11	ARMCX4	2328.89	0.149411	0.00774284
ENSG00000068024.16	HDAC4	863.528	0.170456	0.00774399
ENSG00000277941.1	RF01875	153.21	0.321666	0.00774399
ENSG00000184368.16	MAP7D2	915.438	0.213822	0.00774602
ENSG00000131116.12	ZNF428	1978.76	0.216642	0.00774638
ENSG00000251247.11	ZNF345	215.711	0.37708	0.00775961
ENSG00000129654.8	FOXJ1	17.7488	0.377233	0.00782469
ENSG00000145147.20	SLIT2	1253.79	0.36458	0.00783596
ENSG00000068615.18	REEP1	456.437	0.259536	0.00784458
ENSG00000260577.2	AC126773.2	109.409	0.378307	0.00784815
ENSG00000100697.14	DICER1	5300.35	0.183068	0.00785056
ENSG00000272989.1	LINC02012	76.7824	0.404116	0.00798699
ENSG00000184916.9	JAG2	58.1064	0.423288	0.00799396
ENSG00000184925.12	LCN12	21.9107	0.349703	0.00800661
ENSG00000188766.12	SPRED3	70.1935	0.413892	0.00800939
ENSG00000189164.15	ZNF527	362.75	0.236424	0.00801004
ENSG00000247516.7	MIR4458HG	417.631	0.252102	0.00802437
ENSG00000248015.7	AC005329.1	229.756	0.371998	0.00805347
ENSG00000226944.1	AL031847.1	219.718	0.288951	0.00807304
ENSG00000091436.17	MAP3K20	1623.53	0.215321	0.00809791
ENSG00000133740.11	E2F5	1799.39	0.159086	0.00809791
ENSG00000273015.2	AC008124.1	302.631	0.294387	0.00810129
ENSG00000244968.6	LIFR-AS1	77.1362	0.38674	0.00810322
ENSG00000197622.13	CDC42SE1	9291.68	0.215662	0.00814409
ENSG00000226891.8	LINC01359	35.2769	0.430506	0.00817152
ENSG00000117595.12	IRF6	32.9506	0.113209	0.00818273
ENSG00000137642.13	SORL1	511.375	0.354858	0.00818273
ENSG00000211584.14	SLC48A1	332.003	0.355536	0.00818283
ENSG00000269343.7	ZNF587B	438.149	0.275405	0.00818283
ENSG00000183826.18	BTBD9	615.391	0.225307	0.00820851
ENSG00000262454.3	MIR193BHG	15.3374	0.411772	0.00823599
ENSG00000151006.7	PRSS53	233.441	0.282517	0.00827577
ENSG00000259780.3	AC009065.1	27.2295	0.43658	0.00831635
ENSG00000110436.13	SLC1A2	1199.11	0.261342	0.0083179
ENSG00000136002.18	ARHGEF4	1058.86	0.33506	0.00833396
ENSG00000188277.9	C15orf62	134.773	0.423161	0.00835018
ENSG00000180479.13	ZNF571	139.331	0.339483	0.00837306
ENSG00000132563.16	REEP2	1136.71	0.277055	0.00838429
ENSG00000178301.3	AQP11	38.3164	0.43093	0.00841763
ENSG00000175395.16	ZNF25	200.373	0.306371	0.00843158
ENSG00000140323.6	DISP2	274.114	0.275506	0.00843433
ENSG00000041880.14	PARP3	434.676	0.239917	0.00849976
ENSG00000128604.20	IRF5	56.211	0.424968	0.0085299
ENSG00000198246.9	SLC29A3	499.573	0.366126	0.00858407
ENSG00000184500.15	PROS1	825.315	0.212476	0.00858934
ENSG00000105429.13	MEGF8	4741.47	0.261465	0.00860588
ENSG00000105221.17	AKT2	6202.6	0.0946738	0.00862223
ENSG00000137094.14	DNAJB5	776.563	0.359406	0.00866279
ENSG00000196152.10	ZNF79	462.659	0.221075	0.00867347
ENSG00000175390.14	EIF3F	4655.77	0.0907016	0.00873096
ENSG00000234912.12	SNHG20	1126.5	0.241983	0.00876496
ENSG00000145246.13	ATP10D	832.675	0.386767	0.00877508
ENSG00000069956.12	MAPK6	4548.93	0.157219	0.00877512
ENSG00000095539.15	SEMA4G	387.606	0.314479	0.00880196
ENSG00000237854.3	LINC00674	243.001	0.277719	0.00881306
ENSG00000076604.15	TRAF4	5070.48	0.122788	0.00881801
ENSG00000115365.11	LANCL1	2730.95	0.179582	0.00881801
ENSG00000181026.15	AEN	6824.61	0.0890356	0.00881851
ENSG00000162772.17	ATF3	439.875	0.276534	0.00883445
ENSG00000215271.7	HOMEZ	177.71	0.335614	0.00884512
ENSG00000168028.14	RPSA	60605.1	0.101811	0.00887038
ENSG00000106078.19	COBL	271.95	0.264084	0.00887242
ENSG00000139190.16	VAMP1	534.446	0.213064	0.00887711
ENSG00000164048.14	ZNF589	675.166	0.211389	0.00890519
ENSG00000130821.16	SLC6A8	3511.56	0.282235	0.00892619
ENSG00000180096.12	2001-09-01	35.5607	0.429684	0.0089969
ENSG00000196975.16	ANXA4	51.57	0.422495	0.00900006
ENSG00000151834.15	GABRA2	83.3988	0.394353	0.00902491
ENSG00000237886.1	NALT1	57.6822	0.407384	0.00908211
ENSG00000174353.17	STAG3L3	209.037	0.350378	0.00909113
ENSG00000140443.14	IGF1R	4132.34	0.101227	0.0091498
ENSG00000104774.13	MAN2B1	1814.41	0.144402	0.00918193
ENSG00000259976.3	AC093010.3	64.5775	0.36624	0.00918193
ENSG00000275542.1	AC027601.3	135.424	0.416979	0.00918193
ENSG00000095574.11	IKZF5	679.435	0.175508	0.00921028
ENSG00000162729.14	IGSF8	678.516	0.206923	0.00922075
ENSG00000257913.2	DDN-AS1	268.916	0.354977	0.00922106
ENSG00000118898.16	PPL	28.0845	0.428415	0.00922379
ENSG00000279246.1	AP003108.3	36.9603	0.422481	0.00925092
ENSG00000177337.7	DLGAP1-AS1	36.7707	0.416321	0.00926581
ENSG00000203993.4	ARRDC1-AS1	285.436	0.25174	0.00936753
ENSG00000154743.17	TSEN2	2296.07	0.124978	0.00938591
ENSG00000114631.11	PODXL2	6109.03	0.164781	0.00945881
ENSG00000270299.1	AL121758.1	898.15	0.155476	0.00946825
ENSG00000198162.12	MAN1A2	2556.98	0.161336	0.00950659
ENSG00000275966.1	AC110285.6	46.8404	0.423815	0.00950745
ENSG00000164116.16	GUCY1A1	966.947	0.159742	0.00951108
ENSG00000224594.2	RPL29P19	37.2895	0.424755	0.00952088
ENSG00000196189.13	SEMA4A	361.018	0.276244	0.00955006
ENSG00000259291.2	ZNF710-AS1	429.257	0.218198	0.00958759
ENSG00000167700.9	MFSD3	474.486	0.273178	0.00963448
ENSG00000272442.2	AL353588.1	20.563	0.424825	0.00963894
ENSG00000218537.1	MIF-AS1	94.5229	0.382542	0.00967098
ENSG00000140400.17	MAN2C1	3365.12	0.210378	0.00969856
ENSG00000189337.17	KAZN	691.611	0.22276	0.00971994
ENSG00000168938.5	PPIC	237.678	0.394904	0.00984127
ENSG00000176887.7	SOX11	7502.78	0.234002	0.00984127
ENSG00000106992.19	AK1	874.561	0.192916	0.00984503
ENSG00000114812.13	VIPR1	92.5379	0.404152	0.00993505
ENSG00000141519.15	CCDC40	2059.93	0.367165	0.00994557
ENSG00000271303.1	SRXN1	910.366	0.154676	0.00994557
ENSG00000197779.13	ZNF81	481.816	0.246723	0.0100217
ENSG00000043143.20	JADE2	381.38	0.325691	0.0100228
ENSG00000159840.16	ZYX	2262.6	0.197716	0.0100242
ENSG00000273419.1	AC004877.1	11.2178	0.389624	0.0100255
ENSG00000162066.15	AMDHD2	1526.77	0.18239	0.0100258
ENSG00000164366.3	CCDC127	1198.62	0.16218	0.0100332
ENSG00000261373.1	VPS9D1-AS1	657.117	0.224333	0.0100506
ENSG00000167476.10	JSRP1	17.2113	0.358293	0.0100693
ENSG00000260949.1	AP006545.1	22.135	0.429616	0.0100833
ENSG00000119669.5	IRF2BPL	917.747	0.220738	0.0101372
ENSG00000180422.3	LINC00304	56.3821	0.391833	0.010148
ENSG00000274712.1	AC005332.4	151.644	0.339563	0.0101545
ENSG00000124588.20	NQO2	741.316	0.19205	0.0101585
ENSG00000268006.1	PTOV1-AS1	98.127	0.415157	0.0102293
ENSG00000005483.20	KMT2E	3156.56	0.148587	0.0102773
ENSG00000261587.2	TMEM249	59.0722	0.395664	0.0103416
ENSG00000142552.8	RCN3	427.54	0.262885	0.0103453
ENSG00000164118.13	CEP44	4995.7	0.157784	0.0103856
ENSG00000152700.14	SAR1B	1233.3	0.184484	0.0103989
ENSG00000174010.9	KLHL15	518.3	0.25835	0.0103989
ENSG00000250349.3	AF241726.2	190.771	0.285928	0.0104836
ENSG00000255769.7	GOLGA2P10	1797.81	0.196761	0.0105127
ENSG00000221916.4	C19orf73	20.367	0.426644	0.0105683
ENSG00000224066.1	AL049795.1	57.2453	0.373708	0.0106127
ENSG00000235859.5	AC006978.1	194.942	0.329718	0.0106271
ENSG00000079308.19	TNS1	753.566	0.210125	0.0106291
ENSG00000164674.15	SYTL3	353.178	0.263124	0.0106291
ENSG00000285106.1	AC016831.7	50.5643	0.417445	0.0106291
ENSG00000076344.16	RGS11	95.3906	0.395199	0.0106355
ENSG00000198420.10	TCAF1	2441.47	0.197668	0.0106355
ENSG00000231416.1	AL358472.1	70.557	0.405345	0.0106374
ENSG00000103343.13	ZNF174	573.493	0.202084	0.010649
ENSG00000183530.14	PRR14L	3898.96	0.161343	0.010649
ENSG00000227268.3	KLLN	38.1374	0.41855	0.0106521
ENSG00000040633.13	PHF23	3190.35	0.16364	0.0106765
ENSG00000222009.8	BTBD19	80.1974	0.295545	0.0106788
ENSG00000164054.15	SHISA5	1061.66	0.172088	0.0107008
ENSG00000103496.15	STX4	743.083	0.247572	0.0107125
ENSG00000205808.5	PLPP6	218.96	0.262201	0.0107288
ENSG00000188785.12	ZNF548	162.281	0.310714	0.0108174
ENSG00000273295.1	AP000350.6	167.665	0.375125	0.010904
ENSG00000093100.13	AC016026.1	783.938	0.251346	0.0109288
ENSG00000204604.11	ZNF468	184.07	0.317582	0.0109288
ENSG00000064309.14	CDON	1323.64	0.296615	0.0109371
ENSG00000259972.2	AC009120.2	173.158	0.316703	0.010985
ENSG00000147852.16	VLDLR	601.607	0.309961	0.0110523
ENSG00000103199.13	ZNF500	780.591	0.191987	0.011083
ENSG00000171163.15	ZNF692	2623.09	0.180571	0.0110919
ENSG00000213398.7	LCAT	85.2525	0.397049	0.0111111
ENSG00000267493.3	CIRBP-AS1	51.2254	0.411302	0.0111111
ENSG00000269696.1	AC005498.3	15.0572	0.417585	0.0111111
ENSG00000280119.1	AC093642.2	109.358	0.394905	0.011134
ENSG00000213199.8	ASIC3	469.595	0.402885	0.0112084
ENSG00000115718.17	PROC	16.0215	0.306652	0.0112105
ENSG00000258559.2	AC005519.1	94.1983	0.360281	0.0112438
ENSG00000170949.17	ZNF160	544.727	0.244919	0.011258
ENSG00000283183.1	AC116565.1	35.5402	0.377359	0.0112898
ENSG00000130779.20	CLIP1	2390.38	0.145033	0.0112979
ENSG00000095713.14	CRTAC1	16.5868	0.41494	0.0113424
ENSG00000231690.2	LINC00574	193.381	0.387535	0.0113922
ENSG00000008405.12	CRY1	1769	0.135531	0.0113984
ENSG00000278997.1	AL662907.1	13.8039	0.411278	0.0114011
ENSG00000141756.18	FKBP10	10416	0.103454	0.0114058
ENSG00000197183.14	NOL4L	3809.65	0.399387	0.0114209
ENSG00000251615.3	AC104825.1	86.2351	0.396909	0.0114297
ENSG00000258301.3	VASH1-AS1	454.134	0.227513	0.0115027
ENSG00000117410.14	ATP6V0B	7405.59	0.229513	0.0115416
ENSG00000166734.20	CASC4	1101.7	0.186358	0.0115595
ENSG00000221944.7	TIGD1	679.424	0.223502	0.0115694
ENSG00000139613.12	SMARCC2	6991.67	0.0798299	0.011575
ENSG00000173821.19	AC124319.1	7720.72	0.376086	0.0116779
ENSG00000178971.15	CTC1	2192.81	0.150606	0.0116897
ENSG00000214999.3	AC129492.2	28.5613	0.411209	0.0117032
ENSG00000170619.10	COMMD5	917.148	0.175646	0.0117117
ENSG00000035115.21	SH3YL1	209.078	0.329513	0.0117549
ENSG00000280077.1	AL353763.2	72.6994	0.371324	0.0118051
ENSG00000005156.11	LIG3	5894.4	0.0990345	0.0119061
ENSG00000196391.10	ZNF774	204.108	0.303811	0.0119283
ENSG00000164684.13	ZNF704	2610.57	0.206054	0.0119386
ENSG00000260563.3	AC132872.1	133.027	0.399951	0.0119492
ENSG00000139173.10	TMEM117	254.423	0.255548	0.0119533
ENSG00000064547.14	LPAR2	253.393	0.404814	0.0119894
ENSG00000235655.3	H3F3AP4	2382.28	0.14574	0.0120337
ENSG00000241180.1	AL645608.4	92.3035	0.351269	0.0120382
ENSG00000164236.12	ANKRD33B	543.132	0.254863	0.0121367
ENSG00000083844.10	ZNF264	232.426	0.361317	0.0121489
ENSG00000160172.10	FAM86C2P	209.938	0.309919	0.0121567
ENSG00000245849.7	RAD51-AS1	194.049	0.392731	0.0121567
ENSG00000284471.1	CR769775.2	44.4017	0.410164	0.0121671
ENSG00000179859.9	RNF227	284.132	0.321405	0.012186
ENSG00000197070.14	ARRDC1	183.881	0.378932	0.0122772
ENSG00000081026.19	MAGI3	1980.16	0.255432	0.012302
ENSG00000111670.16	GNPTAB	1343.46	0.27501	0.0123439
ENSG00000099338.23	CATSPERG	259.456	0.355464	0.0123644
ENSG00000101439.9	CST3	977.925	0.209952	0.0123644
ENSG00000270049.2	AC009061.2	59.2582	0.38174	0.0123644
ENSG00000113739.10	STC2	226.794	0.389533	0.0124173
ENSG00000177628.16	GBA	3594.07	0.300732	0.0124173
ENSG00000198225.5	FKBP1C	245.776	0.283806	0.0124592
ENSG00000135407.10	AVIL	18.8647	0.388827	0.0124973
ENSG00000084234.17	APLP2	10909.8	0.385213	0.0125068
ENSG00000153563.15	CD8A	34.856	0.41281	0.012514
ENSG00000198929.13	NOS1AP	323.78	0.366719	0.0126042
ENSG00000179698.13	WDR97	36.2031	0.379965	0.0126096
ENSG00000157514.16	TSC22D3	259.45	0.307897	0.0126385
ENSG00000109794.13	FAM149A	251.454	0.253819	0.0126622
ENSG00000119283.15	TRIM67	93.6376	0.40042	0.0126853
ENSG00000095397.14	WHRN	362.209	0.243027	0.0126978
ENSG00000176715.16	ACSF3	611.626	0.217263	0.0127033
ENSG00000056972.19	TRAF3IP2	61.593	0.260229	0.0127362
ENSG00000099904.15	ZDHHC8	1232.84	0.26613	0.0128109
ENSG00000204839.9	MROH6	568.181	0.361059	0.012865
ENSG00000253540.5	FAM86HP	149.739	0.393178	0.0128926
ENSG00000188130.14	MAPK12	3230.52	0.202572	0.0129526
ENSG00000136490.9	LIMD2	7084.83	0.253822	0.0131603
ENSG00000048392.11	RRM2B	842.454	0.39694	0.0131801
ENSG00000268516.2	AC020915.3	224.921	0.261432	0.0131829
ENSG00000169964.8	TMEM42	780.962	0.272221	0.0132717
ENSG00000225614.2	ZNF469	24.0853	0.386036	0.0132846
ENSG00000085514.16	PILRA	80.021	0.379136	0.0133399
ENSG00000177788.5	AL162595.1	60.6784	0.395819	0.0133791
ENSG00000166704.11	ZNF606	193.205	0.276283	0.0134474
ENSG00000106799.13	TGFBR1	2198.24	0.163771	0.0134607
ENSG00000049769.13	PPP1R3F	51.6752	0.402549	0.0134961
ENSG00000163346.17	PBXIP1	3214.7	0.380245	0.0135119
ENSG00000169122.11	FAM110B	399.952	0.309935	0.0135119
ENSG00000278876.1	AC145207.9	23.6263	0.376577	0.0135119
ENSG00000238058.2	AL355574.1	143.902	0.382532	0.0135271
ENSG00000084710.14	EFR3B	936.821	0.25537	0.0136434
ENSG00000022976.15	ZNF839	1097.09	0.161948	0.0136581
ENSG00000198169.9	ZNF251	1894.31	0.263756	0.0136641
ENSG00000234215.2	AC006012.1	6.8744	0.346054	0.0138055
ENSG00000258924.4	AC002094.1	411.035	0.21311	0.0138269
ENSG00000121764.11	HCRTR1	8.61613	0.373123	0.0138357
ENSG00000166780.11	C16orf45	1021.15	0.177834	0.0138471
ENSG00000285728.1	AC098484.4	26.2912	0.402682	0.0138653
ENSG00000256955.2	AC131009.2	17.2993	0.254351	0.0138935
ENSG00000103269.13	RHBDL1	96.5251	0.397172	0.0139227
ENSG00000112137.17	PHACTR1	269.371	0.275191	0.0139227
ENSG00000168852.13	TPTE2P5	104.999	0.351503	0.0139764
ENSG00000236947.5	AL139412.1	58.022	0.401781	0.013997
ENSG00000186897.5	C1QL4	136.141	0.39495	0.0140029
ENSG00000042286.15	AIFM2	24.8202	0.409932	0.0140387
ENSG00000255236.2	AP002992.1	9.65579	0.351273	0.0140889
ENSG00000186792.17	HYAL3	306.106	0.294247	0.0141263
ENSG00000234690.6	EPCAM-DT	46.1319	0.394919	0.0141263
ENSG00000139187.10	KLRG1	65.5755	0.376019	0.0141443
ENSG00000183979.8	NPB	21.3003	0.402399	0.0141853
ENSG00000241170.3	AP001992.1	88.7303	0.363388	0.0141853
ENSG00000100983.11	GSS	2528.19	0.106325	0.0141954
ENSG00000107282.8	APBA1	1972.84	0.195371	0.0142199
ENSG00000233695.2	GAS6-AS1	178.166	0.264579	0.014254
ENSG00000233609.3	RPL10P19	12.1522	0.362075	0.0143118
ENSG00000068001.14	HYAL2	2976.99	0.157589	0.0143314
ENSG00000134508.12	CABLES1	1770.26	0.16023	0.0143445
ENSG00000283341.1	AC068205.2	136.927	0.334067	0.0143539
ENSG00000141556.21	TBCD	21057.3	0.0783382	0.0145264
ENSG00000204267.14	TAP2	21.1103	0.310068	0.0145583
ENSG00000255198.4	SNHG9	253.637	0.394293	0.0145583
ENSG00000284954.1	AL662884.3	23.7741	0.41049	0.0145583
ENSG00000273387.1	AC005005.3	46.0348	0.40308	0.0145993
ENSG00000128652.11	HOXD3	137.223	0.317167	0.0146191
ENSG00000180884.10	ZNF792	174.017	0.355893	0.014663
ENSG00000161682.14	FAM171A2	1919.67	0.202486	0.0146973
ENSG00000249650.1	AC106772.1	7.11911	0.326347	0.0147026
ENSG00000166130.15	IKBIP	427.762	0.229079	0.0147418
ENSG00000009335.18	UBE3C	5129.61	0.122094	0.0147502
ENSG00000156959.9	LHFPL4	1546.95	0.178584	0.0147696
ENSG00000180611.7	MB21D2	308.476	0.245458	0.0148373
ENSG00000186868.15	MAPT	729.257	0.179374	0.0148373
ENSG00000072121.16	ZFYVE26	2320.63	0.17485	0.0148757
ENSG00000188818.12	ZDHHC11	1808.88	0.35282	0.0150259
ENSG00000198189.11	HSD17B11	369.439	0.217996	0.0150569
ENSG00000005469.11	CROT	584.659	0.376477	0.0150694
ENSG00000186998.16	EMID1	344.68	0.388352	0.0150792
ENSG00000168300.14	PCMTD1	393.371	0.256473	0.0150799
ENSG00000248487.9	ABHD14A	444.64	0.245586	0.0150898
ENSG00000134574.11	DDB2	6.52113	0.318389	0.0150917
ENSG00000148803.12	FUOM	418.455	0.217411	0.0150917
ENSG00000267858.5	MZF1-AS1	99.9315	0.37528	0.0152172
ENSG00000234684.6	SDCBP2-AS1	166.013	0.304439	0.0152389
ENSG00000246465.1	AC138904.1	335.047	0.219011	0.0152521
ENSG00000275942.1	RF01876	110.42	0.30147	0.0152822
ENSG00000286089.1	AC095057.4	6.58455	0.278075	0.0152822
ENSG00000108306.13	FBXL20	616.542	0.287629	0.0153098
ENSG00000152076.18	CCDC74B	115.968	0.349128	0.015358
ENSG00000184470.21	TXNRD2	477.396	0.250071	0.0154722
ENSG00000139263.11	LRIG3	1390.32	0.256231	0.015506
ENSG00000224728.1	IMPDH1P8	139.032	0.393328	0.0155133
ENSG00000137285.10	TUBB2B	1276.2	0.329561	0.0156361
ENSG00000245870.3	LINC00682	3872.61	0.243247	0.015656
ENSG00000205861.11	PCOTH	47.5178	0.397815	0.0157478
ENSG00000285693.1	AP002381.2	32.3756	0.400934	0.0157478
ENSG00000091129.20	NRCAM	647.452	0.221145	0.0157611
ENSG00000135750.14	KCNK1	326.005	0.286513	0.0157859
ENSG00000076321.11	KLHL20	1159.38	0.173628	0.0158048
ENSG00000163041.10	H3F3A	6806.01	0.135924	0.0158358
ENSG00000244625.6	MIATNB	432.748	0.343267	0.0159354
ENSG00000138316.11	ADAMTS14	100.402	0.39345	0.0159974
ENSG00000131845.14	ZNF304	252.615	0.251923	0.016011
ENSG00000106608.16	URGCP	1019.84	0.196591	0.0160752
ENSG00000169213.7	RAB3B	1891.84	0.323279	0.0161001
ENSG00000112293.15	GPLD1	228.361	0.259539	0.01611
ENSG00000285210.1	AL136382.1	18.031	0.390348	0.01611
ENSG00000263002.8	ZNF234	373.421	0.204719	0.0161158
ENSG00000123213.23	NLN	4880.03	0.118693	0.0161337
ENSG00000123992.19	DNPEP	1897.57	0.131779	0.0161525
ENSG00000166887.15	VPS39	2243.42	0.159442	0.016228
ENSG00000136099.13	PCDH8	226.607	0.354023	0.0162576
ENSG00000278192.1	AL118505.1	46.4045	0.395137	0.0162641
ENSG00000054983.17	GALC	1198.66	0.149431	0.0162717
ENSG00000272693.4	AC073107.1	63.0114	0.366292	0.0162717
ENSG00000171295.12	ZNF440	443.137	0.203396	0.0164114
ENSG00000281207.1	SLFNL1-AS1	220.699	0.262981	0.0164114
ENSG00000148219.16	ASTN2	563.594	0.309249	0.0164786
ENSG00000069482.7	GAL	4017.19	0.224358	0.0165034
ENSG00000140470.14	ADAMTS17	579.902	0.381549	0.0165034
ENSG00000156345.17	CDK20	686.196	0.345766	0.0165034
ENSG00000178567.7	EPM2AIP1	1627.83	0.197913	0.0165151
ENSG00000100106.21	TRIOBP	1741.35	0.267755	0.01656
ENSG00000277072.5	STAG3L2	363.588	0.237062	0.0165701
ENSG00000113319.13	RASGRF2	190.638	0.378493	0.0165768
ENSG00000227953.6	LINC01341	192.892	0.347605	0.0166472
ENSG00000197102.12	DYNC1H1	51018.6	0.121223	0.0166972
ENSG00000112514.15	CUTA	5443.99	0.139554	0.0167048
ENSG00000063854.13	HAGH	1204.94	0.288886	0.016706
ENSG00000163499.12	CRYBA2	6.92508	0.218397	0.01673
ENSG00000021300.14	PLEKHB1	429.066	0.378699	0.0167513
ENSG00000111801.16	BTN3A3	53.7009	0.394306	0.0167513
ENSG00000125170.11	DOK4	5117.6	0.386569	0.0167781
ENSG00000179886.5	TIGD5	529.521	0.217098	0.0167781
ENSG00000151835.16	SACS	6913.15	0.240399	0.016793
ENSG00000203279.3	AL590705.1	31.8588	0.3958	0.016793
ENSG00000026652.14	AGPAT4	1595.08	0.167185	0.016843
ENSG00000100288.19	CHKB	740.645	0.216955	0.0169147
ENSG00000141349.8	G6PC3	6062.74	0.180365	0.0169588
ENSG00000269106.1	AC012313.7	7.05857	0.343999	0.017035
ENSG00000156381.9	ANKRD9	668.308	0.186263	0.0171078
ENSG00000070886.12	EPHA8	8.36073	0.335354	0.0171644
ENSG00000114416.18	FXR1	7515.84	0.0961743	0.0171644
ENSG00000111912.20	NCOA7	307.631	0.245583	0.0171963
ENSG00000272872.1	AP000525.1	173.262	0.300343	0.0172056
ENSG00000248206.1	AC074194.1	34.0588	0.394944	0.0172065
ENSG00000189180.15	ZNF33A	2291.83	0.214332	0.0172218
ENSG00000176248.9	ANAPC2	1558.05	0.138149	0.0172568
ENSG00000181722.16	ZBTB20	124.721	0.371358	0.0172568
ENSG00000225377.5	NRSN2-AS1	90.5417	0.330507	0.0172568
ENSG00000259006.1	AC092143.2	22.1646	0.383757	0.0172732
ENSG00000277142.1	LINC00235	31.9387	0.354593	0.0173166
ENSG00000139719.10	VPS33A	3634.03	0.103445	0.017319
ENSG00000235601.1	BARX1-DT	28.1772	0.398889	0.017338
ENSG00000148357.16	HMCN2	740.586	0.310956	0.0173388
ENSG00000213366.13	GSTM2	1114.35	0.236022	0.0173986
ENSG00000114786.16	ABHD14A-ACY1	484.008	0.327601	0.0174982
ENSG00000182873.5	PRKCZ-AS1	38.2913	0.39153	0.0176417
ENSG00000203666.12	EFCAB2	510.553	0.193177	0.0176503
ENSG00000070476.15	ZXDC	1645.17	0.137433	0.0177085
ENSG00000234911.2	TEX21P	39.7131	0.388153	0.017715
ENSG00000239887.5	C1orf226	855.009	0.365427	0.0177153
ENSG00000012822.16	CALCOCO1	1506.95	0.382289	0.0177319
ENSG00000128805.14	ARHGAP22	581.865	0.345849	0.0178373
ENSG00000099840.13	IZUMO4	74.1812	0.356261	0.017937
ENSG00000076864.19	RAP1GAP	340.181	0.24391	0.0179618
ENSG00000231721.7	LINC-PINT	63.9407	0.373432	0.017998
ENSG00000142694.6	EVA1B	43.9625	0.383474	0.0180021
ENSG00000279161.1	AC093503.3	67.6891	0.383771	0.0181478
ENSG00000112763.17	BTN2A1	1565.56	0.124173	0.0181513
ENSG00000230289.1	AL358781.2	8.88816	0.332632	0.0181694
ENSG00000269743.3	SLC25A53	363.738	0.332312	0.0181694
ENSG00000277301.1	AL034550.2	26.063	0.146029	0.0182388
ENSG00000124440.15	HIF3A	9.0783	0.298754	0.0183175
ENSG00000270008.1	AL137247.1	36.4782	0.39037	0.0183175
ENSG00000138685.15	FGF2	484.618	0.188174	0.0183557
ENSG00000250222.1	AC008443.5	18.9222	0.38187	0.0184002
ENSG00000141098.13	GFOD2	2153.73	0.111964	0.0184515
ENSG00000105784.15	RUNDC3B	100.876	0.376537	0.0184932
ENSG00000262050.1	AC005696.1	16.6319	0.379126	0.0185621
ENSG00000129646.14	QRICH2	456.677	0.379298	0.018632
ENSG00000213949.9	ITGA1	1503.11	0.283597	0.0186816
ENSG00000013293.6	SLC7A14	281.268	0.379704	0.0186886
ENSG00000156486.7	KCNS2	25.004	0.393232	0.0186975
ENSG00000243989.9	ACY1	313.56	0.3564	0.0186987
ENSG00000126602.11	TRAP1	11140	0.100728	0.0188002
ENSG00000240583.12	AQP1	202.805	0.376764	0.0188149
ENSG00000140682.19	TGFB1I1	90.5489	0.32443	0.0188601
ENSG00000134198.10	TSPAN2	136.829	0.328762	0.0189937
ENSG00000162599.16	NFIA	522.656	0.330543	0.0190017
ENSG00000233483.3	AC008105.2	18.9671	0.302103	0.0190017
ENSG00000203485.13	INF2	3321.99	0.236398	0.0194409
ENSG00000278267.1	MIR6859-1	23.6109	0.393471	0.0195739
ENSG00000090857.13	PDPR	3899.44	0.144915	0.0196458
ENSG00000035862.12	TIMP2	9393.61	0.103875	0.0197424
ENSG00000147257.13	GPC3	318.553	0.379774	0.0197535
ENSG00000185168.5	LINC00482	264.179	0.25811	0.0197578
ENSG00000230615.6	AL139220.2	16.7056	0.360248	0.019785
ENSG00000173064.13	HECTD4	4112.2	0.17155	0.0199127
ENSG00000140538.16	NTRK3	139.213	0.370198	0.0199593
ENSG00000152443.13	ZNF776	61.1362	0.365912	0.0199593
ENSG00000164543.7	STK17A	410.593	0.287797	0.0199593
ENSG00000180626.10	ZNF594	750.645	0.222451	0.0199728
ENSG00000156564.8	LRFN2	14.0097	0.335279	0.0199759
ENSG00000254402.7	LRRC24	51.6577	0.384345	0.0199902
ENSG00000228109.1	MELTF-AS1	97.8205	0.33459	0.0201885
ENSG00000197024.8	ZNF398	1115.84	0.204031	0.0202111
ENSG00000179862.6	CITED4	360.246	0.226227	0.0202863
ENSG00000272031.3	ANKRD34A	50.6391	0.371881	0.0203285
ENSG00000108679.13	LGALS3BP	1455.93	0.191654	0.0204175
ENSG00000198252.12	STYX	397.052	0.200519	0.0205206
ENSG00000114544.16	SLC41A3	1277.81	0.136754	0.0205561
ENSG00000107897.19	ACBD5	1086.23	0.283627	0.0206173
ENSG00000260121.1	AC138028.4	15.1641	0.379097	0.0207849
ENSG00000003509.16	NDUFAF7	908.329	0.159336	0.0208534
ENSG00000159239.13	AC005041.1	163.695	0.372366	0.0209053
ENSG00000106688.12	SLC1A1	285.622	0.228534	0.020947
ENSG00000100439.10	ABHD4	316.548	0.280812	0.0210628
ENSG00000132849.20	PATJ	278.004	0.271255	0.0210886
ENSG00000260193.1	AL138781.1	32.2826	0.386483	0.021145
ENSG00000203879.12	GDI1	9935.92	0.179995	0.021208
ENSG00000268593.3	AC008749.1	10.8686	0.353888	0.0212231
ENSG00000257279.1	AC127164.1	37.0776	0.205465	0.0212961
ENSG00000270157.1	AC004918.3	85.2657	0.327656	0.0213
ENSG00000104863.12	LIN7B	208.01	0.273591	0.0213198
ENSG00000166189.7	HPS6	717.748	0.160526	0.0213198
ENSG00000134297.6	PLEKHA8P1	366.147	0.240987	0.0213733
ENSG00000273002.1	AL355388.2	16.0264	0.358444	0.0214289
ENSG00000108848.16	LUC7L3	16396.4	0.116159	0.0214933
ENSG00000138767.13	CNOT6L	582.583	0.221954	0.0215908
ENSG00000108924.14	HLF	363.215	0.198463	0.0216322
ENSG00000127399.15	LRRC61	1307.63	0.220827	0.0216322
ENSG00000167702.12	KIFC2	427.079	0.369423	0.0216582
ENSG00000167861.16	HID1	64.4678	0.331798	0.0216582
ENSG00000171160.18	MORN4	948.639	0.219842	0.021715
ENSG00000248794.1	AC026436.1	28.1298	0.387105	0.021715
ENSG00000269934.2	AL353593.2	23.5961	0.378832	0.021715
ENSG00000233426.3	EIF3FP3	446.132	0.192539	0.0217444
ENSG00000186951.16	PPARA	475.481	0.221068	0.021789
ENSG00000274828.1	AC068473.5	133.915	0.2966	0.0218736
ENSG00000163625.15	WDFY3	2561.12	0.188301	0.0219644
ENSG00000153896.18	ZNF599	230.884	0.293371	0.0221318
ENSG00000122359.18	ANXA11	1024.7	0.244832	0.0222618
ENSG00000132623.16	ANKEF1	783.433	0.317582	0.0222623
ENSG00000225032.5	AL162586.1	68.1336	0.372486	0.0222623
ENSG00000147364.16	FBXO25	1018.73	0.271701	0.0223249
ENSG00000147251.15	DOCK11	458.174	0.311037	0.0225201
ENSG00000279900.1	AP001767.4	15.1322	0.350592	0.0225201
ENSG00000080823.23	MOK	260.755	0.307842	0.0225338
ENSG00000073605.18	GSDMB	293.807	0.3303	0.0225893
ENSG00000137411.17	VARS2	3419.27	0.0998915	0.0226282
ENSG00000119541.10	VPS4B	1571.77	0.128274	0.0226978
ENSG00000284308.1	C2orf81	292.399	0.362615	0.0227306
ENSG00000286207.1	AC012443.2	89.4191	0.342599	0.0227533
ENSG00000270722.1	RF00003	23.1284	0.242965	0.0227592
ENSG00000124762.13	CDKN1A	7584.19	0.339664	0.0229138
ENSG00000181704.12	YIPF6	1449.43	0.150388	0.0229964
ENSG00000283154.2	IQCJ-SCHIP1	579.076	0.172377	0.0229964
ENSG00000165626.17	BEND7	223.45	0.277641	0.0230673
ENSG00000261408.7	TEN1-CDK3	1166.31	0.317058	0.023078
ENSG00000114735.9	HEMK1	1414.08	0.36757	0.0231003
ENSG00000187634.12	SAMD11	5514.5	0.29435	0.0231003
ENSG00000212588.1	SNORA26	63.5165	0.35611	0.0231481
ENSG00000277161.2	PIGW	1270.7	0.145786	0.023174
ENSG00000196990.8	FAM163B	633.795	0.359621	0.0233112
ENSG00000285314.1	AC002470.2	1165.78	0.176624	0.0233502
ENSG00000266957.1	AC012254.1	12.6398	0.325444	0.0233863
ENSG00000241878.11	PISD	1702.41	0.168382	0.0234664
ENSG00000185615.15	PDIA2	36.8788	0.378609	0.0234846
ENSG00000285756.1	BX890604.2	1056.46	0.148661	0.0235225
ENSG00000229344.1	MTCO2P12	1115.03	0.193787	0.0235291
ENSG00000117758.14	STX12	1539.67	0.270367	0.0235333
ENSG00000083290.20	ULK2	1047.46	0.222217	0.0235932
ENSG00000205704.6	LINC00634	26.6769	0.369373	0.023684
ENSG00000105855.10	ITGB8	124.724	0.367401	0.0236872
ENSG00000186487.19	MYT1L	21.6822	0.378478	0.0236872
ENSG00000188732.11	FAM221A	122.961	0.292828	0.0236872
ENSG00000283698.1	VINAC1P	9.02249	0.329857	0.0237532
ENSG00000260597.1	AC012531.1	52.7365	0.359254	0.0237688
ENSG00000162572.20	SCNN1D	265.4	0.348506	0.0238981
ENSG00000143507.18	DUSP10	182.18	0.370067	0.0239129
ENSG00000108852.14	MPP2	3825.23	0.0862936	0.0239335
ENSG00000133606.11	MKRN1	2429.38	0.135482	0.0240302
ENSG00000272602.6	ZNF595	66.9078	0.369793	0.0240472
ENSG00000105419.17	MEIS3	1898.81	0.263413	0.0240799
ENSG00000060642.10	PIGV	420.057	0.223787	0.0241231
ENSG00000091490.11	SEL1L3	245.983	0.331618	0.0241231
ENSG00000151893.15	CACUL1	1921.53	0.175814	0.024148
ENSG00000223612.3	AC241585.1	50.7438	0.371149	0.0241669
ENSG00000103254.10	FAM173A	402.384	0.301259	0.0241787
ENSG00000250506.7	CDK3	629.321	0.328892	0.0242315
ENSG00000130540.14	SULT4A1	837.868	0.156325	0.0243302
ENSG00000163516.13	ANKZF1	2018.59	0.234992	0.0244252
ENSG00000188878.19	FBF1	874.62	0.167543	0.024428
ENSG00000189077.11	TMEM120A	638.973	0.187033	0.0248723
ENSG00000251669.5	FAM86EP	215.011	0.281864	0.0250361
ENSG00000154358.20	OBSCN	3377.95	0.365906	0.0251155
ENSG00000177106.16	EPS8L2	33.2534	0.267423	0.0251501
ENSG00000101311.15	FERMT1	677.247	0.280521	0.0251564
ENSG00000114923.17	SLC4A3	167.866	0.360168	0.0251564
ENSG00000175387.16	SMAD2	2074.1	0.122593	0.0251762
ENSG00000157557.12	ETS2	2180.23	0.262726	0.0254245
ENSG00000259555.1	AC067863.1	24.8233	0.341639	0.0257242
ENSG00000224892.6	RPS4XP16	43.0879	0.373543	0.0257776
ENSG00000099889.14	ARVCF	2098.51	0.365696	0.025889
ENSG00000122550.18	KLHL7	1148.6	0.26037	0.025889
ENSG00000268230.5	AC012313.3	50.6391	0.358035	0.025889
ENSG00000165617.14	DACT1	575.218	0.222623	0.0258948
ENSG00000235663.1	SAPCD1-AS1	7.67202	0.301302	0.0259207
ENSG00000158887.16	MPZ	121.402	0.359694	0.0260284
ENSG00000223745.7	CCDC18-AS1	772.266	0.153775	0.0260284
ENSG00000168237.18	GLYCTK	151.136	0.279752	0.0260348
ENSG00000285533.1	AP001362.2	72.6245	0.359938	0.0260899
ENSG00000135596.18	MICAL1	3929.39	0.240562	0.0261071
ENSG00000280789.2	PAGR1	4201.22	0.234496	0.0261251
ENSG00000142556.19	ZNF614	476.239	0.222314	0.0261268
ENSG00000279253.1	AL121753.2	31.1573	0.352589	0.0261519
ENSG00000271984.1	AL008726.1	14.9687	0.314838	0.0262647
ENSG00000253948.1	AC104986.2	67.9791	0.33824	0.0262738
ENSG00000111981.5	ULBP1	492.65	0.21028	0.026334
ENSG00000141449.14	GREB1L	4743.43	0.248691	0.0263823
ENSG00000196998.18	WDR45	1238.7	0.299557	0.0264381
ENSG00000206417.8	H1FX-AS1	357.653	0.24335	0.0264381
ENSG00000250397.2	AP006623.1	85.6521	0.36595	0.0264381
ENSG00000259891.1	AC107375.1	69.6466	0.368354	0.0264381
ENSG00000267131.1	AC005746.2	15.9793	0.371041	0.0264381
ENSG00000137075.18	RNF38	1826.76	0.155997	0.0265078
ENSG00000160716.5	CHRNB2	777.51	0.226679	0.0266353
ENSG00000152492.15	CCDC50	2703.94	0.119574	0.0266428
[truncated: 372 more rows]

## Sheet: KHSRP_KD genes down
ensembl ID	gene_name	baseMean	log2FoldChange	padj
ENSG00000088247.17	KHSRP	10760	-1.98251	7.88924e-276
ENSG00000144354.14	CDCA7	3447.2	-0.619812	3.5621e-71
ENSG00000165113.13	GKAP1	964.584	-1.2804	5.47129e-66
ENSG00000169946.14	ZFPM2	267.491	-1.37906	1.4791e-56
ENSG00000117069.15	ST6GALNAC5	794.582	-0.950814	5.78263e-53
ENSG00000105197.11	TIMM50	6030.76	-0.442112	2.32174e-52
ENSG00000007968.7	E2F2	2568.92	-0.547297	6.34088e-47
ENSG00000136854.21	STXBP1	1535.66	-0.668475	8.40995e-47
ENSG00000110108.10	TMEM109	2217.16	-0.705113	2.9802e-46
ENSG00000134222.16	PSRC1	2764.92	-0.509477	1.09239e-41
ENSG00000112531.17	QKI	4899.63	-0.51492	1.16639e-40
ENSG00000106003.13	LFNG	665.739	-0.805966	2.32183e-40
ENSG00000197894.11	ADH5	8973.95	-0.324367	9.83368e-39
ENSG00000099901.17	RANBP1	9777.09	-0.495744	1.97559e-37
ENSG00000145604.15	SKP2	5790.78	-0.667028	4.90397e-37
ENSG00000103018.16	CYB5B	4617.27	-0.413845	6.07782e-37
ENSG00000113368.12	LMNB1	12055.5	-0.347653	5.20318e-34
ENSG00000241978.9	AKAP2	1000.85	-0.612694	5.17347e-32
ENSG00000143621.17	ILF2	43168.6	-0.31301	2.55602e-30
ENSG00000101412.13	E2F1	5699.12	-0.628991	2.74211e-28
ENSG00000141076.18	UTP4	7267.96	-0.255718	7.06408e-28
ENSG00000116478.12	HDAC1	7654.62	-0.400349	1.0349e-27
ENSG00000076003.5	MCM6	9918.44	-0.36446	1.21675e-27
ENSG00000151276.23	MAGI1	2993.59	-0.563584	1.56941e-27
ENSG00000129173.13	E2F8	831.84	-0.57251	4.43384e-27
ENSG00000284159.1	MIR3940	53.079	-1.41348	3.29703e-26
ENSG00000157654.17	PALM2-AKAP2	1213.32	-0.522777	4.60887e-26
ENSG00000111875.8	ASF1A	1984.29	-0.44276	5.32576e-26
ENSG00000128011.4	LRFN1	332.206	-1.37451	2.50919e-25
ENSG00000198911.12	SREBF2	6943.59	-0.46493	1.12046e-24
ENSG00000159217.10	IGF2BP1	32000.6	-0.32641	1.88317e-24
ENSG00000186480.13	INSIG1	852.803	-0.586015	8.95656e-24
ENSG00000137337.15	MDC1	7173.66	-0.248844	2.21553e-23
ENSG00000100664.11	EIF5	9478.5	-0.442441	2.76892e-23
ENSG00000268262.1	AC011445.1	55.7955	-1.3151	1.02656e-22
ENSG00000167900.12	TK1	4700.98	-0.474412	1.61865e-22
ENSG00000107625.13	DDX50	2871.76	-0.449203	1.80124e-22
ENSG00000141543.11	EIF4A3	13015.8	-0.323215	1.80124e-22
ENSG00000165072.10	MAMDC2	149.971	-0.985032	2.74871e-22
ENSG00000108578.15	BLMH	6256.09	-0.271199	3.34742e-22
ENSG00000143549.20	TPM3	18706.9	-0.296966	4.61029e-22
ENSG00000144677.15	CTDSPL	1313.92	-0.541903	9.95505e-22
ENSG00000048828.17	FAM120A	3583.21	-0.3063	2.45592e-21
ENSG00000130558.19	OLFM1	3632.11	-0.528378	3.71724e-21
ENSG00000181192.12	DHTKD1	3261.47	-0.299445	4.13272e-21
ENSG00000237649.8	KIFC1	4968.04	-0.463412	4.73834e-21
ENSG00000122952.17	ZWINT	6783.93	-0.29157	7.12634e-21
ENSG00000104472.10	CHRAC1	790.392	-0.572075	8.07855e-21
ENSG00000183527.11	PSMG1	1983.71	-0.414714	5.70133e-20
ENSG00000157110.16	RBPMS	767.055	-0.603066	6.15055e-20
ENSG00000121104.8	FAM117A	803.86	-0.571938	6.7894e-20
ENSG00000169813.16	HNRNPF	13776.5	-0.267017	7.07008e-20
ENSG00000066468.22	FGFR2	650.436	-0.656227	7.29757e-20
ENSG00000145431.11	PDGFC	271.369	-0.829897	2.53353e-19
ENSG00000104549.12	SQLE	3821.23	-0.407909	4.00971e-19
ENSG00000137310.12	TCF19	1085.02	-0.457035	4.48467e-19
ENSG00000011332.19	DPF1	1479.58	-0.666718	4.62961e-19
ENSG00000134453.16	RBM17	4245.77	-0.372002	4.67244e-19
ENSG00000102362.15	SYTL4	1004.31	-0.621214	1.40324e-18
ENSG00000101193.8	GID8	3217.39	-0.365984	2.32271e-18
ENSG00000132792.19	CTNNBL1	2883.32	-0.344737	2.66318e-18
ENSG00000079459.13	FDFT1	5471.32	-0.496333	3.61374e-18
ENSG00000183624.14	HMCES	1765.66	-0.368746	3.61374e-18
ENSG00000188452.14	CERKL	207.518	-1.06176	4.87467e-18
ENSG00000169045.17	HNRNPH1	28482.6	-0.297496	4.88744e-18
ENSG00000105402.8	NAPA	2831.43	-0.329583	4.96745e-18
ENSG00000102241.12	HTATSF1	6847.39	-0.258639	7.03611e-18
ENSG00000149503.13	INCENP	4581.19	-0.336352	9.76084e-18
ENSG00000121905.10	HPCA	374.133	-0.900477	1.00462e-17
ENSG00000136104.20	RNASEH2B	2104.71	-0.588673	1.02387e-17
ENSG00000136527.18	TRA2B	8860.83	-0.342315	1.02387e-17
ENSG00000075218.19	GTSE1	3527.39	-0.364243	1.18061e-17
ENSG00000106341.11	PPP1R17	42.8397	-1.25089	1.2782e-17
ENSG00000163412.13	EIF4E3	756.921	-0.601461	1.7555e-17
ENSG00000091483.6	FH	4978.59	-0.382164	1.84871e-17
ENSG00000157212.18	PAXIP1	2334.63	-0.328925	1.84871e-17
ENSG00000109971.14	HSPA8	75702.6	-0.343671	2.00826e-17
ENSG00000121774.18	KHDRBS1	12297.5	-0.282747	2.97964e-17
ENSG00000198901.14	PRC1	3525.52	-0.357462	5.64052e-17
ENSG00000151789.12	ZNF385D	506.34	-0.706579	7.23033e-17
ENSG00000120437.8	ACAT2	5016.77	-0.415418	1.00984e-16
ENSG00000121073.14	SLC35B1	4785.7	-0.277564	1.03075e-16
ENSG00000147536.12	GINS4	1820.47	-0.348431	2.35981e-16
ENSG00000174574.16	AKIRIN1	5970.92	-0.322238	2.49277e-16
ENSG00000173692.13	PSMD1	9696.12	-0.300948	2.57608e-16
ENSG00000131094.4	C1QL1	1237.89	-0.718399	2.62534e-16
ENSG00000173757.9	STAT5B	2364.17	-0.393216	2.63324e-16
ENSG00000101057.16	MYBL2	10604.2	-0.362028	3.68249e-16
ENSG00000129195.16	PIMREG	5053.74	-0.390063	6.10718e-16
ENSG00000151725.12	CENPU	3110.19	-0.401258	7.65405e-16
ENSG00000147140.16	NONO	30843.6	-0.169012	1.09231e-15
ENSG00000119596.18	YLPM1	6456.32	-0.275577	1.72063e-15
ENSG00000099282.10	TSPAN15	503.78	-0.520867	2.17792e-15
ENSG00000113580.15	NR3C1	301.759	-0.708709	2.52075e-15
ENSG00000173207.13	CKS1B	7083.53	-0.34638	2.9918e-15
ENSG00000167325.15	RRM1	10231.8	-0.289371	4.88943e-15
ENSG00000165197.5	VEGFD	374.797	-1.06415	5.21517e-15
ENSG00000170144.20	HNRNPA3	24203.2	-0.383096	5.26008e-15
ENSG00000146731.11	CCT6A	17997	-0.209913	5.36723e-15
ENSG00000079102.16	RUNX1T1	1687.27	-0.446739	5.54586e-15
ENSG00000174989.13	FBXW8	1232.07	-0.38412	8.68861e-15
ENSG00000116786.13	PLEKHM2	2523.22	-0.369153	8.85934e-15
ENSG00000277443.3	MARCKS	4029.65	-0.287198	1.01015e-14
ENSG00000110321.17	EIF4G2	55151	-0.217087	1.04477e-14
ENSG00000136261.15	BZW2	3772.2	-0.547647	1.07353e-14
ENSG00000182481.9	KPNA2	32359.8	-0.174694	1.22115e-14
ENSG00000126067.12	PSMB2	13379.2	-0.231281	1.30054e-14
ENSG00000183684.7	ALYREF	14093.5	-0.34433	1.42178e-14
ENSG00000284946.1	AC068831.7	3894.86	-0.2994	1.54745e-14
ENSG00000182158.15	CREB3L2	1441.36	-0.384257	1.74514e-14
ENSG00000162063.13	CCNF	3499.38	-0.436099	1.89855e-14
ENSG00000180198.16	RCC1	9336.96	-0.350923	1.94238e-14
ENSG00000175768.13	TOMM5	2485.92	-0.309458	2.0167e-14
ENSG00000276043.5	UHRF1	6923.57	-0.28038	2.13171e-14
ENSG00000151623.15	NR3C2	238.486	-0.855737	2.15373e-14
ENSG00000164032.12	H2AFZ	18537.3	-0.297748	2.1572e-14
ENSG00000090889.12	KIF4A	3652.05	-0.317088	2.3378e-14
ENSG00000136933.16	RABEPK	2877.8	-0.281266	2.53331e-14
ENSG00000132507.18	EIF5A	22724	-0.321926	3.0033e-14
ENSG00000137404.14	NRM	1310.78	-0.412749	3.67889e-14
ENSG00000138363.15	ATIC	9777.96	-0.214628	4.1969e-14
ENSG00000146963.18	LUC7L2	2906.54	-0.254583	5.03801e-14
ENSG00000123307.4	NEUROD4	22.8424	-1.13192	5.38632e-14
ENSG00000139269.3	INHBE	864.463	-0.623332	6.09515e-14
ENSG00000132323.9	ILKAP	1918.28	-0.300932	6.55653e-14
ENSG00000120833.14	SOCS2	391.801	-0.608979	8.24221e-14
ENSG00000132603.15	NIP7	2731.73	-0.392397	1.05015e-13
ENSG00000105011.9	ASF1B	1995.77	-0.323441	1.29584e-13
ENSG00000165194.15	PCDH19	211.695	-0.855682	1.63668e-13
ENSG00000175906.5	ARL4D	876.817	-0.585506	1.66905e-13
ENSG00000086061.16	DNAJA1	19873.7	-0.260016	1.93182e-13
ENSG00000171604.12	CXXC5	597.223	-0.56602	1.97524e-13
ENSG00000155827.12	RNF20	4281.98	-0.245508	2.16506e-13
ENSG00000116560.11	SFPQ	28469.2	-0.285736	2.24958e-13
ENSG00000134318.14	ROCK2	1827.23	-0.463831	2.84093e-13
ENSG00000255872.3	AL138752.2	1326.2	-0.360572	3.07247e-13
ENSG00000099139.13	PCSK5	113.91	-0.813453	3.24829e-13
ENSG00000153774.9	CFDP1	832.537	-0.45561	5.15228e-13
ENSG00000087191.13	PSMC5	13796.7	-0.254281	5.28407e-13
ENSG00000049541.11	RFC2	2264.77	-0.365672	6.79759e-13
ENSG00000108829.10	LRRC59	13898.6	-0.205277	6.87469e-13
ENSG00000197265.9	GTF2E2	1501.9	-0.340743	7.03466e-13
ENSG00000108424.10	KPNB1	44456.2	-0.252721	9.08498e-13
ENSG00000112312.10	GMNN	2110.1	-0.309238	1.20367e-12
ENSG00000132561.14	MATN2	153.221	-0.737817	1.59384e-12
ENSG00000117385.15	P3H1	1660.75	-0.300395	2.31545e-12
ENSG00000109805.10	NCAPG	3603.75	-0.529041	2.54658e-12
ENSG00000143870.12	PDIA6	10665.4	-0.295884	3.04056e-12
ENSG00000176890.16	TYMS	15994.3	-0.221013	3.51943e-12
ENSG00000119403.15	PHF19	3136.94	-0.286792	3.63845e-12
ENSG00000126003.7	PLAGL2	3733.85	-0.238136	3.71821e-12
ENSG00000087586.17	AURKA	3382.68	-0.378998	4.15888e-12
ENSG00000213300.5	HNRNPA3P6	957.895	-0.365836	4.16305e-12
ENSG00000165121.11	AL353743.1	205.68	-0.772371	4.70573e-12
ENSG00000204160.12	ZDHHC18	4259.07	-0.392712	4.97511e-12
ENSG00000198730.9	CTR9	3717.94	-0.23682	5.14552e-12
ENSG00000120526.11	NUDCD1	1855.55	-0.345147	5.3292e-12
ENSG00000228519.3	AC097263.1	487.645	-0.568003	6.60938e-12
ENSG00000089006.16	SNX5	5594.13	-0.275844	6.61999e-12
ENSG00000180901.11	KCTD2	4318.33	-0.194043	6.80039e-12
ENSG00000117543.21	DPH5	1854.75	-0.344786	6.92666e-12
ENSG00000171148.13	TADA3	4868.18	-0.287768	7.16648e-12
ENSG00000163918.10	RFC4	2850.16	-0.358657	7.22365e-12
ENSG00000163636.10	PSMD6	3219.13	-0.243467	8.40891e-12
ENSG00000104325.7	DECR1	1637.12	-0.274558	1.04149e-11
ENSG00000166803.13	PCLAF	1279.85	-0.345403	1.24788e-11
ENSG00000146426.18	TIAM2	952.883	-0.332786	1.65639e-11
ENSG00000131828.13	PDHA1	4577.12	-0.238042	1.71049e-11
ENSG00000122420.10	PTGFR	293.687	-0.632705	1.74367e-11
ENSG00000117122.13	MFAP2	515.422	-0.457664	1.92082e-11
ENSG00000133193.12	FAM104A	2058.02	-0.275735	1.9233e-11
ENSG00000121067.18	SPOP	3332.05	-0.302842	2.02845e-11
ENSG00000125821.12	DTD1	1248.52	-0.384939	2.0845e-11
ENSG00000125977.7	EIF2S2	4767.71	-0.307986	2.10387e-11
ENSG00000261308.2	FIGNL2	82.4174	-0.821967	2.14741e-11
ENSG00000046653.15	GPM6B	514.319	-0.685803	2.76812e-11
ENSG00000132475.10	H3F3B	37663.5	-0.216977	2.81678e-11
ENSG00000116774.12	OLFML3	798.791	-0.913855	3.03866e-11
ENSG00000092853.14	CLSPN	5000.87	-0.270692	3.19923e-11
ENSG00000100220.12	RTCB	6457.19	-0.200643	3.24764e-11
ENSG00000074695.6	LMAN1	3025.86	-0.40659	4.03785e-11
ENSG00000108592.17	FTSJ3	10897.8	-0.176964	4.43423e-11
ENSG00000111605.18	CPSF6	5821.24	-0.31761	4.54576e-11
ENSG00000111665.11	CDCA3	1691.51	-0.468426	4.64944e-11
ENSG00000115484.15	CCT4	14150.3	-0.192349	4.95932e-11
ENSG00000140416.21	TPM1	1078.43	-0.381681	5.18578e-11
ENSG00000115109.14	EPB41L5	1762.75	-0.363255	5.76249e-11
ENSG00000156261.13	CCT8	14193.5	-0.326899	5.78076e-11
ENSG00000142039.4	CCDC97	1964.69	-0.373233	6.16855e-11
ENSG00000154839.10	SKA1	1130.43	-0.459187	6.23272e-11
ENSG00000012963.15	UBR7	2790.82	-0.27047	7.13437e-11
ENSG00000106266.11	SNX8	1520.89	-0.336733	7.47947e-11
ENSG00000206538.9	VGLL3	84.2481	-0.8758	8.59586e-11
ENSG00000197498.13	RPF2	1223.97	-0.43963	8.97219e-11
ENSG00000112096.18	SOD2	2848.69	-0.30977	1.01842e-10
ENSG00000119203.14	CPSF3	3564.57	-0.273842	1.21264e-10
ENSG00000165119.21	HNRNPK	35260.5	-0.2606	1.27959e-10
ENSG00000180263.14	FGD6	1327.51	-0.409638	1.36367e-10
ENSG00000040731.10	CDH10	143.001	-0.811266	1.38677e-10
ENSG00000151892.14	GFRA1	2050.34	-0.667265	1.47895e-10
ENSG00000131504.17	DIAPH1	8049.04	-0.280767	1.48608e-10
ENSG00000123374.11	CDK2	2927.25	-0.39231	1.56948e-10
ENSG00000139921.13	TMX1	1834.09	-0.311913	1.64216e-10
ENSG00000159259.8	CHAF1B	2225.14	-0.370541	1.71672e-10
ENSG00000082213.18	C5orf22	1310.94	-0.423172	1.78728e-10
ENSG00000144635.9	DYNC1LI1	3625.81	-0.201855	1.90998e-10
ENSG00000067064.11	IDI1	1281.48	-0.49666	1.95664e-10
ENSG00000150753.12	CCT5	24296.6	-0.223331	2.04197e-10
ENSG00000188313.13	PLSCR1	959.801	-0.576625	2.06078e-10
ENSG00000116353.15	MECR	1456.44	-0.293482	2.28933e-10
ENSG00000100297.16	MCM5	9324.82	-0.270355	2.29865e-10
ENSG00000147457.14	CHMP7	3679.9	-0.221251	2.36609e-10
ENSG00000115461.5	IGFBP5	594.692	-0.631978	2.72878e-10
ENSG00000160285.15	LSS	6822.23	-0.289314	3.11494e-10
ENSG00000104824.17	HNRNPL	13795.4	-0.296635	3.24369e-10
ENSG00000183579.15	ZNRF3	2315.47	-0.302881	3.56325e-10
ENSG00000187741.15	FANCA	2859.35	-0.237236	3.56325e-10
ENSG00000123416.15	TUBA1B	78021	-0.283322	3.57612e-10
ENSG00000188859.6	FAM78B	2325.93	-0.517783	3.68867e-10
ENSG00000163507.14	CIP2A	2129.74	-0.465	4.16438e-10
ENSG00000163808.17	KIF15	5356.62	-0.500313	4.73176e-10
ENSG00000205581.11	HMGN1	9621.08	-0.214389	5.39704e-10
ENSG00000100418.8	DESI1	2630.29	-0.283251	6.27671e-10
ENSG00000188641.13	DPYD	448.361	-0.814567	6.54023e-10
ENSG00000119147.10	C2orf40	31.7062	-0.929041	6.82447e-10
ENSG00000120948.17	TARDBP	7826.87	-0.243268	6.94115e-10
ENSG00000153187.20	HNRNPU	45040.6	-0.299632	7.55362e-10
ENSG00000114353.17	GNAI2	2602.39	-0.447061	8.02184e-10
ENSG00000272391.6	POM121C	3295.79	-0.531867	8.02184e-10
ENSG00000074800.15	ENO1	89814.6	-0.162104	1.07638e-09
ENSG00000162878.13	PKDCC	788.869	-0.474129	1.09818e-09
ENSG00000169618.6	PROKR1	144.741	-0.733005	1.09818e-09
ENSG00000103995.14	CEP152	2542.69	-0.327968	1.17327e-09
ENSG00000148700.14	ADD3	1198.7	-0.319236	1.18873e-09
ENSG00000091542.9	ALKBH5	3040.54	-0.299716	1.19928e-09
ENSG00000268658.5	LINC00664	58.9266	-0.813839	1.33634e-09
ENSG00000157259.8	GATAD1	1250.3	-0.373533	1.41483e-09
ENSG00000165355.7	FBXO33	226.674	-0.5461	1.53552e-09
ENSG00000120805.14	ARL1	1463.74	-0.378119	1.55578e-09
ENSG00000123737.12	EXOSC9	2726.51	-0.362569	1.66915e-09
ENSG00000064300.9	NGFR	20.102	-0.91089	1.69535e-09
ENSG00000075624.15	ACTB	59735	-0.246278	1.72821e-09
ENSG00000107443.16	CCNJ	1804.28	-0.330774	1.87438e-09
ENSG00000226137.5	BAIAP2-DT	2485.91	-0.533759	1.90291e-09
ENSG00000080986.13	NDC80	2018.12	-0.385975	1.93862e-09
ENSG00000174721.9	FGFBP3	247.505	-0.598279	2.08661e-09
ENSG00000092199.17	HNRNPC	35190.3	-0.299903	2.10587e-09
ENSG00000103005.11	USB1	3140.5	-0.230739	2.13441e-09
ENSG00000259956.2	RBM15B	7308.42	-0.270403	2.35764e-09
ENSG00000133056.13	PIK3C2B	3215.75	-0.503807	2.43779e-09
ENSG00000206053.13	JPT2	6349.89	-0.30863	2.45047e-09
ENSG00000102900.13	NUP93	6444.1	-0.231051	2.49568e-09
ENSG00000125351.11	UPF3B	1766.75	-0.333333	2.63739e-09
ENSG00000171552.13	BCL2L1	1541.15	-0.308382	3e-09
ENSG00000135097.7	MSI1	3998.94	-0.417107	3.36074e-09
ENSG00000102879.15	CORO1A	691.037	-0.455119	3.64584e-09
ENSG00000171365.17	CLCN5	1123.02	-0.319327	3.69664e-09
ENSG00000075131.10	TIPIN	963.602	-0.389813	3.90261e-09
ENSG00000111237.18	VPS29	1534.72	-0.398752	4.29223e-09
ENSG00000149136.9	SSRP1	21906.1	-0.283985	4.42733e-09
ENSG00000253250.3	C8orf88	272.504	-0.510605	4.44188e-09
ENSG00000177519.4	RPRM	385.407	-0.855141	4.7198e-09
ENSG00000086598.11	TMED2	6328.67	-0.306647	4.81884e-09
ENSG00000175866.15	BAIAP2	3421.25	-0.34782	4.83116e-09
ENSG00000120438.12	TCP1	27573.6	-0.194429	5e-09
ENSG00000168439.16	STIP1	19007.5	-0.26286	5e-09
ENSG00000106089.12	STX1A	673.239	-0.67916	5e-09
ENSG00000123136.14	DDX39A	5079.24	-0.289705	5.11828e-09
ENSG00000184432.10	COPB2	7368.54	-0.223607	5.50136e-09
ENSG00000081138.14	CDH7	215.316	-0.843271	5.76063e-09
ENSG00000236780.6	LINC01829	554.612	-0.484307	6e-09
ENSG00000166889.14	PATL1	2134.11	-0.274922	6.08352e-09
ENSG00000006625.18	GGCT	1276.93	-0.302165	6.30295e-09
ENSG00000134057.15	CCNB1	6939.26	-0.339514	6.33414e-09
ENSG00000166986.15	MARS	12963.5	-0.151545	6.66769e-09
ENSG00000110880.10	CORO1C	3195.89	-0.362335	6.78858e-09
ENSG00000144848.10	ATG3	1389.24	-0.323047	7.09128e-09
ENSG00000076242.14	MLH1	3818.84	-0.196634	7.86456e-09
ENSG00000186522.15	2010-09-01	1159.05	-0.462035	8.28161e-09
ENSG00000186625.14	KATNA1	1311.37	-0.345576	8.54167e-09
ENSG00000138796.16	HADH	3380.36	-0.215609	8.87654e-09
ENSG00000188229.6	TUBB4B	8076.22	-0.263002	9.584e-09
ENSG00000107959.16	PITRM1	3457.37	-0.192754	1.02651e-08
ENSG00000106028.11	SSBP1	4434.3	-0.269141	1.13443e-08
ENSG00000171497.5	PPID	4326.71	-0.251094	1.18035e-08
ENSG00000122566.21	HNRNPA2B1	75074.7	-0.315496	1.231e-08
ENSG00000122692.9	SMU1	3807.47	-0.243393	1.27556e-08
ENSG00000088356.6	PDRG1	1047.63	-0.282653	1.28478e-08
ENSG00000169221.14	TBC1D10B	2221.12	-0.290225	1.4e-08
ENSG00000115758.13	ODC1	21629.6	-0.196792	1.54484e-08
ENSG00000112335.15	SNX3	1703.39	-0.290178	1.58701e-08
ENSG00000128951.14	DUT	2699.03	-0.321837	1.64426e-08
ENSG00000124688.13	MAD2L1BP	1232.31	-0.276389	1.81675e-08
ENSG00000221818.9	EBF2	54.5338	-0.757163	1.85859e-08
ENSG00000103546.18	SLC6A2	1351.45	-0.475545	1.99334e-08
ENSG00000187522.16	HSPA14	1329.74	-0.371125	2.04929e-08
ENSG00000159873.10	CCDC117	1569.62	-0.408193	2.05374e-08
ENSG00000112592.14	TBP	1909.78	-0.284939	2.1625e-08
ENSG00000128694.12	OSGEPL1	339.399	-0.439899	2.32382e-08
ENSG00000100030.14	MAPK1	2840.27	-0.585203	2.34425e-08
ENSG00000111142.14	METAP2	5204.79	-0.24207	2.37009e-08
ENSG00000154027.19	AK5	229.391	-0.535559	2.47546e-08
ENSG00000066855.16	MTFR1	901.229	-0.388911	2.47848e-08
ENSG00000143401.15	ANP32E	16069.3	-0.293204	2.48697e-08
ENSG00000151503.12	NCAPD3	3144.89	-0.255528	2.52451e-08
ENSG00000164687.11	FABP5	5425.32	-0.28112	2.7e-08
ENSG00000137168.8	PPIL1	3406.33	-0.287523	2.77461e-08
ENSG00000213593.10	TMX2	4921.89	-0.162887	2.9e-08
ENSG00000118193.12	KIF14	2922.89	-0.448112	3.19405e-08
ENSG00000009950.16	MLXIPL	121.378	-0.670201	3.31499e-08
ENSG00000136450.13	SRSF1	11405	-0.231865	3.36091e-08
ENSG00000096401.8	CDC5L	3622.33	-0.222344	3.59373e-08
ENSG00000178999.13	AURKB	3817.39	-0.389554	3.62657e-08
ENSG00000106635.8	BCL7B	1696.17	-0.343589	3.7843e-08
ENSG00000156475.18	PPP2R2B	933.926	-0.411915	3.97084e-08
ENSG00000129696.12	TTI2	625.449	-0.368763	4.16637e-08
ENSG00000130713.16	EXOSC2	3847.71	-0.218934	4.3563e-08
ENSG00000221829.9	FANCG	2875.52	-0.216615	4.58941e-08
ENSG00000079332.15	SAR1A	3111.29	-0.293021	4.64684e-08
ENSG00000107581.13	EIF3A	24129.1	-0.123887	4.87386e-08
ENSG00000106263.18	EIF3B	18540.7	-0.178289	4.93869e-08
ENSG00000106105.14	GARS	8947.43	-0.169782	5.0289e-08
ENSG00000106803.10	SEC61B	3206.82	-0.227745	5.1e-08
ENSG00000168288.13	MMADHC	3080.62	-0.24424	5.12422e-08
ENSG00000265972.5	TXNIP	741.048	-0.392769	5.12422e-08
ENSG00000138735.16	PDE5A	164.356	-0.691695	5.75358e-08
ENSG00000124193.15	SRSF6	8167.27	-0.198877	5.84792e-08
ENSG00000100994.12	PYGB	8311.02	-0.184716	5.87603e-08
ENSG00000111011.18	RSRC2	4436.57	-0.291351	6.2e-08
ENSG00000187955.12	COL14A1	163.526	-0.606558	6.2318e-08
ENSG00000278928.1	AC136621.1	371.037	-0.547236	6.28935e-08
ENSG00000166736.11	HTR3A	225.712	-0.782464	6.31656e-08
ENSG00000266086.2	AC015813.2	8353.21	-0.192365	6.60606e-08
ENSG00000020426.11	MNAT1	640.432	-0.392904	6.6298e-08
ENSG00000182923.17	CEP63	989.213	-0.393935	7.14399e-08
ENSG00000124493.13	GRM4	45.8542	-0.791026	7.53942e-08
ENSG00000100023.19	PPIL2	2977.28	-0.295171	7.57505e-08
ENSG00000185651.14	UBE2L3	4249.97	-0.244232	7.8e-08
ENSG00000144043.12	TEX261	3708.28	-0.191476	7.93779e-08
ENSG00000116161.17	CACYBP	8101.95	-0.354625	8.5e-08
ENSG00000099783.12	HNRNPM	20429.1	-0.308501	8.5099e-08
ENSG00000170759.11	KIF5B	6769.34	-0.512988	9.13719e-08
ENSG00000112183.15	RBM24	530.984	-0.453735	9.74762e-08
ENSG00000135486.17	HNRNPA1	57571.1	-0.323715	1.00597e-07
ENSG00000052850.7	ALX4	784.383	-0.498537	1.01892e-07
ENSG00000186907.8	RTN4RL2	182.415	-0.59489	1.02696e-07
ENSG00000137200.13	CMTR1	3790.14	-0.179986	1.08129e-07
ENSG00000171865.10	RNASEH1	3752.01	-0.290624	1.08129e-07
ENSG00000167565.13	SERTAD3	442.124	-0.63473	1.15858e-07
ENSG00000279861.1	AC073548.1	737.16	-0.33911	1.21813e-07
ENSG00000173267.14	SNCG	189.035	-0.545349	1.23343e-07
ENSG00000171960.11	PPIH	2715.86	-0.310421	1.24e-07
ENSG00000150768.15	DLAT	2283.62	-0.235397	1.29717e-07
ENSG00000123975.5	CKS2	2064.98	-0.290994	1.3056e-07
ENSG00000174498.14	IGDCC3	1355.87	-0.342538	1.3346e-07
ENSG00000148773.14	MKI67	17555.9	-0.325624	1.40163e-07
ENSG00000175354.20	PTPN2	1250.82	-0.378633	1.44088e-07
ENSG00000213465.8	ARL2	727.69	-0.482806	1.4621e-07
ENSG00000181924.7	COA4	3019.54	-0.248687	1.52157e-07
ENSG00000151500.15	THYN1	1249.82	-0.269195	1.54869e-07
ENSG00000197905.9	TEAD4	618.823	-0.43362	1.59941e-07
ENSG00000101843.19	PSMD10	752.879	-0.456365	1.65949e-07
ENSG00000130695.15	CEP85	6560.66	-0.221303	1.7277e-07
ENSG00000096384.20	HSP90AB1	131653	-0.258633	1.80912e-07
ENSG00000079134.12	THOC1	3516.52	-0.308177	1.96543e-07
ENSG00000162664.17	ZNF326	2412	-0.354881	2.02672e-07
ENSG00000138668.19	HNRNPD	9117.68	-0.428455	2.07282e-07
ENSG00000080200.10	CRYBG3	1095.96	-0.538249	2.08612e-07
ENSG00000268089.3	GABRQ	544.131	-0.38814	2.16732e-07
ENSG00000094880.11	CDC23	3385.59	-0.266158	2.19141e-07
ENSG00000189046.11	ALKBH2	2183.98	-0.237646	2.32251e-07
ENSG00000134001.13	EIF2S1	4683.57	-0.23682	2.32288e-07
ENSG00000132341.12	RAN	40497	-0.198765	2.38906e-07
ENSG00000026559.14	KCNG1	1456.58	-0.437073	2.41764e-07
ENSG00000138376.11	BARD1	652.427	-0.422308	2.41764e-07
ENSG00000153179.13	RASSF3	470.421	-0.656753	2.43938e-07
ENSG00000140350.15	ANP32A	13181.2	-0.198483	2.49107e-07
ENSG00000136811.16	ODF2	3798.89	-0.2365	2.59837e-07
ENSG00000109332.20	UBE2D3	6233.16	-0.21394	2.60782e-07
ENSG00000117748.10	RPA2	8369.49	-0.168625	2.65465e-07
ENSG00000135476.11	ESPL1	7150.67	-0.249965	2.722e-07
ENSG00000239306.4	RBM14	5448.91	-0.19292	2.84309e-07
ENSG00000087111.21	PIGS	3551.43	-0.258365	2.84788e-07
ENSG00000088756.12	ARHGAP28	377.717	-0.539174	2.9228e-07
ENSG00000254858.9	MPV17L2	776.627	-0.331029	2.92509e-07
ENSG00000124702.18	KLHDC3	5236.99	-0.20856	2.96857e-07
ENSG00000007392.16	LUC7L	1697.99	-0.265041	3.0584e-07
ENSG00000196704.12	AMZ2	5083.35	-0.20939	3.0584e-07
ENSG00000156795.7	WDYHV1	504.272	-0.358083	3.08873e-07
ENSG00000182901.16	RGS7	238.588	-0.52105	3.16859e-07
ENSG00000189306.11	RRP7A	3960.73	-0.175731	3.22237e-07
ENSG00000110987.8	BCL7A	5826.91	-0.163415	3.25721e-07
ENSG00000160752.14	FDPS	14825.8	-0.182956	3.61183e-07
ENSG00000166340.17	TPP1	1474.48	-0.391925	3.66e-07
ENSG00000100813.14	ACIN1	14115.4	-0.134413	3.68929e-07
ENSG00000122035.6	RASL11A	161.192	-0.602	3.76141e-07
ENSG00000148516.21	ZEB1	2656.28	-0.263364	3.76141e-07
ENSG00000160446.19	ZDHHC12	652.664	-0.386997	3.84399e-07
ENSG00000258315.5	C17orf49	586.374	-0.434345	3.87e-07
ENSG00000205726.15	ITSN1	2461.71	-0.253825	4.15052e-07
ENSG00000117650.13	NEK2	1843.55	-0.335016	4.34764e-07
ENSG00000014138.9	POLA2	2125.56	-0.271716	4.38879e-07
ENSG00000078618.21	NRDC	17221.3	-0.141731	4.58495e-07
ENSG00000058729.11	RIOK2	1286.78	-0.40387	4.65879e-07
ENSG00000113593.12	PPWD1	1285.68	-0.398238	4.8249e-07
ENSG00000138180.15	CEP55	1675.95	-0.394401	4.85e-07
ENSG00000134013.15	LOXL2	464.747	-0.361351	4.89356e-07
ENSG00000147274.14	RBMX	16292.5	-0.292002	4.92057e-07
ENSG00000270647.6	TAF15	9883.53	-0.469832	5.27e-07
ENSG00000083067.22	TRPM3	259.425	-0.66119	5.32455e-07
ENSG00000170291.14	ELP5	2161.04	-0.245388	5.38784e-07
ENSG00000106244.13	PDAP1	6439.42	-0.242401	5.38785e-07
ENSG00000175193.13	PARL	1255.85	-0.270098	5.48807e-07
ENSG00000177733.6	HNRNPA0	13583.2	-0.237197	5.50878e-07
ENSG00000134375.11	TIMM17A	3523.55	-0.244855	5.58585e-07
ENSG00000101367.9	MAPRE1	6759.65	-0.220607	5.67874e-07
ENSG00000125871.14	MGME1	1619.21	-0.441532	5.80264e-07
ENSG00000115163.15	CENPA	496.942	-0.385615	5.82355e-07
ENSG00000152240.13	HAUS1	1669.28	-0.260887	5.82842e-07
ENSG00000176788.9	BASP1	2788.21	-0.441756	5.9669e-07
ENSG00000272047.2	GTF2H5	938.237	-0.259588	6.02447e-07
ENSG00000269955.2	FMC1-LUC7L2	2473.03	-0.202279	6.14669e-07
ENSG00000125266.7	EFNB2	353.143	-0.608876	6.20579e-07
ENSG00000162062.15	TEDC2	1781.63	-0.297569	6.30602e-07
ENSG00000164611.13	PTTG1	2922.2	-0.246153	6.38438e-07
ENSG00000095380.11	NANS	1458.02	-0.281283	6.81546e-07
ENSG00000164841.5	TMEM74	217.202	-0.518102	6.81546e-07
ENSG00000112039.4	FANCE	934.015	-0.466316	6.83294e-07
ENSG00000213390.11	ARHGAP19	1410.37	-0.363754	6.88191e-07
ENSG00000168386.18	FILIP1L	43.824	-0.722603	7.11836e-07
ENSG00000074266.20	EED	1003.76	-0.361117	7.19623e-07
ENSG00000134440.12	NARS	8467.78	-0.134739	7.20706e-07
ENSG00000149115.14	TNKS1BP1	3929.96	-0.20473	7.38e-07
ENSG00000069275.13	NUCKS1	14661.9	-0.427655	7.48558e-07
ENSG00000113456.19	RAD1	1353.57	-0.279485	7.56374e-07
ENSG00000116863.11	ADPRHL2	1963.84	-0.232931	7.91484e-07
ENSG00000137073.21	UBAP2	3804.12	-0.15885	7.9843e-07
ENSG00000147485.13	PXDNL	46.5735	-0.742145	8.03156e-07
ENSG00000106462.10	EZH2	6040.56	-0.213523	8.35599e-07
ENSG00000196262.14	PPIA	36398.3	-0.152984	8.3864e-07
ENSG00000120053.12	GOT1	1877.51	-0.206084	8.60384e-07
ENSG00000128708.13	HAT1	2593.28	-0.369581	8.66078e-07
ENSG00000182180.14	MRPS16	4169.74	-0.150458	8.71654e-07
ENSG00000151466.12	SCLT1	918.973	-0.4123	8.80851e-07
ENSG00000262919.8	CCNQ	383.598	-0.488179	9.02301e-07
ENSG00000158402.20	CDC25C	725.014	-0.334055	9.05276e-07
ENSG00000100865.15	CINP	829.175	-0.296902	9.17121e-07
ENSG00000115963.13	RND3	762.364	-0.357365	9.56632e-07
ENSG00000112081.17	SRSF3	13094.6	-0.284694	9.95201e-07
ENSG00000174469.22	CNTNAP2	4766.64	-0.416029	1.00974e-06
ENSG00000221866.9	PLXNA4	123.522	-0.6106	1.02032e-06
ENSG00000122203.15	KIAA1191	3077.82	-0.271793	1.08444e-06
ENSG00000115183.15	TANC1	2687.73	-0.247817	1.09124e-06
ENSG00000156802.13	ATAD2	5673.02	-0.35926	1.11672e-06
ENSG00000079616.12	KIF22	7038.37	-0.222035	1.13961e-06
ENSG00000096060.14	FKBP5	3616.82	-0.277266	1.16859e-06
ENSG00000138434.17	ITPRID2	2419.71	-0.400472	1.17615e-06
ENSG00000165527.7	ARF6	1615	-0.337064	1.17886e-06
ENSG00000110955.9	ATP5F1B	29827.7	-0.207212	1.20322e-06
ENSG00000159409.14	CELF3	2189.74	-0.308998	1.22094e-06
ENSG00000108953.17	YWHAE	24594.6	-0.174623	1.24888e-06
ENSG00000180801.14	ARSJ	39.4923	-0.738088	1.24888e-06
ENSG00000110400.11	NECTIN1	910.902	-0.374254	1.27953e-06
ENSG00000198363.18	ASPH	2056.48	-0.232762	1.27953e-06
ENSG00000092098.17	RNF31	998.925	-0.259592	1.29428e-06
ENSG00000137807.15	KIF23	3271.33	-0.269741	1.30512e-06
ENSG00000168066.20	SF1	16085.9	-0.215578	1.31e-06
ENSG00000077514.8	POLD3	2915.11	-0.312809	1.34055e-06
ENSG00000146833.15	TRIM4	680.005	-0.313856	1.3566e-06
ENSG00000160679.13	CHTOP	8687.85	-0.118704	1.39894e-06
ENSG00000130726.12	TRIM28	12643.1	-0.228005	1.42319e-06
ENSG00000122966.16	CIT	3132.1	-0.266237	1.42376e-06
ENSG00000132535.19	DLG4	1255.82	-0.300415	1.42376e-06
ENSG00000148248.14	SURF4	5542.95	-0.257986	1.44768e-06
ENSG00000101224.17	CDC25B	8906.9	-0.309663	1.46013e-06
ENSG00000164934.14	DCAF13	3372.54	-0.230207	1.52061e-06
ENSG00000155966.13	AFF2	478.428	-0.451654	1.54622e-06
ENSG00000022277.12	RTF2	2733.11	-0.199866	1.55045e-06
ENSG00000274523.5	RCC1L	2922.64	-0.254491	1.58835e-06
ENSG00000196821.10	C6orf106	3195.68	-0.279744	1.58879e-06
ENSG00000175467.15	SART1	4035.54	-0.286605	1.64274e-06
ENSG00000135829.17	DHX9	25517.4	-0.30964	1.68875e-06
ENSG00000136522.13	MRPL47	2027.21	-0.303157	1.68875e-06
ENSG00000149187.18	CELF1	7844.91	-0.188545	1.78021e-06
ENSG00000277726.4	AL109811.3	2613.62	-0.199499	1.83649e-06
ENSG00000102384.13	CENPI	795.905	-0.456329	1.928e-06
ENSG00000198746.13	GPATCH3	1535.47	-0.227022	1.9625e-06
ENSG00000164949.8	GEM	96.0907	-0.607836	1.98046e-06
ENSG00000136504.12	KAT7	6177.17	-0.194148	1.98526e-06
ENSG00000268083.5	AC008982.1	3926.09	-0.271747	1.98526e-06
ENSG00000189056.14	RELN	1933.5	-0.31739	1.99856e-06
ENSG00000143183.16	TMCO1	4208.92	-0.21928	2.00068e-06
ENSG00000137573.14	SULF1	117.207	-0.574744	2.09138e-06
ENSG00000118482.11	PHF3	2414.46	-0.302775	2.16242e-06
ENSG00000082153.18	BZW1	5431.51	-0.312932	2.17821e-06
ENSG00000119335.16	SET	22152.2	-0.335547	2.18772e-06
ENSG00000077235.18	GTF3C1	10630.8	-0.168389	2.23983e-06
ENSG00000145996.11	CDKAL1	463.268	-0.346429	2.30947e-06
ENSG00000178127.13	NDUFV2	1360.34	-0.229837	2.32274e-06
ENSG00000139737.22	SLAIN1	3337.76	-0.569759	2.3456e-06
ENSG00000186141.9	POLR3C	6138.4	-0.144355	2.379e-06
ENSG00000129187.14	DCTD	2896.9	-0.180062	2.42269e-06
ENSG00000169047.5	IRS1	776.261	-0.296377	2.52271e-06
ENSG00000137804.13	NUSAP1	1089.11	-0.338296	2.6336e-06
ENSG00000197451.12	HNRNPAB	11467.1	-0.300753	2.71924e-06
ENSG00000101868.10	POLA1	3173.5	-0.356735	2.74912e-06
ENSG00000198768.10	APCDD1L	24.3815	-0.721837	2.82058e-06
ENSG00000117713.20	ARID1A	18497	-0.149235	2.92526e-06
ENSG00000107020.10	PLGRKT	579.955	-0.346354	2.98534e-06
ENSG00000069702.11	TGFBR3	171.495	-0.587308	2.99569e-06
ENSG00000130147.16	SH3BP4	1594.64	-0.236043	3.01377e-06
ENSG00000154518.9	ATP5MC3	6988.87	-0.19769	3.04717e-06
ENSG00000092036.18	HAUS4	648.724	-0.31992	3.10517e-06
ENSG00000169862.19	CTNND2	1557.45	-0.251826	3.12964e-06
ENSG00000174903.16	RAB1B	3835.84	-0.216055	3.17142e-06
ENSG00000116990.11	MYCL	351.24	-0.552105	3.20308e-06
ENSG00000134207.16	SYT6	970.745	-0.451748	3.25483e-06
ENSG00000126787.13	DLGAP5	2817.79	-0.403432	3.28925e-06
ENSG00000189266.13	PNRC2	2139	-0.304613	3.28925e-06
ENSG00000083635.8	NUFIP1	979.976	-0.288135	3.29793e-06
ENSG00000172331.12	BPGM	660.201	-0.288398	3.373e-06
ENSG00000155506.17	LARP1	25849.2	-0.112322	3.51528e-06
ENSG00000179241.13	LDLRAD3	2215.11	-0.27766	3.55789e-06
ENSG00000124226.11	RNF114	2533.6	-0.216905	3.684e-06
ENSG00000119969.15	HELLS	2168.86	-0.47345	3.7035e-06
ENSG00000164104.11	HMGB2	11665.1	-0.425835	3.7035e-06
ENSG00000111231.9	GPN3	1021.59	-0.260046	3.72022e-06
ENSG00000066379.15	ZNRD1	554.554	-0.361724	3.77434e-06
ENSG00000136271.10	DDX56	5746.3	-0.157272	3.83515e-06
ENSG00000228716.7	DHFR	6299.59	-0.310056	3.83515e-06
ENSG00000130024.15	PHF10	6776.65	-0.212579	3.89363e-06
ENSG00000120802.13	TMPO	12727.1	-0.321564	3.9075e-06
ENSG00000135617.4	PRADC1	777.7	-0.31098	3.93988e-06
ENSG00000111696.12	NT5DC3	1365.18	-0.240917	3.99586e-06
ENSG00000167136.7	ENDOG	976.316	-0.31335	4.12994e-06
ENSG00000124641.16	MED20	1412.06	-0.283177	4.13459e-06
ENSG00000176953.12	NFATC2IP	3225.23	-0.284215	4.19145e-06
ENSG00000116459.11	ATP5PB	8701.14	-0.205121	4.2116e-06
ENSG00000167842.15	MIS12	1285.19	-0.307014	4.26385e-06
ENSG00000086589.12	RBM22	2526.31	-0.236424	4.292e-06
ENSG00000196591.12	HDAC2	11979	-0.231045	4.42837e-06
ENSG00000114491.14	UMPS	3015.77	-0.177554	4.49476e-06
ENSG00000254087.8	LYN	969.771	-0.303995	4.49476e-06
ENSG00000167797.7	CDK2AP2	763.963	-0.294793	4.53429e-06
ENSG00000053372.5	MRTO4	4425.79	-0.21621	4.87041e-06
ENSG00000163660.11	CCNL1	2475.76	-0.320128	4.90148e-06
ENSG00000060339.14	CCAR1	6467.88	-0.260408	4.92838e-06
ENSG00000165916.8	PSMC3	8260.21	-0.202653	5.04766e-06
ENSG00000117174.11	ZNHIT6	2166.67	-0.240987	5.15037e-06
ENSG00000233966.1	UBE2SP1	383.691	-0.469582	5.17449e-06
ENSG00000185624.15	P4HB	35039.2	-0.173682	5.20474e-06
ENSG00000075234.17	TTC38	1156.22	-0.262259	5.39994e-06
ENSG00000155660.11	PDIA4	6870.5	-0.180057	5.453e-06
ENSG00000162490.7	DRAXIN	849.205	-0.299881	5.70111e-06
ENSG00000134748.13	PRPF38A	6020.7	-0.349397	5.74152e-06
ENSG00000113569.16	NUP155	5196.89	-0.30631	5.74962e-06
ENSG00000135387.21	CAPRIN1	17975.2	-0.186041	5.78526e-06
ENSG00000113648.16	H2AFY	14583.1	-0.219675	5.80482e-06
ENSG00000149295.14	DRD2	85.195	-0.690685	5.9833e-06
ENSG00000156787.17	TBC1D31	789.885	-0.451767	6.02968e-06
ENSG00000135108.14	FBXO21	2803.94	-0.164298	6.14927e-06
ENSG00000164933.12	SLC25A32	600.472	-0.372154	6.20711e-06
ENSG00000156869.13	FRRS1	151.65	-0.512863	6.39529e-06
ENSG00000111247.14	RAD51AP1	1222.43	-0.417449	6.43858e-06
ENSG00000018510.15	AGPS	3322.84	-0.280029	6.56673e-06
ENSG00000092470.12	WDR76	2054.82	-0.287119	6.8211e-06
ENSG00000100711.13	ZFYVE21	764.974	-0.263525	6.8211e-06
ENSG00000177879.16	AP3S1	949.459	-0.333012	6.88784e-06
ENSG00000185721.12	DRG1	3417.38	-0.194811	6.88936e-06
ENSG00000242372.8	EIF6	3146.92	-0.241873	6.97342e-06
ENSG00000149131.15	SERPING1	1063.59	-0.477211	7.02389e-06
ENSG00000158417.11	EIF5B	11155.5	-0.190194	7.08785e-06
ENSG00000182287.14	AP1S2	525.215	-0.463836	7.2039e-06
ENSG00000204682.6	CASC10	271.475	-0.462673	7.423e-06
ENSG00000129347.20	KRI1	4979.58	-0.206346	7.42976e-06
ENSG00000105968.18	H2AFV	4578.04	-0.252951	7.45582e-06
ENSG00000152242.11	C18orf25	978.773	-0.29555	7.823e-06
ENSG00000149182.15	ARFGAP2	3753.54	-0.190175	8.24864e-06
ENSG00000250151.9	ARPC4-TTLL3	1550.09	-0.212516	8.40538e-06
ENSG00000158321.16	AUTS2	4962.76	-0.329491	9.12407e-06
ENSG00000106636.8	YKT6	5046.26	-0.13618	9.40456e-06
ENSG00000099995.19	SF3A1	12638.3	-0.203678	9.41276e-06
ENSG00000074842.7	MYDGF	1909.44	-0.246026	9.452e-06
ENSG00000170633.16	RNF34	2965.14	-0.171976	9.46648e-06
ENSG00000111087.10	GLI1	136.062	-0.645254	9.58892e-06
ENSG00000283765.1	AC131160.1	918.046	-0.248733	1.01474e-05
ENSG00000111802.14	TDP2	1131.02	-0.228898	1.01891e-05
ENSG00000122180.5	MYOG	128.127	-0.570802	1.03016e-05
ENSG00000134690.11	CDCA8	5246.19	-0.371639	1.03086e-05
ENSG00000173065.13	FAM222B	1175.18	-0.279693	1.03086e-05
ENSG00000185591.10	SP1	4466.84	-0.225756	1.03086e-05
ENSG00000060688.13	SNRNP40	4750.38	-0.339462	1.03682e-05
ENSG00000175175.6	PPM1E	1261.25	-0.268653	1.03682e-05
ENSG00000138375.12	SMARCAL1	962.371	-0.310196	1.07364e-05
ENSG00000111790.14	FGFR1OP2	889.302	-0.272576	1.09142e-05
ENSG00000172531.15	PPP1CA	5123.7	-0.260154	1.11914e-05
ENSG00000120694.19	HSPH1	15577.5	-0.304706	1.14326e-05
ENSG00000116221.15	MRPL37	8936.12	-0.376981	1.14691e-05
ENSG00000010256.11	UQCRC1	3468.09	-0.203926	1.17114e-05
ENSG00000112984.12	KIF20A	6447.35	-0.36727	1.17235e-05
ENSG00000187778.14	MCRS1	3385.54	-0.180314	1.19838e-05
ENSG00000184216.14	IRAK1	8248.58	-0.475114	1.23736e-05
ENSG00000119041.11	GTF3C3	2803.4	-0.279706	1.25193e-05
ENSG00000089195.15	TRMT6	1832.82	-0.261464	1.27617e-05
ENSG00000004975.12	DVL2	4717.77	-0.173068	1.27763e-05
ENSG00000149636.15	DSN1	1590.19	-0.265721	1.27957e-05
ENSG00000186575.17	NF2	1562.46	-0.227043	1.28138e-05
ENSG00000265257.5	AP005263.1	1324.76	-0.217528	1.28138e-05
ENSG00000165264.11	NDUFB6	1297.33	-0.296112	1.28781e-05
ENSG00000105251.10	SHD	7613.73	-0.432511	1.29589e-05
ENSG00000106554.13	CHCHD3	3341.06	-0.278815	1.29638e-05
ENSG00000256206.2	AC018523.2	2631.3	-0.194785	1.3372e-05
ENSG00000129355.6	CDKN2D	244.247	-0.413234	1.35657e-05
ENSG00000171848.15	RRM2	9263.97	-0.325184	1.38419e-05
ENSG00000119523.10	ALG2	814.264	-0.303054	1.41809e-05
ENSG00000100802.15	C14orf93	324.581	-0.386504	1.44297e-05
ENSG00000142230.11	SAE1	12133.9	-0.245235	1.44406e-05
ENSG00000117632.23	STMN1	64201.6	-0.257032	1.47224e-05
ENSG00000109814.12	UGDH	1435.18	-0.416591	1.47487e-05
ENSG00000151092.17	NGLY1	2165.93	-0.215282	1.47614e-05
ENSG00000104889.6	RNASEH2A	2013.56	-0.256793	1.48717e-05
ENSG00000135519.8	KCNH3	341.93	-0.607754	1.49221e-05
ENSG00000127922.9	SEM1	3468.48	-0.297242	1.49456e-05
ENSG00000143878.9	RHOB	3516.18	-0.417216	1.50386e-05
ENSG00000126259.19	KIRREL2	123.256	-0.58358	1.53529e-05
ENSG00000160050.14	CCDC28B	646.76	-0.361994	1.54067e-05
ENSG00000179981.10	TSHZ1	1136	-0.428389	1.63315e-05
ENSG00000159147.18	DONSON	973.228	-0.292777	1.63794e-05
ENSG00000131467.10	PSME3	19190	-0.194768	1.64182e-05
ENSG00000284491.2	THSD8	1936.04	-0.258619	1.71136e-05
ENSG00000067900.8	ROCK1	2942.77	-0.250301	1.72166e-05
ENSG00000259917.1	HNRNPLP2	280.138	-0.372203	1.80761e-05
ENSG00000111361.12	EIF2B1	5120	-0.191126	1.83237e-05
ENSG00000053900.10	ANAPC4	1115.41	-0.284923	1.94539e-05
ENSG00000165501.17	LRR1	690.188	-0.32111	1.98892e-05
ENSG00000101624.10	CEP76	524.761	-0.33158	2.00008e-05
ENSG00000187742.14	SECISBP2	3198.83	-0.175325	2.01161e-05
ENSG00000144827.9	ABHD10	1092.02	-0.28706	2.03259e-05
ENSG00000166477.13	LEO1	2203.13	-0.256357	2.03751e-05
ENSG00000242485.6	MRPL20	2830.54	-0.277111	2.05397e-05
ENSG00000118257.16	NRP2	3220.67	-0.317062	2.07199e-05
ENSG00000229835.2	KHSRPP1	12.1968	-0.634198	2.08123e-05
ENSG00000104064.17	GABPB1	853.542	-0.334796	2.09714e-05
ENSG00000143727.16	ACP1	4551.02	-0.147467	2.11273e-05
ENSG00000224126.2	UBE2SP2	141.964	-0.509162	2.11504e-05
ENSG00000088305.18	DNMT3B	1209.37	-0.38253	2.12755e-05
ENSG00000117593.11	DARS2	3339.93	-0.349328	2.12755e-05
ENSG00000187123.15	LYPD6	481.354	-0.339018	2.1361e-05
ENSG00000115255.11	REEP6	203.65	-0.52007	2.13908e-05
ENSG00000095485.18	CWF19L1	1730.06	-0.307926	2.1412e-05
ENSG00000163605.14	PPP4R2	2122.3	-0.266747	2.16012e-05
ENSG00000140525.17	FANCI	7577.5	-0.256197	2.18809e-05
ENSG00000120685.20	PROSER1	5440.13	-0.183339	2.33827e-05
ENSG00000103653.16	CSK	2770.25	-0.352381	2.34588e-05
ENSG00000062650.19	WAPL	2896.23	-0.256583	2.35789e-05
ENSG00000134597.16	RBMX2	1021.43	-0.222637	2.36748e-05
ENSG00000115233.12	PSMD14	4972.36	-0.225083	2.38699e-05
ENSG00000175550.8	DRAP1	1671.34	-0.327322	2.41324e-05
ENSG00000114251.14	WNT5A	840.125	-0.413248	2.41671e-05
ENSG00000176974.20	SHMT1	2064.27	-0.309948	2.41671e-05
ENSG00000113161.16	HMGCR	3891.7	-0.319915	2.51125e-05
ENSG00000176731.12	C8orf59	723.787	-0.330258	2.56349e-05
ENSG00000173166.18	RAPH1	906.515	-0.287382	2.56964e-05
ENSG00000125885.13	MCM8	2635.23	-0.36784	2.57113e-05
ENSG00000167747.14	C19orf48	4743.45	-0.185196	2.60703e-05
ENSG00000092203.14	TOX4	2919.51	-0.197983	2.62083e-05
ENSG00000145348.16	TBCK	1084.37	-0.241014	2.62362e-05
ENSG00000117399.14	CDC20	8393.53	-0.363956	2.68555e-05
ENSG00000104888.10	SLC17A7	39.2909	-0.655214	2.76122e-05
ENSG00000285816.1	AP000944.2	1573.51	-0.245652	2.7632e-05
ENSG00000133884.10	DPF2	3564.01	-0.208143	2.82126e-05
ENSG00000146909.8	NOM1	1740.27	-0.243648	2.83641e-05
ENSG00000158270.12	COLEC12	151.074	-0.617445	2.87407e-05
ENSG00000285982.1	AC012213.5	493.657	-0.386446	2.87898e-05
ENSG00000105486.14	LIG1	4500.79	-0.177837	2.8818e-05
ENSG00000204392.11	LSM2	1914.65	-0.199161	2.88636e-05
ENSG00000100567.13	PSMA3	3578.81	-0.252987	3.01909e-05
ENSG00000162385.11	MAGOH	3408.6	-0.481243	3.03473e-05
ENSG00000161939.19	RNASEK-C17orf49	1717.57	-0.241027	3.07922e-05
ENSG00000180447.7	GAS1	249.373	-0.509442	3.10118e-05
ENSG00000224578.5	HNRNPA1P48	2138.34	-0.339614	3.15049e-05
ENSG00000102978.13	POLR2C	4033.17	-0.186385	3.42719e-05
ENSG00000126453.9	BCL2L12	1075.91	-0.312069	3.42719e-05
ENSG00000080819.8	CPOX	985.79	-0.220367	3.44605e-05
ENSG00000176225.13	RTTN	1542.44	-0.37938	3.46928e-05
ENSG00000106459.15	NRF1	1141.92	-0.228513	3.57518e-05
ENSG00000131069.20	ACSS2	451.255	-0.341758	3.63433e-05
ENSG00000197283.16	SYNGAP1	3758.7	-0.21741	3.7539e-05
ENSG00000065809.13	FAM107B	2998.52	-0.231931	3.85551e-05
ENSG00000231616.8	AL354733.2	9.24869	-0.600391	3.87886e-05
ENSG00000285920.1	AC087721.2	856.099	-0.291372	3.99984e-05
ENSG00000149196.16	HIKESHI	1099.79	-0.276643	4.01712e-05
ENSG00000164941.13	INTS8	1523.33	-0.383815	4.04644e-05
ENSG00000116016.14	EPAS1	31.9043	-0.638101	4.05126e-05
ENSG00000174775.17	HRAS	1486.74	-0.317058	4.1258e-05
ENSG00000132432.14	SEC61G	1211.77	-0.21951	4.28407e-05
ENSG00000103035.11	PSMD7	2437.36	-0.267749	4.3448e-05
ENSG00000010810.17	FYN	2063.35	-0.253674	4.45194e-05
ENSG00000161057.12	PSMC2	5785.77	-0.124909	4.49785e-05
ENSG00000135446.17	CDK4	13598.5	-0.165583	4.5074e-05
ENSG00000092820.18	EZR	17880.7	-0.293435	4.54056e-05
ENSG00000100578.15	KIAA0586	1913.49	-0.349616	4.57398e-05
ENSG00000129810.15	SGO1	1154.1	-0.348076	4.6047e-05
ENSG00000151806.14	GUF1	1722.55	-0.454333	4.72152e-05
ENSG00000122643.20	NT5C3A	742.78	-0.42681	4.83273e-05
ENSG00000172845.15	SP3	2595.52	-0.305891	4.83277e-05
ENSG00000161956.13	SENP3	3791.69	-0.148789	4.86998e-05
ENSG00000158526.8	TSR2	2081.47	-0.286988	4.87884e-05
ENSG00000112640.15	PPP2R5D	4373.13	-0.137968	4.88047e-05
ENSG00000143436.11	MRPL9	6103.28	-0.304056	4.91577e-05
ENSG00000125703.15	ATG4C	396.601	-0.54474	5.14865e-05
ENSG00000160633.13	SAFB	8673.5	-0.185251	5.29987e-05
ENSG00000143149.12	ALDH9A1	4471.94	-0.239296	5.30435e-05
ENSG00000140543.14	DET1	231.987	-0.427952	5.4001e-05
ENSG00000214435.8	AS3MT	380.377	-0.337214	5.47845e-05
ENSG00000138398.16	PPIG	3475.59	-0.294423	5.49165e-05
ENSG00000100934.15	SEC23A	3059.85	-0.245033	5.49631e-05
ENSG00000135930.14	EIF4E2	4516.24	-0.160081	5.52028e-05
ENSG00000198015.13	MRPL42	2297.04	-0.238195	5.59048e-05
ENSG00000111669.15	TPI1	31679.8	-0.193519	5.61692e-05
ENSG00000189376.12	C8orf76	385.002	-0.321048	5.67881e-05
ENSG00000128039.11	SRD5A3	514.806	-0.287489	5.70758e-05
ENSG00000214706.10	IFRD2	2961.34	-0.221124	5.70758e-05
ENSG00000137713.15	PPP2R1B	1282.95	-0.300087	5.76346e-05
ENSG00000185627.18	PSMD13	7027.71	-0.186528	5.80952e-05
ENSG00000156603.18	MED19	551.942	-0.429783	5.86507e-05
ENSG00000170312.15	CDK1	2689.22	-0.303998	5.87775e-05
ENSG00000147526.20	TACC1	890.053	-0.383317	5.88574e-05
ENSG00000085840.13	ORC1	5539.25	-0.300676	5.89573e-05
ENSG00000175567.9	UCP2	3763.08	-0.318301	6.02235e-05
ENSG00000132688.11	NES	24378.3	-0.266977	6.20639e-05
ENSG00000108055.9	SMC3	9779.79	-0.286176	6.2413e-05
ENSG00000112110.10	MRPL18	3079.32	-0.178453	6.24612e-05
ENSG00000153015.16	CWC27	1652.04	-0.182579	6.25377e-05
ENSG00000047579.19	DTNBP1	564.527	-0.2799	6.27798e-05
ENSG00000077152.10	UBE2T	3413.75	-0.237195	6.27798e-05
ENSG00000111832.13	RWDD1	1256.24	-0.316502	6.27798e-05
ENSG00000286250.1	AL161945.1	11.675	-0.598156	6.29567e-05
ENSG00000188529.14	SRSF10	9879.02	-0.237773	6.36825e-05
ENSG00000143442.22	POGZ	12071.2	-0.126279	6.38494e-05
ENSG00000115875.19	SRSF7	10610.7	-0.256723	6.39091e-05
ENSG00000170364.12	SETMAR	1521.97	-0.186642	6.42613e-05
ENSG00000213551.5	DNAJC9	3390.47	-0.302545	6.59321e-05
ENSG00000277149.5	TYW1B	423.895	-0.552015	6.61815e-05
ENSG00000128714.6	HOXD13	1983.92	-0.266959	6.78954e-05
ENSG00000106603.18	COA1	3430.99	-0.13091	6.87376e-05
ENSG00000136738.15	STAM	1537.89	-0.189329	6.90522e-05
ENSG00000165416.14	SUGT1	2229.07	-0.267478	6.94418e-05
ENSG00000143319.16	ISG20L2	6928.69	-0.304566	7.06288e-05
ENSG00000124216.4	SNAI1	751.356	-0.497102	7.12422e-05
ENSG00000135362.14	PRR5L	65.8029	-0.573387	7.13643e-05
ENSG00000117697.15	NSL1	2364.74	-0.227433	7.15528e-05
ENSG00000104320.13	NBN	2687.15	-0.258265	7.20629e-05
ENSG00000162607.13	USP1	5308.47	-0.387235	7.27749e-05
ENSG00000249209.2	AP000311.1	2135.9	-0.251399	7.45465e-05
ENSG00000132305.20	IMMT	5756.44	-0.218327	7.45786e-05
ENSG00000165424.6	ZCCHC24	468.568	-0.357782	7.51302e-05
ENSG00000072736.19	NFATC3	3263.06	-0.209272	7.64895e-05
ENSG00000159055.4	MIS18A	735.832	-0.44509	7.73287e-05
ENSG00000100216.6	TOMM22	3616.87	-0.205941	7.81286e-05
ENSG00000213722.9	DDAH2	2197.47	-0.261658	7.81286e-05
ENSG00000205476.9	CCDC85C	4668.99	-0.42769	7.8585e-05
ENSG00000172167.8	MTBP	579.261	-0.475673	8.02623e-05
ENSG00000151748.14	SAV1	581.041	-0.420545	8.05756e-05
ENSG00000145833.16	DDX46	10696.1	-0.248702	8.09006e-05
ENSG00000136982.6	DSCC1	1184.62	-0.331193	8.17026e-05
ENSG00000107341.5	UBE2R2	3226.73	-0.238975	8.31607e-05
ENSG00000173812.11	EIF1	11691.3	-0.19562	8.37744e-05
ENSG00000135049.15	AGTPBP1	845.357	-0.284615	8.61465e-05
ENSG00000253626.3	EIF5AL1	592.709	-0.304109	8.6204e-05
ENSG00000057252.13	SOAT1	1473.73	-0.238278	8.72903e-05
ENSG00000277791.5	PSMB3	5051.35	-0.174896	8.84424e-05
ENSG00000123119.12	NECAB1	18.0364	-0.593812	8.84802e-05
ENSG00000198900.6	TOP1	11897.9	-0.277779	8.84802e-05
ENSG00000197769.5	MAP1LC3C	10.0832	-0.566653	8.88007e-05
ENSG00000168843.14	FSTL5	9.90206	-0.576711	8.88129e-05
ENSG00000152422.15	XRCC4	230.71	-0.379425	8.91295e-05
ENSG00000146918.19	NCAPG2	3806.53	-0.279688	8.91988e-05
ENSG00000107164.16	FUBP3	4586.19	-0.180498	9.01859e-05
ENSG00000138346.15	DNA2	2079.48	-0.239863	9.19763e-05
ENSG00000101350.8	KIF3B	2671.16	-0.236333	9.2011e-05
ENSG00000089159.16	PXN	1903.28	-0.382179	9.2047e-05
ENSG00000120742.11	SERP1	1869.73	-0.303083	9.55949e-05
ENSG00000119471.15	HSDL2	1621.92	-0.35529	9.60076e-05
ENSG00000092208.17	GEMIN2	827.374	-0.26711	9.64685e-05
ENSG00000131470.14	PSMC3IP	3037.85	-0.280037	9.71406e-05
ENSG00000175161.13	CADM2	16.5942	-0.601046	9.77243e-05
ENSG00000010165.20	EEF1AKNMT	6609.97	-0.114316	9.85109e-05
ENSG00000169991.11	IFFO2	441.648	-0.578776	0.000100078
ENSG00000075188.9	NUP37	1198.22	-0.278636	0.000100414
ENSG00000249853.7	HS3ST5	15.27	-0.602441	0.000101217
ENSG00000106153.13	CHCHD2	8325.35	-0.246668	0.000102369
ENSG00000249936.3	RAC1P2	459.448	-0.316044	0.000102369
ENSG00000175334.8	BANF1	5146.72	-0.210219	0.000104089
ENSG00000117118.9	SDHB	2593.17	-0.206291	0.000104169
ENSG00000137076.21	TLN1	9671.94	-0.0943822	0.000104177
ENSG00000129084.17	PSMA1	3239.72	-0.199816	0.00010435
ENSG00000187109.14	NAP1L1	10710	-0.183493	0.000107042
ENSG00000131378.14	RFTN1	209.112	-0.472947	0.000107516
ENSG00000136463.8	TACO1	2277.79	-0.220147	0.000108412
ENSG00000130204.13	AC011481.1	5625.26	-0.35142	0.000109936
ENSG00000234964.4	FABP5P7	1090.08	-0.253304	0.000110917
ENSG00000023041.11	ZDHHC6	1658.56	-0.212051	0.000111402
ENSG00000152253.9	SPC25	551.543	-0.408316	0.000111639
ENSG00000272888.6	LINC01578	865.332	-0.331498	0.000112141
ENSG00000198563.14	DDX39B	12496.3	-0.117224	0.00011266
ENSG00000286235.1	AL035461.3	1620.69	-0.364819	0.00011266
ENSG00000167969.13	ECI1	1541.82	-0.275982	0.000112899
ENSG00000123473.15	STIL	3101.64	-0.36377	0.000113661
ENSG00000108106.14	UBE2S	5545.4	-0.397016	0.000113806
ENSG00000115514.12	TXNDC9	814.786	-0.253915	0.000113845
ENSG00000139433.10	GLTP	694.057	-0.498735	0.000114131
ENSG00000110958.16	PTGES3	12152.1	-0.304458	0.000114417
ENSG00000001497.16	LAS1L	4823.29	-0.125229	0.000114992
ENSG00000158161.16	EYA3	2205.18	-0.251257	0.00011711
ENSG00000100442.11	FKBP3	3287.71	-0.209658	0.000117495
ENSG00000121481.11	RNF2	1594.22	-0.214595	0.000118024
ENSG00000135540.11	NHSL1	186.453	-0.405443	0.00011838
ENSG00000166226.13	CCT2	15012.6	-0.224905	0.000119674
ENSG00000244187.8	TMEM141	356.573	-0.332461	0.000120912
ENSG00000141965.4	FEM1A	2763.19	-0.172936	0.000121076
ENSG00000101003.10	GINS1	2160.02	-0.35558	0.000121355
ENSG00000139131.12	YARS2	947.491	-0.23037	0.000121828
ENSG00000116574.6	RHOU	764.069	-0.481671	0.000121928
ENSG00000284776.1	AL121900.2	693.329	-0.270749	0.000122129
ENSG00000165283.16	STOML2	6061.36	-0.204243	0.000122396
ENSG00000241553.12	ARPC4	3816.79	-0.273453	0.000124899
ENSG00000065911.12	MTHFD2	7867.48	-0.334935	0.000126257
ENSG00000166260.11	COX11	2085.39	-0.183823	0.000129643
ENSG00000102225.16	CDK16	4234.78	-0.316259	0.000131093
ENSG00000116991.10	SIPA1L2	1931.89	-0.432755	0.000131679
ENSG00000185008.17	ROBO2	40.0631	-0.593849	0.000132891
ENSG00000119655.10	NPC2	312.766	-0.344149	0.000133011
ENSG00000146143.18	PRIM2	1104.62	-0.323145	0.000133478
ENSG00000113140.11	SPARC	6228.58	-0.307954	0.000134082
ENSG00000110107.9	PRPF19	11509.3	-0.248919	0.000134227
ENSG00000116133.13	DHCR24	12861.3	-0.365436	0.000136448
ENSG00000182628.13	SKA2	3377.16	-0.188207	0.000137031
ENSG00000119326.15	CTNNAL1	2594.68	-0.34165	0.00013788
ENSG00000244462.8	RBM12	5504.56	-0.226415	0.000140476
ENSG00000171316.12	CHD7	12436.8	-0.142741	0.000140635
ENSG00000166451.13	CENPN	621.493	-0.256603	0.00014242
ENSG00000112658.8	SRF	2571.43	-0.264907	0.000142607
ENSG00000127463.15	EMC1	5043.89	-0.141417	0.000142607
ENSG00000139343.10	SNRPF	4539.01	-0.356566	0.000143298
ENSG00000164904.18	ALDH7A1	5358.04	-0.10826	0.000144186
ENSG00000101361.17	NOP56	17668.7	-0.190636	0.000144329
ENSG00000102393.10	GLA	1170.04	-0.194766	0.000144329
ENSG00000240489.1	SETP14	392.369	-0.374448	0.000145231
ENSG00000100749.8	VRK1	1888.43	-0.357634	0.000145429
ENSG00000184661.14	CDCA2	2454.79	-0.359315	0.000145429
ENSG00000132661.4	NXT1	827.626	-0.29082	0.000145878
ENSG00000136237.18	RAPGEF5	1002.46	-0.598351	0.000145878
ENSG00000186665.9	C17orf58	363.167	-0.364721	0.000145878
ENSG00000114956.20	DGUOK	2657.66	-0.196626	0.000146125
ENSG00000054654.16	SYNE2	4378.56	-0.325174	0.000148192
ENSG00000089685.15	BIRC5	9691.17	-0.445472	0.000151298
ENSG00000103051.19	COG4	1802.1	-0.165203	0.000151857
ENSG00000109107.14	ALDOC	802.374	-0.425006	0.000151896
ENSG00000277957.1	SENP3-EIF4A1	15844.9	-0.203735	0.00015203
ENSG00000131149.19	GSE1	6244.03	-0.16592	0.00015569
ENSG00000185222.10	TCEAL9	467.511	-0.381121	0.00015569
ENSG00000113643.9	RARS	4257.76	-0.152773	0.000158995
ENSG00000106399.11	RPA3	968.401	-0.318153	0.000159734
ENSG00000116489.13	CAPZA1	4680.07	-0.302895	0.000159734
ENSG00000133997.11	MED6	1285.32	-0.279751	0.000159734
ENSG00000254093.9	PINX1	1211.28	-0.268986	0.000160624
ENSG00000120549.18	KIAA1217	337.229	-0.372835	0.000161582
ENSG00000215492.6	HNRNPA1P7	1312.46	-0.2751	0.000163682
ENSG00000044459.15	CNTLN	1309.65	-0.312509	0.000168758
ENSG00000163472.19	TMEM79	657.056	-0.242996	0.000168758
ENSG00000117971.12	CHRNB4	2193.24	-0.281284	0.000168853
ENSG00000123908.12	AGO2	5050.12	-0.224634	0.000168994
ENSG00000129071.9	MBD4	1260.29	-0.281172	0.000171972
ENSG00000102572.14	STK24	2477	-0.219691	0.000172181
ENSG00000172115.8	CYCS	4481.55	-0.21216	0.000175091
ENSG00000000460.17	C1orf112	1857.35	-0.308528	0.000175349
ENSG00000161960.15	EIF4A1	16076.6	-0.194597	0.000177885
ENSG00000125931.11	CITED1	85.7446	-0.50212	0.000179048
ENSG00000138606.19	SHF	958.789	-0.35792	0.000179827
ENSG00000260108.1	AC026464.2	107.807	-0.470301	0.000183624
ENSG00000076382.17	SPAG5	8102.59	-0.218483	0.000184759
ENSG00000120253.14	NUP43	3297.97	-0.200896	0.000185896
ENSG00000109680.11	TBC1D19	236.059	-0.431791	0.000187548
ENSG00000130749.10	AC008755.1	2614.04	-0.18951	0.000188041
ENSG00000111877.17	MCM9	506.161	-0.318646	0.000189349
ENSG00000162408.11	NOL9	1901.26	-0.28097	0.000189494
ENSG00000090520.11	DNAJB11	2505.28	-0.1787	0.000190626
ENSG00000273003.1	ARL2-SNX15	738.27	-0.249488	0.000190626
ENSG00000063244.12	U2AF2	13521.1	-0.216097	0.00019184
ENSG00000102743.15	SLC25A15	1393.31	-0.441923	0.000191893
ENSG00000117280.13	RAB29	1827.32	-0.222504	0.000196604
ENSG00000169621.10	APLF	99.0849	-0.463437	0.000197577
ENSG00000164403.14	SHROOM1	397.327	-0.323612	0.000198078
ENSG00000140365.15	COMMD4	3823.93	-0.213474	0.000198771
ENSG00000196419.12	XRCC6	27484.8	-0.303004	0.000198771
ENSG00000013374.16	NUB1	2139.4	-0.174384	0.000204083
ENSG00000140455.17	AC007950.1	1741.14	-0.182322	0.000204759
ENSG00000186871.7	ERCC6L	883.964	-0.310187	0.000204798
ENSG00000197020.11	ZNF100	447.039	-0.307198	0.000206289
ENSG00000112651.12	MRPL2	1921.72	-0.199202	0.000206982
ENSG00000123131.13	PRDX4	3197.71	-0.136535	0.000207606
ENSG00000254870.5	ATP6V1G2-DDX39B	7705.03	-0.158361	0.000209688
ENSG00000140157.14	NIPA2	900.252	-0.302083	0.000210449
ENSG00000134686.18	PHC2	8663.36	-0.203467	0.000211243
ENSG00000142149.9	HUNK	364.163	-0.447166	0.000213362
ENSG00000138385.16	SSB	6598.18	-0.289525	0.000215645
ENSG00000088387.19	DOCK9	768.52	-0.317357	0.000217939
ENSG00000182934.12	SRPRA	2796.19	-0.168797	0.000217939
ENSG00000272886.6	DCP1A	1475.91	-0.425713	0.000220693
ENSG00000197705.9	KLHL14	45.1675	-0.575469	0.000225303
ENSG00000139372.15	TDG	4168.41	-0.18175	0.000226875
ENSG00000143228.13	NUF2	3715.7	-0.359448	0.000227875
ENSG00000023734.11	STRAP	8019.75	-0.113467	0.000227904
ENSG00000109084.14	TMEM97	4191.12	-0.176738	0.000228154
ENSG00000175110.11	MRPS22	1501.14	-0.367228	0.000228607
ENSG00000241837.7	ATP5PO	3974.75	-0.265056	0.000232691
ENSG00000167272.10	POP5	1824.98	-0.222601	0.000237673
ENSG00000264772.6	AC016876.2	14993.6	-0.20821	0.000237673
ENSG00000132313.15	MRPL35	1973.59	-0.199721	0.000237876
ENSG00000115053.16	NCL	69410.9	-0.228593	0.000242856
ENSG00000278053.5	DDX52	2447.63	-0.213365	0.000245805
ENSG00000277879.1	AL391988.1	20.5274	-0.575072	0.000246838
ENSG00000153037.14	SRP19	1062.93	-0.229377	0.00024969
ENSG00000135334.9	AKIRIN2	1306.68	-0.183522	0.000250205
ENSG00000154553.15	PDLIM3	553.715	-0.450972	0.000250717
ENSG00000169895.6	SYAP1	1635.31	-0.193178	0.000253077
ENSG00000211460.12	TSN	4928.04	-0.282588	0.00025428
ENSG00000135632.12	SMYD5	3177.65	-0.314502	0.00025635
ENSG00000204253.4	HNRNPCP2	757.853	-0.259854	0.00025635
ENSG00000135451.13	TROAP	3473.52	-0.207838	0.000256575
ENSG00000111799.21	COL12A1	104.149	-0.453132	0.000258898
ENSG00000106588.11	PSMA2	2962.34	-0.240229	0.00025918
ENSG00000111554.14	MDM1	760.667	-0.257474	0.000260659
ENSG00000150316.12	CWC15	2016.73	-0.233935	0.000262188
ENSG00000055044.11	NOP58	6609.34	-0.254622	0.00026299
ENSG00000132002.8	DNAJB1	4207.03	-0.371516	0.000264767
ENSG00000089280.18	FUS	30042.1	-0.308688	0.000269444
ENSG00000055070.17	SZRD1	5997.78	-0.273931	0.000270495
ENSG00000100764.14	PSMC1	5134.69	-0.184391	0.000273626
ENSG00000085415.16	SEH1L	2690.45	-0.18519	0.000278578
ENSG00000163602.10	RYBP	1235.95	-0.259289	0.000279035
ENSG00000168827.14	GFM1	3020.42	-0.189148	0.000280571
ENSG00000262660.1	AC139530.3	5257.38	-0.193194	0.00028205
ENSG00000116670.15	MAD2L2	1821.49	-0.274444	0.000283973
ENSG00000139517.9	LNX2	346.56	-0.312651	0.000284334
ENSG00000132781.17	MUTYH	1437	-0.24143	0.000290175
ENSG00000169564.6	PCBP1	10235.3	-0.228371	0.000291185
ENSG00000088325.16	TPX2	9132.01	-0.322965	0.000297846
ENSG00000168496.4	FEN1	7433.44	-0.244524	0.000297945
ENSG00000171724.3	VAT1L	275.52	-0.327892	0.00029873
ENSG00000105810.9	CDK6	9968.64	-0.286942	0.000301686
ENSG00000042753.11	AP2S1	2045.38	-0.268277	0.000302407
ENSG00000086200.16	IPO11	1486.68	-0.286141	0.000305222
ENSG00000151849.15	CENPJ	2472.03	-0.285596	0.000308346
ENSG00000073111.14	MCM2	16893.6	-0.426992	0.000309683
ENSG00000101464.10	PIGU	1209.12	-0.200119	0.000313673
ENSG00000133794.17	ARNTL	160.764	-0.552371	0.000315899
ENSG00000109066.13	TMEM104	3362.71	-0.154698	0.000318426
ENSG00000276234.5	TADA2A	1145.31	-0.22175	0.00032051
ENSG00000241399.7	CD302	75.2438	-0.524617	0.000323775
ENSG00000259529.2	AL136295.5	1130.01	-0.191907	0.000323775
ENSG00000205730.6	ITPRIPL2	806.202	-0.29321	0.000328288
ENSG00000100483.14	VCPKMT	311.926	-0.368296	0.000328878
ENSG00000147471.12	PLPBP	1162.88	-0.273011	0.0003306
ENSG00000163882.9	POLR2H	2150	-0.176001	0.000333921
ENSG00000104738.17	MCM4	16126.8	-0.261697	0.000335334
ENSG00000145934.16	TENM2	36.4029	-0.559572	0.000338255
ENSG00000167088.11	SNRPD1	5363.06	-0.309826	0.000341756
ENSG00000131051.22	RBM39	8203.56	-0.212216	0.000342688
ENSG00000180346.3	TIGD2	561.415	-0.288011	0.000342805
ENSG00000168259.15	DNAJC7	6050.83	-0.208043	0.00034375
ENSG00000112972.15	HMGCS1	2933.15	-0.289297	0.000347974
ENSG00000132646.11	PCNA	10506.5	-0.159649	0.000348742
ENSG00000174437.17	ATP2A2	17677.1	-0.128145	0.000350388
ENSG00000101577.9	LPIN2	2093.41	-0.261431	0.000353596
ENSG00000100968.14	NFATC4	1750.12	-0.552941	0.000355322
ENSG00000138942.16	RNF185	1622.44	-0.183201	0.000357947
ENSG00000144736.14	SHQ1	1275.08	-0.185774	0.00036068
ENSG00000123505.16	AMD1	3222.17	-0.335325	0.000360692
ENSG00000119487.17	MAPKAP1	3741.02	-0.306026	0.000361356
ENSG00000283809.1	AC007326.4	84.9259	-0.482282	0.000366202
ENSG00000101052.12	IFT52	1178.04	-0.177788	0.000367471
ENSG00000182004.13	SNRPE	3838.9	-0.218313	0.000367799
ENSG00000286070.1	GGT1	2739.44	-0.256467	0.000367906
ENSG00000135972.9	MRPS9	1596.14	-0.248611	0.000372469
ENSG00000145919.10	BOD1	2189.65	-0.286885	0.000372514
ENSG00000127423.10	AUNIP	850.091	-0.34352	0.000373456
ENSG00000160917.15	CPSF4	3151.72	-0.139984	0.000375218
ENSG00000166912.17	MTMR10	256.787	-0.422708	0.000375689
ENSG00000115541.11	HSPE1	6635.92	-0.183076	0.000377727
ENSG00000168884.14	TNIP2	825.831	-0.325913	0.000378132
ENSG00000169679.14	BUB1	4005.11	-0.254179	0.0003783
ENSG00000183520.12	UTP11	2906.91	-0.277706	0.000378459
ENSG00000066136.20	NFYC	2834.41	-0.183545	0.00038551
ENSG00000108671.11	PSMD11	8221.2	-0.138873	0.000387674
ENSG00000157456.8	CCNB2	2280.52	-0.34101	0.000388123
ENSG00000100519.12	PSMC6	3953.34	-0.184112	0.000389296
ENSG00000164134.13	NAA15	4225.95	-0.2975	0.000390435
ENSG00000135245.10	HILPDA	1550.43	-0.176275	0.000391074
ENSG00000130254.12	SAFB2	3403	-0.233278	0.000392249
ENSG00000116473.14	RAP1A	1535.56	-0.23378	0.000395909
ENSG00000162600.12	OMA1	588.889	-0.307201	0.000398404
ENSG00000178966.16	RMI1	944.56	-0.359338	0.000398404
ENSG00000188343.12	FAM92A	662.221	-0.369181	0.000398523
ENSG00000136754.17	ABI1	768.557	-0.221998	0.000399212
ENSG00000165406.16	MARCH8	410.522	-0.281575	0.000400849
ENSG00000178075.20	GRAMD1C	68.3345	-0.535278	0.000408335
ENSG00000196756.12	SNHG17	1321.73	-0.227167	0.000410557
ENSG00000163322.14	ABRAXAS1	746.221	-0.284651	0.00041195
ENSG00000091140.14	DLD	3131.19	-0.205706	0.000412519
ENSG00000118508.5	RAB32	450.533	-0.390596	0.000412929
ENSG00000072864.15	NDE1	994.705	-0.401236	0.000413348
ENSG00000198492.16	YTHDF2	8400.65	-0.15429	0.000413893
ENSG00000149548.15	CCDC15	130.68	-0.495186	0.00041964
ENSG00000075856.12	SART3	5736.38	-0.249106	0.000427351
ENSG00000182944.17	EWSR1	25518.8	-0.158771	0.000429188
ENSG00000048544.6	MRPS10	1288.01	-0.240155	0.00043413
ENSG00000103121.8	CMC2	391.483	-0.327814	0.000436397
ENSG00000115241.11	PPM1G	8619.82	-0.164351	0.000445035
ENSG00000175826.12	CTDNEP1	3039.02	-0.176309	0.000445124
ENSG00000166598.15	HSP90B1	29544	-0.118488	0.000445279
ENSG00000066557.6	LRRC40	1577.04	-0.40606	0.000449663
ENSG00000142945.13	KIF2C	7108.84	-0.315252	0.000455466
ENSG00000106443.16	PHF14	4454.29	-0.125246	0.000456104
ENSG00000237190.4	CDKN2AIPNL	1326.48	-0.238931	0.000457703
ENSG00000108010.12	GLRX3	3483.82	-0.192839	0.000458094
ENSG00000169762.17	TAPT1	743.82	-0.271793	0.000462333
ENSG00000099622.14	CIRBP	7048.28	-0.184097	0.00046316
ENSG00000205268.10	PDE7A	2343.58	-0.23422	0.000463175
ENSG00000197467.14	COL13A1	125.179	-0.423166	0.000463802
ENSG00000145220.14	LYAR	1351.37	-0.419207	0.000464417
ENSG00000171241.9	SHCBP1	1328.04	-0.204282	0.000464925
ENSG00000188342.12	GTF2F2	1661.88	-0.199105	0.000469546
ENSG00000226877.8	AL354733.1	12.5423	-0.540492	0.00047126
ENSG00000110583.13	NAA40	3651.35	-0.155791	0.000482581
ENSG00000095002.14	MSH2	5722.31	-0.238224	0.000491449
ENSG00000005059.16	MCUB	239.541	-0.474518	0.000493461
ENSG00000104728.16	ARHGEF10	1754.32	-0.145943	0.000494648
ENSG00000184831.13	APOO	644.963	-0.225236	0.00049501
ENSG00000164751.15	PEX2	589.006	-0.322016	0.000495656
ENSG00000129680.16	MAP7D3	1578.04	-0.20987	0.000497258
ENSG00000004700.16	RECQL	1703.88	-0.221503	0.000497813
ENSG00000145721.12	LIX1	79.8337	-0.559656	0.000497813
ENSG00000123411.15	IKZF4	815.084	-0.220812	0.000499951
ENSG00000106268.15	NUDT1	1013.98	-0.256186	0.000502299
ENSG00000107789.16	MINPP1	605.609	-0.343627	0.0005024
ENSG00000100796.17	PPP4R3A	3816.71	-0.221608	0.000502411
ENSG00000129562.11	DAD1	2545.78	-0.13596	0.000507458
ENSG00000100462.16	PRMT5	10161.8	-0.119121	0.000508338
ENSG00000006125.18	AP2B1	12722.5	-0.106789	0.000509641
ENSG00000108175.17	ZMIZ1	12704	-0.152811	0.000511058
ENSG00000107371.13	EXOSC3	1115.43	-0.332273	0.000514258
ENSG00000182010.11	RTKN2	863.659	-0.338205	0.000515968
ENSG00000134697.13	GNL2	9210.86	-0.210693	0.000517159
ENSG00000198836.9	OPA1	4583.9	-0.216343	0.000523489
ENSG00000124126.14	PREX1	1018.07	-0.322743	0.000528505
ENSG00000122584.13	NXPH1	29.5705	-0.543992	0.000533229
ENSG00000259316.11	AC087632.1	1076.56	-0.189049	0.00053519
ENSG00000161547.16	SRSF2	22615.5	-0.17587	0.00053912
ENSG00000148019.13	CEP78	3296.31	-0.28567	0.000541522
ENSG00000169919.17	GUSB	2202.64	-0.180312	0.000555677
ENSG00000135116.9	HRK	438.122	-0.431348	0.000555825
ENSG00000132196.14	HSD17B7	702.865	-0.289643	0.00055692
ENSG00000042088.13	TDP1	1620.36	-0.167743	0.000566655
ENSG00000128513.15	POT1	726.898	-0.310556	0.000567081
ENSG00000178796.12	RIIAD1	39.5568	-0.545163	0.000567299
ENSG00000091164.13	TXNL1	2649.09	-0.290322	0.000573439
ENSG00000158164.7	TMSB15A	1302.85	-0.210814	0.000576153
ENSG00000163364.9	LINC01116	209.454	-0.357137	0.000589179
ENSG00000269891.2	ARHGAP19-SLIT1	279.009	-0.325528	0.000597775
ENSG00000171729.14	TMEM51	772.552	-0.227968	0.000598311
ENSG00000163006.12	CCDC138	1310.36	-0.360087	0.000607923
ENSG00000132436.11	FIGNL1	1522.6	-0.278475	0.000610399
ENSG00000141499.16	WRAP53	1400.35	-0.183917	0.000610909
ENSG00000057757.10	PITHD1	1688.41	-0.245406	0.00061398
ENSG00000124767.7	GLO1	4524.76	-0.23963	0.000624663
ENSG00000075223.14	SEMA3C	43.8943	-0.538969	0.000625056
ENSG00000081181.8	ARG2	928.427	-0.333282	0.00063022
ENSG00000011347.9	SYT7	543.388	-0.371594	0.000634383
ENSG00000168071.22	CCDC88B	209.715	-0.539083	0.000638161
ENSG00000127804.13	METTL16	3063.1	-0.154745	0.000643438
ENSG00000122545.19	2007-09-01	5351.29	-0.312264	0.000647005
ENSG00000105185.12	PDCD5	3235.29	-0.271962	0.000647831
ENSG00000143156.14	NME7	1353.04	-0.206143	0.000653016
ENSG00000204843.12	DCTN1	8986.79	-0.100087	0.000656112
ENSG00000117448.13	AKR1A1	6432.42	-0.175794	0.000661338
ENSG00000149923.14	PPP4C	3606.91	-0.231397	0.000666564
ENSG00000173456.4	RNF26	1334.8	-0.191232	0.00067029
ENSG00000132170.21	PPARG	210.728	-0.374539	0.000675798
ENSG00000065328.16	MCM10	4380.32	-0.253451	0.000680905
ENSG00000168078.10	PBK	1750.75	-0.395568	0.000683797
ENSG00000160563.14	MED27	1284.11	-0.199116	0.000685502
ENSG00000120063.10	GNA13	3906.74	-0.262684	0.00068737
ENSG00000111581.10	NUP107	5866.78	-0.296318	0.000690764
ENSG00000144891.17	AGTR1	34.5231	-0.542968	0.000690938
ENSG00000109118.14	PHF12	2501.51	-0.155327	0.000694315
ENSG00000165655.17	ZNF503	562.307	-0.357408	0.000700252
ENSG00000148341.17	SH3GLB2	3408.82	-0.19921	0.000701486
ENSG00000165891.16	E2F7	1143.57	-0.249462	0.000701486
ENSG00000155115.7	GTF3C6	2842.38	-0.185444	0.000711675
ENSG00000130309.11	COLGALT1	3817.16	-0.368685	0.000731903
ENSG00000185811.18	IKZF1	123.065	-0.413826	0.000735534
ENSG00000161036.13	LRWD1	1550.66	-0.21769	0.000740546
ENSG00000013810.19	TACC3	7677.12	-0.310875	0.000740708
ENSG00000130305.16	NSUN5	1894.63	-0.248757	0.000742397
ENSG00000163541.12	SUCLG1	2649.1	-0.158547	0.000744008
ENSG00000214144.3	AL390728.1	45.9365	-0.506862	0.000752961
ENSG00000082438.16	COBLL1	251.725	-0.415177	0.000763604
ENSG00000143889.16	HNRNPLL	1380.58	-0.312682	0.000763604
ENSG00000123159.16	GIPC1	1846.8	-0.340096	0.00076381
ENSG00000176124.13	DLEU1	267.069	-0.341693	0.000767845
ENSG00000126215.14	XRCC3	1930.83	-0.262013	0.000769962
ENSG00000179115.11	FARSA	6163.67	-0.159351	0.000769962
ENSG00000151247.12	EIF4E	1722.62	-0.221395	0.000770779
ENSG00000125656.10	CLPP	1670.97	-0.250486	0.000791214
ENSG00000137959.16	IFI44L	87.8637	-0.5379	0.000791214
ENSG00000140463.14	BBS4	1016.52	-0.180643	0.000795525
ENSG00000167461.12	RAB8A	2297.65	-0.205555	0.000797092
ENSG00000063015.19	SEZ6	194.304	-0.463809	0.000797133
ENSG00000257379.1	AC023509.1	7863.89	-0.141002	0.000804107
ENSG00000072062.13	PRKACA	2493.3	-0.222507	0.000808545
ENSG00000137710.15	RDX	1515.63	-0.340162	0.000812447
ENSG00000171793.15	CTPS1	13390.7	-0.201353	0.000812848
ENSG00000196976.7	LAGE3	941.965	-0.278414	0.00082113
ENSG00000125845.7	BMP2	133.365	-0.421364	0.000821923
ENSG00000136379.12	ABHD17C	371.162	-0.291227	0.000822455
ENSG00000157020.18	SEC13	6701.68	-0.206916	0.000833807
ENSG00000104626.14	ERI1	1025.61	-0.303483	0.000833916
ENSG00000128050.8	PAICS	23520.3	-0.244646	0.000848478
ENSG00000148688.13	RPP30	1236.94	-0.224463	0.000850567
ENSG00000198435.4	NRARP	76.8739	-0.495713	0.000852656
ENSG00000103507.14	BCKDK	1382.57	-0.197466	0.000853254
ENSG00000105173.14	CCNE1	724.225	-0.402806	0.000862049
ENSG00000144591.18	GMPPA	1330.43	-0.197712	0.000863554
ENSG00000205544.4	TMEM256	442.357	-0.376653	0.00086388
ENSG00000198924.8	DCLRE1A	1216.97	-0.24052	0.000868829
ENSG00000255275.3	AL080251.1	248.781	-0.369579	0.000868829
ENSG00000198814.12	GK	403.394	-0.324131	0.000872384
ENSG00000132972.19	RNF17	8.1765	-0.467625	0.000881075
ENSG00000135902.10	CHRND	122.771	-0.537605	0.000890693
ENSG00000101608.12	MYL12A	1779.11	-0.244786	0.000895962
ENSG00000136425.13	CIB2	585.91	-0.265116	0.000900156
ENSG00000178053.18	MLF1	908.519	-0.249348	0.000900723
ENSG00000172172.7	MRPL13	1725.46	-0.277526	0.000901629
ENSG00000169188.5	APEX2	1498.49	-0.294414	0.000901821
ENSG00000101146.13	RAE1	3715.38	-0.283629	0.000902786
ENSG00000198826.11	ARHGAP11A	1768.04	-0.354964	0.000905474
ENSG00000164830.18	OXR1	669.254	-0.238281	0.000910104
ENSG00000143374.17	TARS2	6626.61	-0.0991428	0.000910612
ENSG00000067334.14	DNTTIP2	5829.83	-0.22716	0.000910683
ENSG00000184445.12	KNTC1	7475.58	-0.40362	0.000923486
ENSG00000145386.10	CCNA2	3195.35	-0.306816	0.000930815
ENSG00000177156.11	TALDO1	3303.66	-0.227806	0.000931155
ENSG00000253341.1	AC115837.1	161.728	-0.368794	0.00093262
ENSG00000155034.19	FBXL18	1454.25	-0.204026	0.000934542
ENSG00000119139.19	TJP2	861.431	-0.3088	0.000944143
ENSG00000004777.18	ARHGAP33	1474.17	-0.252697	0.00095072
ENSG00000174842.17	GLMN	505.59	-0.427175	0.000954373
ENSG00000119616.11	FCF1	1909.03	-0.222892	0.000955757
ENSG00000256646.7	AC010132.3	3003.48	-0.235998	0.000960142
ENSG00000165672.7	PRDX3	6079.16	-0.196858	0.000961587
ENSG00000106344.8	RBM28	5000.43	-0.199581	0.000963242
ENSG00000204388.7	HSPA1B	1781.59	-0.263201	0.00097385
ENSG00000151366.13	NDUFC2	1344.56	-0.206943	0.000975374
ENSG00000079387.14	SENP1	1653.23	-0.279077	0.000977364
ENSG00000167085.11	PHB	17072.5	-0.138687	0.000979979
ENSG00000147687.19	TATDN1	1005.6	-0.258819	0.000989566
ENSG00000025770.19	NCAPH2	4028.96	-0.289129	0.001016
ENSG00000169299.14	PGM2	1618.51	-0.195543	0.00102544
ENSG00000162704.16	ARPC5	2110.75	-0.219435	0.00102583
ENSG00000197111.15	PCBP2	14712.1	-0.149698	0.00102798
ENSG00000284770.2	TBCE	958.939	-0.18078	0.00102822
ENSG00000118507.17	AKAP7	107.301	-0.426994	0.00103153
ENSG00000172992.12	DCAKD	2836.97	-0.136636	0.00103429
ENSG00000196182.10	STK40	3678.99	-0.403723	0.00104551
ENSG00000198406.7	BZW1P2	402.507	-0.325446	0.00104888
ENSG00000125863.20	MKKS	1273.8	-0.195344	0.00106356
ENSG00000080608.10	PUM3	3161.6	-0.237298	0.0010686
ENSG00000113575.10	PPP2CA	4905.51	-0.21753	0.00107658
ENSG00000103275.20	UBE2I	7767.27	-0.185105	0.00107771
ENSG00000145741.15	BTF3	16724	-0.121042	0.00107771
ENSG00000185085.2	INTS5	1234.05	-0.160697	0.0010784
ENSG00000101442.10	ACTR5	965.641	-0.188694	0.00108013
ENSG00000115641.19	FHL2	497.327	-0.24893	0.00108013
ENSG00000165124.18	SVEP1	1480.29	-0.391975	0.00108084
ENSG00000120697.9	ALG5	1048.18	-0.219142	0.00108098
ENSG00000185269.12	NOTUM	296.302	-0.432822	0.00108126
ENSG00000172613.8	RAD9A	1085.77	-0.233989	0.00108864
ENSG00000126883.17	NUP214	5454.84	-0.108412	0.00109522
ENSG00000132383.11	RPA1	8004.67	-0.476698	0.00109652
ENSG00000130669.17	PAK4	1667.73	-0.273735	0.00111337
ENSG00000164916.11	FOXK1	3123.43	-0.160706	0.00111461
ENSG00000144381.17	HSPD1	42567.3	-0.19314	0.00111739
ENSG00000113810.16	SMC4	8498.26	-0.259276	0.0011302
ENSG00000136875.12	PRPF4	3117.74	-0.136752	0.0011302
ENSG00000146733.14	PSPH	1026.05	-0.26663	0.0011302
ENSG00000196526.10	AFAP1	3546.57	-0.329767	0.0011368
ENSG00000214367.7	HAUS3	602.293	-0.324205	0.00113885
ENSG00000118922.17	KLF12	798.496	-0.285741	0.00114291
ENSG00000014641.18	MDH1	5960.78	-0.127126	0.00114562
ENSG00000065135.11	GNAI3	4459.96	-0.174085	0.00114562
ENSG00000179051.14	RCC2	17427.6	-0.103362	0.00114562
ENSG00000178718.6	RPP25	70.0909	-0.51023	0.00115047
ENSG00000123080.11	CDKN2C	866.321	-0.369829	0.00115356
ENSG00000158169.13	FANCC	1468.84	-0.273082	0.00115742
ENSG00000051128.19	HOMER3	973.203	-0.401315	0.00116143
ENSG00000173867.10	AC013489.1	750.206	-0.234944	0.00116187
ENSG00000087269.16	NOP14	5860.03	-0.168546	0.00116438
ENSG00000120688.9	WBP4	623.057	-0.230483	0.00116625
ENSG00000109919.10	MTCH2	6358.82	-0.123219	0.00116777
ENSG00000135336.14	ORC3	2021.1	-0.254901	0.00117551
ENSG00000104490.18	NCALD	273.212	-0.3813	0.00117669
ENSG00000165675.16	ENOX2	775.396	-0.213649	0.00117809
ENSG00000163961.4	RNF168	1200.01	-0.163306	0.00117811
ENSG00000137193.14	PIM1	314.941	-0.336336	0.00118137
ENSG00000141030.13	COPS3	4079.61	-0.131069	0.00118356
ENSG00000188938.17	FAM120AOS	1809.29	-0.150509	0.00119278
ENSG00000147874.11	HAUS6	3213.46	-0.279376	0.00119306
ENSG00000133030.21	MPRIP	10985.2	-0.137718	0.00119707
ENSG00000101558.13	VAPA	3367.48	-0.191524	0.00120444
ENSG00000169021.6	UQCRFS1	3019.38	-0.320019	0.00120444
ENSG00000008018.9	PSMB1	12604.5	-0.245988	0.00122234
ENSG00000100116.16	GCAT	1054.74	-0.250423	0.00122393
ENSG00000196743.8	GM2A	767.77	-0.220195	0.00123308
ENSG00000065613.14	SLK	1839.28	-0.220527	0.00123543
ENSG00000104687.14	GSR	4311.88	-0.141644	0.00124118
ENSG00000100065.15	CARD10	22.9406	-0.51643	0.00124281
ENSG00000196313.11	POM121	5540.75	-0.406893	0.00125438
ENSG00000108423.15	TUBD1	852.461	-0.423229	0.00127154
ENSG00000100479.13	POLE2	652.691	-0.345101	0.00127278
ENSG00000133318.13	RTN3	4350.79	-0.159309	0.00127492
ENSG00000099341.11	PSMD8	6264.93	-0.23998	0.00127754
ENSG00000141314.13	RHBDL3	223.236	-0.468164	0.00128055
ENSG00000163026.12	WDCP	1431.43	-0.175271	0.0012814
ENSG00000120539.14	MASTL	1654.24	-0.253784	0.00128198
ENSG00000153147.6	SMARCA5	10872.4	-0.222242	0.00128351
ENSG00000132664.12	POLR3F	971.126	-0.181054	0.00128737
ENSG00000159210.9	SNF8	6711.88	-0.153447	0.00128737
ENSG00000188976.11	NOC2L	10376.9	-0.247275	0.00128737
ENSG00000070371.16	CLTCL1	497.197	-0.26441	0.00129302
ENSG00000148291.10	SURF2	944.977	-0.281244	0.00130353
ENSG00000167670.16	CHAF1A	5526.33	-0.330129	0.00130613
ENSG00000100612.14	DHRS7	725.718	-0.263964	0.00131025
ENSG00000122705.17	CLTA	4290.89	-0.144223	0.00131025
ENSG00000170791.17	CHCHD7	299.865	-0.27703	0.00132363
ENSG00000137770.14	CTDSPL2	1926.33	-0.282628	0.00133568
ENSG00000204304.12	PBX2	2824.77	-0.274171	0.00135576
ENSG00000101945.16	SUV39H1	926.162	-0.268824	0.00135991
ENSG00000157045.9	NTAN1	892.059	-0.258199	0.00135991
ENSG00000261796.1	ISY1-RAB43	518.414	-0.353654	0.00136437
ENSG00000023572.9	GLRX2	594.101	-0.272453	0.00136935
ENSG00000004468.13	CD38	51.7934	-0.50881	0.00138464
ENSG00000165304.8	MELK	2546.44	-0.28873	0.00138892
ENSG00000111845.5	PAK1IP1	979.009	-0.216089	0.00138908
ENSG00000167549.18	CORO6	684.763	-0.30489	0.00139303
ENSG00000143355.16	LHX9	180.862	-0.513623	0.0014
ENSG00000078900.15	TP73	960.921	-0.226464	0.00140402
ENSG00000177855.8	CACYBPP2	476.17	-0.316489	0.00141227
ENSG00000174173.7	TRMT10C	1014.96	-0.311726	0.0014226
ENSG00000166170.9	BAG5	2051.12	-0.199724	0.0014609
ENSG00000158411.11	MITD1	420.705	-0.419124	0.00146504
ENSG00000130830.15	MPP1	666.479	-0.220962	0.0014672
ENSG00000139579.13	NABP2	2832.94	-0.191997	0.00147078
ENSG00000164975.15	SNAPC3	2210.47	-0.189317	0.00147401
ENSG00000175792.11	RUVBL1	7715.13	-0.200642	0.00148457
ENSG00000147383.11	NSDHL	1056.34	-0.183976	0.00149379
ENSG00000178878.12	APOLD1	1603.78	-0.219821	0.00150537
ENSG00000159346.13	ADIPOR1	4088.74	-0.221108	0.00150997
ENSG00000144668.12	ITGA9	565.959	-0.347172	0.00151308
ENSG00000181038.13	METTL23	1215.28	-0.207247	0.0015469
ENSG00000109103.11	UNC119	1060.36	-0.211706	0.00157309
ENSG00000123728.10	RAP2C	398.279	-0.348372	0.00157309
ENSG00000164346.10	NSA2	2700.64	-0.147553	0.00157309
ENSG00000197345.13	MRPL21	1811.71	-0.247153	0.00157309
ENSG00000169764.15	UGP2	1148.55	-0.347803	0.00158585
ENSG00000123485.12	HJURP	2204.76	-0.296945	0.00158765
ENSG00000160299.17	PCNT	5589.46	-0.104245	0.00159114
ENSG00000247596.9	TWF2	1116.4	-0.24132	0.00161606
ENSG00000144847.12	IGSF11	1593.25	-0.32126	0.0016173
ENSG00000155561.15	NUP205	11713.4	-0.273114	0.0016212
ENSG00000111880.16	RNGTT	1303.69	-0.195549	0.00162949
ENSG00000132763.15	MMACHC	1548.53	-0.160756	0.00163568
ENSG00000163812.14	ZDHHC3	4245.56	-0.215202	0.00164737
ENSG00000176102.13	CSTF3	1968.49	-0.175925	0.00164975
ENSG00000128245.15	YWHAH	4185.49	-0.134355	0.00167535
ENSG00000130227.17	XPO7	13286.3	-0.130145	0.00167897
ENSG00000162390.17	ACOT11	571.34	-0.247841	0.00169548
ENSG00000106689.11	LHX2	361.407	-0.385868	0.00169575
ENSG00000077549.18	CAPZB	4293.97	-0.33101	0.00170125
ENSG00000139168.8	ZCRB1	1449.35	-0.174819	0.00171293
ENSG00000164442.10	CITED2	400.101	-0.305067	0.001713
ENSG00000007923.16	DNAJC11	7898.87	-0.120583	0.0017139
ENSG00000162222.14	TTC9C	470.901	-0.235382	0.00173513
ENSG00000198618.5	PPIAP22	4564.84	-0.14189	0.00174621
ENSG00000138193.15	PLCE1	132.59	-0.387982	0.00175159
ENSG00000100379.17	KCTD17	1060.75	-0.231454	0.00176334
ENSG00000130816.16	DNMT1	17608.3	-0.211784	0.00176493
ENSG00000141505.12	ASGR1	68.0369	-0.474481	0.00176748
ENSG00000196811.12	CHRNG	39.3535	-0.44122	0.00176853
ENSG00000146085.8	MMUT	1612.04	-0.174307	0.00177961
ENSG00000137941.17	TTLL7	1161.6	-0.248346	0.00178722
ENSG00000035928.16	RFC1	5422.61	-0.200333	0.00179013
ENSG00000070770.9	CSNK2A2	3878.77	-0.16652	0.00179013
ENSG00000165480.16	SKA3	1337.86	-0.30521	0.00179608
ENSG00000132963.8	POMP	2773.58	-0.171749	0.00179886
ENSG00000013375.16	PGM3	2304.52	-0.151908	0.00179889
ENSG00000126778.10	SIX1	177.175	-0.49055	0.00179927
ENSG00000162384.14	CZIB	2061.06	-0.137073	0.0018043
ENSG00000038274.17	MAT2B	3273.43	-0.310313	0.00181043
ENSG00000121621.7	KIF18A	846.019	-0.357984	0.00181385
ENSG00000197223.11	C1D	646.438	-0.245434	0.00181448
ENSG00000128607.14	KLHDC10	2336.33	-0.283855	0.00181452
ENSG00000113356.12	POLR3G	468.536	-0.267509	0.00182971
ENSG00000070761.8	CFAP20	1845.64	-0.25151	0.00184301
ENSG00000137656.12	BUD13	871.214	-0.229893	0.00184301
ENSG00000083457.12	ITGAE	734.136	-0.217258	0.00185875
ENSG00000197299.12	BLM	1820.26	-0.318324	0.00185875
ENSG00000110921.14	MVK	753.747	-0.268098	0.00186736
ENSG00000130348.11	QRSL1	1386.72	-0.23408	0.00187038
ENSG00000189091.13	SF3B3	10173.7	-0.118876	0.00188226
ENSG00000163950.13	SLBP	2885.05	-0.220169	0.0018962
ENSG00000187605.15	TET3	5640.97	-0.112771	0.0018962
ENSG00000100503.23	NIN	4515.71	-0.21425	0.00189871
ENSG00000112033.14	PPARD	1802.97	-0.309001	0.00190201
ENSG00000106355.10	LSM5	1377.3	-0.262768	0.00190646
ENSG00000176142.13	TMEM39A	1024.44	-0.36092	0.00193192
ENSG00000100387.8	RBX1	2049.5	-0.187205	0.00194612
ENSG00000198056.14	PRIM1	1793.41	-0.308237	0.00194612
ENSG00000285130.2	AL358113.1	945.86	-0.278814	0.001962
ENSG00000136492.8	BRIP1	2079.7	-0.404914	0.00197205
ENSG00000100243.21	CYB5R3	4459.51	-0.231997	0.00197704
ENSG00000128815.19	WDFY4	53.3746	-0.478283	0.00197974
ENSG00000102144.15	PGK1	14435.8	-0.108268	0.00198458
ENSG00000165629.20	ATP5F1C	4487.75	-0.179485	0.00199086
ENSG00000132780.17	NASP	30203.5	-0.352474	0.00199417
ENSG00000168002.12	POLR2G	2849.91	-0.177693	0.00200963
ENSG00000176624.11	MEX3C	1801.09	-0.38902	0.00201954
ENSG00000114850.6	SSR3	4947	-0.212548	0.00202289
ENSG00000128534.8	LSM8	1336.94	-0.219012	0.00202289
ENSG00000104695.13	PPP2CB	1600.52	-0.390107	0.00203353
ENSG00000133687.16	TMTC1	961.468	-0.240312	0.00203424
ENSG00000105227.14	PRX	109.576	-0.394522	0.00203853
ENSG00000131876.17	SNRPA1	2430.99	-0.237318	0.00204141
ENSG00000010244.18	ZNF207	7535.69	-0.162396	0.00204309
ENSG00000256566.1	AL049650.1	1591.32	-0.222439	0.00206246
ENSG00000137142.5	IGFBPL1	13266.1	-0.319428	0.00208287
ENSG00000171786.6	NHLH1	131.178	-0.500742	0.00209467
ENSG00000102882.12	MAPK3	1399.08	-0.317842	0.00211414
ENSG00000144580.13	CNOT9	5282.91	-0.202122	0.0021157
ENSG00000109534.17	GAR1	1130.72	-0.27122	0.00214066
ENSG00000160124.9	CCDC58	1070.44	-0.243024	0.00216114
ENSG00000181027.10	FKRP	832.705	-0.227969	0.00217302
ENSG00000116120.10	FARSB	5144.93	-0.217902	0.0021827
ENSG00000136938.9	ANP32B	10755.8	-0.260224	0.00218727
ENSG00000171566.12	PLRG1	2497.52	-0.171725	0.00222742
ENSG00000279392.1	AL158801.5	123.187	-0.370707	0.00223554
ENSG00000168282.5	MGAT2	850.849	-0.214064	0.00224936
ENSG00000270558.1	AC025449.1	43.8946	-0.496007	0.00224936
ENSG00000256663.1	AC112777.1	715.894	-0.230893	0.0022652
ENSG00000009307.16	CSDE1	43138.5	-0.302644	0.00228399
ENSG00000162735.18	PEX19	6078.12	-0.173915	0.00230004
ENSG00000113387.12	SUB1	4197.26	-0.227535	0.00230453
ENSG00000088205.13	DDX18	6628.13	-0.196301	0.00231023
ENSG00000153914.16	SREK1	3658.51	-0.257461	0.00231738
ENSG00000117133.11	RPF1	2350.26	-0.258111	0.00233885
ENSG00000170860.4	LSM3	2300.14	-0.272123	0.00234108
ENSG00000205765.9	C5orf51	1347.84	-0.301357	0.00235207
ENSG00000171475.14	WIPF2	1509.66	-0.254156	0.00235278
ENSG00000066583.12	ISOC1	872.473	-0.358055	0.00235283
ENSG00000131931.8	THAP1	309.698	-0.292877	0.00236023
ENSG00000196792.12	STRN3	879.714	-0.245431	0.00236023
ENSG00000164045.11	CDC25A	2479.21	-0.174022	0.00236163
ENSG00000140262.17	TCF12	4899.57	-0.183372	0.00236578
ENSG00000146263.11	MMS22L	1305.83	-0.296413	0.00236954
ENSG00000231822.1	AC019097.1	42.8535	-0.464384	0.00236954
ENSG00000171451.14	DSEL	102.121	-0.432669	0.00237829
ENSG00000102317.18	RBM3	10274.1	-0.148006	0.00238481
ENSG00000169189.17	NSMCE1	893.259	-0.260333	0.00238481
ENSG00000182973.18	CNOT10	3329.83	-0.148944	0.00239194
ENSG00000181163.13	NPM1	50926.1	-0.216265	0.00240761
ENSG00000070814.19	TCOF1	11463.1	-0.259218	0.00243205
ENSG00000100401.19	RANGAP1	8009.03	-0.113016	0.00243205
ENSG00000256269.9	HMBS	916.032	-0.22382	0.00247138
ENSG00000180914.10	OXTR	158.213	-0.35887	0.00247552
ENSG00000000419.12	DPM1	1297.34	-0.317734	0.00247609
ENSG00000164944.12	VIRMA	3116.09	-0.194897	0.00249371
ENSG00000141279.16	NPEPPS	6110.92	-0.099587	0.00249552
ENSG00000285441.1	SOD2	745.84	-0.208705	0.00249873
ENSG00000170419.10	VSTM2A	313.99	-0.28118	0.00250966
ENSG00000108064.11	TFAM	1945.72	-0.214956	0.00251685
ENSG00000177707.11	NECTIN3	558.842	-0.369935	0.00251685
ENSG00000171262.11	FAM98B	1018.89	-0.206762	0.00252973
ENSG00000046889.19	PREX2	562.455	-0.314952	0.00253811
ENSG00000154263.17	ABCA10	229.289	-0.42342	0.00254746
ENSG00000100280.16	AP1B1	4586.75	-0.18169	0.00255978
ENSG00000099954.18	CECR2	475.91	-0.278113	0.00256436
ENSG00000197771.12	MCMBP	5580.21	-0.221864	0.0025729
ENSG00000122435.10	TRMT13	975.566	-0.249758	0.00261718
ENSG00000188681.11	TEKT4P2	117.647	-0.421352	0.00265018
ENSG00000165271.17	NOL6	6991.45	-0.109329	0.00265749
ENSG00000144824.20	PHLDB2	2575.56	-0.477953	0.00266813
ENSG00000189403.15	HMGB1	17154.7	-0.250227	0.00267072
ENSG00000214114.9	MYCBP	948.452	-0.256052	0.00267124
ENSG00000136807.13	CDK9	1554.66	-0.243187	0.00272034
ENSG00000086475.15	SEPHS1	6794.62	-0.239021	0.00277638
ENSG00000066117.14	SMARCD1	9165.46	-0.208153	0.00278344
ENSG00000117394.21	SLC2A1	3663.19	-0.129606	0.00278608
ENSG00000240682.9	ISY1	995.528	-0.354958	0.0028092
ENSG00000126698.11	DNAJC8	8422.04	-0.241851	0.00284659
ENSG00000185551.15	NR2F2	858.568	-0.206525	0.00284793
ENSG00000214223.4	HNRNPA1P10	259.284	-0.342477	0.00287127
ENSG00000137812.19	KNL1	902.318	-0.324883	0.00287247
ENSG00000137074.18	APTX	1566.26	-0.185321	0.00288174
ENSG00000198876.13	DCAF12	3628.65	-0.208115	0.00288174
ENSG00000236603.2	RANP1	869.309	-0.230561	0.00288182
ENSG00000166257.8	SCN3B	1093.23	-0.418841	0.00290024
ENSG00000235162.8	C12orf75	976.758	-0.178667	0.00292702
ENSG00000134333.14	LDHA	37135.3	-0.128312	0.00293413
ENSG00000122729.19	ACO1	1823.71	-0.251679	0.00294383
ENSG00000250899.3	AC125807.2	466.706	-0.326335	0.00294877
ENSG00000138757.14	G3BP2	6537.42	-0.189173	0.00295037
ENSG00000125870.11	SNRPB2	2474.92	-0.260125	0.00298191
ENSG00000178295.15	GEN1	1157.04	-0.343392	0.00298191
ENSG00000120686.12	UFM1	1012.39	-0.32826	0.00298497
ENSG00000131462.8	TUBG1	8708.15	-0.188618	0.00301058
ENSG00000171766.16	GATM	623.583	-0.2338	0.00302361
ENSG00000082996.19	RNF13	473.342	-0.2567	0.00303645
ENSG00000149091.15	DGKZ	2816.42	-0.254541	0.00303673
ENSG00000112977.15	DAP	3228.47	-0.219509	0.00304101
ENSG00000263276.1	AC020978.7	417.254	-0.234661	0.00306867
ENSG00000078747.14	ITCH	2123.66	-0.185989	0.00309318
ENSG00000148229.13	POLE3	6238.51	-0.263497	0.00310439
ENSG00000126746.17	ZNF384	3246.63	-0.122192	0.00312051
ENSG00000136868.11	SLC31A1	1806.25	-0.300634	0.00313083
ENSG00000117600.12	PLPPR4	752.391	-0.226961	0.00316842
ENSG00000135324.6	MRAP2	48.2387	-0.481478	0.00317511
ENSG00000028839.10	TBPL1	619.664	-0.236994	0.00320183
ENSG00000101343.14	CRNKL1	2103.36	-0.156268	0.00321017
ENSG00000249858.2	SNX5P1	18.6616	-0.47461	0.00322188
ENSG00000138413.13	IDH1	3617.82	-0.285138	0.00323661
ENSG00000112029.10	FBXO5	2138.81	-0.368985	0.00327034
ENSG00000167699.13	GLOD4	4089.21	-0.140846	0.00327034
ENSG00000116062.15	MSH6	8859.57	-0.219911	0.0032928
ENSG00000031691.7	CENPQ	241.065	-0.389708	0.00331178
ENSG00000047621.12	C12orf4	903.9	-0.295274	0.00331902
ENSG00000057704.13	TMCC3	127.421	-0.363961	0.0033529
ENSG00000141552.17	ANAPC11	4567.02	-0.211176	0.00335954
ENSG00000163479.14	SSR2	13069.8	-0.10655	0.00341367
ENSG00000056487.16	PHF21B	1468.94	-0.410661	0.00343504
ENSG00000119421.7	NDUFA8	1873.01	-0.200452	0.00343743
ENSG00000121766.15	ZCCHC17	2374.89	-0.134521	0.00343743
ENSG00000226015.2	CCT8P1	94.4296	-0.39128	0.00344463
ENSG00000129083.12	COPB1	4322.39	-0.153167	0.00344915
ENSG00000143028.9	SYPL2	25.0069	-0.468054	0.00345782
ENSG00000241127.8	YAE1	715.702	-0.210077	0.00349448
ENSG00000079805.16	DNM2	5023.16	-0.249685	0.00350726
ENSG00000144485.11	HES6	4194.33	-0.436759	0.0035363
ENSG00000163320.11	CGGBP1	2604.63	-0.228726	0.00358271
ENSG00000086189.10	DIMT1	1431.69	-0.229713	0.00358412
ENSG00000114503.11	NCBP2	4727.75	-0.127059	0.00358476
ENSG00000063322.14	MED29	2242.69	-0.237559	0.00359284
ENSG00000147677.11	EIF3H	6291.03	-0.104913	0.0035981
ENSG00000267303.1	AC011511.4	1404.66	-0.306665	0.0035981
ENSG00000015479.18	MATR3	11140.5	-0.120165	0.0035999
ENSG00000140718.21	FTO	2072.87	-0.163799	0.00360964
ENSG00000133398.4	MED10	755.487	-0.211336	0.00361557
ENSG00000136108.15	CKAP2	3845.19	-0.269932	0.00362444
ENSG00000164306.11	PRIMPOL	480.485	-0.252462	0.00362777
ENSG00000135776.5	ABCB10	1086.46	-0.227238	0.00362805
ENSG00000163344.6	PMVK	1954.11	-0.19213	0.00363545
ENSG00000102189.16	EEA1	911.081	-0.350458	0.0036492
ENSG00000109917.11	ZPR1	1645.36	-0.149409	0.00365513
ENSG00000148335.14	NTMT1	2431.81	-0.186084	0.00365513
ENSG00000145216.16	FIP1L1	2559.43	-0.197786	0.00367793
ENSG00000175416.13	CLTB	757.802	-0.239795	0.00367793
ENSG00000169714.16	CNBP	12227.6	-0.164264	0.00368753
ENSG00000079785.15	DDX1	623781	-0.221014	0.00369211
ENSG00000064545.14	TMEM161A	1241.41	-0.217418	0.00370014
ENSG00000060069.16	CTDP1	1722.54	-0.222863	0.00370425
ENSG00000144034.14	TPRKB	672.914	-0.227549	0.00371889
ENSG00000116288.13	PARK7	6947.11	-0.118605	0.00372216
ENSG00000167460.16	TPM4	7302.61	-0.208247	0.00376062
ENSG00000138107.13	ACTR1A	7083.7	-0.157997	0.00378354
ENSG00000097046.13	CDC7	3051.04	-0.324845	0.00381259
ENSG00000136824.19	SMC2	3468.71	-0.195768	0.00381259
ENSG00000094804.11	CDC6	4292.53	-0.289198	0.00381697
ENSG00000134308.14	YWHAQ	12502.4	-0.207473	0.00382186
ENSG00000163510.14	CWC22	1269.97	-0.303486	0.00383467
ENSG00000269897.5	COMMD3-BMI1	1569.64	-0.189951	0.00383501
ENSG00000145920.15	CPLX2	1564.99	-0.245062	0.00384133
ENSG00000146250.7	PRSS35	16.864	-0.461077	0.00386034
ENSG00000163512.14	AZI2	1803.39	-0.284064	0.00386155
ENSG00000004487.16	KDM1A	23053	-0.10117	0.00388375
ENSG00000198001.13	IRAK4	284.417	-0.256857	0.00390418
ENSG00000126705.14	AHDC1	1303.06	-0.238827	0.00392853
ENSG00000225648.5	SBDSP1	563.101	-0.227985	0.00394358
ENSG00000108384.15	RAD51C	2421.9	-0.141829	0.00396032
ENSG00000128944.13	KNSTRN	1568.87	-0.1644	0.00398755
ENSG00000023697.13	DERA	1296.51	-0.356546	0.0039919
ENSG00000168710.18	AHCYL1	6063.77	-0.125403	0.00400621
ENSG00000140992.19	PDPK1	2309.69	-0.151373	0.00400817
ENSG00000138443.16	ABI2	4491.38	-0.185068	0.00401157
ENSG00000113712.17	CSNK1A1	4831.76	-0.132506	0.00401401
ENSG00000258864.1	AC008575.1	621.085	-0.200414	0.00403623
ENSG00000102974.16	CTCF	3985.93	-0.208136	0.0040585
ENSG00000160404.18	TOR2A	507.221	-0.28204	0.00406445
ENSG00000171314.9	PGAM1	5193.37	-0.176348	0.00408107
ENSG00000175879.9	HOXD8	252.88	-0.39724	0.00409186
ENSG00000051180.17	RAD51	700.262	-0.351611	0.00413473
ENSG00000149089.13	APIP	780.734	-0.26445	0.00415449
ENSG00000152942.19	RAD17	1190.11	-0.287787	0.00415908
ENSG00000185361.9	TNFAIP8L1	359.082	-0.33679	0.00417109
ENSG00000280206.1	AC026401.3	160.886	-0.439957	0.00417109
ENSG00000168116.14	KIAA1586	388.742	-0.310939	0.00418076
ENSG00000136950.13	ARPC5L	1638.73	-0.239012	0.00418437
ENSG00000179010.14	MRFAP1	10037.3	-0.293325	0.00424874
ENSG00000115425.14	PECR	384.776	-0.284417	0.00425211
ENSG00000118939.17	UCHL3	658.843	-0.235733	0.00426037
ENSG00000116212.15	LRRC42	2724.05	-0.213168	0.00427305
ENSG00000122218.15	COPA	19355.6	-0.0978935	0.00431918
ENSG00000264232.1	LINC01916	12.5098	-0.444418	0.00432018
ENSG00000145736.14	GTF2H2	464.737	-0.348911	0.0043255
ENSG00000157570.11	TSPAN18	1945.75	-0.158663	0.00433464
ENSG00000067704.10	IARS2	6792.66	-0.159552	0.00434985
ENSG00000215086.2	NPM1P24	289.645	-0.337151	0.00435221
ENSG00000185482.8	STAC3	83.4971	-0.382612	0.00436149
ENSG00000166478.10	ZNF143	678.973	-0.188428	0.00437341
ENSG00000168813.17	ZNF507	1673.66	-0.232581	0.00437871
ENSG00000166788.10	SAAL1	1493.02	-0.243934	0.00438554
ENSG00000151491.14	EPS8	536.303	-0.318115	0.00439264
ENSG00000165055.15	METTL2B	1248.88	-0.397835	0.00439264
ENSG00000140612.14	SEC11A	3799.59	-0.198456	0.00442433
ENSG00000153879.9	CEBPG	1823.15	-0.237708	0.00446737
ENSG00000184599.13	FAM19A3	11.3399	-0.433968	0.00448471
ENSG00000114686.9	MRPL3	5167.04	-0.198928	0.00449885
ENSG00000072657.8	TRHDE	321.342	-0.42848	0.00450516
ENSG00000084733.11	RAB10	2370.64	-0.215457	0.00450786
ENSG00000063978.16	RNF4	3425.04	-0.201108	0.00450931
ENSG00000177614.11	PGBD5	788.645	-0.180379	0.00457175
ENSG00000033170.16	FUT8	659.16	-0.319684	0.00457183
ENSG00000136122.16	BORA	758.236	-0.417069	0.0045821
ENSG00000135521.9	LTV1	2734	-0.118628	0.00459939
ENSG00000086827.9	ZW10	1011.31	-0.239742	0.00463525
ENSG00000198954.8	KIF1BP	1231.32	-0.205695	0.00464521
ENSG00000182712.16	CMC4	86.9551	-0.375839	0.00464572
ENSG00000135835.12	KIAA1614	40.923	-0.460785	0.00465461
ENSG00000137824.16	RMDN3	1503.9	-0.153058	0.00467085
ENSG00000165895.19	ARHGAP42	1306.01	-0.281598	0.00468789
ENSG00000140743.8	AC092338.1	1274.59	-0.185668	0.0047368
ENSG00000102543.14	CDADC1	300.274	-0.268293	0.0047717
ENSG00000138778.11	CENPE	2870.99	-0.335217	0.00478379
ENSG00000166444.19	ST5	1512.46	-0.236018	0.00478379
ENSG00000161980.5	POLR3K	873.142	-0.289531	0.00486183
ENSG00000226415.1	TPI1P1	1132.64	-0.18805	0.00487923
ENSG00000143368.10	SF3B4	11064.9	-0.206409	0.00488201
ENSG00000164284.15	GRPEL2	702.275	-0.232234	0.00489143
ENSG00000254331.1	CKS1BP7	210.948	-0.305891	0.00489143
ENSG00000093009.9	CDC45	2698.03	-0.33172	0.00490084
ENSG00000204899.6	MZT1	711.88	-0.182827	0.00490915
ENSG00000073536.18	NLE1	2120.37	-0.222089	0.00497516
ENSG00000121039.10	RDH10	409.849	-0.227366	0.00499011
ENSG00000079246.16	XRCC5	26378.8	-0.311135	0.00500318
ENSG00000198825.13	INPP5F	1191.13	-0.244714	0.00504245
ENSG00000166851.15	PLK1	6228.39	-0.220951	0.00504867
ENSG00000260914.3	AC026464.4	1778.44	-0.321343	0.00507811
ENSG00000116752.6	BCAS2	2509.39	-0.230232	0.00509136
ENSG00000100219.16	XBP1	2138.95	-0.143563	0.00509811
ENSG00000165476.14	REEP3	628.486	-0.239303	0.00509811
ENSG00000256667.6	KLRA1P	40.8913	-0.45634	0.0051073
ENSG00000158552.13	ZFAND2B	537.418	-0.370568	0.00512271
ENSG00000163754.17	GYG1	1275.33	-0.175021	0.0051418
ENSG00000270316.1	BORCS7-ASMT	477.356	-0.235122	0.00517657
ENSG00000152234.16	ATP5F1A	22812.5	-0.0741507	0.00518944
ENSG00000165410.14	CFL2	1636.94	-0.262965	0.00519778
ENSG00000186395.8	KRT10	188.204	-0.343497	0.00520498
ENSG00000100632.11	ERH	4946.22	-0.148101	0.00523244
ENSG00000034533.11	ASTE1	313.797	-0.285824	0.00523515
ENSG00000145782.13	ATG12	1303.64	-0.151493	0.00524293
ENSG00000259115.1	AL357153.3	190.561	-0.320362	0.00525091
ENSG00000116918.14	TSNAX	1470.02	-0.167845	0.0052645
ENSG00000204624.8	DISP3	125.525	-0.427807	0.0052645
ENSG00000184047.18	DIABLO	1359.37	-0.136752	0.00528328
ENSG00000249590.7	AC004832.3	518.38	-0.221428	0.00529235
ENSG00000240344.9	PPIL3	385.466	-0.22628	0.00529949
ENSG00000001630.17	CYP51A1	1674.72	-0.265115	0.00531162
ENSG00000229588.1	AL390115.1	56.6239	-0.425412	0.00531243
ENSG00000165512.5	ZNF22	1775.66	-0.313234	0.00532841
ENSG00000187049.9	TMEM216	571.879	-0.417093	0.00533063
ENSG00000165244.7	ZNF367	480.667	-0.231478	0.00533223
ENSG00000108559.12	NUP88	4031.46	-0.100183	0.00534954
ENSG00000124207.17	CSE1L	11488.8	-0.194457	0.00535052
ENSG00000132612.16	VPS4A	4091.93	-0.338089	0.00535091
ENSG00000100348.10	TXN2	2774.33	-0.117028	0.00535229
ENSG00000103257.9	SLC7A5	5046	-0.295008	0.00535452
ENSG00000173598.14	NUDT4	776.792	-0.336876	0.00535862
ENSG00000085231.14	AK6	641.166	-0.221294	0.00538091
ENSG00000100601.10	ALKBH1	797.853	-0.242538	0.00539961
ENSG00000162521.19	RBBP4	21489.1	-0.144922	0.00543433
ENSG00000141127.15	PRPSAP2	1988.65	-0.184731	0.00545322
ENSG00000155330.10	C16orf87	524.68	-0.250065	0.0054537
ENSG00000176273.15	SLC35G1	551.183	-0.353036	0.0054537
ENSG00000121897.14	LIAS	614.952	-0.211747	0.00545972
ENSG00000118496.5	FBXO30	1192.91	-0.247701	0.00546564
ENSG00000258790.1	AL121594.1	2887.57	-0.162696	0.00548106
ENSG00000285772.1	AC000120.2	1345.63	-0.295068	0.00548547
ENSG00000213782.7	DDX47	1659.16	-0.195599	0.00548898
ENSG00000198945.7	L3MBTL3	875.218	-0.192477	0.00550714
ENSG00000165030.4	NFIL3	452.046	-0.351317	0.00551711
ENSG00000203721.6	LINC00862	114.778	-0.371138	0.00553834
ENSG00000132604.11	TERF2	2866.6	-0.103638	0.00554111
ENSG00000102309.13	PIN4	1514.95	-0.193975	0.00554598
ENSG00000059573.9	ALDH18A1	8568.94	-0.150821	0.0055818
ENSG00000183723.12	CMTM4	1403.45	-0.350573	0.00559825
ENSG00000124160.12	NCOA5	3002.6	-0.143149	0.00562236
ENSG00000148730.7	EIF4EBP2	9930.97	-0.131937	0.00562668
ENSG00000147592.9	LACTB2	426.208	-0.255922	0.00565768
ENSG00000198612.11	COPS8	2089.63	-0.134428	0.00569819
ENSG00000079739.17	PGM1	2793.54	-0.12717	0.00571161
ENSG00000132541.11	RIDA	509.353	-0.283223	0.00571504
ENSG00000111196.10	MAGOHB	764.267	-0.29035	0.00572043
ENSG00000215021.8	PHB2	12977	-0.161162	0.00575664
ENSG00000198824.7	CHAMP1	3023.19	-0.146513	0.00577612
ENSG00000162623.16	TYW3	2248.46	-0.179303	0.00579149
ENSG00000285665.1	AL031274.1	90.6352	-0.368446	0.00582977
ENSG00000140386.13	SCAPER	650.961	-0.195217	0.00583833
ENSG00000185753.13	CXorf38	419.872	-0.415583	0.00584824
ENSG00000071205.11	ARHGAP10	507.183	-0.304262	0.00587949
ENSG00000183199.6	HSP90AB3P	1160.83	-0.22253	0.00587949
ENSG00000127564.17	PKMYT1	2406.31	-0.203667	0.00590338
ENSG00000129596.5	CDO1	427.159	-0.231792	0.00591704
ENSG00000119397.16	CNTRL	2042.33	-0.18077	0.00593525
ENSG00000154814.14	OXNAD1	914.853	-0.293838	0.00593525
ENSG00000071051.14	NCK2	2847.73	-0.218861	0.00596063
ENSG00000128585.18	MKLN1	1980.24	-0.240101	0.00596444
ENSG00000106682.14	EIF4H	11824.6	-0.201475	0.00596663
ENSG00000145526.12	CDH18	10.7704	-0.417645	0.00596663
ENSG00000146729.10	NIPSNAP2	1506.08	-0.165816	0.00601093
ENSG00000133703.11	KRAS	1681.12	-0.265857	0.0060323
ENSG00000178409.13	BEND3	1213.46	-0.154213	0.00603408
ENSG00000071243.16	ING3	460.207	-0.295435	0.00608004
ENSG00000143799.13	PARP1	32201.6	-0.275278	0.00611842
ENSG00000180440.4	SERTM1	142.513	-0.346857	0.00621212
ENSG00000115935.17	WIPF1	1149.34	-0.210386	0.00625463
ENSG00000123562.17	MORF4L2	7855.12	-0.0808116	0.00635348
ENSG00000113163.16	COL4A3BP	902.66	-0.178027	0.00635684
ENSG00000135316.17	SYNCRIP	13244.1	-0.22173	0.00637704
ENSG00000114648.12	KLHL18	960.962	-0.16278	0.00638551
ENSG00000178105.11	DDX10	1726.38	-0.254981	0.0064138
ENSG00000133789.15	SWAP70	617.563	-0.192799	0.00642659
ENSG00000119638.13	NEK9	4299.82	-0.0944862	0.00644426
ENSG00000088876.11	ZNF343	661.145	-0.204347	0.00650116
ENSG00000102172.16	SMS	6273.68	-0.191078	0.00650323
ENSG00000100575.14	TIMM9	826.796	-0.185613	0.0065086
ENSG00000143457.11	GOLPH3L	1554.87	-0.23864	0.00651051
ENSG00000100417.12	PMM1	593.759	-0.241289	0.00651344
ENSG00000267040.6	AC027097.1	90.0971	-0.39133	0.00651344
ENSG00000140006.11	WDR89	553.3	-0.268611	0.00652494
ENSG00000135018.14	UBQLN1	7717.73	-0.189928	0.00653156
ENSG00000175895.4	PLEKHF2	86.9626	-0.385656	0.00655254
ENSG00000205659.10	LIN52	948.752	-0.355506	0.00655782
ENSG00000149499.11	EML3	1473.83	-0.255329	0.00655997
ENSG00000133773.12	CCDC59	572.236	-0.299969	0.00656585
ENSG00000167920.8	TMEM99	41.7654	-0.444286	0.00658352
ENSG00000168904.15	LRRC28	385.433	-0.280331	0.00661342
ENSG00000154265.16	ABCA5	1892.87	-0.314309	0.0066156
ENSG00000180357.9	ZNF609	4637.8	-0.155178	0.00662983
ENSG00000167283.8	ATP5MG	1470.63	-0.16887	0.00663756
ENSG00000179083.6	FAM133A	17.8364	-0.441196	0.00664933
ENSG00000138069.18	RAB1A	2742.54	-0.125115	0.00666836
ENSG00000179271.3	GADD45GIP1	2313.74	-0.256408	0.00667104
ENSG00000154001.14	PPP2R5E	2063.33	-0.242694	0.00669427
ENSG00000167191.12	GPRC5B	194.773	-0.277818	0.00670418
ENSG00000134376.16	CRB1	33.0378	-0.445146	0.00670565
ENSG00000024422.12	EHD2	174.753	-0.319442	0.00673051
ENSG00000175183.10	CSRP2	899.33	-0.243279	0.00673201
ENSG00000164902.14	PHAX	2093.47	-0.252356	0.00674031
ENSG00000108604.15	SMARCD2	8452.4	-0.221413	0.00674753
ENSG00000152061.23	RABGAP1L	533.299	-0.203057	0.00674753
ENSG00000076641.4	PAG1	243.373	-0.371838	0.00677274
ENSG00000116698.21	SMG7	7425.7	-0.177284	0.00677295
ENSG00000163655.16	GMPS	5502.14	-0.193664	0.00681835
ENSG00000256238.1	SUPT16HP1	205.181	-0.28489	0.00685327
ENSG00000113658.18	SMAD5	2340.24	-0.213066	0.0068615
ENSG00000175203.15	DCTN2	5109.54	-0.106534	0.0068615
ENSG00000138639.18	ARHGAP24	151.117	-0.37956	0.00690923
ENSG00000135842.17	FAM129A	171.003	-0.325895	0.00693941
ENSG00000101084.18	RAB5IF	1033.93	-0.17219	0.00697403
ENSG00000149554.12	CHEK1	1314.24	-0.219133	0.00697403
ENSG00000082515.18	MRPL22	1199.11	-0.212095	0.00698275
ENSG00000267374.1	AC016205.1	112.603	-0.409795	0.00699371
ENSG00000172301.11	COPRS	1852.93	-0.178987	0.00701982
ENSG00000197043.14	ANXA6	3718.37	-0.231336	0.00702245
ENSG00000214827.10	MTCP1	121.537	-0.325177	0.00702299
ENSG00000198719.9	DLL1	821.859	-0.388109	0.00703271
ENSG00000145414.9	NAF1	891.289	-0.187895	0.00703565
ENSG00000122483.17	CCDC18	539.014	-0.399122	0.00704942
ENSG00000173145.11	NOC3L	1753.95	-0.222211	0.00708427
ENSG00000283239.1	AC019257.8	1793.61	-0.117138	0.00708427
ENSG00000082898.16	XPO1	12269.1	-0.288517	0.00710853
ENSG00000180245.5	RRH	8.94555	-0.407018	0.00711365
ENSG00000215182.8	MUC5AC	74.1786	-0.387738	0.0071151
ENSG00000162631.18	NTNG1	377.045	-0.3962	0.00714704
ENSG00000139637.14	C12orf10	2155.46	-0.155332	0.00715517
ENSG00000109536.12	FRG1	1119.34	-0.186093	0.00716324
ENSG00000281039.1	AC005154.5	388.05	-0.221051	0.00717476
ENSG00000173226.17	IQCB1	1641.05	-0.231813	0.0072132
ENSG00000131153.9	GINS2	1099.47	-0.332749	0.0072244
ENSG00000114354.14	TFG	3299.72	-0.169453	0.00724747
ENSG00000080824.18	HSP90AA1	134198	-0.215062	0.00727943
ENSG00000183431.12	SF3A3	14046.7	-0.216529	0.00727943
ENSG00000092201.10	SUPT16H	21948.7	-0.25988	0.00729682
ENSG00000198081.11	ZBTB14	481.63	-0.246941	0.00729696
ENSG00000122033.14	MTIF3	562.868	-0.224242	0.007314
ENSG00000153253.17	SCN3A	125.44	-0.376911	0.00736374
ENSG00000167470.12	MIDN	4562.66	-0.155227	0.00747035
ENSG00000130382.9	MLLT1	4892.46	-0.246869	0.0075112
ENSG00000178028.14	DMAP1	2565.8	-0.130538	0.00753402
ENSG00000110871.15	COQ5	1864.84	-0.345296	0.00754048
ENSG00000122882.10	ECD	1764.03	-0.164176	0.00755895
ENSG00000284934.1	DIABLO	1213.32	-0.141268	0.00757554
ENSG00000131475.7	VPS25	4653.84	-0.134425	0.00758439
ENSG00000093183.14	SEC22C	3245.93	-0.141927	0.0076062
ENSG00000109255.11	NMU	111.109	-0.354521	0.0076062
ENSG00000101413.11	RPRD1B	1717.18	-0.215989	0.00761283
ENSG00000088035.17	ALG6	316.581	-0.341698	0.00761655
ENSG00000152904.11	GGPS1	856.296	-0.188884	0.00761902
ENSG00000115091.11	ACTR3	2986.13	-0.340763	0.00762869
ENSG00000100416.14	TRMU	3418.2	-0.163913	0.00762968
ENSG00000176340.4	COX8A	4789.44	-0.163613	0.00770444
ENSG00000167202.11	TBC1D2B	1470.36	-0.265866	0.00771799
ENSG00000121957.14	GPSM2	2951.61	-0.331356	0.00772986
ENSG00000179218.13	CALR	26025.2	-0.115356	0.00777726
ENSG00000151929.9	BAG3	1430.17	-0.199039	0.00793433
ENSG00000168036.18	CTNNB1	25467.9	-0.107386	0.00797568
ENSG00000140307.11	GTF2A2	1348.92	-0.22113	0.00798708
ENSG00000165985.10	C1QL3	120.826	-0.422191	0.00799396
ENSG00000112130.17	RNF8	1214.18	-0.237624	0.00802271
ENSG00000162992.3	NEUROD1	3985.32	-0.441814	0.00804004
ENSG00000166529.14	ZSCAN21	612.819	-0.184795	0.00804004
ENSG00000173915.16	ATP5MD	1701.7	-0.174663	0.00804318
ENSG00000181610.13	MRPS23	5930.92	-0.125449	0.00805746
ENSG00000100902.10	PSMA6	2995.07	-0.176266	0.00810129
ENSG00000101166.16	PRELID3B	2587.27	-0.144348	0.00812463
ENSG00000165494.11	PCF11	2014.2	-0.202585	0.00812925
ENSG00000125107.18	CNOT1	15264.3	-0.193774	0.00814572
ENSG00000197586.12	ENTPD6	2625.22	-0.286029	0.00818273
ENSG00000103111.14	MON1B	1100.06	-0.207211	0.00818589
ENSG00000280987.4	MATR3	11484.2	-0.104455	0.00819837
ENSG00000116761.11	CTH	594.536	-0.207802	0.00820534
ENSG00000121964.14	GTDC1	498.552	-0.257825	0.00820834
ENSG00000161999.12	JMJD8	2114.98	-0.200024	0.00823291
ENSG00000012048.22	BRCA1	7530.54	-0.203398	0.00826755
ENSG00000072518.20	MARK2	2445.43	-0.262653	0.00827577
ENSG00000099899.15	TRMT2A	2454.73	-0.165339	0.00831101
ENSG00000173465.7	SSSCA1	1526.9	-0.238888	0.00831824
ENSG00000183963.18	SMTN	834.535	-0.24067	0.00843433
ENSG00000133119.13	RFC3	2537.6	-0.336539	0.00845541
ENSG00000261582.1	AL121753.1	570.941	-0.201345	0.00849082
ENSG00000172469.16	MANEA	321.185	-0.304901	0.00852047
ENSG00000270757.1	HSPE1-MOB4	4374.71	-0.154286	0.00853293
ENSG00000232119.8	MCTS1	944.804	-0.253147	0.00854206
ENSG00000011105.14	TSPAN9	1336.53	-0.185536	0.00854993
ENSG00000176623.12	RMDN1	899.503	-0.191155	0.00860515
ENSG00000118900.14	UBN1	4373.41	-0.397073	0.00868399
ENSG00000075142.13	SRI	1520.97	-0.149639	0.00877508
ENSG00000105612.9	DNASE2	558.728	-0.232839	0.00877929
ENSG00000184611.11	KCNH7	533.427	-0.400216	0.00883445
ENSG00000105053.11	VRK3	1372.35	-0.204284	0.00884512
ENSG00000149532.15	CPSF7	8002.65	-0.178575	0.0088987
ENSG00000152192.8	POU4F1	77.3556	-0.365662	0.00891801
ENSG00000112237.13	CCNC	1464.6	-0.157535	0.0089201
ENSG00000177054.14	ZDHHC13	734.899	-0.161971	0.0089201
ENSG00000107937.19	GTPBP4	7641.46	-0.19708	0.00898832
ENSG00000151657.12	KIN	612.195	-0.210152	0.00898832
ENSG00000182872.16	RBM10	6451.99	-0.136967	0.00900006
ENSG00000172244.9	C5orf34	265.62	-0.360988	0.00902044
ENSG00000163607.15	GTPBP8	372.97	-0.21989	0.00902359
ENSG00000004059.11	ARF5	2660.33	-0.271404	0.00909812
ENSG00000156928.4	MALSU1	720.639	-0.346177	0.00916372
ENSG00000143514.17	TP53BP2	10323.5	-0.226603	0.00917976
ENSG00000087087.20	SRRT	15566.2	-0.192269	0.00918193
ENSG00000196549.10	MME	25.4444	-0.426782	0.00922742
ENSG00000227038.3	GTF2IP7	8.3339	-0.387231	0.00922742
ENSG00000168438.15	CDC40	1349.01	-0.251663	0.00925411
ENSG00000139767.10	SRRM4	1126.27	-0.435648	0.00926581
ENSG00000167447.12	SMG8	3546.04	-0.135586	0.00933328
ENSG00000008710.19	PKD1	4695.37	-0.200166	0.0093363
ENSG00000166181.13	API5	6907.85	-0.272743	0.00935733
ENSG00000129595.13	EPB41L4A	162.197	-0.297126	0.00937324
ENSG00000164651.16	SP8	9.91343	-0.369481	0.0093796
ENSG00000183955.13	KMT5A	3454.9	-0.246401	0.00945881
ENSG00000149100.13	EIF3M	7141.84	-0.15823	0.00946825
ENSG00000154174.7	TOMM70	4079.93	-0.180901	0.00946825
ENSG00000154920.14	EME1	1928.04	-0.264702	0.00946825
ENSG00000162734.12	PEA15	4503.16	-0.14455	0.00946825
ENSG00000137693.14	YAP1	1129.04	-0.323924	0.00952081
ENSG00000155287.11	SLC25A28	839.759	-0.202895	0.00966224
ENSG00000285779.1	AL358472.7	6399.35	-0.142376	0.00981676
ENSG00000087302.9	RTRAF	5204.85	-0.154534	0.00984127
ENSG00000142634.13	EFHD2	752.081	-0.345212	0.00991932
ENSG00000100028.12	SNRPD3	5042.42	-0.183055	0.00996186
ENSG00000109674.4	NEIL3	460.58	-0.412049	0.00998211
ENSG00000174718.12	RESF1	941.955	-0.314904	0.00999128
ENSG00000069974.16	RAB27A	301.627	-0.279984	0.00999138
ENSG00000129534.14	MIS18BP1	1089.41	-0.324717	0.00999138
ENSG00000215784.6	FAM72D	437.088	-0.270106	0.00999138
ENSG00000117395.12	EBNA1BP2	7359.92	-0.151378	0.0100368
ENSG00000129351.17	ILF3	38596.5	-0.139511	0.0100866
ENSG00000064726.9	BTBD1	2607.69	-0.19432	0.0101543
ENSG00000275052.5	PPP4R3B	1683.31	-0.191987	0.0101543
ENSG00000118655.6	DCLRE1B	1847.67	-0.276355	0.0102293
ENSG00000153976.3	HS3ST3A1	320.328	-0.317825	0.0102329
ENSG00000213639.10	PPP1CB	1998.28	-0.169681	0.0102585
ENSG00000041515.16	MYO16	101.649	-0.417747	0.0103237
ENSG00000130985.17	UBA1	15584.8	-0.114194	0.0103295
ENSG00000175984.15	DENND2C	36.5779	-0.424114	0.0103295
ENSG00000267787.6	AC027097.2	176.673	-0.297191	0.0103416
ENSG00000180228.13	PRKRA	1573.27	-0.206922	0.0103453
ENSG00000104408.9	EIF3E	8661.46	-0.157198	0.0104039
ENSG00000152402.10	GUCY1A2	304.081	-0.330733	0.0104215
ENSG00000123200.16	ZC3H13	5916.68	-0.134041	0.010493
ENSG00000101489.20	CELF4	81.2899	-0.381009	0.0105033
ENSG00000164548.11	TRA2A	3240.2	-0.177171	0.0105033
ENSG00000125944.20	HNRNPR	14068.1	-0.211828	0.0105353
ENSG00000131236.17	CAP1	10001.3	-0.119976	0.0105353
ENSG00000137563.12	GGH	1088.1	-0.302954	0.0105448
ENSG00000138092.11	CENPO	3358.3	-0.199832	0.0105707
ENSG00000115761.16	NOL10	2366.95	-0.187655	0.0106374
ENSG00000149428.19	HYOU1	5722.99	-0.108709	0.010649
ENSG00000224223.1	VSTM2A-OT1	16.8433	-0.41728	0.010649
ENSG00000118363.12	SPCS2	1757.45	-0.157423	0.010671
ENSG00000125971.16	DYNLRB1	2132.35	-0.156882	0.010671
ENSG00000242073.2	AC211429.1	87.7381	-0.350418	0.0106884
ENSG00000140632.17	GLYR1	6267.97	-0.155927	0.0107715
ENSG00000074755.15	ZZEF1	3857.19	-0.0938531	0.0107833
ENSG00000108518.7	PFN1	21775.8	-0.140893	0.0107966
ENSG00000163661.4	PTX3	105.637	-0.412369	0.0108185
ENSG00000117505.13	DR1	2290.76	-0.258135	0.0108271
ENSG00000257411.1	AC034102.2	2311.53	-0.206346	0.0108471
ENSG00000041357.16	PSMA4	6463.32	-0.210155	0.0108655
ENSG00000285851.1	AL359762.3	1154.08	-0.262635	0.0108725
ENSG00000143321.19	HDGF	52657.3	-0.178087	0.0109183
ENSG00000165704.15	HPRT1	984.75	-0.255108	0.0109185
ENSG00000111348.9	ARHGDIB	8.32429	-0.368754	0.0109729
ENSG00000132522.16	GPS2	1184.92	-0.155982	0.0110157
ENSG00000163558.13	PRKCI	1587.86	-0.233238	0.0110343
ENSG00000139722.7	VPS37B	2285.98	-0.267745	0.0110645
ENSG00000125651.14	GTF2F1	4732.08	-0.186957	0.0110782
ENSG00000115840.14	SLC25A12	865.756	-0.232685	0.0110842
ENSG00000166347.19	CYB5A	1309.12	-0.184108	0.0111097
ENSG00000213430.6	HSPD1P1	309.17	-0.253189	0.0111111
ENSG00000249353.2	NPM1P27	3166.17	-0.186169	0.0111321
ENSG00000138741.11	TRPC3	105.505	-0.401426	0.011212
ENSG00000162517.13	PEF1	2438.25	-0.176104	0.0112735
ENSG00000265794.5	AC005899.4	918.917	-0.182747	0.0112775
ENSG00000065427.14	KARS	4898.59	-0.121269	0.0113124
ENSG00000137814.11	HAUS2	887.571	-0.356038	0.0113424
ENSG00000067560.11	RHOA	7852.07	-0.1848	0.0113559
ENSG00000092847.12	AGO1	7005.3	-0.191975	0.0113559
ENSG00000196504.16	PRPF40A	7549.52	-0.2403	0.0114011
ENSG00000165792.17	METTL17	3009.05	-0.129028	0.0114058
ENSG00000067082.15	KLF6	2370.19	-0.307963	0.0114555
ENSG00000161888.11	SPC24	1291.05	-0.143835	0.0117145
ENSG00000101972.18	STAG2	3061.02	-0.420099	0.0118571
ENSG00000104412.8	EMC2	823.667	-0.230307	0.0118571
ENSG00000122547.11	EEPD1	967.935	-0.283341	0.011864
ENSG00000136758.18	YME1L1	8030.93	-0.164607	0.011864
ENSG00000072042.13	RDH11	3229.29	-0.147606	0.0118666
ENSG00000133226.17	SRRM1	7772.17	-0.144114	0.011883
ENSG00000198707.15	CEP290	1793.85	-0.201595	0.011905
ENSG00000232794.1	HNRNPDP1	16.7527	-0.412063	0.0119069
ENSG00000100603.13	SNW1	4527.56	-0.147641	0.0119817
ENSG00000185808.13	PIGP	322.461	-0.23513	0.0120846
ENSG00000167720.13	SRR	260.22	-0.291491	0.0120891
ENSG00000171861.11	MRM3	1244.38	-0.163537	0.0121206
ENSG00000114904.13	NEK4	1590.27	-0.187355	0.0121567
ENSG00000259305.6	ZHX1-C8orf76	323.959	-0.247475	0.0121671
ENSG00000196470.12	SIAH1	881.199	-0.1755	0.0122296
ENSG00000164111.15	ANXA5	3313.78	-0.108609	0.0122358
ENSG00000116754.13	SRSF11	12027.9	-0.0950241	0.0122644
ENSG00000180098.9	TRNAU1AP	1097.65	-0.151766	0.0122731
ENSG00000087365.15	SF3B2	16516.1	-0.0882887	0.0122778
ENSG00000034693.15	PEX3	572.226	-0.237043	0.012318
ENSG00000121775.18	TMEM39B	1137.73	-0.286964	0.0123203
ENSG00000164107.8	HAND2	13038.9	-0.099656	0.01234
ENSG00000009954.11	BAZ1B	16342	-0.106405	0.0123644
ENSG00000172007.6	RAB33B	234.422	-0.245578	0.0123644
ENSG00000180530.11	NRIP1	3061.18	-0.224463	0.0124926
ENSG00000115750.17	TAF1B	826.341	-0.183643	0.0125605
ENSG00000164169.13	PRMT9	531.487	-0.208461	0.0125605
ENSG00000131732.12	ZCCHC9	804.041	-0.310935	0.0126302
ENSG00000117528.13	ABCD3	2696.54	-0.170829	0.0126302
ENSG00000269958.1	AL049840.4	215.595	-0.309125	0.0127123
ENSG00000049245.13	VAMP3	2063.42	-0.258215	0.012727
ENSG00000136930.13	PSMB7	7026.85	-0.172626	0.0127605
ENSG00000124562.10	SNRPC	5955.35	-0.292427	0.0127983
ENSG00000143375.15	CGN	728.082	-0.294068	0.0128176
ENSG00000224411.3	HSP90AA2P	1184.68	-0.227356	0.0128442
ENSG00000162419.12	GMEB1	1465.2	-0.157139	0.0128908
ENSG00000132017.10	DCAF15	2058.18	-0.226776	0.0129357
ENSG00000284024.2	HSPA14	1471.73	-0.163191	0.0129646
ENSG00000163623.9	NKX6-1	829.091	-0.257275	0.0130104
ENSG00000108344.15	PSMD3	10433.4	-0.255034	0.0130805
ENSG00000072182.12	ASIC4	63.723	-0.410835	0.0131023
ENSG00000179941.8	BBS10	154.826	-0.304209	0.0131279
ENSG00000155189.12	AGPAT5	2626.79	-0.264668	0.0131559
ENSG00000135919.13	SERPINE2	842.552	-0.168773	0.0131701
ENSG00000137055.15	PLAA	2059.45	-0.170193	0.0132075
ENSG00000186193.9	SAPCD2	1765.61	-0.163576	0.0132443
ENSG00000163535.18	SGO2	949.018	-0.327216	0.0132445
ENSG00000186501.14	TMEM222	2313.7	-0.13425	0.0132445
ENSG00000130717.13	UCK1	1560.92	-0.149794	0.0133696
ENSG00000044115.21	CTNNA1	6947.63	-0.231583	0.0133964
ENSG00000168818.10	STX18	1287.41	-0.163	0.0134285
ENSG00000090020.11	SLC9A1	1814.97	-0.306578	0.0135119
ENSG00000143977.14	SNRPG	2538.36	-0.167284	0.0135119
ENSG00000182552.15	RWDD4	558.821	-0.236419	0.0135119
ENSG00000134533.6	RERG	375.56	-0.245223	0.013514
ENSG00000119705.9	SLIRP	2996.03	-0.202764	0.0135626
ENSG00000136026.14	CKAP4	4796.68	-0.144528	0.0135833
ENSG00000171763.19	SPATA5L1	586.08	-0.174945	0.0135833
ENSG00000154727.10	GABPA	938.692	-0.145291	0.013632
ENSG00000270277.1	AC009948.2	14.2919	-0.396163	0.0136956
ENSG00000178585.15	CTNNBIP1	765.037	-0.221287	0.0137005
ENSG00000127554.13	GFER	1398.47	-0.154631	0.0137214
ENSG00000101557.15	USP14	7250.56	-0.190147	0.0137295
ENSG00000177613.8	CSTF2T	2969.97	-0.13186	0.0137295
ENSG00000104321.11	TRPA1	26.1199	-0.407278	0.0137627
ENSG00000171720.10	HDAC3	3039.4	-0.19735	0.013765
ENSG00000204370.11	SDHD	450.116	-0.299537	0.0138085
ENSG00000075089.9	ACTR6	648.015	-0.242947	0.0138324
ENSG00000261553.5	AL137782.1	505.422	-0.207863	0.0138431
ENSG00000130935.10	NOL11	6788.19	-0.305081	0.0138496
ENSG00000279092.1	AC025678.3	210.155	-0.284969	0.0138559
ENSG00000118096.7	IFT46	303.376	-0.221274	0.0138653
ENSG00000077150.19	NFKB2	757.389	-0.180687	0.0139098
ENSG00000185614.5	INKA1	85.2094	-0.349384	0.0139227
ENSG00000128692.8	EIF2S2P4	207.564	-0.262256	0.0139577
ENSG00000168275.15	COA6	495.176	-0.236023	0.0139764
ENSG00000117419.15	ERI3	4457.53	-0.0910409	0.0139917
ENSG00000142949.17	PTPRF	22882.7	-0.232294	0.0140156
ENSG00000105325.14	FZR1	1755.75	-0.150263	0.0140995
ENSG00000116741.8	RGS2	907.272	-0.340951	0.014156
ENSG00000241839.10	PLEKHO2	440.736	-0.213483	0.0141823
ENSG00000175279.22	CENPS	320.717	-0.289684	0.014242
ENSG00000160818.16	GPATCH4	11002.6	-0.110638	0.014254
ENSG00000198554.12	WDHD1	3097.83	-0.317873	0.0143314
ENSG00000152133.14	GPATCH11	1166.21	-0.179977	0.0143445
ENSG00000185619.18	PCGF3	3247.57	-0.129069	0.0143701
ENSG00000137547.8	MRPL15	2753	-0.14374	0.0143725
ENSG00000125743.10	SNRPD2	8804.29	-0.168029	0.0144402
ENSG00000255717.6	SNHG1	8145.57	-0.262467	0.0145042
ENSG00000147454.14	SLC25A37	6010.57	-0.0964886	0.0145264
ENSG00000057608.17	GDI2	9382.35	-0.215375	0.0145506
ENSG00000101447.15	FAM83D	2002.04	-0.24441	0.0145506
ENSG00000119725.18	ZNF410	917.464	-0.141131	0.0145583
ENSG00000169139.12	UBE2V2	1621.21	-0.144539	0.0146698
ENSG00000127616.18	SMARCA4	24844.3	-0.204075	0.0148122
ENSG00000206990.1	RF00019	31.8026	-0.405729	0.0148243
ENSG00000129484.13	PARP2	2562.13	-0.13925	0.0148757
ENSG00000248593.3	DSTNP2	116.632	-0.320715	0.0150347
ENSG00000248592.7	TMEM110-MUSTN1	696.405	-0.25635	0.0150608
ENSG00000118513.19	MYB	354.506	-0.257784	0.0150708
ENSG00000143569.19	UBAP2L	29372	-0.124793	0.0150917
ENSG00000170881.4	RNF139	566.646	-0.283439	0.0152172
ENSG00000196498.13	NCOR2	12938.7	-0.292562	0.0152664
ENSG00000158290.16	CUL4B	1225.02	-0.254651	0.0152725
ENSG00000185104.20	FAF1	3139.5	-0.162618	0.0152725
ENSG00000253729.7	PRKDC	42937.9	-0.219643	0.0152822
ENSG00000170515.14	PA2G4	14159.7	-0.184876	0.0153067
ENSG00000168874.13	ATOH8	1459.94	-0.390745	0.015308
ENSG00000166508.17	MCM7	25376.5	-0.0947481	0.0153096
ENSG00000111716.12	LDHB	26544.5	-0.0825835	0.0153419
ENSG00000140534.13	TICRR	3034.28	-0.287322	0.0153419
ENSG00000170191.5	NANP	555.053	-0.232732	0.0153541
ENSG00000105849.6	TWISTNB	1065.74	-0.252822	0.0153933
ENSG00000166136.16	NDUFB8	2645.73	-0.1526	0.0154454
ENSG00000179222.17	MAGED1	5546.92	-0.125443	0.0155133
ENSG00000130706.13	ADRM1	6028.19	-0.179961	0.0155892
ENSG00000181458.10	TMEM45A	46.1452	-0.380842	0.0155911
ENSG00000037474.15	NSUN2	6491.7	-0.161884	0.0157673
ENSG00000062485.19	CS	10894.6	-0.0955712	0.0158048
ENSG00000112473.18	SLC39A7	4343.42	-0.373577	0.0158048
ENSG00000134108.13	ARL8B	2132.83	-0.201595	0.0158628
ENSG00000128654.14	MTX2	1479.69	-0.163226	0.0158966
ENSG00000173208.4	ABCD2	20.7083	-0.397839	0.0159999
ENSG00000198963.11	RORB	576.562	-0.266324	0.0160226
ENSG00000134259.3	NGF	30.9798	-0.40117	0.0160301
ENSG00000126254.12	RBM42	2614.58	-0.20007	0.0160752
ENSG00000140259.7	MFAP1	2504.11	-0.125198	0.0160805
ENSG00000229091.3	HSPA8P8	120.592	-0.333889	0.0161354
ENSG00000184182.18	UBE2F	830.09	-0.216311	0.0162369
ENSG00000112511.17	PHF1	1623.43	-0.1625	0.0162461
ENSG00000156253.7	RWDD2B	670.776	-0.176322	0.0163058
ENSG00000106246.17	PTCD1	1317.91	-0.206022	0.016414
ENSG00000269226.7	TMSB15B	18.7365	-0.396656	0.0164786
ENSG00000072501.17	SMC1A	13376.4	-0.135002	0.0164789
ENSG00000115524.16	SF3B1	22678.3	-0.152015	0.0164789
[truncated: 631 more rows]
