# Supplementary material for: Defining the landscape of circular RNAs in neuroblastoma unveils a global suppressive function of MYCN
Source: Nat Commun. 2023 Jul 4;14:3936. doi: 10.1038/s41467-023-38747-4 (PMC10319804; doi:10.1038/s41467-023-38747-4)
Supplement: Supplementary file 10 — Supplementary Data 8 [file 41467_2023_38747_MOESM10_ESM.xlsx]

## Sheet: circARID1A_KD genes up
ensembl ID	gene_name	baseMean	log2FoldChange	padj
ENSG00000147256.12	ARHGAP36	8184.93	0.997246	3.20195e-70
ENSG00000163673.7	DCLK3	1153.58	1.2184	1.22374e-54
ENSG00000099998.17	GGT5	194.687	1.69334	3.85489e-52
ENSG00000099994.11	SUSD2	500.086	1.28141	2.1654e-43
ENSG00000171094.18	ALK	1428.88	0.893262	8.18609e-28
ENSG00000235885.7	LINC01828	3828.56	0.688564	6.12626e-25
ENSG00000007047.15	MARK4	2360.34	0.622351	8.97719e-25
ENSG00000212719.11	C17orf51	808.303	0.759572	2.51488e-23
ENSG00000158887.16	MPZ	209.603	1.06227	7.68139e-22
ENSG00000166833.21	NAV2	1887.17	0.629508	8.94708e-22
ENSG00000185664.14	PMEL	299.586	0.92612	2.17705e-19
ENSG00000147485.13	PXDNL	509.582	0.752167	2.05565e-18
ENSG00000153531.13	ADPRHL1	426.787	0.859476	5.04485e-18
ENSG00000082684.15	SEMA5B	1643.02	0.538821	1.4017e-17
ENSG00000108852.14	MPP2	2056.97	0.611672	2.47626e-17
ENSG00000128262.8	POM121L9P	46.5578	0.993735	2.76165e-16
ENSG00000144229.12	THSD7B	9218.41	0.348529	9.77156e-16
ENSG00000162490.7	DRAXIN	901.533	0.620083	1.01135e-15
ENSG00000211445.12	GPX3	531.892	0.694258	1.38478e-15
ENSG00000104722.14	NEFM	19180.1	0.474052	1.71323e-15
ENSG00000174145.8	NWD2	2758.33	0.434862	1.09708e-14
ENSG00000099308.10	MAST3	721.012	0.710236	1.32124e-14
ENSG00000175832.13	ETV4	497.179	0.726787	1.49595e-14
ENSG00000116852.14	KIF21B	2782.74	0.512627	3.35883e-14
ENSG00000100604.13	CHGA	2497.14	0.505631	7.64892e-14
ENSG00000120738.8	EGR1	101.829	0.898746	9.24861e-14
ENSG00000107282.8	APBA1	1248.45	0.523658	2.15286e-13
ENSG00000179348.11	GATA2	365.299	0.782428	3.49486e-13
ENSG00000229119.3	AC026403.1	856.327	0.558796	5.91653e-13
ENSG00000198626.16	RYR2	2435.1	0.506157	7.6569e-13
ENSG00000122420.10	PTGFR	3093.28	0.431089	1.66673e-12
ENSG00000123453.18	SARDH	44.2422	0.850257	1.764e-12
ENSG00000185559.15	DLK1	261.067	0.785312	1.90848e-12
ENSG00000113361.13	CDH6	1810.41	0.513542	2.49669e-12
ENSG00000152127.9	MGAT5	5513.89	0.339533	2.74444e-12
ENSG00000161791.14	FMNL3	2672.38	0.371597	3.69664e-12
ENSG00000074964.17	ARHGEF10L	563.714	0.713413	4.15133e-12
ENSG00000104879.5	CKM	63.5505	0.842654	5.97369e-12
ENSG00000248923.1	MTND5P11	601.97	0.66067	7.32388e-12
ENSG00000016082.15	ISL1	4530.26	0.367729	8.96396e-12
ENSG00000184564.10	SLITRK6	81.2345	0.820873	1.91296e-11
ENSG00000110881.11	ASIC1	1014.42	0.501282	2.32953e-11
ENSG00000214193.10	SH3D21	615.755	0.629828	6.55657e-11
ENSG00000110092.3	CCND1	11227.2	0.360923	1.07907e-10
ENSG00000188092.14	GPR89B	905.328	0.501087	1.21594e-10
ENSG00000215481.9	BCRP3	68.8242	0.788394	1.28318e-10
ENSG00000247627.2	MTND4P12	1281.02	0.482981	1.40864e-10
ENSG00000164300.17	SERINC5	1588.13	0.434289	1.47619e-10
ENSG00000224861.1	YBX1P1	1536.65	0.468857	2.24366e-10
ENSG00000153930.11	ANKFN1	451.015	0.605586	2.36629e-10
ENSG00000162413.16	KLHL21	1302.68	0.507766	2.50382e-10
ENSG00000160145.15	KALRN	3476.12	0.380794	2.57968e-10
ENSG00000100979.15	PLTP	680.686	0.58165	2.58696e-10
ENSG00000149428.19	HYOU1	4483.88	0.335941	2.84287e-10
ENSG00000136888.7	ATP6V1G1	2775.43	0.361234	4.10892e-10
ENSG00000100626.17	GALNT16	588.941	0.553084	5.59862e-10
ENSG00000146938.16	NLGN4X	2734.9	0.351021	5.6607e-10
ENSG00000284128.1	AP000356.3	97.6213	0.75599	6.59686e-10
ENSG00000170445.14	HARS	3958.23	0.311887	7.8456e-10
ENSG00000068903.20	SIRT2	1260.3	0.429142	1.49673e-09
ENSG00000151176.8	PLBD2	1998.13	0.391492	1.67252e-09
ENSG00000214140.11	PRCD	600.643	0.516338	1.70722e-09
ENSG00000160691.18	SHC1	9413.78	0.315761	2.27979e-09
ENSG00000175662.17	TOM1L2	658.817	0.559048	2.44017e-09
ENSG00000249307.6	LINC01088	437.515	0.575087	2.67125e-09
ENSG00000166780.11	C16orf45	898.243	0.460608	2.75545e-09
ENSG00000198466.12	ZNF587	1463.96	0.398638	2.89583e-09
ENSG00000143375.15	CGN	306.588	0.632952	2.90884e-09
ENSG00000237973.1	MTCO1P12	4217.4	0.438597	2.90884e-09
ENSG00000172159.16	FRMD3	686.359	0.483124	3.23137e-09
ENSG00000181773.7	GPR3	107.102	0.719304	3.25652e-09
ENSG00000158234.12	FAIM	617.785	0.497053	3.40609e-09
ENSG00000174238.14	PITPNA	2979.18	0.319052	3.57068e-09
ENSG00000198040.10	ZNF84	6030.24	0.367332	4e-09
ENSG00000127824.14	TUBA4A	651.475	0.502903	4.13349e-09
ENSG00000105642.15	KCNN1	270.966	0.686836	4.23019e-09
ENSG00000197852.11	INKA2	2747.76	0.357705	5.83169e-09
ENSG00000135454.14	B4GALNT1	2738.64	0.325445	6.16375e-09
ENSG00000103005.11	USB1	2585.83	0.338827	6.48685e-09
ENSG00000168487.19	BMP1	540.013	0.553977	7.13124e-09
ENSG00000242834.1	RPL7AP56	62.891	0.718934	7.22186e-09
ENSG00000105173.14	CCNE1	613.702	0.490292	9.62524e-09
ENSG00000090612.21	ZNF268	1460.78	0.407666	1.07698e-08
ENSG00000019485.13	PRDM11	387.028	0.564774	1.21851e-08
ENSG00000135406.14	PRPH	848.769	0.469782	1.3458e-08
ENSG00000053524.12	MCF2L2	97.6876	0.698924	1.4e-08
ENSG00000182459.5	TEX19	683.788	0.477472	1.41117e-08
ENSG00000141639.12	MAPK4	493.618	0.519926	1.48547e-08
ENSG00000134686.18	PHC2	4995.15	0.326641	1.58152e-08
ENSG00000121931.16	LRIF1	634.075	0.497006	1.69134e-08
ENSG00000138435.15	CHRNA1	1436.5	0.379839	1.88196e-08
ENSG00000184347.14	SLIT3	3575.97	0.353049	1.93858e-08
ENSG00000196943.14	NOP9	4100.42	0.306626	2.04173e-08
ENSG00000104904.12	OAZ1	2233.4	0.681956	2.4e-08
ENSG00000274956.2	NKAIN3-IT1	1730.61	0.41258	2.54359e-08
ENSG00000221968.9	FADS3	305.154	0.643023	2.73738e-08
ENSG00000091879.13	ANGPT2	74.9747	0.691342	2.81354e-08
ENSG00000196743.8	GM2A	884.238	0.429482	4.04495e-08
ENSG00000143434.15	SEMA6C	699.447	0.539886	4.4609e-08
ENSG00000146834.14	MEPCE	1744.4	0.446092	4.82284e-08
ENSG00000158258.16	CLSTN2	792.598	0.426003	4.9326e-08
ENSG00000159720.12	ATP6V0D1	1702.05	0.378045	5.68509e-08
ENSG00000187391.21	MAGI2	2487.94	0.40983	5.71313e-08
ENSG00000188338.15	SLC38A3	248.505	0.598184	5.88244e-08
ENSG00000076555.15	ACACB	657.47	0.457129	6.58015e-08
ENSG00000111674.9	ENO2	1888.89	0.345012	7.81454e-08
ENSG00000229191.1	AL358473.1	180.231	0.615382	1.0362e-07
ENSG00000147955.17	SIGMAR1	4344.33	0.272403	1.0648e-07
ENSG00000197380.11	DACT3	190.893	0.607126	1.22e-07
ENSG00000159307.19	SCUBE1	1136.11	0.470558	1.32613e-07
ENSG00000186834.3	HEXIM1	1473.34	0.34624	1.39455e-07
ENSG00000267041.6	ZNF850	1695.66	0.347966	1.52799e-07
ENSG00000101347.9	SAMHD1	1755.53	0.331946	1.53669e-07
ENSG00000136274.9	NACAD	496.62	0.589373	1.54854e-07
ENSG00000156925.12	ZIC3	1181.53	0.377683	1.54854e-07
ENSG00000231064.7	AC234582.1	784.159	0.452554	1.58393e-07
ENSG00000238105.7	GOLGA2P5	867.925	0.410099	1.70515e-07
ENSG00000090924.15	PLEKHG2	2836.91	0.318952	1.72882e-07
ENSG00000183762.12	KREMEN1	5053.23	0.32029	1.78546e-07
ENSG00000169992.10	NLGN2	3139.47	0.348744	1.79347e-07
ENSG00000100167.20	2003-09-01	5606.1	0.271611	1.9756e-07
ENSG00000162729.14	IGSF8	130.093	0.646248	2.08675e-07
ENSG00000264701.1	AC018521.4	100.629	0.644254	2.27217e-07
ENSG00000168546.11	GFRA2	8681.59	0.377637	2.34641e-07
ENSG00000084710.14	EFR3B	794.022	0.413249	2.38657e-07
ENSG00000029534.20	ANK1	445.528	0.490757	2.57814e-07
ENSG00000162992.3	NEUROD1	7626.41	0.294229	3.03415e-07
ENSG00000084234.17	APLP2	8967.27	0.234906	3.1786e-07
ENSG00000133816.15	MICAL2	474.394	0.492381	3.77154e-07
ENSG00000167549.18	CORO6	778.727	0.460233	3.90771e-07
ENSG00000174080.11	CTSF	492.251	0.472688	3.9854e-07
ENSG00000184602.6	SNN	843.683	0.415322	4.02587e-07
ENSG00000132589.16	FLOT2	2086.49	0.432714	4.0431e-07
ENSG00000281344.1	HELLPAR	5884.16	0.390998	4.18751e-07
ENSG00000072062.13	PRKACA	1841.14	0.334483	4.23722e-07
ENSG00000105011.9	ASF1B	1093.76	0.399796	4.4014e-07
ENSG00000184611.11	KCNH7	2652.42	0.325004	5.06683e-07
ENSG00000146112.12	PPP1R18	2271.62	0.329102	5.59774e-07
ENSG00000240445.3	FOXO3B	674.258	0.427275	5.82212e-07
ENSG00000122367.19	LDB3	594.72	0.47849	6.03654e-07
ENSG00000123329.18	ARHGAP9	124.713	0.610585	6.62e-07
ENSG00000103966.11	EHD4	213.347	0.559238	6.76937e-07
ENSG00000133460.19	SLC2A11	412.515	0.483691	6.8646e-07
ENSG00000116883.8	AL591845.1	165.012	0.593076	7.29528e-07
ENSG00000096070.19	BRPF3	1970.73	0.337326	7.31762e-07
ENSG00000087245.13	MMP2	847.294	0.42593	7.9e-07
ENSG00000204160.12	ZDHHC18	2647.32	0.334729	7.9e-07
ENSG00000178764.8	ZHX2	503.007	0.475596	8.30883e-07
ENSG00000169738.7	DCXR	3406.54	0.37835	8.70562e-07
ENSG00000167553.15	TUBA1C	570.605	0.530317	8.74681e-07
ENSG00000008853.16	RHOBTB2	873.963	0.437849	9.29492e-07
ENSG00000105464.3	GRIN2D	381.773	0.486151	9.53617e-07
ENSG00000128578.10	STRIP2	691.879	0.404532	9.87113e-07
ENSG00000198208.11	RPS6KL1	390.437	0.551219	1.0675e-06
ENSG00000206557.6	TRIM71	7427.93	0.232615	1.1105e-06
ENSG00000250467.1	AC105389.3	2946.7	0.339954	1.11582e-06
ENSG00000171533.11	MAP6	876.18	0.377536	1.12728e-06
ENSG00000132932.17	ATP8A2	432.093	0.489253	1.1548e-06
ENSG00000198393.8	ZNF26	1933.2	0.361838	1.159e-06
ENSG00000135749.19	PCNX2	2337.77	0.297467	1.171e-06
ENSG00000273274.2	ZBTB8B	495.598	0.446542	1.20114e-06
ENSG00000125148.7	MT2A	43.0282	0.572945	1.22475e-06
ENSG00000149357.10	LAMTOR1	1298.73	0.376782	1.24865e-06
ENSG00000113448.19	PDE4D	1969.01	0.351888	1.29783e-06
ENSG00000228474.6	OST4	2420.55	0.318628	1.29783e-06
ENSG00000185189.18	NRBP2	506.601	0.484074	1.33254e-06
ENSG00000198055.11	GRK6	520.056	0.549291	1.44116e-06
ENSG00000167460.16	TPM4	6867.39	0.229207	1.49841e-06
ENSG00000175984.15	DENND2C	82.3929	0.605056	1.58609e-06
ENSG00000182022.18	CHST15	1204.95	0.339725	1.927e-06
ENSG00000070366.14	SMG6	2553.26	0.269283	1.98479e-06
ENSG00000179406.7	LINC00174	867.986	0.393133	2.00184e-06
ENSG00000137404.14	NRM	1157.54	0.385925	2.06639e-06
ENSG00000171130.18	ATP6V0E2	598.622	0.495431	2.16615e-06
ENSG00000225630.1	MTND2P28	1435.96	0.422423	2.37019e-06
ENSG00000109991.8	P2RX3	300.991	0.508415	2.4024e-06
ENSG00000141576.16	RNF157	8297.53	0.233889	2.49086e-06
ENSG00000109089.7	CDR2L	1217.29	0.332921	2.51478e-06
ENSG00000165821.12	SALL2	1195.42	0.342519	2.5482e-06
ENSG00000261308.2	FIGNL2	370.099	0.483051	2.67534e-06
ENSG00000115226.10	FNDC4	122.662	0.58334	2.773e-06
ENSG00000171603.17	CLSTN1	2934.38	0.292841	2.90719e-06
ENSG00000223949.6	ROR1-AS1	274.163	0.516085	3.14516e-06
ENSG00000205609.12	EIF3CL	391.133	0.478825	3.18656e-06
ENSG00000155256.17	ZFYVE27	987.458	0.364694	3.22024e-06
ENSG00000169914.6	OTUD3	2013.88	0.287245	3.33985e-06
ENSG00000181222.15	POLR2A	20423.4	0.214513	3.73947e-06
ENSG00000136699.19	SMPD4	3911.11	0.334585	3.79681e-06
ENSG00000067836.12	ROGDI	329.126	0.50735	3.80655e-06
ENSG00000141560.15	FN3KRP	2019.13	0.318278	3.99609e-06
ENSG00000236168.1	AL133466.1	79.1332	0.572681	4.23652e-06
ENSG00000159167.12	STC1	990.387	0.403455	4.2391e-06
ENSG00000260565.6	ERVK13-1	1384.11	0.312291	4.47566e-06
ENSG00000214796.8	AC098934.1	836.483	0.365807	4.6048e-06
ENSG00000141431.12	ASXL3	4580.15	0.276345	4.69234e-06
ENSG00000116260.17	QSOX1	1604.98	0.419687	4.7297e-06
ENSG00000064666.15	CNN2	918.875	0.488377	5.04811e-06
ENSG00000105552.15	BCAT2	744.233	0.485602	5.24889e-06
ENSG00000256546.1	AC156455.1	217.511	0.526819	5.28923e-06
ENSG00000131797.12	CLUHP3	547.206	0.424853	5.34254e-06
ENSG00000011523.14	CEP68	1826.87	0.291159	5.55618e-06
ENSG00000135931.17	ARMC9	1381.85	0.320911	5.57671e-06
ENSG00000197119.13	SLC25A29	3071.93	0.321646	5.80965e-06
ENSG00000225539.6	LINC01821	360.472	0.498855	6.261e-06
ENSG00000139182.14	CLSTN3	621.856	0.446522	6.96e-06
ENSG00000167797.7	CDK2AP2	343.854	0.508733	7.60541e-06
ENSG00000223749.9	MIR503HG	487.137	0.452432	8.15581e-06
ENSG00000105245.9	NUMBL	2147.09	0.323869	8.80133e-06
ENSG00000171551.12	ECEL1	216.795	0.541575	8.83125e-06
ENSG00000186205.13	MARC1	2188.81	0.299234	8.98046e-06
ENSG00000071242.12	RPS6KA2	1838.48	0.32542	9.80371e-06
ENSG00000011332.19	DPF1	1162.72	0.414274	9.9789e-06
ENSG00000170419.10	VSTM2A	759.967	0.365709	1.0307e-05
ENSG00000183856.11	IQGAP3	7488.17	0.222785	1.11296e-05
ENSG00000109680.11	TBC1D19	1382.83	0.355411	1.13932e-05
ENSG00000147255.19	IGSF1	209.04	0.515149	1.16338e-05
ENSG00000136960.12	ENPP2	74.6133	0.559234	1.17073e-05
ENSG00000011143.16	MKS1	1225.64	0.335181	1.24252e-05
ENSG00000176974.20	SHMT1	1902.83	0.271728	1.27566e-05
ENSG00000112033.14	PPARD	2135.34	0.395885	1.33446e-05
ENSG00000131470.14	PSMC3IP	2821.99	0.243234	1.42641e-05
ENSG00000073350.13	LLGL2	92.2728	0.54764	1.45234e-05
ENSG00000168005.9	SPINDOC	1678.29	0.396199	1.53219e-05
ENSG00000197077.13	KIAA1671	331.219	0.449606	1.61079e-05
ENSG00000117525.14	F3	585.672	0.388501	1.65007e-05
ENSG00000159409.14	CELF3	2136.33	0.32528	1.72552e-05
ENSG00000285437.1	POLR2J3	919.606	0.3496	1.75297e-05
ENSG00000176244.7	ACBD7	505.734	0.407799	1.81197e-05
ENSG00000102879.15	CORO1A	323.537	0.530064	1.83917e-05
ENSG00000232931.5	LINC00342	630.205	0.389415	1.92456e-05
ENSG00000117676.14	RPS6KA1	905.905	0.350224	1.94557e-05
ENSG00000132718.9	SYT11	10696.3	0.228981	1.94557e-05
ENSG00000185133.14	INPP5J	117.892	0.54064	2.11014e-05
ENSG00000204310.13	AGPAT1	3744.06	0.247233	2.17468e-05
ENSG00000136819.15	C9orf78	1802.57	0.289665	2.18284e-05
ENSG00000164403.14	SHROOM1	193.644	0.49899	2.20505e-05
ENSG00000115758.13	ODC1	8493.35	0.244599	2.22352e-05
ENSG00000100226.16	GTPBP1	3079.51	0.282664	2.22835e-05
ENSG00000167703.14	SLC43A2	156.006	0.531286	2.32867e-05
ENSG00000204590.12	GNL1	2266.36	0.265701	2.37273e-05
ENSG00000172379.21	ARNT2	1651.02	0.292111	2.38289e-05
ENSG00000149257.14	SERPINH1	1471.03	0.354208	2.47798e-05
ENSG00000184164.14	CRELD2	287.118	0.486848	2.50098e-05
ENSG00000042832.12	TG	80.5315	0.540025	2.50117e-05
ENSG00000183654.9	MARCH11	193.631	0.502353	2.66809e-05
ENSG00000114026.21	OGG1	2477.57	0.255639	3.06536e-05
ENSG00000129219.14	PLD2	775.609	0.368132	3.12906e-05
ENSG00000084693.16	AGBL5	1437.68	0.28767	3.2342e-05
ENSG00000132677.13	RHBG	339.327	0.440837	3.34993e-05
ENSG00000267002.3	AC060780.1	1951.58	0.274955	3.57582e-05
ENSG00000133056.13	PIK3C2B	5934.24	0.225526	3.74817e-05
ENSG00000142235.9	AC008403.1	64.9649	0.524211	3.84479e-05
ENSG00000085831.15	TTC39A	1980.91	0.257955	3.93195e-05
ENSG00000197769.5	MAP1LC3C	49.0615	0.523681	3.98757e-05
ENSG00000280303.2	ERICD	67.7992	0.529006	3.99547e-05
ENSG00000106976.20	DNM1	4783.09	0.293175	4.09404e-05
ENSG00000173801.17	JUP	414.495	0.468854	4.09404e-05
ENSG00000136720.7	HS6ST1	1011.61	0.382719	4.12979e-05
ENSG00000197037.11	ZSCAN25	1133.89	0.324952	4.12979e-05
ENSG00000142599.18	RERE	6764.85	0.22123	4.38328e-05
ENSG00000161267.12	BDH1	1736.35	0.276925	4.40117e-05
ENSG00000139200.13	PIANP	625.784	0.434364	4.47047e-05
ENSG00000182473.22	EXOC7	10502.9	0.273448	4.51531e-05
ENSG00000234456.7	MAGI2-AS3	5331.85	0.218681	4.52111e-05
ENSG00000182541.18	LIMK2	1504.66	0.312469	4.59944e-05
ENSG00000092964.18	DPYSL2	27609.9	0.181203	4.60979e-05
ENSG00000166311.10	SMPD1	163.91	0.495687	4.90623e-05
ENSG00000101846.6	STS	1084.02	0.349462	4.95746e-05
ENSG00000165272.16	AQP3	69.7737	0.52232	5.14022e-05
ENSG00000137494.13	ANKRD42	276.379	0.441349	5.36707e-05
ENSG00000162734.12	PEA15	4161.11	0.234629	5.48163e-05
ENSG00000139352.4	ASCL1	5124.78	0.224521	5.62568e-05
ENSG00000168890.14	TMEM150A	283.162	0.446977	5.66399e-05
ENSG00000179222.17	MAGED1	3727.85	0.288696	5.67887e-05
ENSG00000099814.16	CEP170B	170.255	0.508374	5.75285e-05
ENSG00000115687.13	PASK	1714.93	0.332295	6.08748e-05
ENSG00000124766.6	SOX4	6077.28	0.240387	6.52705e-05
ENSG00000234127.9	TRIM26	942.673	0.314994	6.92417e-05
ENSG00000234996.4	AC098934.2	87.3886	0.51361	6.92417e-05
ENSG00000099365.11	STX1B	546.545	0.406242	6.94992e-05
ENSG00000105136.20	ZNF419	165.817	0.480375	6.95374e-05
ENSG00000102265.12	TIMP1	53.6334	0.511873	6.96153e-05
ENSG00000140545.15	MFGE8	907.788	0.314799	6.97586e-05
ENSG00000163482.12	STK36	2073.1	0.252984	6.99949e-05
ENSG00000204386.10	NEU1	1006.67	0.331595	7.11309e-05
ENSG00000162878.13	PKDCC	438.321	0.422901	7.14412e-05
ENSG00000003096.14	KLHL13	3339.76	0.255115	7.19143e-05
ENSG00000112309.10	B3GAT2	1343.11	0.398717	7.3712e-05
ENSG00000106829.18	TLE4	5190.51	0.209562	7.43432e-05
ENSG00000249115.9	HAUS5	1225.41	0.399813	7.48579e-05
ENSG00000072121.16	ZFYVE26	3664.84	0.21537	7.52505e-05
ENSG00000133422.13	MORC2	5825.02	0.19256	7.6412e-05
ENSG00000165072.10	MAMDC2	126.899	0.494781	8.12571e-05
ENSG00000100116.16	GCAT	287.141	0.496993	8.29482e-05
ENSG00000141542.11	RAB40B	346.448	0.436594	8.37894e-05
ENSG00000178719.17	GRINA	1098.23	0.413378	8.42976e-05
ENSG00000170581.14	STAT2	1962.2	0.258077	8.43226e-05
ENSG00000136811.16	ODF2	3089.61	0.227326	8.52122e-05
ENSG00000286156.1	AC026273.1	291.198	0.436329	8.62615e-05
ENSG00000168243.11	GNG4	4029.68	0.210316	8.76091e-05
ENSG00000140553.17	UNC45A	923.186	0.349532	8.79988e-05
ENSG00000248527.1	MTATP6P1	15467.4	0.2543	8.87255e-05
ENSG00000117461.15	PIK3R3	8460.33	0.19405	8.91302e-05
ENSG00000197457.10	STMN3	1694.18	0.501146	9.236e-05
ENSG00000127418.15	FGFRL1	1801.89	0.314428	9.34116e-05
ENSG00000105402.8	NAPA	1681.34	0.340892	0.000102299
ENSG00000019549.12	SNAI2	133.383	0.49506	0.000102974
ENSG00000110171.20	TRIM3	581.408	0.35927	0.000103769
ENSG00000108774.14	RAB5C	2414.82	0.235432	0.000104368
ENSG00000116731.22	PRDM2	1776.66	0.26674	0.000108044
ENSG00000148229.13	POLE3	4503.8	0.231409	0.000109323
ENSG00000184144.12	CNTN2	746.196	0.40881	0.000111494
ENSG00000161888.11	SPC24	2010.44	0.243955	0.000115134
ENSG00000157379.14	DHRS1	257.024	0.44168	0.00011537
ENSG00000184205.14	TSPYL2	956.646	0.302914	0.000116309
ENSG00000197063.11	MAFG	3025.35	0.282191	0.00011931
ENSG00000033627.16	ATP6V0A1	8772.67	0.185323	0.000129099
ENSG00000168765.17	GSTM4	634.1	0.348914	0.000130148
ENSG00000143819.12	EPHX1	206.926	0.463854	0.000134077
ENSG00000198951.11	NAGA	713.755	0.343124	0.000137151
ENSG00000007968.7	E2F2	3302.08	0.253981	0.000139053
ENSG00000251322.7	SHANK3	255.282	0.479808	0.000139594
ENSG00000144711.16	IQSEC1	7269.04	0.240333	0.000142068
ENSG00000064490.14	RFXANK	1221.57	0.335152	0.00014274
ENSG00000140807.7	NKD1	877.151	0.309686	0.000144156
ENSG00000187678.9	SPRY4	173.182	0.456856	0.000146244
ENSG00000131019.11	ULBP3	1080.89	0.300895	0.000150258
ENSG00000100106.21	TRIOBP	1653.25	0.320145	0.000151291
ENSG00000197467.14	COL13A1	209.833	0.462408	0.000154892
ENSG00000110076.18	NRXN2	42.9687	0.479904	0.000157947
ENSG00000141252.20	VPS53	3873.88	0.216839	0.000158145
ENSG00000063854.13	HAGH	436.834	0.429785	0.000160883
ENSG00000068400.13	GRIPAP1	2696.79	0.235383	0.000163028
ENSG00000088888.18	MAVS	3668.62	0.221572	0.000163028
ENSG00000140368.12	PSTPIP1	156.774	0.480735	0.000167589
ENSG00000135740.17	SLC9A5	351.71	0.405572	0.000170394
ENSG00000074696.13	HACD3	10762.9	0.196638	0.000176613
ENSG00000158062.20	UBXN11	593.91	0.414586	0.000177153
ENSG00000175161.13	CADM2	66.0731	0.487292	0.000178272
ENSG00000162076.13	FLYWCH2	159.502	0.480994	0.000179823
ENSG00000135506.16	OS9	3809.99	0.208333	0.00018077
ENSG00000117877.10	CD3EAP	1400.86	0.298386	0.000188816
ENSG00000084652.16	TXLNA	8889.01	0.197512	0.000191356
ENSG00000088280.19	ASAP3	1000.88	0.294576	0.000194912
ENSG00000221829.9	FANCG	1916.26	0.256688	0.000196598
ENSG00000081059.20	TCF7	582.621	0.362658	0.000200593
ENSG00000130304.17	SLC27A1	122.564	0.480653	0.000203595
ENSG00000095380.11	NANS	701.755	0.347194	0.000203855
ENSG00000183579.15	ZNRF3	2582.06	0.240694	0.00020471
ENSG00000225190.11	PLEKHM1	1585.52	0.290626	0.000206731
ENSG00000160211.17	G6PD	1699.45	0.323491	0.000209245
ENSG00000094631.19	HDAC6	1894.75	0.272883	0.000209644
ENSG00000213866.3	YBX1P10	690.04	0.347864	0.000210162
ENSG00000107021.16	TBC1D13	1616.43	0.25119	0.000216545
ENSG00000141570.11	CBX8	951.696	0.390927	0.000216774
ENSG00000107537.14	PHYH	504.003	0.354156	0.000220393
ENSG00000157870.16	PRXL2B	351.244	0.401594	0.000222425
ENSG00000087074.8	PPP1R15A	367.257	0.402861	0.00022338
ENSG00000122694.16	GLIPR2	554.113	0.379086	0.000224978
ENSG00000135916.16	ITM2C	887.363	0.347062	0.000230402
ENSG00000177628.16	GBA	2893.22	0.219249	0.000233205
ENSG00000204634.12	TBC1D8	936.376	0.288984	0.000233499
ENSG00000134824.14	FADS2	18923.1	0.222446	0.000235275
ENSG00000153292.16	ADGRF1	206.818	0.448057	0.000235275
ENSG00000154258.17	ABCA9	117.279	0.47056	0.000237945
ENSG00000166860.3	ZBTB39	2562.91	0.25073	0.000237945
ENSG00000257354.2	AC048341.1	370.115	0.402079	0.000239506
ENSG00000107957.16	SH3PXD2A	3620.85	0.206516	0.000246444
ENSG00000139641.12	ESYT1	3697.21	0.19908	0.000251713
ENSG00000283972.1	AP000550.4	89.5148	0.476614	0.000251713
ENSG00000168000.14	BSCL2	962.059	0.287741	0.000256847
ENSG00000233476.3	EEF1A1P6	3533.19	0.217321	0.000259399
ENSG00000174233.11	ADCY6	1221.83	0.275564	0.000265232
ENSG00000130766.5	SESN2	748.949	0.345869	0.000266334
ENSG00000130165.10	ELOF1	1403.24	0.328599	0.000266652
ENSG00000174938.14	SEZ6L2	1784.84	0.347127	0.000270692
ENSG00000119655.10	NPC2	200.548	0.431079	0.000271152
ENSG00000101191.16	DIDO1	5867.75	0.219168	0.000272051
ENSG00000163491.16	NEK10	174.922	0.440556	0.000274225
ENSG00000267060.5	PTGES3L	287.333	0.3977	0.000283032
ENSG00000115850.10	LCT	38.9822	0.45586	0.00028414
ENSG00000143367.16	TUFT1	436.67	0.378052	0.00028891
ENSG00000141480.18	ARRB2	3176.51	0.228904	0.000294384
ENSG00000039523.20	RIPOR1	2568.37	0.279951	0.000296426
ENSG00000272645.3	GTF2IP20	695.269	0.311293	0.000298172
ENSG00000103260.9	METRN	66.5696	0.465652	0.000298319
ENSG00000100422.14	CERK	3306.04	0.219285	0.000303085
ENSG00000073670.14	ADAM11	1166.71	0.468225	0.000307604
ENSG00000051009.10	FAM160A2	824.965	0.376795	0.000310704
ENSG00000063322.14	MED29	1399.5	0.280033	0.000315292
ENSG00000188785.12	ZNF548	133.148	0.456704	0.000315469
ENSG00000119383.19	PTPA	1912.51	0.309415	0.000322186
ENSG00000137868.19	STRA6	409.704	0.415353	0.000322186
ENSG00000172831.12	CES2	1127.36	0.305816	0.000324345
ENSG00000131398.13	KCNC3	310.973	0.391437	0.000325499
ENSG00000087266.16	SH3BP2	1540.32	0.348677	0.00033127
ENSG00000198556.14	ZNF789	1504.72	0.249558	0.00033361
ENSG00000166189.7	HPS6	273.619	0.434637	0.000335659
ENSG00000161896.12	IP6K3	52.3619	0.460634	0.000340783
ENSG00000161692.18	DBF4B	3679.01	0.215563	0.000341539
ENSG00000132694.18	ARHGEF11	4571.22	0.202246	0.000349321
ENSG00000116717.13	GADD45A	1105.82	0.293537	0.000360183
ENSG00000111252.10	SH2B3	398.054	0.360766	0.000363502
ENSG00000164663.14	USP49	3442.86	0.215073	0.000364187
ENSG00000188266.14	HYKK	102.578	0.460157	0.000373117
ENSG00000054793.13	ATP9A	1330.68	0.261983	0.00037335
ENSG00000103021.9	CCDC113	703.413	0.308628	0.000383262
ENSG00000170324.21	FRMPD2	53.259	0.462655	0.000390264
ENSG00000196118.12	CCDC189	142.544	0.452162	0.000390264
ENSG00000070756.16	PABPC1	40157.6	0.176266	0.000397457
ENSG00000279161.1	AC093503.3	185.528	0.428815	0.000398831
ENSG00000166813.15	KIF7	511.121	0.415826	0.000402933
ENSG00000177045.9	SIX5	211.914	0.454399	0.000405022
ENSG00000155980.12	KIF5A	2516.66	0.215188	0.000409481
ENSG00000237188.5	AC242426.2	2936.01	0.200848	0.000410515
ENSG00000157600.12	TMEM164	3334.05	0.207665	0.0004151
ENSG00000051128.19	HOMER3	554.3	0.388663	0.00042034
ENSG00000160326.14	SLC2A6	234.534	0.439084	0.000425401
ENSG00000182054.9	IDH2	2276	0.296383	0.000428254
ENSG00000120875.9	DUSP4	509.116	0.351774	0.000428442
ENSG00000162231.14	NXF1	4371.45	0.188481	0.000429766
ENSG00000125462.17	C1orf61	4712.73	0.197013	0.000430244
ENSG00000109084.14	TMEM97	5435.73	0.191364	0.000433129
ENSG00000151929.9	BAG3	1033.02	0.283756	0.000433653
ENSG00000277586.2	NEFL	6324.81	0.210174	0.000445488
ENSG00000159164.10	SV2A	8285.52	0.183959	0.000452112
ENSG00000213553.4	RPLP0P6	2473.73	0.258781	0.000455615
ENSG00000185896.11	LAMP1	2723.6	0.293197	0.000470264
ENSG00000227038.3	GTF2IP7	62.8266	0.451156	0.000472744
ENSG00000107554.17	DNMBP	375.473	0.365118	0.000474199
ENSG00000138162.19	TACC2	1987.68	0.227028	0.000475246
ENSG00000105419.17	MEIS3	1259.81	0.315421	0.00047853
ENSG00000166340.17	TPP1	1637.45	0.243503	0.000482386
ENSG00000185008.17	ROBO2	397.163	0.375642	0.0004827
ENSG00000085840.13	ORC1	5563.52	0.181023	0.000494374
ENSG00000110660.15	SLC35F2	430.328	0.359095	0.000504221
ENSG00000213462.5	ERV3-1	1193.07	0.259929	0.000504221
ENSG00000071127.17	WDR1	2241	0.23369	0.000517172
ENSG00000173480.11	ZNF417	349.526	0.362271	0.000517172
ENSG00000243888.1	AL355140.1	63.0255	0.455305	0.000526833
ENSG00000122966.16	CIT	6456.8	0.180474	0.000527373
ENSG00000148120.16	C9orf3	3100.99	0.202578	0.00052777
ENSG00000257704.3	INAFM1	88.1129	0.45369	0.000527779
ENSG00000133169.6	BEX1	1676.08	0.262505	0.000528306
ENSG00000178585.15	CTNNBIP1	450.658	0.34766	0.000541145
ENSG00000273295.1	AP000350.6	669.729	0.310857	0.000543399
ENSG00000012048.22	BRCA1	11288.7	0.192722	0.000546373
ENSG00000059122.16	FLYWCH1	487.226	0.400591	0.000546759
ENSG00000106266.11	SNX8	772.911	0.380366	0.000554828
ENSG00000137880.6	GCHFR	299.99	0.383222	0.000556638
ENSG00000236439.4	AC099336.2	397.483	0.369965	0.000557588
ENSG00000103043.15	VAC14	996.103	0.329701	0.000558577
ENSG00000117748.10	RPA2	5749.07	0.174175	0.000558841
ENSG00000125813.13	PAX1	198.198	0.414203	0.000564615
ENSG00000053438.10	NNAT	11532.1	0.204675	0.000565817
ENSG00000138622.4	HCN4	459.31	0.348193	0.000565817
ENSG00000124155.18	PIGT	2313.27	0.264637	0.000569058
ENSG00000149600.11	COMMD7	300.104	0.377619	0.00056965
ENSG00000123384.13	LRP1	3800.7	0.424494	0.00057652
ENSG00000226608.3	FTLP3	228.188	0.402134	0.00057652
ENSG00000226472.8	AC008013.1	109.114	0.443918	0.000580934
ENSG00000197959.14	DNM3	623.267	0.320584	0.000581455
ENSG00000142552.8	RCN3	168.996	0.44916	0.000595732
ENSG00000100101.15	Z83844.1	1083.15	0.30966	0.000604155
ENSG00000273749.5	CYFIP1	976.166	0.271503	0.000609615
ENSG00000105409.18	ATP1A3	3838.56	0.265691	0.0006209
ENSG00000126561.16	STAT5A	983.707	0.291204	0.000639507
ENSG00000249459.8	ZNF286B	1434.87	0.255883	0.000640327
ENSG00000168348.4	INSM2	64.5164	0.449148	0.000644708
ENSG00000196396.10	PTPN1	2330.93	0.236422	0.000648382
ENSG00000100418.8	DESI1	2656.03	0.21805	0.000649776
ENSG00000180884.10	ZNF792	196.379	0.410658	0.000650709
ENSG00000179818.13	PCBP1-AS1	2443.17	0.224379	0.000657928
ENSG00000113140.11	SPARC	5350.3	0.18254	0.000674479
ENSG00000197081.13	IGF2R	13302	0.164269	0.000677909
ENSG00000179218.13	CALR	17096.7	0.187806	0.000680424
ENSG00000259719.5	LINC02284	40.4727	0.428361	0.000684342
ENSG00000156983.15	BRPF1	2536.99	0.263919	0.000693648
ENSG00000113196.3	HAND1	1009.14	0.302238	0.000706117
ENSG00000214176.9	PLEKHM1P1	2075.96	0.26494	0.000717614
ENSG00000265241.6	RBM8A	18027.2	0.158158	0.000718227
ENSG00000155034.19	FBXL18	1256.46	0.327037	0.000724896
ENSG00000008735.14	MAPK8IP2	915.977	0.363695	0.000726093
ENSG00000220205.9	VAMP2	1869.99	0.218357	0.000726093
ENSG00000272556.2	GTF2IP13	259.206	0.390496	0.000733296
ENSG00000131845.14	ZNF304	175.139	0.408957	0.000748593
ENSG00000173327.8	MAP3K11	1121.83	0.359212	0.000763631
ENSG00000227081.5	AC005912.1	2543.24	0.285007	0.000771698
ENSG00000120696.8	KBTBD7	795.848	0.290178	0.000772077
ENSG00000006025.12	AC003665.1	987.776	0.32955	0.000783958
ENSG00000197417.7	SHPK	598.548	0.318045	0.000788493
ENSG00000081760.17	AACS	1928.04	0.23562	0.000793701
ENSG00000125505.17	MBOAT7	1261.02	0.264883	0.000793701
ENSG00000242699.3	RN7SL516P	69.3835	0.441595	0.000799831
ENSG00000151846.8	PABPC3	212.872	0.399355	0.000803117
ENSG00000006062.16	MAP3K14	594.705	0.312917	0.000807925
ENSG00000286231.1	AL445423.2	389.521	0.374795	0.000807925
ENSG00000198783.6	ZNF830	671.23	0.30796	0.000819941
ENSG00000106351.13	AGFG2	412.504	0.36777	0.000825397
ENSG00000134072.11	CAMK1	74.0049	0.440812	0.000829039
ENSG00000162650.16	ATXN7L2	887.764	0.312654	0.000829039
ENSG00000185624.15	P4HB	13496.2	0.241386	0.000830564
ENSG00000130413.15	STK33	932.23	0.29947	0.000831462
ENSG00000130635.15	COL5A1	403.278	0.384664	0.000833304
ENSG00000161513.12	FDXR	916.988	0.327432	0.000837332
ENSG00000142920.17	AZIN2	182.802	0.421804	0.00084518
ENSG00000213024.11	NUP62	6480.41	0.255043	0.0008565
ENSG00000142546.13	NOSIP	919.427	0.313316	0.000868844
ENSG00000148218.16	ALAD	981.079	0.260211	0.000880519
ENSG00000197714.9	ZNF460	1268.2	0.253267	0.000880519
ENSG00000127423.10	AUNIP	1099.5	0.279817	0.000887488
ENSG00000163888.4	CAMK2N2	371.322	0.359539	0.000887644
ENSG00000139438.5	FAM222A	180.472	0.408239	0.000896167
ENSG00000213676.13	ATF6B	1676.72	0.273112	0.000896392
ENSG00000183873.15	SCN5A	567.156	0.351796	0.000926033
ENSG00000129473.9	BCL2L2	1377.08	0.23324	0.000933256
ENSG00000229344.1	MTCO2P12	2071.39	0.30999	0.000933256
ENSG00000175220.12	ARHGAP1	1359.99	0.289434	0.000938212
ENSG00000132846.6	ZBED3	1697.4	0.236437	0.000947297
ENSG00000126522.16	ASL	380.577	0.37912	0.000964378
ENSG00000167291.16	TBC1D16	12865.1	0.231709	0.000964378
ENSG00000101150.17	TPD52L2	3020.78	0.248205	0.000978745
ENSG00000161217.12	PCYT1A	2253.47	0.207927	0.00098309
ENSG00000107862.4	GBF1	6010.94	0.167205	0.000984487
ENSG00000147133.15	TAF1	3990.8	0.193204	0.00102697
ENSG00000131778.19	CHD1L	3511.5	0.187706	0.00103003
ENSG00000105290.12	APLP1	1672.28	0.306633	0.00103686
ENSG00000204519.11	ZNF551	336.542	0.357564	0.00107807
ENSG00000090857.13	PDPR	3698.8	0.19663	0.00108454
ENSG00000177830.17	CHID1	1035.54	0.325461	0.0010981
ENSG00000093009.9	CDC45	2116.26	0.211596	0.00112232
ENSG00000185085.2	INTS5	653.789	0.347087	0.00112232
ENSG00000152784.15	PRDM8	1961.3	0.211437	0.00112984
ENSG00000128973.13	CLN6	2257.15	0.218656	0.00113296
ENSG00000162576.16	MXRA8	333.629	0.368482	0.00113296
ENSG00000186272.12	ZNF17	152.333	0.406696	0.00116494
ENSG00000230606.10	AC092683.1	153.501	0.407712	0.00116494
ENSG00000002746.15	HECW1	200.039	0.403238	0.00116886
ENSG00000153363.12	LINC00467	643.563	0.295749	0.00117288
ENSG00000156873.16	PHKG2	974.647	0.260471	0.00117288
ENSG00000144043.12	TEX261	2252.32	0.204993	0.00117396
ENSG00000269019.1	HOMER3-AS1	41.5559	0.414886	0.00118205
ENSG00000126883.17	NUP214	7735.98	0.165592	0.00118262
ENSG00000100395.15	L3MBTL2	2248.13	0.219112	0.00118578
ENSG00000198324.13	PHETA1	159.976	0.413846	0.00119677
ENSG00000198744.5	MTCO3P12	1769.86	0.309592	0.00122806
ENSG00000041353.10	RAB27B	105.167	0.423407	0.00123013
ENSG00000114737.15	CISH	243.519	0.374348	0.00123862
ENSG00000004139.14	SARM1	3271.7	0.196141	0.00124307
ENSG00000129295.9	LRRC6	462.282	0.321882	0.00124307
ENSG00000184990.13	SIVA1	525.55	0.370296	0.00124329
ENSG00000126351.12	THRA	587.922	0.33948	0.00124812
ENSG00000172828.13	CES3	354.952	0.355432	0.00124977
ENSG00000172661.18	WASHC2C	2194.62	0.209825	0.00126208
ENSG00000268205.1	AC005261.1	683.675	0.287537	0.0012679
ENSG00000095397.14	WHRN	165.189	0.410158	0.00129133
ENSG00000144040.12	SFXN5	954.56	0.289041	0.00130645
ENSG00000141349.8	G6PC3	3259.05	0.27643	0.00132215
ENSG00000240849.11	TMEM189	907.515	0.267756	0.00132563
ENSG00000264112.1	AC015813.1	2129.55	0.298657	0.0013444
ENSG00000140995.16	DEF8	507.525	0.369969	0.00135419
ENSG00000182158.15	CREB3L2	3279.59	0.183438	0.00135419
ENSG00000167815.12	PRDX2	6166.96	0.374916	0.00135933
ENSG00000233225.3	AC004987.2	164.287	0.40197	0.00136506
ENSG00000105705.16	AC004475.1	1733.98	0.263478	0.00137211
ENSG00000100583.4	SAMD15	133.15	0.408892	0.00137513
ENSG00000160014.16	CALM3	7717.91	0.227128	0.00138871
ENSG00000132635.17	PCED1A	1076.95	0.297131	0.00139437
ENSG00000162836.12	ACP6	634.767	0.297212	0.00139613
ENSG00000162105.18	SHANK2	1148.18	0.269629	0.00141437
ENSG00000196646.12	ZNF136	505.228	0.333745	0.00146178
ENSG00000198794.12	SCAMP5	4029.08	0.188099	0.00147421
ENSG00000198736.11	MSRB1	372.845	0.390316	0.00149556
ENSG00000143162.9	CREG1	683.352	0.284062	0.00151202
ENSG00000177992.9	SPATA31E1	39.1725	0.41038	0.00151515
ENSG00000196440.11	ARMCX4	1748.5	0.215631	0.00151988
ENSG00000006125.18	AP2B1	13587.8	0.163499	0.00152641
ENSG00000015520.14	NPC1L1	64.2185	0.420025	0.00154174
ENSG00000166450.13	PRTG	4290.98	0.209073	0.00156585
ENSG00000248592.7	TMEM110-MUSTN1	565.074	0.29596	0.00157098
ENSG00000182568.17	SATB1	15187.8	0.150909	0.00160096
ENSG00000160007.18	ARHGAP35	7828.66	0.172359	0.00160194
ENSG00000104812.15	GYS1	1581.92	0.235722	0.00160542
ENSG00000204560.10	DHX16	2139.18	0.227304	0.00161733
ENSG00000173992.9	CCS	439.583	0.334488	0.00163332
ENSG00000108439.10	PNPO	3203.47	0.198001	0.00163959
ENSG00000079482.13	OPHN1	97.9528	0.41685	0.00166729
ENSG00000099889.14	ARVCF	383.545	0.398503	0.00168555
ENSG00000119711.12	ALDH6A1	782.865	0.264414	0.00169064
ENSG00000038532.16	CLEC16A	1638.16	0.226056	0.00171525
ENSG00000168077.14	SCARA3	1038.79	0.275465	0.00172524
ENSG00000114859.16	CLCN2	1063.14	0.285722	0.00178531
ENSG00000105939.13	ZC3HAV1	3812.42	0.177666	0.0017882
ENSG00000206503.13	HLA-A	94.8616	0.411451	0.00180844
ENSG00000172057.10	ORMDL3	767.718	0.288225	0.00182233
ENSG00000116128.11	BCL9	9843.55	0.151295	0.00182342
ENSG00000159346.13	ADIPOR1	3698.31	0.182228	0.00182342
ENSG00000214199.3	EEF1A1P12	319.725	0.357116	0.00182342
ENSG00000092841.18	MYL6	6017.29	0.175052	0.00183977
ENSG00000115268.9	RPS15	6881.69	0.234938	0.00184875
ENSG00000153956.16	CACNA2D1	2289.28	0.242837	0.00186619
ENSG00000125046.14	SSUH2	480.523	0.309401	0.00188724
ENSG00000105649.9	RAB3A	330.037	0.36233	0.00189243
ENSG00000197355.11	UAP1L1	333.063	0.358132	0.00189499
ENSG00000149809.14	TM7SF2	344.899	0.382538	0.00190993
ENSG00000255571.8	MIR9-3HG	2283.42	0.195096	0.00193558
ENSG00000285952.1	AC020663.4	139.744	0.401532	0.00194132
ENSG00000168038.11	ULK4	1136.31	0.238137	0.00195748
ENSG00000108469.15	RECQL5	2230.23	0.243728	0.00195985
ENSG00000125772.12	GPCPD1	1010	0.246894	0.00198115
ENSG00000124198.9	ARFGEF2	4387.58	0.200744	0.00202219
ENSG00000167107.12	ACSF2	1946.52	0.208705	0.00203088
ENSG00000186230.7	ZNF749	593.869	0.296437	0.00206491
ENSG00000160058.18	BSDC1	4432.9	0.166667	0.0020702
ENSG00000156398.13	SFXN2	2201.52	0.216177	0.00207641
ENSG00000106400.12	ZNHIT1	922.288	0.322601	0.00209327
ENSG00000131979.19	GCH1	684.958	0.274291	0.00210933
ENSG00000168591.16	TMUB2	1303.34	0.241666	0.00211136
ENSG00000262246.6	CORO7	303.137	0.393737	0.00211136
ENSG00000187838.17	PLSCR3	255.085	0.358244	0.00218102
ENSG00000175322.11	ZNF519	2605.21	0.210619	0.00219481
ENSG00000168502.17	MTCL1	1849.68	0.239226	0.00222506
ENSG00000142459.8	EVI5L	128.183	0.405207	0.00225201
ENSG00000164318.18	EGFLAM	2172.83	0.197565	0.00225624
ENSG00000143315.7	PIGM	915.34	0.249462	0.0022584
ENSG00000285505.1	AC010616.2	2509.07	0.269823	0.00227016
ENSG00000072778.20	ACADVL	4889.6	0.188367	0.00228714
ENSG00000197816.13	CCDC180	314.693	0.342753	0.00230986
ENSG00000167395.10	ZNF646	1874.72	0.288044	0.00234543
ENSG00000140470.14	ADAMTS17	309.278	0.340192	0.00234876
ENSG00000270804.1	AC010326.4	129.898	0.393797	0.00234924
ENSG00000172922.9	RNASEH2C	987.206	0.255781	0.00235338
ENSG00000101542.10	CDH20	91.3756	0.404173	0.0023599
ENSG00000233762.3	AC007969.1	1020.51	0.249767	0.00237453
ENSG00000080823.23	MOK	329.817	0.336713	0.00238877
ENSG00000164082.15	GRM2	297.21	0.351594	0.00239983
ENSG00000148343.18	MIGA2	523.906	0.34637	0.00244356
ENSG00000136943.11	CTSV	312.545	0.346828	0.00247372
ENSG00000101439.9	CST3	502.688	0.325117	0.00248377
ENSG00000119596.18	YLPM1	10590.8	0.156311	0.00248377
ENSG00000106608.16	URGCP	498.376	0.325103	0.00251855
ENSG00000167487.12	KLHL26	134.51	0.393932	0.00251868
ENSG00000262877.4	AC110285.2	80.1958	0.394709	0.00252069
ENSG00000132434.9	LANCL2	891.131	0.24712	0.00254189
ENSG00000197694.15	SPTAN1	10382	0.155983	0.00254313
ENSG00000172687.13	ZNF738	1970.55	0.201053	0.00255702
ENSG00000188681.11	TEKT4P2	207.314	0.36495	0.00256506
ENSG00000108312.15	UBTF	7404.58	0.206742	0.00259587
ENSG00000139880.19	CDH24	2411.95	0.284073	0.00259587
ENSG00000064687.12	ABCA7	173.476	0.397862	0.00260669
ENSG00000274180.1	NATD1	72.0031	0.402415	0.0026104
ENSG00000109062.12	SLC9A3R1	1290.42	0.277868	0.0026122
ENSG00000204110.6	LINC02520	52.3383	0.399706	0.00261234
ENSG00000161013.17	MGAT4B	825.912	0.291435	0.00265368
ENSG00000156299.13	TIAM1	2463.32	0.185534	0.00265676
ENSG00000167113.11	COQ4	984.855	0.245109	0.00266425
ENSG00000053371.12	AKR7A2	843.848	0.305284	0.00269177
ENSG00000196453.8	ZNF777	413.41	0.317269	0.00269707
ENSG00000176095.12	IP6K1	2406.79	0.197806	0.00270899
ENSG00000269343.7	ZNF587B	759.163	0.262334	0.00275197
ENSG00000131116.12	ZNF428	489.214	0.354758	0.00276282
ENSG00000105518.14	TMEM205	782.536	0.309493	0.00277271
ENSG00000168542.14	COL3A1	232.852	0.363227	0.00277561
ENSG00000259663.2	AC010478.1	860.552	0.24969	0.00280044
ENSG00000170275.14	CRTAP	3161	0.179559	0.00286433
ENSG00000163909.8	HEYL	149.483	0.378803	0.00288167
ENSG00000163412.13	EIF4E3	2475.47	0.195177	0.00290566
ENSG00000136856.17	SLC2A8	233.292	0.362612	0.00292366
ENSG00000099385.11	BCL7C	308.96	0.380573	0.0029344
ENSG00000165548.11	TMEM63C	717.089	0.263308	0.00297577
ENSG00000010310.9	GIPR	971.972	0.237218	0.00300025
ENSG00000150967.18	ABCB9	520.876	0.317683	0.00300669
ENSG00000113552.16	GNPDA1	3839.79	0.180661	0.00300876
ENSG00000196372.13	ASB13	424.975	0.30682	0.0030497
ENSG00000222164.1	RN7SKP266	184.333	0.365777	0.0030497
ENSG00000228502.1	EEF1A1P11	536.468	0.295122	0.00305331
ENSG00000092098.17	RNF31	817.094	0.271583	0.0030614
ENSG00000233254.1	RPL21P134	81.9566	0.396854	0.0030614
ENSG00000179889.18	PDXDC1	2220.1	0.189839	0.00306515
ENSG00000102312.21	PORCN	235.149	0.352154	0.00307345
ENSG00000160293.17	VAV2	1701.05	0.257086	0.00314437
ENSG00000178229.8	ZNF543	180.996	0.369923	0.00318655
ENSG00000054967.13	RELT	708.61	0.331315	0.00322064
ENSG00000183298.5	RPSAP19	302.774	0.331353	0.00324959
ENSG00000189050.16	RNFT1	463.313	0.296289	0.00329544
ENSG00000133247.14	KMT5C	542.892	0.343257	0.00329546
ENSG00000213253.5	RPL12P42	126.059	0.389669	0.00329852
ENSG00000100154.14	TTC28	3929.78	0.170583	0.00330573
ENSG00000124164.15	VAPB	4814.02	0.156283	0.00330619
ENSG00000006607.14	FARP2	1958.73	0.193588	0.00334395
ENSG00000140105.18	WARS	3373.95	0.16793	0.00334593
ENSG00000136205.17	TNS3	2611.63	0.213174	0.00334643
ENSG00000105379.9	ETFB	291.485	0.377107	0.00334999
ENSG00000167034.10	NKX3-1	517.827	0.295025	0.00335983
ENSG00000129646.14	QRICH2	288.853	0.336528	0.00336759
ENSG00000257524.6	AL157935.2	660.183	0.319643	0.00337018
ENSG00000135127.11	BICDL1	320.461	0.321307	0.00337645
ENSG00000013288.8	MAN2B2	359.25	0.338091	0.00338837
ENSG00000065000.17	AP3D1	5021.21	0.246136	0.00338837
ENSG00000090581.10	GNPTG	514.145	0.325578	0.00341509
ENSG00000100029.18	PES1	4008.24	0.212384	0.00341774
ENSG00000261762.1	AC027228.2	1493.22	0.255017	0.00342488
ENSG00000041880.14	PARP3	209.804	0.378455	0.00342574
ENSG00000264920.1	AC018521.5	202.872	0.361149	0.00346364
ENSG00000126878.13	AIF1L	287.373	0.344957	0.00346474
ENSG00000198435.4	NRARP	61.9771	0.392712	0.00347505
ENSG00000213533.12	STIMATE	607.318	0.273968	0.00349912
ENSG00000282936.1	AC004706.3	365.312	0.340309	0.00354802
ENSG00000279861.1	AC073548.1	460.11	0.328778	0.00363931
ENSG00000065621.15	GSTO2	191.421	0.357856	0.00364414
ENSG00000105723.12	GSK3A	2587.47	0.180989	0.00366362
ENSG00000159023.21	EPB41	13753.8	0.150228	0.00369486
ENSG00000183779.7	ZNF703	393.648	0.349743	0.00370838
ENSG00000070731.10	ST6GALNAC2	44.2514	0.384197	0.0037174
ENSG00000262481.5	TMEM256-PLSCR3	315.7	0.328505	0.00371762
ENSG00000167670.16	CHAF1A	4726.31	0.229877	0.0037587
ENSG00000168256.18	NKIRAS2	1610.71	0.24103	0.00376131
ENSG00000258986.7	TMEM179	1065.04	0.289568	0.00378726
ENSG00000132016.11	C19orf57	96.9392	0.386274	0.00378836
ENSG00000185825.16	BCAP31	1886.07	0.21891	0.00379157
ENSG00000103723.13	AP3B2	2555.04	0.18283	0.00381162
ENSG00000259612.1	EEF1A1P22	87.6009	0.388215	0.00384053
ENSG00000139433.10	GLTP	858.008	0.239811	0.00388656
ENSG00000152527.14	PLEKHH2	331.465	0.329694	0.00388656
ENSG00000112658.8	SRF	1551.25	0.272059	0.00389709
ENSG00000155660.11	PDIA4	3822.65	0.209567	0.00390512
ENSG00000185090.14	MANEAL	2120.96	0.200711	0.00390512
ENSG00000054356.14	PTPRN	751.725	0.321163	0.00390817
ENSG00000163517.15	HDAC11	134.468	0.375267	0.0039604
ENSG00000139190.16	VAMP1	355.797	0.315269	0.003963
ENSG00000123454.11	DBH	2705	0.386228	0.00396689
ENSG00000185043.11	CIB1	358.941	0.337929	0.00398408
ENSG00000244921.2	MTCYBP18	154.535	0.371871	0.00401499
ENSG00000272391.6	POM121C	4082.31	0.199391	0.00403819
ENSG00000104866.11	PPP1R37	551.248	0.330515	0.00404146
ENSG00000144649.9	GASK1A	81.4873	0.387049	0.00404146
ENSG00000215154.6	AC141586.1	507.62	0.318091	0.00410729
ENSG00000225783.7	MIAT	6961.79	0.19168	0.00412077
ENSG00000110900.15	TSPAN11	2968.23	0.180544	0.00414015
ENSG00000167702.12	KIFC2	152.075	0.378948	0.00415175
ENSG00000105137.13	SYDE1	210.133	0.361495	0.0041542
ENSG00000130544.12	ZNF557	1263.49	0.213361	0.00417719
ENSG00000166482.11	MFAP4	2380.32	0.198653	0.00427586
ENSG00000090932.10	DLL3	1332.65	0.239928	0.0043385
ENSG00000257591.5	ZNF625	263.793	0.33948	0.00434202
ENSG00000198925.12	ATG9A	780.009	0.270382	0.00436069
ENSG00000168067.12	MAP4K2	599.459	0.305361	0.004361
ENSG00000175931.13	UBE2O	7298.14	0.218533	0.004361
ENSG00000143569.19	UBAP2L	30554.6	0.150208	0.00437145
ENSG00000283041.1	AC008038.1	2208.84	0.211472	0.0043765
ENSG00000105732.13	ZNF574	674.613	0.340919	0.0044228
ENSG00000181035.13	SLC25A42	147.436	0.381589	0.00443197
ENSG00000087086.15	FTL	25623.4	0.136572	0.00443468
ENSG00000087087.20	SRRT	7057.37	0.206921	0.00443468
ENSG00000159899.14	NPR2	1007.23	0.235129	0.00447124
ENSG00000115255.11	REEP6	62.629	0.377741	0.00447587
ENSG00000142230.11	SAE1	7149.5	0.146003	0.00447831
ENSG00000088812.18	ATRN	2985.74	0.180299	0.00449598
ENSG00000189114.6	BLOC1S3	282.455	0.330816	0.00451288
ENSG00000273734.1	AC005258.1	194.044	0.307789	0.00451364
ENSG00000162236.11	STX5	613.727	0.263699	0.00454137
ENSG00000175634.15	RPS6KB2	1098.31	0.310883	0.00456237
ENSG00000099940.12	SNAP29	1463.98	0.220036	0.00458118
ENSG00000196313.11	POM121	5448.82	0.17306	0.00459041
ENSG00000143811.19	PYCR2	1428.8	0.240628	0.00460308
ENSG00000103145.10	HCFC1R1	337.337	0.349189	0.00463944
ENSG00000115129.14	TP53I3	495.982	0.285863	0.00464596
ENSG00000162385.11	MAGOH	4342.56	0.185394	0.00464596
ENSG00000110274.16	CEP164	919.738	0.234847	0.00470685
ENSG00000100889.11	PCK2	683.639	0.323519	0.00471239
ENSG00000147642.17	SYBU	1003.36	0.230965	0.00471239
ENSG00000136840.19	ST6GALNAC4	150.984	0.37993	0.00471407
ENSG00000006015.17	REX1BD	339.758	0.317059	0.00472383
ENSG00000198832.10	SELENOM	123.004	0.378058	0.00472383
ENSG00000188375.5	H3F3C	112.672	0.378023	0.0047707
ENSG00000230366.9	DSCR9	93.3661	0.377831	0.00479504
ENSG00000125651.14	GTF2F1	2041.26	0.24773	0.0047983
ENSG00000131626.18	PPFIA1	3983.67	0.164792	0.0048901
ENSG00000105229.7	PIAS4	816.458	0.326995	0.00490188
ENSG00000150977.10	RILPL2	436.859	0.295005	0.00499275
ENSG00000122484.9	RPAP2	5512.39	0.19255	0.00500662
ENSG00000185942.11	NKAIN3	346.143	0.30773	0.00501597
ENSG00000110047.18	EHD1	701.144	0.271574	0.00502452
ENSG00000156675.15	RAB11FIP1	966.281	0.252497	0.00502452
ENSG00000163125.15	RPRD2	10868.5	0.158542	0.00502452
ENSG00000106077.18	ABHD11	223.604	0.339861	0.00504998
ENSG00000160298.17	C21orf58	1021.66	0.296814	0.00505656
ENSG00000196296.13	ATP2A1	243.765	0.337193	0.00505831
ENSG00000269937.1	AC093525.7	46.066	0.369475	0.00509803
ENSG00000139219.19	COL2A1	1358.19	0.278727	0.00517
ENSG00000068383.19	INPP5A	781.649	0.25136	0.00517024
ENSG00000104142.11	VPS18	681.694	0.317199	0.00517024
ENSG00000262304.2	AC027796.3	517.35	0.289984	0.00518787
ENSG00000088305.18	DNMT3B	956.776	0.233487	0.00520041
ENSG00000126088.14	UROD	3152.31	0.168185	0.00522606
ENSG00000185163.10	DDX51	2089.75	0.22128	0.00524322
ENSG00000141376.22	BCAS3	1462.17	0.214281	0.00526793
ENSG00000140025.16	EFCAB11	661.989	0.26048	0.00529757
ENSG00000106780.9	MEGF9	1098.8	0.22515	0.00530311
ENSG00000142188.17	TMEM50B	414.805	0.294964	0.00530452
ENSG00000104774.13	MAN2B1	1088.2	0.252493	0.0054041
ENSG00000167632.15	TRAPPC9	729.794	0.249256	0.00542039
ENSG00000167770.11	OTUB1	1835.71	0.256465	0.00542402
ENSG00000198858.10	R3HDM4	452.71	0.304602	0.00551169
ENSG00000178445.9	GLDC	5657.22	0.16298	0.00553072
ENSG00000113108.19	APBB3	788.591	0.259936	0.00553761
ENSG00000079805.16	DNM2	3880.58	0.216925	0.00556566
ENSG00000139718.10	SETD1B	1455.7	0.28285	0.00557354
ENSG00000138606.19	SHF	1625.49	0.226508	0.00568543
ENSG00000115297.11	TLX2	1786.98	0.235032	0.0056886
ENSG00000103855.18	CD276	2011.14	0.233803	0.00573379
ENSG00000223802.7	CERS1	153.547	0.372406	0.00577497
ENSG00000230202.1	AL450405.1	704.971	0.24992	0.00587036
ENSG00000231167.3	YBX1P2	329.535	0.303655	0.0059045
ENSG00000100503.23	NIN	7134.67	0.156083	0.00604383
ENSG00000167118.10	URM1	1307.89	0.227947	0.00604383
ENSG00000187091.13	PLCD1	132.002	0.35706	0.00604985
ENSG00000256825.4	AC026786.1	118.884	0.362263	0.00608161
ENSG00000127415.13	IDUA	71.4292	0.35436	0.00615418
ENSG00000136068.14	FLNB	6271.96	0.160589	0.00621616
ENSG00000198258.10	UBL5	2367.97	0.196434	0.00625943
ENSG00000135451.13	TROAP	3329.99	0.200489	0.00627772
ENSG00000119004.15	CYP20A1	774.989	0.243604	0.00632213
ENSG00000170906.15	NDUFA3	1702.48	0.262587	0.00632615
ENSG00000131015.5	ULBP2	167.913	0.346715	0.0063986
ENSG00000271754.1	AL355802.2	148.527	0.351465	0.00641499
ENSG00000131697.18	NPHP4	934.63	0.275193	0.00646788
ENSG00000241973.10	PI4KA	7143.93	0.15561	0.00647599
ENSG00000174348.13	PODN	56.2463	0.366367	0.00656323
ENSG00000279348.1	AC012513.3	1538.23	0.195837	0.00656323
ENSG00000204524.7	ZNF805	513.725	0.268467	0.00657351
ENSG00000047346.12	FAM214A	124.148	0.366547	0.00658395
ENSG00000140990.15	NDUFB10	1142.97	0.214639	0.00658395
ENSG00000196526.10	AFAP1	5293.02	0.168812	0.00660754
ENSG00000108797.12	CNTNAP1	1787.15	0.238774	0.00664006
ENSG00000111684.11	LPCAT3	874.72	0.239301	0.00665849
ENSG00000102225.16	CDK16	4100.78	0.186134	0.00671424
ENSG00000164953.15	TMEM67	1158.83	0.217047	0.00671424
ENSG00000083067.22	TRPM3	1556.37	0.220047	0.00675831
ENSG00000075234.17	TTC38	761.442	0.265749	0.00677612
ENSG00000160209.19	PDXK	2089.78	0.246833	0.00687588
ENSG00000100266.19	PACSIN2	1689.39	0.197303	0.00694048
ENSG00000183963.18	SMTN	326.669	0.342646	0.00702516
ENSG00000109501.13	WFS1	282.588	0.356968	0.007042
ENSG00000141456.14	PELP1	4181.13	0.236163	0.00706824
ENSG00000223764.2	LINC02593	39.7246	0.344911	0.00716412
ENSG00000143337.18	TOR1AIP1	2475.74	0.204581	0.00720049
ENSG00000121406.9	ZNF549	85.8845	0.364887	0.00722206
ENSG00000112640.15	PPP2R5D	2727.88	0.175535	0.00725015
ENSG00000134871.18	COL4A2	5815.16	0.228974	0.00725015
ENSG00000169129.15	AFAP1L2	109.425	0.361984	0.00726859
ENSG00000163346.17	PBXIP1	1342.6	0.215119	0.00729849
ENSG00000173846.13	PLK3	314.432	0.319767	0.00747851
ENSG00000127124.16	HIVEP3	1517.98	0.201071	0.00749912
ENSG00000135617.4	PRADC1	452.691	0.282735	0.0075264
ENSG00000160741.17	CRTC2	2755.1	0.182312	0.00761433
ENSG00000117122.13	MFAP2	89.2273	0.359908	0.00775698
ENSG00000166228.9	PCBD1	767.445	0.255407	0.00776525
ENSG00000146670.10	CDCA5	2403.7	0.202144	0.00776611
ENSG00000007545.15	CRAMP1	1643.83	0.211326	0.00777307
ENSG00000178385.15	PLEKHM3	1460.12	0.200565	0.00784177
ENSG00000140479.17	PCSK6	970.162	0.240144	0.00784392
ENSG00000100056.12	ESS2	724.446	0.318086	0.00785809
ENSG00000243964.1	RPL23AP65	214.397	0.350479	0.00785809
ENSG00000105643.10	ARRDC2	244.592	0.331717	0.00787337
ENSG00000136161.12	RCBTB2	242.493	0.328486	0.00787337
ENSG00000072786.13	STK10	738.072	0.240637	0.00789142
ENSG00000160408.14	ST6GALNAC6	455.497	0.297967	0.00789974
ENSG00000187193.9	MT1X	75.6009	0.36203	0.00789974
ENSG00000162139.10	NEU3	1320.46	0.201124	0.00798988
ENSG00000256663.1	AC112777.1	166.682	0.360529	0.0080051
ENSG00000124302.13	CHST8	168.057	0.358742	0.00807275
ENSG00000162595.6	DIRAS3	93.2599	0.357547	0.00812241
ENSG00000090554.13	FLT3LG	186.522	0.333107	0.00814083
ENSG00000113369.9	ARRDC3	1834.23	0.205366	0.00815
ENSG00000189306.11	RRP7A	2116.13	0.222543	0.00816072
ENSG00000158863.22	FAM160B2	959.445	0.286573	0.00825504
ENSG00000105875.14	WDR91	957.531	0.237241	0.0082625
ENSG00000188191.15	PRKAR1B	386.546	0.337217	0.00827138
ENSG00000185033.14	SEMA4B	307.089	0.313035	0.00828127
ENSG00000073050.11	XRCC1	1977.37	0.218579	0.00839524
ENSG00000181817.6	LSM10	939.569	0.230882	0.00839524
ENSG00000215012.9	RTL10	1302.38	0.202013	0.00841574
ENSG00000188493.15	C19orf54	1026.19	0.220647	0.00843663
ENSG00000185022.12	MAFF	101.835	0.354384	0.00850888
ENSG00000162931.12	TRIM17	108.107	0.355506	0.00855352
ENSG00000122912.15	SLC25A16	1154.59	0.213427	0.00862418
ENSG00000152767.16	FARP1	9044.95	0.128195	0.00863034
ENSG00000204536.14	CCHCR1	990.867	0.252078	0.00864028
ENSG00000065989.16	AC011529.1	306.365	0.294779	0.00869088
ENSG00000167992.13	VWCE	1421.77	0.243821	0.00870428
ENSG00000161011.20	SQSTM1	2242.01	0.210868	0.00872201
ENSG00000130830.15	MPP1	585.354	0.26158	0.00872361
ENSG00000143319.16	ISG20L2	6462.79	0.168466	0.00872361
ENSG00000030582.18	GRN	2065.01	0.356194	0.00880826
ENSG00000249437.7	NAIP	154.969	0.337673	0.00880826
ENSG00000112514.15	CUTA	2522.63	0.247932	0.0088714
ENSG00000238961.1	SNORA47	90.8175	0.357318	0.00887583
ENSG00000058404.20	CAMK2B	99.1366	0.35602	0.00889273
ENSG00000103199.13	ZNF500	552.227	0.271735	0.00889957
ENSG00000086232.13	EIF2AK1	6560.99	0.138048	0.00892603
ENSG00000241360.2	PDXP	718.131	0.249205	0.00894145
ENSG00000183248.12	PRR36	490.073	0.326484	0.00904142
ENSG00000164086.10	DUSP7	1512.66	0.22136	0.0090592
ENSG00000101986.12	ABCD1	61.2826	0.346389	0.00912643
ENSG00000160446.19	ZDHHC12	147.919	0.292998	0.00913077
ENSG00000003147.19	ICA1	1278.98	0.213085	0.00913791
ENSG00000173230.15	GOLGB1	6590.67	0.1959	0.00923173
ENSG00000110011.13	DNAJC4	131.906	0.351322	0.00926867
ENSG00000235106.10	BRD3OS	798.614	0.22868	0.00927243
ENSG00000263069.5	AC124319.3	241.117	0.325138	0.00935731
ENSG00000048471.14	SNX29	867.769	0.218999	0.00937158
ENSG00000118785.14	SPP1	70.857	0.355485	0.00938572
ENSG00000253230.8	LINC00599	839.275	0.228445	0.00938861
ENSG00000184194.5	GPR173	1150.36	0.204309	0.00942908
ENSG00000196081.9	ZNF724	2340.53	0.179211	0.00942908
ENSG00000090674.16	MCOLN1	507.568	0.292456	0.00945066
ENSG00000105767.3	CADM4	432.171	0.277522	0.00945066
ENSG00000280422.1	AC115284.2	193.049	0.324557	0.00948834
ENSG00000095383.20	TBC1D2	93.7144	0.351805	0.00956341
ENSG00000181220.17	ZNF746	1006.42	0.237148	0.00958712
ENSG00000105613.10	MAST1	1356	0.270285	0.00960919
ENSG00000167397.15	VKORC1	709.322	0.243085	0.00962575
ENSG00000239779.7	WBP1	700.056	0.257124	0.00962575
ENSG00000138166.6	DUSP5	153.206	0.334344	0.00965527
ENSG00000155846.17	PPARGC1B	523.874	0.260281	0.00970096
ENSG00000135116.9	HRK	196.108	0.326093	0.00977997
ENSG00000169169.14	CPT1C	3223.25	0.205177	0.00980428
ENSG00000136279.20	DBNL	2601.39	0.203621	0.00989815
ENSG00000105619.13	TFPT	412.821	0.314035	0.00997768
ENSG00000258315.5	C17orf49	413.091	0.287426	0.00998975
ENSG00000171467.16	ZNF318	2705.03	0.164738	0.0100005
ENSG00000146216.13	TTBK1	72.5814	0.350765	0.010062
ENSG00000142396.10	ERVK3-1	899.353	0.225976	0.0100981
ENSG00000154262.13	ABCA6	246.654	0.33358	0.010101
ENSG00000157933.10	SKI	1232.72	0.261744	0.0101258
ENSG00000100239.16	PPP6R2	1371.1	0.253233	0.0101664
ENSG00000196367.13	TRRAP	9445.45	0.132231	0.0102462
ENSG00000178233.17	TMEM151B	284.003	0.29813	0.0103212
ENSG00000065060.17	UHRF1BP1	3650.46	0.148545	0.0103214
ENSG00000170291.14	ELP5	1201.99	0.223659	0.0103214
ENSG00000285304.1	Z83844.3	886.356	0.238258	0.0103214
ENSG00000100603.13	SNW1	3306.04	0.17604	0.0103777
ENSG00000232573.1	RPL3P4	283.911	0.299977	0.0103806
ENSG00000090013.10	BLVRB	104.934	0.346104	0.0104294
ENSG00000001497.16	LAS1L	3312.36	0.172494	0.01048
ENSG00000089060.11	SLC8B1	68.3277	0.350215	0.0105028
ENSG00000104524.14	PYCR3	230.601	0.346369	0.0105613
ENSG00000169862.19	CTNND2	1999.82	0.170634	0.0105732
ENSG00000071553.17	ATP6AP1	1982.02	0.182077	0.0106145
ENSG00000228232.1	GAPDHP1	648.686	0.249765	0.0107662
ENSG00000261609.6	GAN	2162.51	0.190239	0.0107765
ENSG00000171940.13	ZNF217	4465.47	0.171294	0.0107779
ENSG00000213621.3	RPSAP54	174.692	0.330558	0.010868
ENSG00000224273.2	AC005077.2	47.2207	0.342235	0.0108873
ENSG00000123411.15	IKZF4	889.077	0.221888	0.0108972
ENSG00000266019.1	MIR3609	461.128	0.275477	0.0109241
ENSG00000100505.13	TRIM9	2117.06	0.174533	0.0109534
ENSG00000105576.15	TNPO2	7407.89	0.185253	0.0110588
ENSG00000078900.15	TP73	539.055	0.31429	0.0111444
ENSG00000130985.17	UBA1	9453.99	0.165588	0.0111829
ENSG00000165458.14	INPPL1	4569.68	0.181211	0.0111829
ENSG00000105443.15	CYTH2	2518.25	0.203941	0.0112474
ENSG00000102901.13	CENPT	1438.56	0.268793	0.0112621
ENSG00000142871.17	CCN1	373.229	0.275814	0.0113361
ENSG00000068308.13	OTUD5	1375.1	0.213715	0.0114067
ENSG00000167774.2	AC010323.1	588.553	0.307144	0.0114131
ENSG00000196998.18	WDR45	648.806	0.234266	0.0115684
ENSG00000171148.13	TADA3	2611.26	0.203622	0.0116033
ENSG00000134905.17	CARS2	1666.47	0.226382	0.0118431
ENSG00000165802.22	NSMF	316.106	0.32327	0.0118431
ENSG00000147364.16	FBXO25	1697.19	0.187377	0.0118729
ENSG00000073969.18	NSF	5413.74	0.164241	0.0118774
ENSG00000124126.14	PREX1	1615.99	0.223556	0.0119721
ENSG00000232677.7	LINC00665	1568.37	0.181051	0.0119723
ENSG00000167323.11	STIM1	598.844	0.240494	0.0120314
ENSG00000167977.9	KCTD5	687.229	0.275533	0.0121148
ENSG00000196387.9	ZNF140	936.284	0.217196	0.0121637
ENSG00000163702.20	IL17RC	389.096	0.304253	0.0121939
ENSG00000101298.15	SNPH	39.4649	0.325087	0.0122039
ENSG00000175130.7	MARCKSL1	16297.7	0.177472	0.0122356
ENSG00000104979.9	C19orf53	1796.96	0.245806	0.0122908
ENSG00000143171.13	RXRG	101.801	0.343404	0.0123432
ENSG00000197471.12	SPN	60.266	0.343459	0.0123446
ENSG00000204256.13	BRD2	8868.11	0.133483	0.0123797
ENSG00000100162.15	CENPM	636.512	0.26068	0.0124056
ENSG00000130283.9	GDF1	92.2443	0.343321	0.0124056
ENSG00000185800.12	DMWD	1131.99	0.253223	0.0124056
ENSG00000143799.13	PARP1	24290.4	0.125225	0.0124167
ENSG00000143368.10	SF3B4	5653.16	0.205718	0.01252
ENSG00000213445.10	SIPA1	164.199	0.339572	0.0125524
ENSG00000267855.5	NDUFA7	662.244	0.293668	0.0126726
ENSG00000146828.18	SLC12A9	458.782	0.306186	0.0127092
ENSG00000205978.6	NYNRIN	605.318	0.272523	0.012729
ENSG00000255439.6	AC135050.2	559.557	0.24204	0.012777
ENSG00000197603.14	CPLANE1	3578.69	0.180137	0.0128061
ENSG00000146677.7	AC004453.1	306.002	0.30882	0.0128272
ENSG00000177666.17	PNPLA2	400.309	0.307428	0.0128458
ENSG00000204624.8	DISP3	341.385	0.300632	0.0129305
ENSG00000170468.7	RIOX1	664.544	0.231789	0.0129689
ENSG00000171135.14	JAGN1	1202.37	0.189501	0.0129689
ENSG00000173267.14	SNCG	136.45	0.340989	0.0129689
ENSG00000253626.3	EIF5AL1	357.199	0.299693	0.0129689
ENSG00000137497.17	NUMA1	11220.1	0.200293	0.0130376
ENSG00000184110.14	EIF3C	1486.12	0.188685	0.0130671
ENSG00000064999.15	ANKS1A	3656.13	0.191546	0.0131119
ENSG00000167363.14	FN3K	800.622	0.275423	0.013123
ENSG00000252139.1	RF00283	93.7965	0.339602	0.0131524
ENSG00000235098.8	ANKRD65	133.907	0.33293	0.0131692
ENSG00000226360.5	RPL10AP6	186.824	0.313611	0.0132812
ENSG00000103546.18	SLC6A2	771.471	0.222979	0.0133009
ENSG00000100345.21	MYH9	3995.87	0.33441	0.0133816
ENSG00000088808.17	PPP1R13B	286.977	0.294562	0.0133822
ENSG00000243279.4	PRAF2	588.025	0.242803	0.0133973
ENSG00000065328.16	MCM10	5852.58	0.138758	0.0134299
ENSG00000267080.5	ASB16-AS1	1251.92	0.195795	0.0134431
ENSG00000129038.16	LOXL1	534.891	0.309306	0.0135172
ENSG00000161091.13	MFSD12	725.164	0.293386	0.0135291
ENSG00000269179.1	AC011452.1	808.237	0.244598	0.0137569
ENSG00000021826.15	CPS1	77.1439	0.338853	0.0137745
ENSG00000122779.18	TRIM24	6451.55	0.160541	0.0137745
ENSG00000250896.1	RNPS1P1	127.583	0.337497	0.0137745
ENSG00000251562.8	MALAT1	414302	0.207137	0.0137853
ENSG00000105197.11	TIMM50	4015.31	0.183934	0.0138898
ENSG00000117600.12	PLPPR4	823.354	0.218772	0.0139652
ENSG00000149657.20	LSM14B	1911.12	0.203869	0.0139686
ENSG00000128285.4	MCHR1	157.923	0.32087	0.0139791
ENSG00000280953.2	LINC01163	39.7694	0.329688	0.0139791
ENSG00000153443.13	UBALD1	130.427	0.335881	0.0140521
ENSG00000183386.10	FHL3	432.201	0.274121	0.0143176
ENSG00000170089.15	AC106795.1	525.414	0.257543	0.014393
ENSG00000185641.6	AC034236.1	157.11	0.315949	0.0144356
ENSG00000100897.17	DCAF11	1714.13	0.176872	0.0144553
ENSG00000115266.11	APC2	603.11	0.306899	0.0144859
ENSG00000169813.16	HNRNPF	8344.07	0.138285	0.0144859
ENSG00000201793.1	RN7SKP9	357.627	0.320916	0.0144864
ENSG00000102393.10	GLA	921.047	0.215168	0.0145018
ENSG00000178951.9	ZBTB7A	781.493	0.286391	0.0145354
ENSG00000044446.11	PHKA2	782.683	0.232578	0.014547
ENSG00000173209.23	AHSA2P	2117.38	0.163181	0.0146101
ENSG00000120664.10	SPART-AS1	39.8257	0.323854	0.0146251
ENSG00000276644.5	DACH1	5197.03	0.142836	0.0146393
ENSG00000104884.15	ERCC2	1645	0.25039	0.0146539
ENSG00000125386.15	FAM193A	2616.84	0.158757	0.0146798
ENSG00000254995.4	STX16-NPEPL1	1213.73	0.204195	0.0147254
ENSG00000176108.9	CHMP6	245.146	0.331329	0.0147478
ENSG00000159259.8	CHAF1B	2053.29	0.185125	0.0147964
ENSG00000085999.12	RAD54L	4162.32	0.15118	0.0148528
ENSG00000118292.9	C1orf54	147.403	0.318672	0.0149618
ENSG00000221923.9	ZNF880	56.978	0.333259	0.0150155
ENSG00000154832.14	CXXC1	1313.38	0.256589	0.0151902
ENSG00000185215.9	TNFAIP2	152.008	0.323635	0.015192
ENSG00000229186.4	ADAM1A	240.293	0.293708	0.0152176
ENSG00000226180.3	AC010536.1	118.098	0.330806	0.0152229
ENSG00000100105.18	PATZ1	2730.94	0.178661	0.0152305
ENSG00000265692.1	LINC01970	47.8277	0.330466	0.0152996
ENSG00000167182.15	SP2	1339.07	0.231055	0.0153062
ENSG00000160392.13	C19orf47	839.749	0.256257	0.015398
ENSG00000100802.15	C14orf93	777.219	0.223598	0.015415
ENSG00000114767.7	RRP9	1314.24	0.261341	0.015507
ENSG00000169258.7	GPRIN1	1738.72	0.209968	0.0156035
ENSG00000213757.3	AC020898.1	103.776	0.329993	0.0156359
ENSG00000261732.1	AL031708.1	1330.27	0.206363	0.0157287
ENSG00000159348.13	CYB5R1	1175.96	0.203883	0.0157704
ENSG00000197863.9	ZNF790	337.811	0.279745	0.0157704
ENSG00000260404.3	AC110079.1	1781.48	0.179466	0.0157753
ENSG00000116741.8	RGS2	1397.88	0.194169	0.0158293
ENSG00000202058.1	RN7SKP80	17468	0.330812	0.0158293
ENSG00000179832.17	MROH1	211.505	0.320778	0.0159301
ENSG00000141295.14	SCRN2	826.411	0.28471	0.0159483
ENSG00000116586.11	LAMTOR2	2294.82	0.183567	0.0159908
ENSG00000160213.7	CSTB	830.879	0.22869	0.0160327
ENSG00000204851.6	PNMA8B	53.8779	0.328639	0.0160327
ENSG00000142632.17	ARHGEF19	219.957	0.31323	0.0160346
ENSG00000215440.12	NPEPL1	320.671	0.31187	0.0160768
ENSG00000125534.10	PPDPF	359.46	0.311192	0.0162882
ENSG00000089737.17	DDX24	9157.99	0.137206	0.0165126
ENSG00000159267.14	HLCS	964.352	0.200517	0.016554
ENSG00000233328.3	PFN1P1	217.404	0.296049	0.0166436
ENSG00000187605.15	TET3	6086.19	0.150676	0.0166466
ENSG00000105559.12	PLEKHA4	45.4578	0.323045	0.0167661
ENSG00000154096.13	THY1	447.117	0.253599	0.0167886
ENSG00000244560.7	AC004890.2	202.264	0.299933	0.0169135
ENSG00000105401.9	CDC37	2375.5	0.225667	0.0169433
ENSG00000275897.1	AC021491.4	64.9615	0.323446	0.0169556
ENSG00000172500.12	FIBP	1011.96	0.234299	0.0169604
ENSG00000110497.14	AMBRA1	2280.94	0.152904	0.0169932
ENSG00000148606.13	POLR3A	5185.93	0.127203	0.0169932
ENSG00000171823.7	FBXL14	155.935	0.328908	0.0172361
ENSG00000107959.16	PITRM1	2592.92	0.148667	0.0173786
ENSG00000147439.12	BIN3	851.802	0.213175	0.0173786
ENSG00000234975.6	FTH1P2	206.2	0.304832	0.0173786
ENSG00000006007.12	GDE1	1694.47	0.187947	0.0174007
ENSG00000256349.1	AP002748.4	415.658	0.25542	0.0174108
ENSG00000099992.15	TBC1D10A	137.926	0.314157	0.0174224
ENSG00000279637.1	AC018445.3	41.0165	0.321841	0.0174224
ENSG00000116584.18	ARHGEF2	5311.35	0.150518	0.0174721
ENSG00000212694.8	LINC01089	1170.49	0.200743	0.0174836
ENSG00000093100.13	AC016026.1	318.719	0.297024	0.0175074
ENSG00000242600.8	MBL1P	101.939	0.323329	0.0175731
ENSG00000021300.14	PLEKHB1	226.468	0.300736	0.0176091
ENSG00000204463.12	BAG6	8299.12	0.18242	0.0176128
ENSG00000174516.15	PELI3	190.9	0.31555	0.0176275
ENSG00000197093.11	GAL3ST4	373.138	0.26327	0.0176788
ENSG00000129250.12	KIF1C	2590.24	0.160076	0.0178541
ENSG00000123358.20	NR4A1	505.332	0.27438	0.0178924
ENSG00000005007.12	UPF1	1994.82	0.239324	0.0179559
ENSG00000106003.13	LFNG	500.896	0.294295	0.0179798
ENSG00000125648.15	SLC25A23	1515.28	0.17995	0.0180135
ENSG00000163497.2	FEV	151.851	0.316088	0.0180135
ENSG00000186193.9	SAPCD2	395.735	0.300467	0.0180135
ENSG00000181991.16	MRPS11	1812.36	0.176305	0.0182665
ENSG00000127511.9	SIN3B	1485.82	0.206192	0.0183135
ENSG00000162687.17	KCNT2	3601.93	0.159723	0.0183135
ENSG00000078687.17	TNRC6C	3955.1	0.140606	0.018666
ENSG00000133895.14	MEN1	1699.89	0.198887	0.018675
ENSG00000164970.15	FAM219A	1756.08	0.173084	0.0187402
ENSG00000286033.1	CR381670.2	76.0734	0.325886	0.0187553
ENSG00000122678.17	POLM	560.316	0.260061	0.0188485
ENSG00000240409.1	MTATP8P1	533.275	0.274358	0.0188873
ENSG00000105953.15	OGDH	2986.55	0.177263	0.0190949
ENSG00000162825.16	NBPF20	4306.53	0.15027	0.0191463
ENSG00000185100.10	ADSSL1	49.431	0.32217	0.0191551
ENSG00000247708.7	STX18-AS1	397.598	0.274833	0.0191764
ENSG00000152439.12	ZNF773	76.3797	0.324915	0.0192442
ENSG00000255198.4	SNHG9	73.3545	0.324954	0.0192687
ENSG00000140694.17	PARN	2411.45	0.156013	0.0192833
ENSG00000198728.10	LDB1	5060.17	0.181732	0.0193627
ENSG00000266993.3	AL050343.1	198.537	0.302629	0.0193804
ENSG00000122965.11	RBM19	3291.69	0.138398	0.0193861
ENSG00000140534.13	TICRR	4838.36	0.132143	0.0195293
ENSG00000261067.7	AC109460.3	495.145	0.298501	0.0195574
ENSG00000215840.3	AL592295.1	117.557	0.322154	0.0195836
ENSG00000276128.1	AL591441.1	42.3503	0.317476	0.0196807
ENSG00000143373.18	ZNF687	3312.88	0.217336	0.0196844
ENSG00000160194.18	NDUFV3	2564.58	0.153763	0.0197133
ENSG00000241878.11	PISD	950.081	0.19844	0.0199169
ENSG00000167100.14	SAMD14	661.268	0.25863	0.0199387
ENSG00000273654.1	AC020904.2	108.828	0.321582	0.019947
ENSG00000068615.18	REEP1	675.094	0.218314	0.0200973
ENSG00000171853.16	TRAPPC12	1656.7	0.184201	0.0201551
ENSG00000180530.11	NRIP1	12117.7	0.150533	0.0201551
ENSG00000133624.13	ZNF767P	1118.74	0.186017	0.0201612
ENSG00000205937.12	RNPS1	6782.54	0.187495	0.0201851
ENSG00000164062.13	APEH	1515.38	0.189976	0.0203585
ENSG00000178935.5	ZNF552	200.789	0.291562	0.0203676
ENSG00000065978.19	YBX1	52101.3	0.138769	0.0203806
ENSG00000160753.16	RUSC1	2965.77	0.213819	0.0204159
ENSG00000182871.15	COL18A1	154.928	0.321641	0.0204504
ENSG00000163362.11	INAVA	87.9533	0.321997	0.0204787
ENSG00000144847.12	IGSF11	3017.83	0.168485	0.0205289
ENSG00000255642.1	PABPC1P4	63.2621	0.32188	0.0205795
ENSG00000240889.1	NDUFB2-AS1	41.5707	0.314123	0.0205813
ENSG00000172009.15	THOP1	1770.24	0.226887	0.0206039
ENSG00000179361.17	ARID3B	2532.93	0.187573	0.0206417
ENSG00000240914.1	RPL15P2	261.605	0.286621	0.02065
ENSG00000185883.12	ATP6V0C	360.386	0.306858	0.0206512
ENSG00000181873.13	IBA57	639.245	0.23654	0.0206654
ENSG00000114745.13	GORASP1	1511.1	0.186368	0.0207973
ENSG00000154767.14	XPC	3519.86	0.148496	0.0208254
ENSG00000204351.12	SKIV2L	2166.39	0.16502	0.0208254
ENSG00000259529.2	AL136295.5	816.812	0.234703	0.0209106
ENSG00000125826.20	RBCK1	682.125	0.250344	0.0209282
ENSG00000221988.13	PPT2	908.027	0.203358	0.0210375
ENSG00000013563.14	DNASE1L1	488.254	0.252162	0.0211238
ENSG00000206417.8	H1FX-AS1	171.883	0.302776	0.0211761
ENSG00000138111.14	MFSD13A	498.325	0.289121	0.0213227
ENSG00000137207.12	YIPF3	1364.73	0.178883	0.0215244
ENSG00000158158.12	CNNM4	698.205	0.225874	0.0216193
ENSG00000103485.18	QPRT	1896.75	0.160807	0.021691
ENSG00000114019.14	AMOTL2	665.639	0.229912	0.0220052
ENSG00000227077.3	AC107983.1	337.869	0.269064	0.0220295
ENSG00000087884.14	AAMDC	470.668	0.249191	0.0221239
ENSG00000236780.6	LINC01829	2604.81	0.182918	0.0221239
ENSG00000272821.1	U62317.2	79.4616	0.318823	0.0221846
ENSG00000168778.12	TCTN2	998.161	0.191934	0.0222862
ENSG00000144199.11	FAHD2B	431.36	0.245694	0.0223654
ENSG00000163956.12	LRPAP1	1471.79	0.201783	0.0224867
ENSG00000259343.6	TMC3-AS1	94.1476	0.315685	0.0225475
ENSG00000152484.14	USP12	1747.02	0.184326	0.0225845
ENSG00000141298.19	SSH2	5413.43	0.138578	0.0226128
ENSG00000178980.15	SELENOW	872.9	0.205276	0.0226128
ENSG00000248590.2	GLDCP1	102.482	0.314546	0.0226128
ENSG00000251247.11	ZNF345	411.213	0.244132	0.0226684
ENSG00000183763.9	TRAIP	1640.8	0.171965	0.0226805
ENSG00000266490.1	AC127024.5	346.957	0.273466	0.0228235
ENSG00000124374.9	PAIP2B	168.167	0.295546	0.0229567
ENSG00000070759.17	TESK2	72.5348	0.317231	0.0229725
ENSG00000099331.13	MYO9B	2207.21	0.200353	0.0230193
ENSG00000105254.12	TBCB	1383.54	0.193266	0.0231487
ENSG00000188985.6	DHFRP1	392.799	0.258446	0.0231693
ENSG00000164081.12	TEX264	575.946	0.227661	0.0232065
ENSG00000239382.10	ALKBH6	356.598	0.264299	0.0233531
ENSG00000158555.15	GDPD5	171.813	0.303513	0.0234811
ENSG00000135124.14	P2RX4	231.392	0.293536	0.0235197
ENSG00000175573.7	C11orf68	291.241	0.272046	0.0235485
ENSG00000147799.11	ARHGAP39	246.512	0.311005	0.0236133
ENSG00000177051.6	FBXO46	455.019	0.252313	0.0236242
ENSG00000225828.1	FAM229A	850.27	0.195838	0.0236866
ENSG00000148357.16	HMCN2	195.443	0.276646	0.0237464
ENSG00000198853.12	RUSC2	706.866	0.225042	0.0238061
ENSG00000116985.12	BMP8B	260.6	0.280622	0.0238246
ENSG00000185298.13	CCDC137	2849.43	0.207062	0.0238246
ENSG00000186197.14	EDARADD	181.18	0.295443	0.0239058
ENSG00000196208.14	GREB1	3576.8	0.142791	0.024025
ENSG00000184208.10	C22orf46	1567.83	0.174763	0.0241571
ENSG00000161653.10	NAGS	84.2482	0.313418	0.0241673
ENSG00000176476.9	SGF29	527.348	0.268087	0.0241766
ENSG00000132003.9	ZSWIM4	342.192	0.261373	0.024313
ENSG00000204209.13	DAXX	3446.12	0.141424	0.0244053
ENSG00000262902.1	MTCO1P40	876.102	0.313434	0.0244599
ENSG00000168389.17	MFSD2A	1203.56	0.181954	0.0245346
ENSG00000116514.16	RNF19B	803.701	0.197808	0.0245724
ENSG00000179151.13	EDC3	2967.97	0.148201	0.0245724
ENSG00000214223.4	HNRNPA1P10	693.594	0.210215	0.0245724
ENSG00000127589.4	TUBBP1	513.302	0.243181	0.0246048
ENSG00000099290.17	WASHC2A	2706.54	0.155326	0.0246549
ENSG00000105251.10	SHD	2306.58	0.312259	0.0246793
ENSG00000158402.20	CDC25C	906.946	0.196088	0.0246817
ENSG00000285796.1	AL162458.1	141.751	0.300692	0.0246817
ENSG00000250903.8	GMDS-DT	136.963	0.304507	0.0247666
ENSG00000276045.3	ORAI1	153.062	0.303724	0.0247749
ENSG00000165102.15	HGSNAT	758.135	0.202508	0.0248495
ENSG00000234009.1	RPL5P34	303.621	0.265874	0.0250394
ENSG00000267030.1	AC011498.2	73.2355	0.310361	0.0250394
ENSG00000237506.3	RPSAP15	729.327	0.203664	0.025214
ENSG00000130528.12	HRC	155.412	0.300175	0.0252469
ENSG00000179134.15	SAMD4B	3863.46	0.173106	0.0252469
ENSG00000128524.5	ATP6V1F	1653.31	0.212323	0.0252572
ENSG00000077150.19	NFKB2	359.733	0.282227	0.0253985
ENSG00000198868.3	MTND4LP30	90.0361	0.311965	0.0254025
ENSG00000231584.8	FAHD2CP	311.883	0.259431	0.0254329
ENSG00000215835.2	AL596087.1	285.574	0.280989	0.0255036
ENSG00000162889.10	MAPKAPK2	986.808	0.221064	0.0255826
ENSG00000264324.1	AC006030.1	1058.99	0.201244	0.0255854
ENSG00000141449.14	GREB1L	4964.54	0.187495	0.0257304
ENSG00000100600.15	LGMN	893.159	0.207342	0.0258108
ENSG00000142627.13	EPHA2	340.076	0.296949	0.0258691
ENSG00000235316.1	DUSP8P5	89.941	0.31021	0.0259809
ENSG00000094804.11	CDC6	4246.36	0.133873	0.0260268
ENSG00000214765.8	SEPT7P2	1142.17	0.189736	0.0260302
ENSG00000141510.17	TP53	2331.81	0.156707	0.0263306
ENSG00000102977.15	ACD	545.91	0.274211	0.0264501
ENSG00000196961.12	AP2A1	1569.8	0.305083	0.0264501
ENSG00000161618.10	ALDH16A1	193.14	0.297998	0.0265554
ENSG00000185684.14	EP400P1	2759.85	0.154906	0.0267097
ENSG00000110917.8	MLEC	10167.7	0.113877	0.0268084
ENSG00000165233.18	CARD19	196.295	0.297827	0.0268364
ENSG00000132017.10	DCAF15	467.936	0.292335	0.026923
ENSG00000123374.11	CDK2	2294.03	0.16232	0.0269233
ENSG00000278175.3	GLIDR	151.661	0.293956	0.0269233
ENSG00000085998.14	POMGNT1	2896.79	0.164021	0.0270145
ENSG00000076662.10	ICAM3	81.0223	0.309152	0.0270194
ENSG00000258427.3	RBM8B	400.076	0.241254	0.0270194
ENSG00000126391.14	FRMD8	494.911	0.272566	0.0270196
ENSG00000162300.13	ZFPL1	463.556	0.256728	0.0270508
ENSG00000273542.1	HIST1H4K	534.756	0.27531	0.0271296
ENSG00000124608.5	AARS2	2217.08	0.200069	0.0271338
ENSG00000156345.17	CDK20	369.591	0.266324	0.0271398
ENSG00000187954.12	CYHR1	653.989	0.276175	0.0271605
ENSG00000134207.16	SYT6	692.08	0.216565	0.0271862
ENSG00000258739.1	ENO1P2	275.993	0.262659	0.0272109
ENSG00000135476.11	ESPL1	5424.11	0.161351	0.0273553
ENSG00000184677.18	ZBTB40	3561.87	0.135923	0.0273634
ENSG00000177464.5	GPR4	45.2138	0.298786	0.027404
ENSG00000100316.16	RPL3	21100.8	0.162587	0.0274656
ENSG00000128191.16	DGCR8	2745.77	0.159757	0.0276087
ENSG00000162073.13	PAQR4	943.213	0.255073	0.0276929
ENSG00000140365.15	COMMD4	1353.97	0.221006	0.0277135
ENSG00000133433.10	GSTT2B	76.2046	0.30738	0.0277405
ENSG00000109118.14	PHF12	3279.18	0.133841	0.0282371
ENSG00000243477.5	NAA80	227.475	0.290009	0.0283397
ENSG00000055163.20	CYFIP2	5260.82	0.126071	0.0283534
ENSG00000011275.18	RNF216	2352.38	0.147004	0.0283897
ENSG00000051596.9	THOC3	720.698	0.218598	0.0287234
ENSG00000178467.18	P4HTM	151.676	0.293967	0.0287379
ENSG00000255397.1	AC022182.3	137.763	0.296651	0.0287379
ENSG00000127445.13	PIN1	1200.25	0.236691	0.0287509
ENSG00000181830.8	SLC35C1	392.769	0.283836	0.0290116
ENSG00000234160.1	AL513165.1	442.095	0.233255	0.0290116
ENSG00000171962.17	DRC3	70.5933	0.30669	0.0290664
ENSG00000104228.13	TRIM35	1407	0.170562	0.0291887
ENSG00000105486.14	LIG1	2971.72	0.190226	0.0292032
ENSG00000188760.10	TMEM198	250.64	0.289177	0.0293423
ENSG00000167468.16	GPX4	1315.33	0.305021	0.0295798
ENSG00000230170.1	HNRNPA1P28	50.01	0.298847	0.0296058
ENSG00000166484.20	MAPK7	1131.38	0.22365	0.0298053
ENSG00000158526.8	TSR2	1314.62	0.178019	0.029891
ENSG00000163788.14	SNRK	2205.76	0.146571	0.0300343
ENSG00000230207.1	RPL4P5	212.378	0.278519	0.0300984
ENSG00000172890.12	NADSYN1	1039.47	0.203123	0.0303129
ENSG00000133619.17	KRBA1	464.443	0.266561	0.0303362
ENSG00000174871.11	CNIH2	397.186	0.263495	0.0303362
ENSG00000183597.15	TANGO2	375.879	0.250868	0.0303362
ENSG00000196358.11	NTNG2	50.0344	0.297496	0.0303362
ENSG00000068137.15	PLEKHH3	400.861	0.288016	0.0303582
ENSG00000231369.1	Z97353.1	55.1679	0.295679	0.0304605
ENSG00000115526.11	CHST10	565.884	0.226637	0.0305009
ENSG00000034053.14	APBA2	611.09	0.231908	0.0305208
ENSG00000160445.11	ZER1	528.759	0.259475	0.0305208
ENSG00000204843.12	DCTN1	7090.55	0.161045	0.0305208
ENSG00000268043.7	NBPF12	3157.92	0.141708	0.0305709
ENSG00000168453.15	HR	141.677	0.302967	0.0305958
ENSG00000105438.9	KDELR1	4192.81	0.158989	0.0307528
ENSG00000164683.17	HEY1	164.084	0.288376	0.0308009
ENSG00000071889.16	FAM3A	209.356	0.285349	0.0308853
ENSG00000102904.14	TSNAXIP1	48.279	0.300795	0.0308879
ENSG00000128581.15	IFT22	489.753	0.222291	0.0311502
ENSG00000127419.17	TMEM175	213.515	0.29398	0.0312097
ENSG00000128482.16	RNF112	217.485	0.271097	0.0312097
ENSG00000260729.1	AC009690.1	205.928	0.277574	0.031215
ENSG00000078902.16	TOLLIP	454.128	0.269532	0.0312187
ENSG00000105755.8	ETHE1	255.382	0.27317	0.0312187
ENSG00000149260.17	CAPN5	157.454	0.287852	0.0312187
ENSG00000196155.13	PLEKHG4	1462.33	0.301015	0.0313197
ENSG00000245958.6	AC093752.1	2140.9	0.191106	0.0313197
ENSG00000142002.17	DPP9	1714.57	0.227956	0.0313538
ENSG00000179588.9	ZFPM1	78.6802	0.302661	0.0313543
ENSG00000125834.12	STK35	2085.5	0.146026	0.0315529
ENSG00000116774.12	OLFML3	166.019	0.283799	0.0316283
ENSG00000184985.16	SORCS2	185.453	0.285252	0.0316283
ENSG00000166716.10	ZNF592	3048.27	0.135495	0.031629
ENSG00000132563.16	REEP2	657.949	0.262642	0.0316892
ENSG00000055483.19	USP36	8348.35	0.149264	0.0317774
ENSG00000070814.19	TCOF1	7152.74	0.168253	0.0319751
ENSG00000108604.15	SMARCD2	3961.67	0.149472	0.0319751
ENSG00000235194.8	PPP1R3E	516.467	0.219964	0.0319751
ENSG00000259052.1	AL157871.6	74.1719	0.301158	0.0319751
ENSG00000196465.10	MYL6B	3064.32	0.150386	0.0320025
ENSG00000233954.6	UQCRHL	391.127	0.237216	0.0320108
ENSG00000198746.13	GPATCH3	846.523	0.217412	0.032057
ENSG00000198046.12	ZNF667	635.489	0.211941	0.0321112
ENSG00000213699.9	SLC35F6	1974.01	0.167424	0.032175
ENSG00000174501.14	ANKRD36C	3005.08	0.144102	0.0322349
ENSG00000264885.1	AC026271.3	648.239	0.218199	0.0322971
ENSG00000235173.7	HGH1	404.763	0.272081	0.0323259
ENSG00000170266.16	GLB1	2196.81	0.146695	0.03241
ENSG00000059728.11	MXD1	621.216	0.216493	0.0324522
ENSG00000167550.11	RHEBL1	154.753	0.29005	0.0324657
ENSG00000167554.15	ZNF610	199.526	0.276184	0.0325478
ENSG00000236144.7	TMEM147-AS1	557.163	0.226688	0.0326139
ENSG00000237649.8	KIFC1	3190.18	0.171426	0.0326281
ENSG00000166886.13	NAB2	698.945	0.223614	0.0326629
ENSG00000167378.8	IRGQ	3501.5	0.14082	0.0327861
ENSG00000173545.5	ZNF622	626.588	0.220646	0.0328846
ENSG00000172663.9	TMEM134	180.283	0.294215	0.0329394
ENSG00000185220.12	PGBD2	222.974	0.266457	0.0331875
ENSG00000260804.3	LINC01963	2444.39	0.15833	0.0332054
ENSG00000042753.11	AP2S1	708.33	0.243523	0.0332106
ENSG00000174177.13	CTU2	131.972	0.299123	0.0332112
ENSG00000126453.9	BCL2L12	461.06	0.279519	0.0333222
ENSG00000131067.17	GGT7	1239.68	0.178007	0.0333276
ENSG00000148408.13	CACNA1B	1946.47	0.172805	0.0333613
ENSG00000196422.11	PPP1R26	495.966	0.261663	0.0334108
ENSG00000157216.15	SSBP3	9919.7	0.143978	0.0334495
ENSG00000133678.14	TMEM254	642.042	0.213062	0.0335157
ENSG00000213760.10	ATP6V1G2	173.219	0.279122	0.0335597
ENSG00000162302.13	RPS6KA4	87.9297	0.299296	0.0336218
ENSG00000172613.8	RAD9A	487.695	0.258921	0.0337211
ENSG00000148248.14	SURF4	3134.54	0.144793	0.0337633
ENSG00000087157.19	PGS1	2198.08	0.164619	0.0338254
ENSG00000092621.12	PHGDH	4150.38	0.157056	0.0341238
ENSG00000255036.6	STRA6LP	213.16	0.268565	0.0341238
ENSG00000282164.3	PEG13	66.6357	0.298654	0.0341358
ENSG00000141084.11	RANBP10	1741.66	0.150845	0.0342784
ENSG00000255508.7	AP002990.1	14570.8	0.117989	0.0343144
ENSG00000095321.17	CRAT	386.495	0.261032	0.0343984
ENSG00000136878.13	USP20	381.121	0.243995	0.0343984
ENSG00000137310.12	TCF19	489.856	0.245923	0.0343984
ENSG00000162735.18	PEX19	5075.77	0.129054	0.0344559
ENSG00000073060.16	SCARB1	3656.35	0.174212	0.0345642
ENSG00000268262.1	AC011445.1	68.6043	0.294626	0.0345865
ENSG00000114779.19	ABHD14B	638.516	0.229287	0.0346196
ENSG00000167384.10	ZNF180	731.163	0.203341	0.0346196
ENSG00000237298.9	TTN-AS1	2815.34	0.160834	0.0346703
ENSG00000152229.18	PSTPIP2	194.662	0.275178	0.0347084
ENSG00000127527.14	EPS15L1	2209.02	0.140007	0.0347378
ENSG00000175213.2	ZNF408	307.696	0.275725	0.0347378
ENSG00000134262.13	AP4B1	1655.86	0.153814	0.034954
ENSG00000169020.10	ATP5ME	1935.38	0.196319	0.0350184
ENSG00000105607.13	GCDH	826.997	0.226137	0.0350264
ENSG00000090565.16	RAB11FIP3	516.256	0.249425	0.0351276
ENSG00000257727.6	CNPY2	1759.11	0.149344	0.0351924
ENSG00000249319.2	AC068533.4	337.018	0.243336	0.0352032
ENSG00000131669.10	NINJ1	259.98	0.285534	0.0352228
ENSG00000077238.14	IL4R	145.78	0.284209	0.0352437
ENSG00000160345.13	C9orf116	110.424	0.293532	0.0352437
ENSG00000176020.8	AMIGO3	52.3933	0.288429	0.0352909
ENSG00000280431.1	AL160394.1	54.5901	0.295839	0.0354881
ENSG00000131941.8	RHPN2	660.764	0.198236	0.0355084
ENSG00000263731.1	AC145207.5	3026.25	0.134081	0.0356408
ENSG00000142733.16	MAP3K6	224.311	0.278655	0.0357359
ENSG00000175305.17	CCNE2	1282.66	0.181421	0.0357672
ENSG00000170525.21	PFKFB3	1508.36	0.189555	0.0358123
ENSG00000176619.13	LMNB2	3996.77	0.286679	0.0359565
ENSG00000169136.11	ATF5	272.544	0.2755	0.0359677
ENSG00000183783.7	KCTD8	582.395	0.205631	0.0359796
ENSG00000160959.8	LRRC14	904.11	0.23418	0.0363431
ENSG00000178458.5	H3F3AP6	263.772	0.259197	0.0364519
ENSG00000177335.10	C8orf31	295.223	0.256597	0.0365407
ENSG00000168255.20	POLR2J3	390.114	0.236593	0.0365526
ENSG00000168273.8	SMIM4	481.3	0.230998	0.0365659
ENSG00000090273.14	NUDC	8763.36	0.148964	0.0366715
ENSG00000176340.4	COX8A	1503.72	0.200466	0.0367751
ENSG00000160688.19	FLAD1	7421.49	0.11981	0.0368911
ENSG00000124194.16	GDAP1L1	114.511	0.288676	0.036991
ENSG00000254876.5	SUGT1P4-STRA6LP	108.825	0.288754	0.0372594
ENSG00000156050.9	FAM161B	245.685	0.254709	0.0374054
ENSG00000134243.12	SORT1	7799.77	0.134349	0.0375752
ENSG00000183431.12	SF3A3	11406	0.111488	0.0378558
ENSG00000171786.6	NHLH1	1018.89	0.187412	0.0380738
ENSG00000167740.9	CYB5D2	165.645	0.276715	0.0380853
ENSG00000130775.16	THEMIS2	137.521	0.287986	0.038098
ENSG00000132467.4	UTP3	1560.26	0.159168	0.0380994
ENSG00000110492.15	MDK	13269.2	0.273303	0.0382871
ENSG00000116670.15	MAD2L2	732.951	0.218845	0.0382871
ENSG00000128335.14	APOL2	176.958	0.273442	0.0382871
ENSG00000274049.4	INO80B-WBP1	632.121	0.220359	0.0382871
ENSG00000146109.5	ABT1	736.904	0.225278	0.0383316
ENSG00000269958.1	AL049840.4	240.445	0.271353	0.0383486
ENSG00000137100.16	DCTN3	818.856	0.197782	0.0383679
ENSG00000214182.5	PTMAP5	199.457	0.286764	0.0383679
ENSG00000140557.12	ST8SIA2	2519.82	0.134875	0.0384235
ENSG00000260272.1	AC093525.2	438.409	0.272379	0.0385787
ENSG00000110925.6	CSRNP2	2852.75	0.146449	0.0385961
ENSG00000130731.16	METTL26	559.399	0.259216	0.0386524
ENSG00000239521.8	CASTOR3	1561.62	0.152141	0.0387149
ENSG00000149639.15	SOGA1	11178.1	0.121623	0.0387576
ENSG00000050438.17	SLC4A8	3044.03	0.137062	0.0389953
ENSG00000172817.4	CYP7B1	617.988	0.21561	0.0391081
ENSG00000173264.14	GPR137	372.195	0.278346	0.0392423
ENSG00000260412.1	AL353746.1	352.572	0.239073	0.0392423
ENSG00000178999.13	AURKB	3170.1	0.194092	0.0393371
ENSG00000186187.11	ZNRF1	703.706	0.205717	0.0394491
ENSG00000103549.21	RNF40	3816.32	0.270759	0.0394818
ENSG00000254772.10	EEF1G	14232.4	0.116089	0.0394818
ENSG00000172037.14	LAMB2	537.562	0.237418	0.0395344
ENSG00000221978.12	CCNL2	4317.55	0.151731	0.0395344
ENSG00000107882.11	SUFU	1344.87	0.16388	0.0395825
ENSG00000105519.16	CAPS	42.5676	0.279749	0.0395853
ENSG00000148396.18	SEC16A	6259.87	0.178569	0.0396257
ENSG00000092853.14	CLSPN	12407.7	0.123379	0.0396351
ENSG00000269403.1	AC008750.8	74.2208	0.289632	0.0396436
ENSG00000178252.18	WDR6	3730.57	0.164271	0.040208
ENSG00000155287.11	SLC25A28	639.881	0.19817	0.0402265
ENSG00000276672.1	AL161891.1	1964.49	0.162327	0.0402533
ENSG00000122547.11	EEPD1	754.895	0.212275	0.0405389
ENSG00000224470.8	ATXN1L	1874.4	0.145826	0.0405661
ENSG00000227008.2	AL009174.1	152.237	0.273367	0.0405737
ENSG00000091651.9	ORC6	2619.33	0.129535	0.0406229
ENSG00000153094.23	BCL2L11	1558.93	0.15001	0.0407054
ENSG00000102078.16	SLC25A14	516.671	0.223782	0.0407617
ENSG00000125971.16	DYNLRB1	2125.33	0.138198	0.040824
ENSG00000106333.13	PCOLCE	2276.39	0.288337	0.0408299
ENSG00000198342.10	ZNF442	157.606	0.274255	0.0408299
ENSG00000117262.19	GPR89A	3156.53	0.141864	0.0408785
ENSG00000232385.2	RPS3AP25	184.403	0.288554	0.0409684
ENSG00000102100.16	SLC35A2	344.292	0.232995	0.0411501
ENSG00000142784.16	WDTC1	2345.73	0.159576	0.0411661
ENSG00000065413.20	ANKRD44	483.618	0.210813	0.0411775
ENSG00000173366.11	AC097637.1	131.687	0.286131	0.0411775
ENSG00000176953.12	NFATC2IP	3359.68	0.127653	0.0411775
ENSG00000204070.10	SYS1	535.58	0.216448	0.0411775
ENSG00000267321.2	LINC02001	399.654	0.222498	0.0412679
ENSG00000139645.10	ANKRD52	6388.2	0.122412	0.0413028
ENSG00000159322.17	ADPGK	2067.42	0.14438	0.0413055
ENSG00000167747.14	C19orf48	2590.08	0.203951	0.0413055
ENSG00000186594.14	MIR22HG	157.434	0.272424	0.0413055
ENSG00000116525.14	TRIM62	505.43	0.216993	0.0413104
ENSG00000139197.10	PEX5	1661.58	0.183027	0.0413344
ENSG00000226564.1	FTH1P20	130.056	0.285162	0.0413988
ENSG00000064601.18	CTSA	1896.5	0.142538	0.0415323
ENSG00000143198.13	MGST3	1786.43	0.149687	0.0416977
ENSG00000140474.14	ULK3	788.914	0.235887	0.0417341
ENSG00000244671.3	RN7SL280P	66.305	0.288292	0.0417755
ENSG00000267261.5	AC099811.2	940.741	0.20798	0.0417755
ENSG00000164402.14	2008-09-01	1932.42	0.145227	0.0417944
ENSG00000257702.3	LBX2-AS1	393.562	0.232758	0.0417954
ENSG00000089159.16	PXN	1183.32	0.203064	0.0418237
ENSG00000225972.1	MTND1P23	801.19	0.28757	0.0418513
ENSG00000125744.12	RTN2	569.385	0.260714	0.0418915
ENSG00000102032.13	RENBP	52.0308	0.287034	0.0419864
ENSG00000122971.9	ACADS	70.2455	0.280956	0.0419864
ENSG00000157653.11	C9orf43	75.2751	0.288492	0.0419864
ENSG00000239268.2	AC092691.1	52.7563	0.276966	0.0420233
ENSG00000155093.19	PTPRN2	143.068	0.28554	0.0420282
ENSG00000173083.15	HPSE	104.365	0.283707	0.0420422
ENSG00000126456.16	IRF3	986.949	0.204434	0.042167
ENSG00000203879.12	GDI1	7099.52	0.13796	0.042167
ENSG00000116151.14	MORN1	388.239	0.251417	0.0422285
ENSG00000119632.4	IFI27L2	47.6477	0.283798	0.0422285
ENSG00000274605.1	AL355338.1	192.598	0.269173	0.042331
ENSG00000119986.7	AVPI1	73.7499	0.287834	0.042575
ENSG00000268516.2	AC020915.3	332.853	0.2373	0.0425827
ENSG00000233597.3	AC133435.1	57.6123	0.286831	0.0427557
ENSG00000202337.1	RNU6-8	106.217	0.283152	0.0427693
ENSG00000167654.18	ATCAY	92.8712	0.285075	0.0428027
ENSG00000127837.9	AAMP	2071.2	0.176666	0.0428297
ENSG00000198496.11	NBR2	926.262	0.176995	0.0430726
ENSG00000099995.19	SF3A1	8431.78	0.134033	0.0432031
ENSG00000008083.14	JARID2	2265.04	0.139978	0.0432489
ENSG00000275342.4	PRAG1	805.731	0.240615	0.0432489
ENSG00000088367.22	EPB41L1	680.74	0.209399	0.0437296
ENSG00000139644.13	TMBIM6	11180.6	0.12034	0.0437853
ENSG00000146282.18	RARS2	2718.27	0.14962	0.0438573
ENSG00000120896.13	SORBS3	727.363	0.285523	0.0438844
ENSG00000260388.2	LINC00562	122.83	0.281811	0.0439551
ENSG00000186141.9	POLR3C	6270.03	0.112098	0.0439557
ENSG00000110074.10	FOXRED1	1365.43	0.157067	0.0440362
ENSG00000182134.16	TDRKH	1132.18	0.161658	0.0440366
ENSG00000126804.13	ZBTB1	977.487	0.185842	0.0441038
ENSG00000004777.18	ARHGAP33	630.068	0.279311	0.0441772
ENSG00000157978.11	LDLRAP1	219.854	0.258138	0.0442871
ENSG00000156113.23	KCNMA1	308.193	0.240623	0.0444254
ENSG00000255835.1	AL117348.2	258.373	0.268128	0.0444397
ENSG00000197530.12	MIB2	146.43	0.284903	0.0445685
ENSG00000216819.1	TUBB2BP1	53.4203	0.278512	0.0445702
ENSG00000063587.14	ZNF275	735.013	0.19593	0.0447044
ENSG00000103426.12	CORO7-PAM16	269.883	0.271099	0.0447044
ENSG00000115318.12	LOXL3	997.824	0.171838	0.0449397
ENSG00000106852.15	LHX6	102.233	0.281661	0.0449482
ENSG00000183199.6	HSP90AB3P	579.165	0.203791	0.045355
ENSG00000172965.15	MIR4435-2HG	84.9725	0.284527	0.0454611
ENSG00000206418.4	RAB12	964.884	0.172662	0.0457738
ENSG00000131495.8	NDUFA2	678.624	0.241137	0.0459559
ENSG00000283938.1	MIR3917	142.059	0.272068	0.0459968
ENSG00000091073.19	DTX2	276.391	0.271814	0.0463717
ENSG00000108187.16	PBLD	202.742	0.254423	0.0467094
ENSG00000101460.13	MAP1LC3A	59.4682	0.27778	0.046797
ENSG00000185000.12	DGAT1	440.658	0.260138	0.0468777
ENSG00000213672.8	NCKIPSD	584.547	0.235262	0.0468981
ENSG00000040531.14	CTNS	571.472	0.207435	0.0469744
ENSG00000120306.11	CYSTM1	582.316	0.198118	0.0469744
ENSG00000087008.16	ACOX3	411.871	0.242702	0.0471396
ENSG00000166925.9	TSC22D4	287.731	0.259679	0.0473152
ENSG00000188167.9	TMPPE	592.127	0.20641	0.0473152
ENSG00000010295.19	IFFO1	556.421	0.225116	0.0475644
ENSG00000269242.1	AC010422.3	214.775	0.253739	0.0475644
ENSG00000237976.1	AL391069.2	238.761	0.246124	0.0476269
ENSG00000238232.1	AL356364.1	1016.76	0.171235	0.0476565
ENSG00000115756.13	HPCAL1	211.852	0.259087	0.0478527
ENSG00000115109.14	EPB41L5	2834.13	0.126863	0.0479356
ENSG00000177725.5	AC105206.1	41.8809	0.275902	0.0479659
ENSG00000124574.15	ABCC10	1111.67	0.190928	0.0484258
ENSG00000162738.6	VANGL2	6418.91	0.107454	0.0484258
ENSG00000125844.15	RRBP1	2519.39	0.156615	0.0484293
ENSG00000172732.12	MUS81	739.257	0.245353	0.0484293
ENSG00000110786.18	PTPN5	50.86	0.272259	0.0484841
ENSG00000137285.10	TUBB2B	1446.16	0.204722	0.0484841
ENSG00000120709.11	FAM53C	2380.74	0.129755	0.0485249
ENSG00000131368.8	MRPS25	7068.27	0.119278	0.0485249
ENSG00000155858.6	LSM11	1450.65	0.153511	0.0485249
ENSG00000170631.15	ZNF16	315.181	0.231543	0.0485249
ENSG00000231728.3	TMSB15B-AS1	98.2739	0.277635	0.0485249
ENSG00000254791.1	FAR1-IT1	134.416	0.271946	0.0485249
ENSG00000033100.16	CHPF2	1071.05	0.217248	0.0485253
ENSG00000238172.2	RPS2P35	165.182	0.268801	0.0485253
ENSG00000137343.18	ATAT1	1886.31	0.154786	0.0487469
ENSG00000166681.13	BEX3	2359.5	0.147877	0.0487678
ENSG00000105270.15	CLIP3	1085.56	0.184439	0.0488042
ENSG00000166171.13	DPCD	401.422	0.219756	0.0489033
ENSG00000108175.17	ZMIZ1	9193.77	0.244058	0.0489112
ENSG00000011105.14	TSPAN9	683.439	0.195724	0.0492016
ENSG00000083290.20	ULK2	967.634	0.168396	0.0492197
ENSG00000104936.17	DMPK	678.724	0.239761	0.0493745
ENSG00000159788.19	RGS12	1391.93	0.172959	0.0494124
ENSG00000101161.8	PRPF6	3160.39	0.16748	0.0494954
ENSG00000173548.8	SNX33	1207.24	0.163866	0.0494954
ENSG00000100417.12	PMM1	341.924	0.242631	0.0495151
ENSG00000186280.7	KDM4D	197.052	0.257276	0.0495151
ENSG00000117069.15	ST6GALNAC5	4517.95	0.130754	0.0496042
ENSG00000140254.12	DUOXA1	264.814	0.243799	0.0496269
ENSG00000110025.13	SNX15	299.269	0.247515	0.0496687
ENSG00000164715.6	LMTK2	2161.41	0.14191	0.0496946
ENSG00000162032.16	SPSB3	94.35	0.276909	0.0497146
ENSG00000177156.11	TALDO1	1664.89	0.185737	0.049765
ENSG00000143862.8	ARL8A	682.381	0.216361	0.0498901
ENSG00000279283.1	AC131009.4	169.506	0.274367	0.0499007
ENSG00000087258.15	GNAO1	3944.66	0.141617	0.0499086

## Sheet: cARID1A_KD genes down
ensembl ID	gene_name	baseMean	log2FoldChange	padj
ENSG00000069956.12	MAPK6	5308.24	-1.05196	3.97776e-93
ENSG00000137959.16	IFI44L	1885.99	-1.17538	4.70472e-72
ENSG00000116132.12	PRRX1	2172.55	-0.849584	1.09004e-38
ENSG00000196482.17	ESRRG	2338.2	-0.799465	2.62361e-38
ENSG00000182718.16	ANXA2	4344.02	-0.655902	8.46784e-36
ENSG00000118257.16	NRP2	4212.3	-0.538464	3.16719e-31
ENSG00000185070.11	FLRT2	2832.2	-0.684159	6.69939e-30
ENSG00000218336.9	TENM3	3852.54	-0.53172	2.6471e-28
ENSG00000178695.5	KCTD12	2674.21	-0.705424	4.42325e-27
ENSG00000165617.14	DACT1	453.645	-0.984029	8.38838e-27
ENSG00000143858.12	SYT2	1339.18	-0.719101	1.36802e-26
ENSG00000085721.12	RRN3	2713.04	-0.579265	4.49985e-26
ENSG00000176697.19	BDNF	1446.91	-0.664833	2.43619e-25
ENSG00000143341.12	HMCN1	1739.89	-0.679037	5.77868e-25
ENSG00000100567.13	PSMA3	3187.5	-0.571127	6.09442e-25
ENSG00000151726.14	ACSL1	2039.77	-0.595495	1.29669e-24
ENSG00000065882.16	TBC1D1	2407.53	-0.670995	1.33038e-24
ENSG00000178662.16	CSRNP3	1851.25	-0.698181	5.11498e-24
ENSG00000154310.17	TNIK	1888.17	-0.618171	9.81884e-24
ENSG00000117020.17	AKT3	9712.94	-0.517257	3.09664e-23
ENSG00000085276.18	MECOM	435.438	-0.925002	6.43914e-23
ENSG00000150471.16	ADGRL3	3080.94	-0.557048	7.86041e-22
ENSG00000101935.10	AMMECR1	1370.67	-0.666115	8.62281e-22
ENSG00000175147.12	TMEM51-AS1	310.532	-0.981894	3.43196e-21
ENSG00000185760.15	KCNQ5	746.656	-0.742129	8.31357e-21
ENSG00000172493.20	AFF1	2236.7	-0.547278	2.25645e-20
ENSG00000145864.12	GABRB2	701.592	-0.746152	3.85537e-20
ENSG00000165410.14	CFL2	2478.18	-0.579395	4.32816e-20
ENSG00000038427.16	VCAN	19254.7	-0.490977	1.35816e-19
ENSG00000134121.10	CHL1	258.452	-0.973484	2.17705e-19
ENSG00000121957.14	GPSM2	4842.25	-0.476435	2.49534e-19
ENSG00000144642.21	RBMS3	4141.74	-0.502055	2.50786e-19
ENSG00000165186.12	PTCHD1	1262.52	-0.710076	1.02264e-18
ENSG00000171791.13	BCL2	2079.11	-0.55868	1.09308e-18
ENSG00000112902.12	SEMA5A	1135.35	-0.621979	1.33485e-18
ENSG00000136111.13	TBC1D4	1884.6	-0.526871	1.45125e-18
ENSG00000103460.17	TOX3	905.95	-0.649692	3.23028e-18
ENSG00000152952.12	PLOD2	1318.59	-0.592816	5.00206e-18
ENSG00000151150.22	ANK3	4598.77	-0.497058	9.252e-18
ENSG00000165323.15	FAT3	1010.66	-0.630332	9.27574e-18
ENSG00000151834.15	GABRA2	325.3	-0.904487	1.1961e-17
ENSG00000188641.13	DPYD	1678.19	-0.522537	1.61185e-17
ENSG00000140937.14	CDH11	1351.69	-0.57072	2.46551e-17
ENSG00000173068.18	BNC2	908.107	-0.618337	7.55441e-17
ENSG00000121966.6	CXCR4	834.303	-0.63902	8.74101e-17
ENSG00000164211.13	STARD4	4444.79	-0.55511	8.92889e-17
ENSG00000169432.15	SCN9A	483.404	-0.830651	4.21222e-16
ENSG00000169851.15	PCDH7	103.273	-0.974686	5.02756e-16
ENSG00000152256.13	PDK1	4003.09	-0.473759	5.85978e-16
ENSG00000140367.11	UBE2Q2	1173.98	-0.601673	6.14098e-16
ENSG00000170832.13	USP32	7527.35	-0.410204	1.03038e-15
ENSG00000167306.20	MYO5B	523.862	-0.715154	1.92161e-15
ENSG00000074410.14	CA12	662.002	-0.637316	2.54203e-15
ENSG00000119314.15	PTBP3	3200.57	-0.444492	3.86619e-15
ENSG00000154553.15	PDLIM3	511.494	-0.687296	4.05321e-15
ENSG00000250091.3	DNAH10OS	653.867	-0.656429	4.87559e-15
ENSG00000152104.12	PTPN14	2183.93	-0.431456	8.61876e-15
ENSG00000119471.15	HSDL2	1844.82	-0.503531	9.9383e-15
ENSG00000164161.10	HHIP	495.554	-0.703926	1.07986e-14
ENSG00000133019.11	CHRM3	263.964	-0.803022	1.12474e-14
ENSG00000117114.19	ADGRL2	7451.77	-0.443411	1.37286e-14
ENSG00000171843.16	MLLT3	1076.16	-0.613494	1.77604e-14
ENSG00000178568.15	ERBB4	470.751	-0.729192	2.15856e-14
ENSG00000049323.16	LTBP1	2838.92	-0.445327	2.6394e-14
ENSG00000145147.20	SLIT2	2251.07	-0.475945	3.43622e-14
ENSG00000181072.11	CHRM2	487.945	-0.677774	5.3965e-14
ENSG00000172572.6	PDE3A	862.523	-0.578158	6.12605e-14
ENSG00000185483.12	ROR1	685.889	-0.604177	7.42451e-14
ENSG00000165300.7	SLITRK5	1581.78	-0.492086	7.72651e-14
ENSG00000083857.14	FAT1	13442.1	-0.351927	7.78135e-14
ENSG00000168461.13	RAB31	1186.93	-0.524541	9.47961e-14
ENSG00000143164.15	DCAF6	3114.42	-0.465381	1.12008e-13
ENSG00000009954.11	BAZ1B	17842	-0.357745	1.27225e-13
ENSG00000132964.12	CDK8	1542.16	-0.503153	1.58276e-13
ENSG00000092020.10	PPP2R3C	1235.59	-0.50628	1.74414e-13
ENSG00000078018.19	MAP2	5384.29	-0.413893	2.04224e-13
ENSG00000156642.16	NPTN	1553.48	-0.485825	3.92893e-13
ENSG00000112406.5	HECA	835.731	-0.590633	4.03355e-13
ENSG00000169946.14	ZFPM2	644.315	-0.626654	4.19748e-13
ENSG00000152192.8	POU4F1	157.435	-0.853368	4.37545e-13
ENSG00000145349.17	CAMK2D	1136.22	-0.534558	4.74027e-13
ENSG00000137573.14	SULF1	152.456	-0.837971	4.77675e-13
ENSG00000144724.20	PTPRG	3788.33	-0.382236	4.98575e-13
ENSG00000130396.20	AFDN	8530.12	-0.315358	5.59111e-13
ENSG00000162688.17	AGL	2586.62	-0.482353	5.91653e-13
ENSG00000169116.11	PARM1	388.439	-0.703706	6.4241e-13
ENSG00000232046.6	LINC01798	2740.19	-0.485544	6.70147e-13
ENSG00000113389.16	NPR3	187.635	-0.795964	7.286e-13
ENSG00000141433.13	ADCYAP1	82.7161	-0.871326	8.3377e-13
ENSG00000164022.16	AIMP1	1490.13	-0.527265	1.01315e-12
ENSG00000189056.14	RELN	1044.97	-0.58266	1.5563e-12
ENSG00000120594.17	PLXDC2	1010.59	-0.524145	2.19557e-12
ENSG00000150347.16	ARID5B	106.351	-0.84428	2.54161e-12
ENSG00000235823.2	OLMALINC	1362.82	-0.478085	2.54173e-12
ENSG00000075223.14	SEMA3C	98.453	-0.847608	2.74444e-12
ENSG00000186480.13	INSIG1	2924.66	-0.453599	2.98449e-12
ENSG00000206538.9	VGLL3	488.433	-0.66828	3.0885e-12
ENSG00000154678.17	PDE1C	696.023	-0.566432	3.4971e-12
ENSG00000176641.11	RNF152	1690.13	-0.488699	4.47375e-12
ENSG00000174013.8	FBXO45	2417.72	-0.442416	4.97273e-12
ENSG00000133687.16	TMTC1	751.565	-0.551206	5.74359e-12
ENSG00000080200.10	CRYBG3	3611.22	-0.433058	6.40564e-12
ENSG00000144815.16	NXPE3	2851.54	-0.395477	7.08952e-12
ENSG00000111799.21	COL12A1	99.4788	-0.830791	7.731e-12
ENSG00000134533.6	RERG	250.076	-0.722905	7.9392e-12
ENSG00000143320.9	CRABP2	330.319	-0.726244	9.61818e-12
ENSG00000102290.22	PCDH11X	256.738	-0.741904	9.9608e-12
ENSG00000183291.17	SELENOF	4186.29	-0.406701	9.9608e-12
ENSG00000165156.15	ZHX1	2740.8	-0.494326	1.13861e-11
ENSG00000003989.17	SLC7A2	5358.46	-0.419405	1.20192e-11
ENSG00000162849.16	KIF26B	945.262	-0.510103	1.57728e-11
ENSG00000116678.19	LEPR	733.339	-0.59476	1.62609e-11
ENSG00000135862.6	LAMC1	5943.74	-0.328691	1.62609e-11
ENSG00000168438.15	CDC40	1714.17	-0.446104	1.62654e-11
ENSG00000124942.14	AHNAK	4404.71	-0.431341	1.65327e-11
ENSG00000109472.14	CPE	2230.53	-0.41724	2.22703e-11
ENSG00000143314.12	MRPL24	3111.76	-0.392243	2.30029e-11
ENSG00000138669.9	PRKG2	675.18	-0.584459	2.78331e-11
ENSG00000165495.16	PKNOX2	90.4483	-0.811247	3.02261e-11
ENSG00000173376.14	NDNF	768.634	-0.555592	3.02261e-11
ENSG00000164741.15	DLC1	10573.2	-0.346199	3.74263e-11
ENSG00000153707.17	PTPRD	2258.79	-0.416756	3.93528e-11
ENSG00000072657.8	TRHDE	1795.81	-0.469702	4.72272e-11
ENSG00000134247.10	PTGFRN	3316.25	-0.351028	8.66312e-11
ENSG00000165194.15	PCDH19	748.446	-0.541496	9.86362e-11
ENSG00000169855.20	ROBO1	5896.4	-0.42901	1.15054e-10
ENSG00000165959.12	CLMN	912.113	-0.479518	1.16056e-10
ENSG00000196950.14	SLC39A10	5199.38	-0.406844	1.23047e-10
ENSG00000198795.11	ZNF521	1795.69	-0.413472	1.23047e-10
ENSG00000198846.6	TOX	577.395	-0.554816	1.46415e-10
ENSG00000154511.12	DIPK1A	862.114	-0.518894	2.04274e-10
ENSG00000168958.19	MFF	2421.13	-0.394061	2.31912e-10
ENSG00000225206.9	MIR137HG	1202.34	-0.438992	2.45418e-10
ENSG00000167635.11	ZNF146	8389.57	-0.36217	2.52066e-10
ENSG00000156052.10	GNAQ	2473.37	-0.408092	2.53037e-10
ENSG00000138756.17	BMP2K	2238.79	-0.417914	4.51761e-10
ENSG00000151414.15	NEK7	1935.57	-0.418016	5.0408e-10
ENSG00000125266.7	EFNB2	1072.77	-0.453773	6.14527e-10
ENSG00000243244.6	STON1	533.84	-0.561921	6.4856e-10
ENSG00000169762.17	TAPT1	801.919	-0.495767	8.81965e-10
ENSG00000100580.8	TMED8	3315.95	-0.355598	1e-09
ENSG00000152954.12	NRSN1	403.673	-0.594847	1.05304e-09
ENSG00000126003.7	PLAGL2	4939.27	-0.312786	1.42725e-09
ENSG00000026025.16	VIM	11314.2	-0.320925	1.47864e-09
ENSG00000162981.14	FAM84A	64339.6	-0.313764	1.53938e-09
ENSG00000137693.14	YAP1	1346.01	-0.443235	1.77643e-09
ENSG00000164070.12	HSPA4L	6809.14	-0.364596	1.83678e-09
ENSG00000075213.11	SEMA3A	678.088	-0.563053	2.15802e-09
ENSG00000153207.15	AHCTF1	12568.2	-0.344139	2.25301e-09
ENSG00000164142.16	FAM160A1	1152.17	-0.455374	2.25301e-09
ENSG00000111145.8	ELK3	1200.07	-0.420388	2.27979e-09
ENSG00000131389.17	SLC6A6	6303.42	-0.396949	2.58743e-09
ENSG00000165675.16	ENOX2	974.183	-0.453394	2.59654e-09
ENSG00000198625.13	MDM4	15720.6	-0.247429	2.78344e-09
ENSG00000228649.8	SNHG26	485.596	-0.555551	2.82676e-09
ENSG00000131370.16	SH3BP5	1322.59	-0.392473	2.83035e-09
ENSG00000071794.16	HLTF	8159.1	-0.362194	2.89583e-09
ENSG00000114999.8	TTL	6595.21	-0.309992	2.92732e-09
ENSG00000277443.3	MARCKS	8838.06	-0.320796	3.1195e-09
ENSG00000109339.22	MAPK10	3320.3	-0.349324	3.2732e-09
ENSG00000137965.11	IFI44	169.018	-0.691963	3.38438e-09
ENSG00000023909.10	GCLM	1734.06	-0.475423	3.61811e-09
ENSG00000052802.13	MSMO1	4389.1	-0.312537	4.3354e-09
ENSG00000153904.20	DDAH1	2805.86	-0.354904	4.59619e-09
ENSG00000128609.15	NDUFA5	2798.21	-0.433305	4.784e-09
ENSG00000112319.19	EYA4	946.595	-0.500446	5.33829e-09
ENSG00000179542.16	SLITRK4	437.441	-0.553938	5.77285e-09
ENSG00000156395.13	SORCS3	113.107	-0.707018	6.1826e-09
ENSG00000151743.11	AMN1	643.249	-0.4986	9.48538e-09
ENSG00000073921.18	PICALM	5259.7	-0.340172	9.62524e-09
ENSG00000134376.16	CRB1	294.517	-0.611139	1.11762e-08
ENSG00000167721.10	TSR1	5949.03	-0.286615	1.14936e-08
ENSG00000139684.14	ESD	3327.15	-0.321239	1.18054e-08
ENSG00000196562.14	SULF2	6869.96	-0.290098	1.18054e-08
ENSG00000070961.15	ATP2B1	3705.76	-0.336499	1.3e-08
ENSG00000179532.12	DNHD1	1594.42	-0.362229	1.4e-08
ENSG00000138801.9	PAPSS1	6802.7	-0.311979	1.5e-08
ENSG00000143401.15	ANP32E	25404.4	-0.314571	1.62224e-08
ENSG00000196159.11	FAT4	865.667	-0.500044	1.71872e-08
ENSG00000013293.6	SLC7A14	829.45	-0.441857	1.73278e-08
ENSG00000185127.6	C6orf120	936.776	-0.423472	1.8363e-08
ENSG00000091656.17	ZFHX4	4754.89	-0.304471	2e-08
ENSG00000133740.11	E2F5	2361	-0.370351	2.07053e-08
ENSG00000150394.14	CDH8	48.7574	-0.686324	2.13637e-08
ENSG00000198947.15	DMD	394.031	-0.54934	2.27637e-08
ENSG00000264232.1	LINC01916	83.3201	-0.685123	2.55354e-08
ENSG00000198796.7	ALPK2	115.712	-0.675769	2.84722e-08
ENSG00000113384.14	GOLPH3	2285.16	-0.367478	3.3e-08
ENSG00000164484.11	TMEM200A	583.699	-0.510724	3.33199e-08
ENSG00000116329.11	OPRD1	1731.98	-0.404022	3.4e-08
ENSG00000090060.17	PAPOLA	14713.7	-0.33531	3.5e-08
ENSG00000181163.13	NPM1	47622.9	-0.310856	3.64033e-08
ENSG00000111052.7	LIN7A	458.465	-0.51851	3.84372e-08
ENSG00000244694.7	PTCHD4	444.905	-0.559437	4.1297e-08
ENSG00000133863.8	TEX15	2061.23	-0.402673	4.1325e-08
ENSG00000180011.7	ZADH2	1847.6	-0.359869	4.68211e-08
ENSG00000005436.13	GCFC2	1975.19	-0.365718	4.75154e-08
ENSG00000197872.11	FAM49A	316.311	-0.597445	4.9326e-08
ENSG00000064300.9	NGFR	199.097	-0.659683	5.2221e-08
ENSG00000180801.14	ARSJ	282.192	-0.606299	5.87324e-08
ENSG00000104177.18	MYEF2	6672.88	-0.311993	6.31367e-08
ENSG00000255302.4	EID1	3750.08	-0.34338	6.4804e-08
ENSG00000140450.9	ARRDC4	432.687	-0.506456	6.86729e-08
ENSG00000099260.11	PALMD	206.332	-0.611942	7.14432e-08
ENSG00000171451.14	DSEL	677.679	-0.4428	7.41472e-08
ENSG00000189060.5	H1F0	17290.8	-0.316229	7.49085e-08
ENSG00000108561.8	C1QBP	3947.47	-0.342052	7.63518e-08
ENSG00000166342.19	NETO1	1805.78	-0.356334	8.06531e-08
ENSG00000145703.16	IQGAP2	980.756	-0.436451	8.68972e-08
ENSG00000128607.14	KLHDC10	3373.88	-0.312922	8.81142e-08
ENSG00000113441.16	LNPEP	3098.15	-0.360491	9.12259e-08
ENSG00000140443.14	IGF1R	7877.57	-0.244889	9.52182e-08
ENSG00000052126.14	PLEKHA5	2856.07	-0.350094	1.00412e-07
ENSG00000144369.13	FAM171B	1017.62	-0.441522	1.10421e-07
ENSG00000144218.18	AFF3	1188.08	-0.388148	1.12478e-07
ENSG00000251095.6	AC097478.1	44.7187	-0.646613	1.16785e-07
ENSG00000164323.14	CFAP97	2363.1	-0.322786	1.39e-07
ENSG00000171714.11	ANO5	1778.41	-0.385094	1.41941e-07
ENSG00000014919.12	COX15	1841.05	-0.330089	1.52614e-07
ENSG00000173406.15	DAB1	647.693	-0.453678	1.56177e-07
ENSG00000163527.9	STT3B	10537.1	-0.270364	1.60515e-07
ENSG00000112139.16	MDGA1	134.43	-0.638493	1.70289e-07
ENSG00000101132.10	PFDN4	1243.4	-0.413839	1.78546e-07
ENSG00000175414.7	ARL10	3536.09	-0.302083	1.91202e-07
ENSG00000178235.7	SLITRK1	376.189	-0.52161	1.95326e-07
ENSG00000150625.16	GPM6A	952.563	-0.419141	2.08675e-07
ENSG00000198648.11	STK39	2076.12	-0.338745	2.08675e-07
ENSG00000198937.9	CCDC167	567.27	-0.488021	2.12901e-07
ENSG00000100811.13	YY1	6226.12	-0.269612	2.19713e-07
ENSG00000175029.17	CTBP2	3461.57	-0.276502	2.22592e-07
ENSG00000100077.15	GRK3	5187.86	-0.320977	2.40865e-07
ENSG00000213047.13	DENND1B	966.156	-0.416637	2.44732e-07
ENSG00000196911.10	KPNA5	1549.96	-0.372575	2.48e-07
ENSG00000117598.12	PLPPR5	532.511	-0.480766	2.54604e-07
ENSG00000116574.6	RHOU	1904.44	-0.367325	2.63e-07
ENSG00000112078.14	KCTD20	7454.02	-0.294356	2.72434e-07
ENSG00000155313.15	USP25	3600.8	-0.324867	2.768e-07
ENSG00000130224.15	LRCH2	1667.35	-0.409879	2.78117e-07
ENSG00000163960.12	UBXN7	7253.18	-0.317718	2.853e-07
ENSG00000204574.13	ABCF1	7841.64	-0.272579	2.90309e-07
ENSG00000136010.14	ALDH1L2	1609.6	-0.332549	3.51882e-07
ENSG00000132872.12	SYT4	371.871	-0.527507	3.55633e-07
ENSG00000067704.10	IARS2	5453	-0.31851	3.56766e-07
ENSG00000164506.14	STXBP5	1156.45	-0.38606	3.81276e-07
ENSG00000186298.11	PPP1CC	8289.14	-0.304624	3.83527e-07
ENSG00000146242.8	TPBG	208.82	-0.57632	4.11726e-07
ENSG00000164107.8	HAND2	8315.94	-0.319974	4.11726e-07
ENSG00000129422.14	MTUS1	179.98	-0.598363	4.36252e-07
ENSG00000198743.7	SLC5A3	5758.26	-0.373495	4.39419e-07
ENSG00000162599.16	NFIA	2220.67	-0.330026	4.53389e-07
ENSG00000164975.15	SNAPC3	5901.84	-0.326526	5.21439e-07
ENSG00000180694.14	TMEM64	2109.24	-0.38105	5.32784e-07
ENSG00000164163.11	ABCE1	10531.4	-0.312488	5.41688e-07
ENSG00000117593.11	DARS2	3758.79	-0.284683	5.43712e-07
ENSG00000150593.18	PDCD4	1271.99	-0.383991	5.50077e-07
ENSG00000124508.16	BTN2A2	759.76	-0.424267	5.81382e-07
ENSG00000151789.12	ZNF385D	2339.28	-0.362737	5.82212e-07
ENSG00000143674.11	MAP3K21	781.601	-0.405746	5.86863e-07
ENSG00000114520.11	SNX4	1560.01	-0.362353	5.963e-07
ENSG00000168702.17	LRP1B	237.016	-0.551492	6.00117e-07
ENSG00000221914.10	PPP2R2A	4989.74	-0.275249	7.09393e-07
ENSG00000067533.6	RRP15	6513.79	-0.280899	7.25295e-07
ENSG00000152234.16	ATP5F1A	12370.5	-0.312739	7.31762e-07
ENSG00000239900.12	ADSL	2716.03	-0.29264	7.31762e-07
ENSG00000242125.3	SNHG3	20670.1	-0.215274	7.31762e-07
ENSG00000029153.14	ARNTL2	893.336	-0.383855	7.6034e-07
ENSG00000272886.6	DCP1A	2905.54	-0.300916	7.8076e-07
ENSG00000182952.5	HMGN4	1818.72	-0.399289	7.9e-07
ENSG00000240857.2	RDH14	381.225	-0.503354	7.9e-07
ENSG00000115364.14	MRPL19	3930.12	-0.322991	7.95e-07
ENSG00000151718.16	WWC2	1328.9	-0.340274	7.95e-07
ENSG00000114439.19	BBX	4369.06	-0.327473	8.03682e-07
ENSG00000173208.4	ABCD2	242.435	-0.548984	8.11401e-07
ENSG00000140538.16	NTRK3	134.986	-0.608058	8.50401e-07
ENSG00000101384.12	JAG1	283.723	-0.558097	8.70562e-07
ENSG00000067560.11	RHOA	5770.24	-0.255744	8.71791e-07
ENSG00000058804.12	NDC1	9966.98	-0.259688	9.16233e-07
ENSG00000204576.11	PRR3	2183.93	-0.295943	9.44843e-07
ENSG00000027075.15	PRKCH	337.823	-0.509376	9.53617e-07
ENSG00000101849.16	TBL1X	2596.71	-0.28239	9.93347e-07
ENSG00000152580.8	IGSF10	73.5263	-0.617867	1.00733e-06
ENSG00000171132.14	PRKCE	1112.25	-0.361431	1.00856e-06
ENSG00000165775.18	FUNDC2	1656.58	-0.32456	1.04249e-06
ENSG00000136193.17	SCRN1	7430.9	-0.252667	1.05832e-06
ENSG00000186812.13	ZNF397	3039.5	-0.284394	1.12526e-06
ENSG00000185432.12	METTL7A	121.357	-0.608315	1.18868e-06
ENSG00000089006.16	SNX5	8604.3	-0.282767	1.21272e-06
ENSG00000196628.16	TCF4	20482.2	-0.248445	1.21272e-06
ENSG00000050393.11	MCUR1	969.979	-0.371533	1.22475e-06
ENSG00000243444.8	PALM2	1047.24	-0.388534	1.22475e-06
ENSG00000184007.21	PTP4A2	10423.2	-0.238009	1.23342e-06
ENSG00000139372.15	TDG	5282.18	-0.272498	1.27913e-06
ENSG00000139921.13	TMX1	2770.26	-0.30054	1.28762e-06
ENSG00000247556.6	OIP5-AS1	3350.52	-0.281579	1.30921e-06
ENSG00000050405.13	LIMA1	2335.55	-0.380834	1.39164e-06
ENSG00000186469.8	GNG2	1000.38	-0.358924	1.40259e-06
ENSG00000165672.7	PRDX3	5002.22	-0.300237	1.40692e-06
ENSG00000115355.16	CCDC88A	28090.7	-0.351001	1.44722e-06
ENSG00000164983.7	TMEM65	678.694	-0.451159	1.46439e-06
ENSG00000134602.16	STK26	1939.95	-0.32836	1.48759e-06
ENSG00000169744.13	LDB2	623.83	-0.430435	1.48759e-06
ENSG00000154645.14	CHODL	391.216	-0.482907	1.49841e-06
ENSG00000162409.11	PRKAA2	5211.22	-0.278201	1.5592e-06
ENSG00000058673.16	ZC3H11A	8817.99	-0.285826	1.699e-06
ENSG00000144746.7	ARL6IP5	1294.53	-0.373068	1.71374e-06
ENSG00000101574.15	METTL4	879.594	-0.3914	1.736e-06
ENSG00000171109.19	MFN1	2858.2	-0.31951	1.736e-06
ENSG00000242795.2	AC007849.1	81.0904	-0.60226	1.784e-06
ENSG00000146426.18	TIAM2	2708.31	-0.265954	1.83232e-06
ENSG00000139826.6	ABHD13	853.633	-0.42784	1.902e-06
ENSG00000198948.12	MFAP3L	1076.01	-0.396275	1.927e-06
ENSG00000162641.19	AKNAD1	646.461	-0.431599	2.005e-06
ENSG00000075568.17	TMEM131	4042.63	-0.274917	2.12659e-06
ENSG00000257315.2	ZBED6	8902.88	-0.282307	2.13728e-06
ENSG00000153815.16	CMIP	632.513	-0.418622	2.3146e-06
ENSG00000104332.12	SFRP1	1155.12	-0.348691	2.3363e-06
ENSG00000073712.15	FERMT2	2192.22	-0.297471	2.42179e-06
ENSG00000143147.14	GPR161	4960.02	-0.247494	2.42179e-06
ENSG00000177888.7	ZBTB41	1697.66	-0.354827	2.42179e-06
ENSG00000231213.6	PLSCR5	427.337	-0.487841	2.43174e-06
ENSG00000170142.11	UBE2E1	5086.52	-0.311054	2.48853e-06
ENSG00000188848.16	BEND4	7423.47	-0.271761	2.638e-06
ENSG00000086717.18	PPEF1	510.702	-0.439497	2.72271e-06
ENSG00000132423.12	COQ3	441.759	-0.458589	2.75839e-06
ENSG00000176597.12	B3GNT5	694.836	-0.443899	2.88665e-06
ENSG00000091986.15	CCDC80	114.474	-0.579736	3.18478e-06
ENSG00000173517.10	PEAK1	4722.94	-0.298385	3.57932e-06
ENSG00000148634.15	HERC4	2477.74	-0.355888	3.6805e-06
ENSG00000162419.12	GMEB1	2167.83	-0.2986	3.72086e-06
ENSG00000026950.17	BTN3A1	375.238	-0.475668	3.892e-06
ENSG00000101084.18	RAB5IF	583.017	-0.430253	4.00341e-06
ENSG00000128656.14	CHN1	3552.65	-0.309668	4.09086e-06
ENSG00000153179.13	RASSF3	1222.04	-0.363278	4.112e-06
ENSG00000007944.15	MYLIP	137.353	-0.559412	4.19011e-06
ENSG00000120063.10	GNA13	9831.15	-0.284046	4.23652e-06
ENSG00000149972.11	CNTN5	241.874	-0.524797	4.24741e-06
ENSG00000138050.15	THUMPD2	1381.28	-0.34058	4.24915e-06
ENSG00000123104.12	ITPR2	4988.65	-0.276545	4.33474e-06
ENSG00000131018.23	SYNE1	2812.28	-0.268779	4.33474e-06
ENSG00000169554.20	ZEB2	3526.93	-0.263511	4.3423e-06
ENSG00000164292.13	RHOBTB3	7393.74	-0.254969	4.34939e-06
ENSG00000138758.11	2011-09-01	14407.4	-0.234294	4.40145e-06
ENSG00000187079.17	TEAD1	8635.28	-0.272498	4.47566e-06
ENSG00000178996.14	SNX18	891.205	-0.353389	4.58211e-06
ENSG00000176595.4	KBTBD11	344.184	-0.474675	4.6048e-06
ENSG00000186470.14	BTN3A2	240.115	-0.506011	4.86067e-06
ENSG00000163624.6	CDS1	191.562	-0.526983	4.86612e-06
ENSG00000091129.20	NRCAM	1046.24	-0.381255	5.0335e-06
ENSG00000163946.13	TASOR	3854.77	-0.300796	5.0335e-06
ENSG00000067955.14	CBFB	2489.03	-0.266268	5.04811e-06
ENSG00000158985.13	CDC42SE2	1124.45	-0.338199	5.108e-06
ENSG00000112208.11	BAG2	1951.65	-0.314252	5.15756e-06
ENSG00000157570.11	TSPAN18	1782.07	-0.328143	5.22984e-06
ENSG00000162374.17	ELAVL4	11360.6	-0.269105	5.35992e-06
ENSG00000164924.18	YWHAZ	29158.8	-0.25262	5.38307e-06
ENSG00000110958.16	PTGES3	17257.8	-0.246936	5.46957e-06
ENSG00000147036.11	LANCL3	63.5075	-0.577793	5.55618e-06
ENSG00000132294.15	EFR3A	1574.71	-0.348131	5.68067e-06
ENSG00000116906.13	GNPAT	3326.22	-0.256858	5.78522e-06
ENSG00000170017.12	ALCAM	4481.45	-0.337695	5.80965e-06
ENSG00000151229.13	SLC2A13	921.694	-0.404116	5.854e-06
ENSG00000120756.13	PLS1	955.529	-0.390527	5.8944e-06
ENSG00000077279.18	DCX	8610.96	-0.229861	6.0186e-06
ENSG00000080224.17	EPHA6	276.887	-0.486721	6.06623e-06
ENSG00000186297.12	GABRA5	771.656	-0.389026	6.33323e-06
ENSG00000118432.12	CNR1	946.674	-0.395899	6.41642e-06
ENSG00000004478.8	FKBP4	8912.12	-0.245422	6.48978e-06
ENSG00000171444.18	MCC	13024.2	-0.198396	6.52285e-06
ENSG00000141664.9	ZCCHC2	1107.12	-0.333513	6.67064e-06
ENSG00000165626.17	BEND7	483.098	-0.422845	6.933e-06
ENSG00000203506.5	RBMS3-AS2	633.787	-0.420796	7.37836e-06
ENSG00000139354.11	GAS2L3	1319.11	-0.325738	7.56976e-06
ENSG00000112773.16	TENT5A	1206.29	-0.329609	8.19264e-06
ENSG00000125430.9	HS3ST3B1	110.628	-0.560831	8.2214e-06
ENSG00000130024.15	PHF10	8987.73	-0.245228	8.2214e-06
ENSG00000179915.23	NRXN1	575.96	-0.403724	8.23744e-06
ENSG00000081138.14	CDH7	1012.79	-0.362431	8.64446e-06
ENSG00000176124.13	DLEU1	558.169	-0.402505	8.84448e-06
ENSG00000075461.6	CACNG4	341.061	-0.481278	8.84914e-06
ENSG00000121864.10	ZNF639	2267.07	-0.313567	8.93217e-06
ENSG00000180537.13	RNF182	535.113	-0.429119	8.93217e-06
ENSG00000122026.10	RPL21	13803.4	-0.247607	9.036e-06
ENSG00000100796.17	PPP4R3A	5819	-0.264775	9.0411e-06
ENSG00000163659.13	TIPARP	1085.4	-0.367014	9.31527e-06
ENSG00000008394.13	MGST1	2893.59	-0.287549	9.51806e-06
ENSG00000162989.5	KCNJ3	40.2142	-0.548056	9.777e-06
ENSG00000169139.12	UBE2V2	2938.89	-0.288677	9.80371e-06
ENSG00000269821.1	KCNQ1OT1	13225.8	-0.246832	1.01229e-05
ENSG00000170899.11	GSTA4	1567.53	-0.313227	1.03114e-05
ENSG00000196376.11	SLC35F1	1818.08	-0.309709	1.04566e-05
ENSG00000254615.2	AC027031.2	401.81	-0.443489	1.04649e-05
ENSG00000138768.14	USO1	4556.05	-0.287156	1.08263e-05
ENSG00000134759.14	ELP2	6237.72	-0.223934	1.09583e-05
ENSG00000171517.6	LPAR3	733.122	-0.38611	1.09583e-05
ENSG00000147459.18	DOCK5	2759.71	-0.257181	1.12507e-05
ENSG00000181449.4	SOX2	237.199	-0.497327	1.14822e-05
ENSG00000170873.18	MTSS1	986.14	-0.342432	1.15604e-05
ENSG00000250305.9	TRMT9B	728.249	-0.384322	1.15604e-05
ENSG00000125863.20	MKKS	1432.73	-0.356953	1.16854e-05
ENSG00000061918.13	GUCY1B1	773.571	-0.38679	1.18195e-05
ENSG00000147251.15	DOCK11	1018.43	-0.342967	1.19704e-05
ENSG00000075131.10	TIPIN	1176.63	-0.324031	1.24252e-05
ENSG00000154736.6	ADAMTS5	1948.33	-0.355202	1.24252e-05
ENSG00000100731.15	PCNX1	5454.87	-0.26892	1.27428e-05
ENSG00000167862.10	MRPL58	1313.92	-0.303341	1.32189e-05
ENSG00000171033.13	PKIA	1785.26	-0.34539	1.3278e-05
ENSG00000203667.10	COX20	1155.13	-0.365995	1.38678e-05
ENSG00000107560.12	RAB11FIP2	1827.95	-0.296402	1.39362e-05
ENSG00000153993.13	SEMA3D	236.679	-0.497888	1.41826e-05
ENSG00000170854.18	RIOX2	2924.65	-0.251741	1.51205e-05
ENSG00000134294.14	SLC38A2	11217.6	-0.302365	1.56246e-05
ENSG00000085832.17	EPS15	4977.28	-0.264004	1.57677e-05
ENSG00000162627.17	SNX7	807.46	-0.365033	1.58559e-05
ENSG00000104765.16	BNIP3L	4229.19	-0.269984	1.5987e-05
ENSG00000060688.13	SNRNP40	4190.6	-0.258074	1.69269e-05
ENSG00000087586.17	AURKA	3086.77	-0.262557	1.71373e-05
ENSG00000271811.1	Z97200.1	182.569	-0.510168	1.75031e-05
ENSG00000133703.11	KRAS	5024.98	-0.279416	1.75297e-05
ENSG00000088756.12	ARHGAP28	1644.02	-0.324128	1.80023e-05
ENSG00000148943.12	LIN7C	3687.24	-0.276901	1.80204e-05
ENSG00000163629.13	PTPN13	5310.4	-0.268713	1.80393e-05
ENSG00000243927.6	MRPS6	1693.81	-0.325443	1.81197e-05
ENSG00000081154.11	PCNP	4531.42	-0.294508	1.91619e-05
ENSG00000177565.16	TBL1XR1	10344.8	-0.271815	1.92978e-05
ENSG00000069869.16	NEDD4	1785.29	-0.318848	2.06236e-05
ENSG00000137872.16	SEMA6D	3509.07	-0.276288	2.09991e-05
ENSG00000115750.17	TAF1B	1556.27	-0.29125	2.10128e-05
ENSG00000121454.6	LHX4	175.958	-0.506032	2.22352e-05
ENSG00000145730.20	PAM	1615.04	-0.29273	2.24261e-05
ENSG00000168228.15	ZCCHC4	863.372	-0.334612	2.24261e-05
ENSG00000101166.16	PRELID3B	3709.71	-0.24729	2.24602e-05
ENSG00000069702.11	TGFBR3	320.708	-0.452035	2.28686e-05
ENSG00000214944.9	ARHGEF28	1527.36	-0.334181	2.2991e-05
ENSG00000115159.16	GPD2	4862.75	-0.252312	2.30586e-05
ENSG00000148690.12	FRA10AC1	1171.74	-0.323334	2.33547e-05
ENSG00000168288.13	MMADHC	2666.87	-0.272409	2.44027e-05
ENSG00000111666.11	CHPT1	1487.82	-0.31475	2.50117e-05
ENSG00000082293.13	COL19A1	144.219	-0.524967	2.50597e-05
ENSG00000168795.5	ZBTB5	1719.27	-0.277932	2.50597e-05
ENSG00000084754.12	HADHA	7813.71	-0.230661	2.53109e-05
ENSG00000165124.18	SVEP1	1562.94	-0.298137	2.54144e-05
ENSG00000137819.13	PAQR5	231.419	-0.495725	2.59034e-05
ENSG00000009694.13	TENM1	294.327	-0.458007	2.59876e-05
ENSG00000152904.11	GGPS1	1676.57	-0.309116	2.61086e-05
ENSG00000087470.17	DNM1L	5547.76	-0.239579	2.67898e-05
ENSG00000101882.10	NKAP	598.447	-0.384658	2.68054e-05
ENSG00000123908.12	AGO2	10515.7	-0.197879	2.73478e-05
ENSG00000166845.15	C18orf54	1349.88	-0.319801	2.74219e-05
ENSG00000049759.18	NEDD4L	3033.96	-0.260622	2.79804e-05
ENSG00000146842.17	TMEM209	1940.52	-0.264057	2.84781e-05
ENSG00000187772.8	LIN28B	7208.24	-0.27732	2.96767e-05
ENSG00000124486.13	USP9X	10115.2	-0.24336	2.97007e-05
ENSG00000058668.14	ATP2B4	2864.56	-0.26718	2.99997e-05
ENSG00000102098.18	SCML2	2602.34	-0.271643	3.01026e-05
ENSG00000164929.17	BAALC	133.637	-0.520528	3.04497e-05
ENSG00000154265.16	ABCA5	9592.34	-0.231135	3.05824e-05
ENSG00000006634.8	DBF4	3450.79	-0.29898	3.10559e-05
ENSG00000162437.14	RAVER2	2369.66	-0.248545	3.10559e-05
ENSG00000113048.16	MRPS27	4355.94	-0.222187	3.18414e-05
ENSG00000087253.13	LPCAT2	333.509	-0.451295	3.1893e-05
ENSG00000177822.7	TENM3-AS1	387.097	-0.43456	3.20829e-05
ENSG00000176171.11	BNIP3	1577.9	-0.391065	3.27769e-05
ENSG00000187742.14	SECISBP2	3975.76	-0.22062	3.30391e-05
ENSG00000072041.17	SLC6A15	6469.64	-0.238905	3.33657e-05
ENSG00000004487.16	KDM1A	18801.3	-0.22209	3.34072e-05
ENSG00000259399.1	TGIF2-RAB5IF	649.258	-0.376167	3.35412e-05
ENSG00000107105.15	ELAVL2	5384	-0.251295	3.44344e-05
ENSG00000119900.9	OGFRL1	2210.37	-0.305069	3.45842e-05
ENSG00000185630.18	PBX1	5500.72	-0.229896	3.4615e-05
ENSG00000092108.20	SCFD1	2276.64	-0.289825	3.49376e-05
ENSG00000205269.6	TMEM170B	1805.36	-0.324225	3.5563e-05
ENSG00000108100.18	CCNY	2071.95	-0.273863	3.61748e-05
ENSG00000176771.17	NCKAP5	258.702	-0.460902	3.61748e-05
ENSG00000139737.22	SLAIN1	9679.6	-0.269589	3.68418e-05
ENSG00000170624.13	SGCD	388.638	-0.4219	3.93785e-05
ENSG00000180769.9	WDFY3-AS2	254.687	-0.466272	3.98757e-05
ENSG00000101452.15	DHX35	1290.81	-0.293992	4.09404e-05
ENSG00000068781.21	STON1-GTF2A1L	202.549	-0.47798	4.10831e-05
ENSG00000154229.12	PRKCA	2424.12	-0.239692	4.18201e-05
ENSG00000037474.15	NSUN2	5432.19	-0.210836	4.26321e-05
ENSG00000024526.17	DEPDC1	3150.15	-0.269468	4.27905e-05
ENSG00000129116.19	PALLD	1965.25	-0.312918	4.32468e-05
ENSG00000132388.12	UBE2G1	3301.62	-0.251867	4.34424e-05
ENSG00000145632.15	PLK2	546.256	-0.391089	4.3474e-05
ENSG00000107518.18	ATRNL1	1704.37	-0.26894	4.44971e-05
ENSG00000109586.12	GALNT7	1798.85	-0.284346	4.51849e-05
ENSG00000185737.13	NRG3	146.295	-0.507126	4.57345e-05
ENSG00000125355.15	TMEM255A	206.528	-0.48309	4.7644e-05
ENSG00000184838.15	PRR16	60.4035	-0.52195	4.76993e-05
ENSG00000183722.9	LHFPL6	240.717	-0.459163	4.7936e-05
ENSG00000143355.16	LHX9	985.431	-0.315521	4.94175e-05
ENSG00000198838.13	RYR3	187.604	-0.488606	4.95746e-05
ENSG00000179195.16	ZNF664	15400.2	-0.229688	5.01409e-05
ENSG00000163281.11	GNPDA2	1381.9	-0.337384	5.02702e-05
ENSG00000134215.16	VAV3	836.824	-0.346975	5.04853e-05
ENSG00000200972.1	RNU5A-8P	81.2822	-0.520357	5.32824e-05
ENSG00000112246.9	SIM1	79.7795	-0.520581	5.32826e-05
ENSG00000154945.7	ANKRD40	5948.29	-0.21967	5.36707e-05
ENSG00000116161.17	CACYBP	7702.87	-0.210212	5.46615e-05
ENSG00000170989.9	S1PR1	53.6997	-0.516135	5.5205e-05
ENSG00000132463.14	GRSF1	4243.41	-0.240105	5.59693e-05
ENSG00000179387.10	ELMOD2	2304.03	-0.277434	5.83482e-05
ENSG00000139292.13	LGR5	733.654	-0.345594	5.98361e-05
ENSG00000198015.13	MRPL42	7878.55	-0.245337	6.12805e-05
ENSG00000146373.16	RNF217	782.537	-0.337535	6.15699e-05
ENSG00000204977.10	TRIM13	2504.31	-0.2629	6.26798e-05
ENSG00000031081.10	ARHGAP31	180.973	-0.477892	6.37228e-05
ENSG00000176105.14	YES1	5390.41	-0.308527	6.37843e-05
ENSG00000241399.7	CD302	365.796	-0.420809	6.37843e-05
ENSG00000182247.10	UBE2E2	1605.18	-0.273268	6.5613e-05
ENSG00000145246.13	ATP10D	812.469	-0.371738	6.70177e-05
ENSG00000155886.11	SLC24A2	204.453	-0.466411	6.87509e-05
ENSG00000186063.13	AIDA	3324.2	-0.252598	6.87895e-05
ENSG00000134853.12	PDGFRA	2408.53	-0.278268	6.88455e-05
ENSG00000151247.12	EIF4E	4333.58	-0.244348	6.90197e-05
ENSG00000109790.16	KLHL5	1154.55	-0.292836	6.91706e-05
ENSG00000144381.17	HSPD1	31387.3	-0.202156	6.91706e-05
ENSG00000094916.16	CBX5	23079.8	-0.193371	6.95374e-05
ENSG00000165637.13	VDAC2	4954.68	-0.225554	6.97586e-05
ENSG00000085982.13	USP40	764.152	-0.331557	7.02235e-05
ENSG00000081320.11	STK17B	935.599	-0.325324	7.17609e-05
ENSG00000139173.10	TMEM117	301.819	-0.453697	7.29512e-05
ENSG00000109929.10	SC5D	2267.58	-0.268728	7.3712e-05
ENSG00000164106.8	SCRG1	101.689	-0.506368	7.3712e-05
ENSG00000198924.8	DCLRE1A	1323.03	-0.292359	7.42211e-05
ENSG00000073792.15	IGF2BP2	1218.88	-0.289174	7.43432e-05
ENSG00000119865.8	CNRIP1	2174.21	-0.237998	7.48579e-05
ENSG00000005249.13	PRKAR2B	1055.85	-0.335985	7.57741e-05
ENSG00000154359.13	LONRF1	1534.09	-0.299211	7.57741e-05
ENSG00000061455.11	PRDM6	52.4109	-0.507578	7.59231e-05
ENSG00000138594.14	TMOD3	3102.12	-0.251156	7.71602e-05
ENSG00000117266.15	CDK18	391.786	-0.480943	7.72348e-05
ENSG00000170153.11	RNF150	3758.17	-0.251662	7.7986e-05
ENSG00000121644.19	DESI2	3995.41	-0.237428	8.37272e-05
ENSG00000150540.14	HNMT	96.7085	-0.506434	8.37894e-05
ENSG00000177463.15	NR2C2	5096.47	-0.214846	8.37894e-05
ENSG00000055147.19	FAM114A2	861.17	-0.318557	8.43226e-05
ENSG00000134744.14	TUT4	12040.6	-0.229685	8.58093e-05
ENSG00000132975.8	GPR12	130.944	-0.490775	8.68162e-05
ENSG00000123213.23	NLN	6579.93	-0.237085	8.87255e-05
ENSG00000134259.3	NGF	93.8513	-0.505828	8.87255e-05
ENSG00000113916.18	BCL6	195.437	-0.469025	9.236e-05
ENSG00000095574.11	IKZF5	1164.32	-0.310645	9.23956e-05
ENSG00000048540.15	LMO3	151.659	-0.478654	9.27508e-05
ENSG00000129480.13	DTD2	814.331	-0.322031	9.33595e-05
ENSG00000143933.17	CALM2	9935.99	-0.223961	9.63768e-05
ENSG00000125398.7	SOX9	347.401	-0.416419	9.86239e-05
ENSG00000143469.19	SYT14	6642.58	-0.268537	9.86239e-05
ENSG00000140262.17	TCF12	9207.34	-0.224414	9.93313e-05
ENSG00000049449.9	RCN1	4423.08	-0.247279	9.93737e-05
ENSG00000143947.13	RPS27A	10649.4	-0.212365	0.000101472
ENSG00000119866.21	BCL11A	6605.21	-0.235091	0.00010198
ENSG00000125827.9	TMX4	2690.55	-0.249214	0.000102299
ENSG00000196782.12	MAML3	1609.24	-0.273842	0.000102299
ENSG00000109762.16	SNX25	771.223	-0.32998	0.000102827
ENSG00000125249.7	RAP2A	2686.22	-0.272876	0.000105188
ENSG00000147202.18	DIAPH2	2019.53	-0.242369	0.000105188
ENSG00000112146.16	FBXO9	1516.96	-0.279684	0.000107311
ENSG00000134324.11	LPIN1	3847.58	-0.227898	0.000109013
ENSG00000136237.18	RAPGEF5	6300.83	-0.234575	0.000112205
ENSG00000164291.16	ARSK	368.659	-0.403634	0.00011472
ENSG00000261824.6	LINC00662	2133.53	-0.262431	0.000117048
ENSG00000176399.4	DMRTA1	349.126	-0.427637	0.000117138
ENSG00000244879.7	GABPB1-AS1	6990.97	-0.209297	0.000118178
ENSG00000162819.12	BROX	2334.64	-0.263797	0.00011931
ENSG00000122644.13	ARL4A	380.097	-0.397989	0.000120132
ENSG00000128710.5	HOXD10	545.658	-0.359333	0.000120779
ENSG00000156599.11	ZDHHC5	3285.77	-0.212459	0.000123153
ENSG00000230461.8	PROX1-AS1	134.674	-0.482669	0.000125085
ENSG00000204899.6	MZT1	1003.55	-0.318147	0.000126245
ENSG00000171202.7	TMEM126A	379.79	-0.435689	0.000127521
ENSG00000253250.3	C8orf88	462.869	-0.377705	0.000128711
ENSG00000107372.13	ZFAND5	6001.31	-0.226349	0.00012998
ENSG00000049130.15	KITLG	564.87	-0.400404	0.000132959
ENSG00000099250.18	NRP1	2523.87	-0.285811	0.000135233
ENSG00000141759.15	TXNL4A	2897.59	-0.220823	0.000135934
ENSG00000136098.17	NEK3	1019.76	-0.303796	0.000137151
ENSG00000069849.11	ATP1B3	2899.13	-0.260454	0.000140391
ENSG00000203867.8	RBM20	711.692	-0.342387	0.000143603
ENSG00000280798.1	LINC00294	3212.26	-0.247187	0.000144849
ENSG00000135766.8	EGLN1	1414.97	-0.281815	0.000146629
ENSG00000057935.13	MTA3	2132.67	-0.245259	0.000147818
ENSG00000106723.17	SPIN1	4688.79	-0.240326	0.000148731
ENSG00000104549.12	SQLE	6209.27	-0.212716	0.000154003
ENSG00000075413.18	MARK3	4155.84	-0.230595	0.000154782
ENSG00000166855.9	CLPX	1723.22	-0.255691	0.000160883
ENSG00000117335.19	CD46	7044.08	-0.223693	0.000161487
ENSG00000135541.21	AHI1	3225.84	-0.2228	0.000164699
ENSG00000123545.6	NDUFAF4	1121.76	-0.305356	0.000166084
ENSG00000134369.15	NAV1	5629.7	-0.188166	0.000166246
ENSG00000164116.16	GUCY1A1	1108.42	-0.283289	0.000169319
ENSG00000165533.18	TTC8	2292.06	-0.263615	0.000169462
ENSG00000104369.5	JPH1	981.25	-0.297184	0.000170394
ENSG00000018610.14	CXorf56	842.181	-0.313681	0.000170985
ENSG00000188177.14	ZC3H6	1048.13	-0.316727	0.000172177
ENSG00000146281.6	PM20D2	1564.52	-0.276296	0.000175534
ENSG00000134291.12	TMEM106C	1761.49	-0.260896	0.000175762
ENSG00000036257.13	CUL3	5881.37	-0.235861	0.000176594
ENSG00000185811.18	IKZF1	97.6832	-0.482743	0.000177205
ENSG00000054116.12	TRAPPC3	1781.48	-0.258141	0.000180017
ENSG00000267199.1	AP001029.2	177.431	-0.457282	0.00018017
ENSG00000130347.12	RTN4IP1	393.124	-0.394568	0.000180892
ENSG00000162923.16	WDR26	8714.11	-0.232918	0.000182354
ENSG00000115464.14	USP34	12646.8	-0.233615	0.000184457
ENSG00000214194.9	SMIM30	940.513	-0.326099	0.000185327
ENSG00000112541.14	PDE10A	1428.22	-0.261901	0.000185432
ENSG00000115540.15	MOB4	1652.59	-0.290652	0.000185495
ENSG00000153113.23	CAST	2883.72	-0.241453	0.000186188
ENSG00000104756.16	KCTD9	2645.97	-0.247713	0.000187594
ENSG00000107614.22	TRDMT1	627.857	-0.357928	0.000190892
ENSG00000106701.12	FSD1L	1786.15	-0.309115	0.000192302
ENSG00000156471.12	PTDSS1	3734.15	-0.21501	0.000193847
ENSG00000144227.5	NXPH2	331.816	-0.397044	0.00019952
ENSG00000145779.8	TNFAIP8	811.669	-0.329146	0.00019952
ENSG00000091409.15	ITGA6	852.899	-0.310015	0.000202126
ENSG00000168092.14	PAFAH1B2	3205.54	-0.258822	0.00020471
ENSG00000094880.11	CDC23	3025.71	-0.214335	0.000206989
ENSG00000164934.14	DCAF13	3600.11	-0.231543	0.000208733
ENSG00000121871.4	SLITRK3	90.7957	-0.480359	0.000210026
ENSG00000082212.13	ME2	4565.09	-0.210099	0.000212415
ENSG00000104064.17	GABPB1	1222.51	-0.281775	0.000215933
ENSG00000092421.16	SEMA6A	4990.89	-0.185997	0.000216545
ENSG00000143952.20	VPS54	1718.52	-0.287255	0.000216545
ENSG00000188612.12	SUMO2	15928.7	-0.210764	0.000217199
ENSG00000091844.8	RGS17	1137.47	-0.322523	0.000218711
ENSG00000177189.13	RPS6KA3	4836.93	-0.224584	0.000220359
ENSG00000180773.15	SLC36A4	2699.69	-0.262746	0.000222994
ENSG00000106392.10	C1GALT1	1526.78	-0.283142	0.000223758
ENSG00000064225.12	ST3GAL6	1303.05	-0.304299	0.000224914
ENSG00000082898.16	XPO1	23063	-0.192871	0.000224978
ENSG00000182118.8	FAM89A	762.479	-0.345268	0.000224978
ENSG00000140022.12	STON2	2568.2	-0.235352	0.000228153
ENSG00000165115.15	KIF27	913.884	-0.313082	0.000228939
ENSG00000135365.15	PHF21A	2738.73	-0.219739	0.000231149
ENSG00000206384.10	COL6A6	123.873	-0.466821	0.000233205
ENSG00000164418.20	GRIK2	2032.25	-0.279714	0.000235645
ENSG00000154654.15	NCAM2	245.852	-0.419159	0.000237945
ENSG00000126858.18	RHOT1	2426.4	-0.248017	0.000238519
ENSG00000137449.15	CPEB2	1557.68	-0.274641	0.000239506
ENSG00000121989.15	ACVR2A	1027.89	-0.308098	0.000240541
ENSG00000150907.8	FOXO1	766.796	-0.321995	0.000241113
ENSG00000164588.7	HCN1	276.773	-0.432697	0.000241622
ENSG00000250786.1	SNHG18	50.8052	-0.4734	0.000243594
ENSG00000131873.7	CHSY1	2520.15	-0.236775	0.000248049
ENSG00000169019.11	COMMD8	252.711	-0.419647	0.000251466
ENSG00000223745.7	CCDC18-AS1	737.478	-0.313962	0.000251795
ENSG00000154153.13	RETREG1	239.411	-0.446303	0.000255077
ENSG00000120802.13	TMPO	14855.6	-0.191881	0.000256501
ENSG00000120693.13	SMAD9	1610.11	-0.258492	0.000259718
ENSG00000109171.15	SLAIN2	2389.94	-0.246589	0.000266334
ENSG00000108828.16	VAT1	4593.36	-0.257108	0.0002694
ENSG00000165105.10	RASEF	150.703	-0.453386	0.000271819
ENSG00000152495.11	CAMK4	3266.92	-0.220106	0.000272051
ENSG00000180667.10	YOD1	2288.88	-0.288827	0.000272051
ENSG00000144895.12	EIF2A	4015.02	-0.227963	0.000275467
ENSG00000182389.19	CACNB4	1162.03	-0.300079	0.000275467
ENSG00000114062.19	UBE3A	3987.96	-0.213773	0.000276193
ENSG00000143924.19	EML4	6146.22	-0.199374	0.000282487
ENSG00000182168.15	UNC5C	3420.02	-0.222538	0.000283774
ENSG00000115183.15	TANC1	6093.1	-0.188366	0.000286176
ENSG00000153832.12	FBXO36	271.709	-0.416675	0.00028891
ENSG00000006652.14	IFRD1	3223.52	-0.209611	0.00028978
ENSG00000151292.17	CSNK1G3	2888.11	-0.263206	0.000294222
ENSG00000205213.14	LGR4	967.839	-0.304884	0.000296695
ENSG00000146802.12	TMEM168	1248.73	-0.271291	0.000298172
ENSG00000163577.8	EIF5A2	635.016	-0.350867	0.000299124
ENSG00000023608.5	SNAPC1	744.839	-0.333194	0.000304966
ENSG00000171503.11	ETFDH	680.102	-0.35109	0.000307656
ENSG00000152894.14	PTPRK	3048.57	-0.216095	0.000309054
ENSG00000047634.15	SCML1	1303.99	-0.270754	0.000309079
ENSG00000169021.6	UQCRFS1	2257.96	-0.247658	0.000309891
ENSG00000115414.19	FN1	8274.36	-0.181213	0.000310704
ENSG00000198815.9	FOXJ3	9361.76	-0.180756	0.000311299
ENSG00000085365.18	SCAMP1	2665.99	-0.282036	0.000314978
ENSG00000134684.10	YARS	10450.6	-0.17453	0.000318707
ENSG00000135801.9	TAF5L	2375.68	-0.225846	0.000322024
ENSG00000091127.14	PUS7	3741.91	-0.217492	0.000324314
ENSG00000163539.17	CLASP2	8174.14	-0.18795	0.000325499
ENSG00000120690.16	ELF1	649.065	-0.350964	0.000333135
ENSG00000174136.12	RGMB	2649.51	-0.219257	0.00033361
ENSG00000177108.5	ZDHHC22	337.617	-0.384568	0.000338799
ENSG00000146648.18	EGFR	1861.74	-0.240353	0.000346813
ENSG00000198168.9	SVIP	896.138	-0.300972	0.000350944
ENSG00000270696.1	AC005034.3	360.738	-0.375186	0.000350944
ENSG00000147649.10	MTDH	5922.02	-0.241425	0.000352157
ENSG00000118495.19	PLAGL1	729.389	-0.328768	0.000353485
ENSG00000141655.17	TNFRSF11A	73.087	-0.467641	0.000357616
ENSG00000132341.12	RAN	28504.6	-0.208418	0.000360046
ENSG00000259946.1	BX005019.1	177.517	-0.435139	0.000366409
ENSG00000197006.14	METTL9	2881.17	-0.227715	0.000369885
ENSG00000155974.12	GRIP1	621.112	-0.335587	0.000375651
ENSG00000164040.16	PGRMC2	2494.74	-0.247344	0.000376117
ENSG00000213585.11	VDAC1	7345.6	-0.204815	0.000376117
ENSG00000183023.18	SLC8A1	1935.52	-0.25397	0.000376471
ENSG00000111696.12	NT5DC3	2987.3	-0.200101	0.000378833
ENSG00000215301.10	DDX3X	22422.7	-0.213045	0.000378833
ENSG00000078549.14	ADCYAP1R1	2592.54	-0.232988	0.000380334
ENSG00000096746.17	HNRNPH3	11713	-0.200705	0.000380843
ENSG00000048342.16	CC2D2A	387.768	-0.384703	0.000397457
ENSG00000101333.16	PLCB4	2181.14	-0.256253	0.000405022
ENSG00000182004.13	SNRPE	5180.09	-0.23156	0.000408649
ENSG00000110422.12	HIPK3	1687.34	-0.26814	0.000409198
ENSG00000172403.11	SYNPO2	2512.88	-0.312843	0.000412126
ENSG00000132953.16	XPO4	6031.32	-0.21345	0.000412502
ENSG00000109265.14	KIAA1211	4089.98	-0.213613	0.000418421
ENSG00000183605.16	SFXN4	986.031	-0.275432	0.000418758
ENSG00000213694.5	S1PR3	432.266	-0.376555	0.000422135
ENSG00000110436.13	SLC1A2	3892.37	-0.223944	0.000427022
ENSG00000187257.16	RSBN1L	3412.33	-0.233868	0.000427022
ENSG00000065548.18	ZC3H15	4472.78	-0.226559	0.000427079
ENSG00000188859.6	FAM78B	4765.96	-0.182364	0.000429766
ENSG00000159596.7	TMEM69	1650.45	-0.245124	0.000430906
ENSG00000158864.12	NDUFS2	6541.75	-0.195244	0.000433578
ENSG00000081026.19	MAGI3	3072.41	-0.2144	0.000441249
ENSG00000138385.16	SSB	7996.66	-0.217522	0.000442487
ENSG00000197965.12	MPZL1	8962.22	-0.176251	0.000442978
ENSG00000137727.12	ARHGAP20	196.275	-0.4241	0.000452949
ENSG00000136238.18	RAC1	5302.22	-0.204331	0.00045772
ENSG00000091140.14	DLD	3975.29	-0.251833	0.000459238
ENSG00000151615.3	POU4F2	125.665	-0.445277	0.000464643
ENSG00000165934.12	CPSF2	5849.64	-0.190983	0.000468965
ENSG00000173852.14	DPY19L1	1378.44	-0.275606	0.000468965
ENSG00000196104.11	SPOCK3	266.098	-0.394937	0.00047229
ENSG00000184672.12	RALYL	183.721	-0.436777	0.000472744
ENSG00000179104.9	TMTC2	501.071	-0.332343	0.000474199
ENSG00000171456.19	ASXL1	5886.59	-0.194226	0.000475246
ENSG00000150093.19	ITGB1	8398.16	-0.199889	0.000478574
ENSG00000091436.17	MAP3K20	2015.23	-0.233811	0.000483958
ENSG00000181744.8	DIPK2A	997.469	-0.287021	0.000484971
ENSG00000129595.13	EPB41L4A	552.146	-0.334692	0.000485197
ENSG00000246528.3	AC079089.1	165.386	-0.43169	0.000492248
ENSG00000164134.13	NAA15	10196.7	-0.204518	0.000493687
ENSG00000261646.1	AC093849.1	157.726	-0.434883	0.000497604
ENSG00000277161.2	PIGW	937.896	-0.281497	0.000497604
ENSG00000138386.17	NAB1	2168.72	-0.235307	0.000497829
ENSG00000185352.8	HS6ST3	157.907	-0.435943	0.000504221
ENSG00000109911.19	ELP4	736.875	-0.296072	0.000514019
ENSG00000173812.11	EIF1	8478.39	-0.203987	0.000516427
ENSG00000145431.11	PDGFC	1155.66	-0.294073	0.000517172
ENSG00000174343.6	CHRNA9	272.463	-0.392143	0.000517172
ENSG00000196449.4	YRDC	1116.94	-0.276183	0.000517172
ENSG00000206120.11	EGFEM1P	229.664	-0.401818	0.000517172
ENSG00000060982.15	BCAT1	17492.3	-0.218361	0.000526987
ENSG00000131508.16	UBE2D2	3210.96	-0.214223	0.000533897
ENSG00000127252.6	HRASLS	686.316	-0.309478	0.000534466
ENSG00000114529.12	C3orf52	1133.54	-0.295577	0.000535268
ENSG00000048052.21	HDAC9	595.694	-0.32356	0.000546373
ENSG00000261488.1	TBILA	359.509	-0.371633	0.000546642
ENSG00000116106.12	EPHA4	538.834	-0.339929	0.000546759
ENSG00000179796.12	LRRC3B	265.511	-0.401304	0.000547462
ENSG00000073605.18	GSDMB	324.734	-0.373283	0.000552962
ENSG00000144228.8	SPOPL	2229.27	-0.272479	0.000556323
ENSG00000198160.14	MIER1	3155.89	-0.258887	0.000556502
ENSG00000226328.6	NUP50-DT	270.042	-0.387205	0.000556611
ENSG00000152284.5	TCF7L1	472.601	-0.393854	0.000556654
ENSG00000005108.16	THSD7A	612.168	-0.329469	0.000558577
ENSG00000153989.8	NUS1	3040.08	-0.24663	0.000558577
ENSG00000163399.16	ATP1A1	47650.5	-0.192269	0.000558577
ENSG00000170340.11	B3GNT2	356.25	-0.362412	0.000565621
ENSG00000151835.16	SACS	18554.3	-0.222491	0.000570424
ENSG00000196591.12	HDAC2	15632.9	-0.205922	0.000574767
ENSG00000146250.7	PRSS35	97.3743	-0.450319	0.000575328
ENSG00000048544.6	MRPS10	1530.14	-0.238462	0.000580199
ENSG00000196776.16	CD47	2944.14	-0.20985	0.000582608
ENSG00000132196.14	HSD17B7	1440.85	-0.236224	0.000588926
ENSG00000028203.18	VEZT	4704.78	-0.210576	0.000594633
ENSG00000148429.14	USP6NL	2265.58	-0.221583	0.000595732
ENSG00000084072.16	PPIE	1448.73	-0.243633	0.000595983
ENSG00000123094.15	RASSF8	985.492	-0.280166	0.000603058
ENSG00000067715.14	SYT1	5741.98	-0.212045	0.000628616
ENSG00000082482.13	KCNK2	922.758	-0.284346	0.00063396
ENSG00000168621.15	GDNF	154.342	-0.427958	0.000640327
ENSG00000166478.10	ZNF143	1106.31	-0.284265	0.000648348
ENSG00000115290.9	GRB14	220.524	-0.398548	0.000649525
ENSG00000077092.19	RARB	192.208	-0.407121	0.000652607
ENSG00000259994.1	AL353796.1	278.308	-0.386813	0.000653635
ENSG00000115825.10	PRKD3	7636.66	-0.223263	0.000654034
ENSG00000102081.14	FMR1	3362.31	-0.228151	0.000665783
ENSG00000173207.13	CKS1B	8402.25	-0.196468	0.000677655
ENSG00000069275.13	NUCKS1	35788.4	-0.185684	0.000681565
ENSG00000111266.8	DUSP16	1458.2	-0.264261	0.000682642
ENSG00000255496.1	AC103796.1	67.513	-0.446486	0.000687618
ENSG00000109756.9	RAPGEF2	4220.79	-0.207543	0.000691012
ENSG00000175445.16	LPL	917.408	-0.298983	0.000694127
ENSG00000143776.18	CDC42BPA	7897.71	-0.175225	0.000707838
ENSG00000137563.12	GGH	1146.26	-0.258554	0.000709194
ENSG00000165973.18	NELL1	1751.34	-0.239312	0.000717614
ENSG00000146757.13	ZNF92	1561.97	-0.274138	0.0007273
ENSG00000189221.9	MAOA	1398.85	-0.26997	0.000750825
ENSG00000136999.5	CCN3	131.27	-0.4326	0.000758562
ENSG00000147676.14	MAL2	348.787	-0.370634	0.000763074
ENSG00000196935.9	SRGAP1	1149.87	-0.26675	0.000763762
ENSG00000069345.12	DNAJA2	3670.7	-0.238454	0.000768029
ENSG00000213390.11	ARHGAP19	1393.3	-0.238317	0.00077655
ENSG00000257103.8	LSM14A	7667.22	-0.182676	0.000779988
ENSG00000133706.18	LARS	15271.9	-0.181331	0.000788111
ENSG00000159131.17	GART	6366.45	-0.174966	0.000788493
ENSG00000142687.18	KIAA0319L	4078.73	-0.191399	0.000795437
ENSG00000162624.14	LHX8	462.597	-0.355882	0.000802848
ENSG00000144744.17	UBA3	2092.83	-0.257143	0.000807537
ENSG00000143753.13	DEGS1	1865.81	-0.234986	0.000813915
ENSG00000174442.12	ZWILCH	2498.21	-0.22634	0.000813996
ENSG00000145934.16	TENM2	227.122	-0.398118	0.000819941
ENSG00000122034.15	GTF3A	3610.11	-0.221848	0.000837332
ENSG00000163166.15	IWS1	4321.5	-0.204983	0.000841779
ENSG00000250241.5	AC105383.1	164.936	-0.415745	0.000850682
ENSG00000102547.19	CAB39L	245.031	-0.396904	0.000855514
ENSG00000165417.12	GTF2A1	2615.14	-0.208086	0.0008566
ENSG00000108946.14	PRKAR1A	10950	-0.183803	0.000860951
ENSG00000046889.19	PREX2	1885.55	-0.238539	0.000865068
ENSG00000119408.16	NEK6	641.276	-0.333399	0.000866547
ENSG00000156687.11	UNC5D	340.479	-0.356622	0.000869348
ENSG00000263513.5	FAM72C	390.402	-0.345184	0.000869348
ENSG00000123685.9	BATF3	80.6822	-0.438924	0.000875956
ENSG00000056050.7	HPF1	1404.07	-0.27485	0.000880519
ENSG00000102743.15	SLC25A15	1253.88	-0.260514	0.000880519
ENSG00000186951.16	PPARA	591.544	-0.305582	0.000880519
ENSG00000168137.15	SETD5	22265.1	-0.180795	0.00088459
ENSG00000203668.2	CHML	8431.8	-0.212781	0.000886222
ENSG00000168283.14	BMI1	2286.97	-0.256271	0.00090737
ENSG00000085563.14	ABCB1	150.275	-0.420144	0.00091031
ENSG00000121481.11	RNF2	2584.43	-0.20592	0.000913431
ENSG00000079215.14	SLC1A3	736.103	-0.303007	0.000916801
ENSG00000127152.18	BCL11B	1718.41	-0.222749	0.000933256
ENSG00000152402.10	GUCY1A2	1422.6	-0.270029	0.000936541
ENSG00000162607.13	USP1	9948.31	-0.202244	0.000964378
ENSG00000164024.12	METAP1	2962.84	-0.204197	0.000964822
ENSG00000085788.13	DDHD2	2308.18	-0.218637	0.000992733
ENSG00000115107.20	STEAP3	439.632	-0.3576	0.000992733
ENSG00000151090.18	THRB	291.975	-0.382819	0.0010061
ENSG00000153339.14	TRAPPC8	2685.43	-0.219362	0.0010061
ENSG00000168779.19	SHOX2	114.788	-0.431088	0.00101882
ENSG00000102034.16	ELF4	180.312	-0.419786	0.00102016
ENSG00000165275.10	TRMT10B	463.409	-0.32686	0.00102016
ENSG00000165732.13	DDX21	17327.5	-0.205543	0.00102016
ENSG00000170191.5	NANP	1260.15	-0.254125	0.00102016
ENSG00000163513.17	TGFBR2	151.459	-0.413118	0.0010311
ENSG00000112701.18	SENP6	4811.53	-0.226118	0.00104287
ENSG00000131711.15	MAP1B	92599.4	-0.216551	0.00104287
ENSG00000173744.17	AGFG1	4915.22	-0.214124	0.00104526
ENSG00000156256.15	USP16	2478.91	-0.247293	0.00105409
ENSG00000143155.13	TIPRL	4379.4	-0.202453	0.00106189
ENSG00000169439.12	SDC2	2392.89	-0.20991	0.00106189
ENSG00000248587.7	GDNF-AS1	165.991	-0.408221	0.00106189
ENSG00000164941.13	INTS8	2885.86	-0.229932	0.00107429
ENSG00000134333.14	LDHA	35083.1	-0.203579	0.0010893
ENSG00000171612.7	SLC25A33	1144.04	-0.276913	0.0010981
ENSG00000169760.17	NLGN1	735.091	-0.299192	0.0011133
ENSG00000165671.20	NSD1	6263.25	-0.166624	0.00112272
ENSG00000054277.14	OPN3	1079.4	-0.266061	0.00112454
ENSG00000114541.15	FRMD4B	1418.14	-0.278248	0.00112479
ENSG00000122565.19	CBX3	8789.43	-0.212047	0.00114897
ENSG00000121892.15	PDS5A	10750.9	-0.18742	0.0011569
ENSG00000083520.15	DIS3	5132.91	-0.212802	0.00116854
ENSG00000095015.6	MAP3K1	1368.22	-0.257192	0.00116886
ENSG00000067082.15	KLF6	1407.22	-0.24832	0.00117288
ENSG00000145191.14	EIF2B5	3383.94	-0.188638	0.00118756
ENSG00000118418.14	HMGN3	2648.81	-0.215165	0.00119388
ENSG00000221823.11	PPP3R1	3278.25	-0.226558	0.00120627
ENSG00000233593.9	LINC02609	85.9628	-0.427259	0.00120907
ENSG00000177034.16	MTX3	4865.31	-0.201552	0.00121561
ENSG00000145242.13	EPHA5	78.5218	-0.428481	0.00122336
ENSG00000183530.14	PRR14L	10488.5	-0.186909	0.00124289
ENSG00000185739.13	SRL	262.219	-0.377654	0.00124938
ENSG00000125354.23	2006-09-01	5027.4	-0.189602	0.001263
ENSG00000153814.13	JAZF1	245.18	-0.374067	0.00129062
ENSG00000101974.14	ATP11C	5442.18	-0.227849	0.00130354
ENSG00000184156.17	KCNQ3	1112.41	-0.252766	0.0013054
ENSG00000061676.15	NCKAP1	8391.07	-0.200929	0.00134304
ENSG00000105810.9	CDK6	33232.3	-0.186575	0.00134463
ENSG00000120278.16	PLEKHG1	381.571	-0.35267	0.0013452
ENSG00000177150.13	FAM210A	942.277	-0.264012	0.00134746
ENSG00000117543.21	DPH5	1885.32	-0.229767	0.00135829
ENSG00000188647.13	PTAR1	7809.74	-0.216594	0.00136506
ENSG00000135002.12	RFK	827.355	-0.31285	0.0014005
ENSG00000187957.8	DNER	74.6662	-0.424274	0.00140145
ENSG00000203930.11	LINC00632	4141.29	-0.188382	0.00140226
ENSG00000119335.16	SET	26072.1	-0.171274	0.00140879
ENSG00000119899.13	SLC17A5	493.48	-0.318708	0.00140881
ENSG00000138794.10	CASP6	461.861	-0.322368	0.00141437
ENSG00000139687.15	RB1	4143.65	-0.195676	0.00141437
ENSG00000085231.14	AK6	859.829	-0.27064	0.00142285
ENSG00000057704.13	TMCC3	242.695	-0.382952	0.00144033
ENSG00000138246.17	DNAJC13	5350.99	-0.209042	0.00147526
ENSG00000164751.15	PEX2	923.994	-0.313969	0.00148647
ENSG00000185238.13	PRMT3	2112.27	-0.2131	0.00149556
ENSG00000123505.16	AMD1	6300.03	-0.206119	0.00151202
ENSG00000137760.14	ALKBH8	619.844	-0.310527	0.00153374
ENSG00000148123.15	PLPPR1	954.58	-0.312302	0.00153374
ENSG00000111860.14	CEP85L	1648.9	-0.269636	0.00153419
ENSG00000178538.10	CA8	71.984	-0.421364	0.00154202
ENSG00000137571.11	SLCO5A1	1812.82	-0.210863	0.00155792
ENSG00000234545.7	FAM133B	1574.7	-0.233111	0.00155842
ENSG00000151491.14	EPS8	899.106	-0.268301	0.00156165
ENSG00000136261.15	BZW2	3067	-0.19928	0.00156194
ENSG00000128512.21	DOCK4	1704.79	-0.242263	0.00156549
ENSG00000119283.15	TRIM67	291.885	-0.361713	0.00156625
ENSG00000072042.13	RDH11	3489.99	-0.192174	0.00157068
ENSG00000165169.11	DYNLT3	552.37	-0.303491	0.00157098
ENSG00000075142.13	SRI	1420.94	-0.228804	0.00157623
ENSG00000151092.17	NGLY1	2710.75	-0.196838	0.00158206
ENSG00000075188.9	NUP37	1039.98	-0.249193	0.00158491
ENSG00000186660.15	ZFP91	4632.79	-0.210675	0.00158641
ENSG00000164164.16	OTUD4	4614.91	-0.228503	0.00159589
ENSG00000198075.10	SULT1C4	3539.09	-0.253341	0.00159589
ENSG00000136636.13	KCTD3	6572.12	-0.188456	0.00160831
ENSG00000033327.13	GAB2	3949.13	-0.174759	0.00162681
ENSG00000123131.13	PRDX4	1756.99	-0.219801	0.00162681
ENSG00000204568.12	MRPS18B	1478.08	-0.23672	0.00162681
ENSG00000198945.7	L3MBTL3	1533.85	-0.238372	0.00164642
ENSG00000124786.11	SLC35B3	279.1	-0.360532	0.00164711
ENSG00000082497.12	SERTAD4	712.734	-0.279113	0.0016474
ENSG00000107771.17	CCSER2	2966.11	-0.222804	0.00165205
ENSG00000172795.16	DCP2	5757.84	-0.192148	0.00166183
ENSG00000182534.13	MXRA7	5285.73	-0.168234	0.00166458
ENSG00000147862.17	NFIB	5841.16	-0.198382	0.0016651
ENSG00000134970.14	TMED7	1360.27	-0.270469	0.00166964
ENSG00000168672.4	FAM84B	643.245	-0.294098	0.00173708
ENSG00000112984.12	KIF20A	5216.03	-0.177193	0.001745
ENSG00000138443.16	ABI2	9168.79	-0.174715	0.001745
ENSG00000075303.13	SLC25A40	1284.37	-0.242782	0.00175547
ENSG00000117479.14	SLC19A2	1616.16	-0.243936	0.00175676
ENSG00000171530.14	TBCA	4384.74	-0.195078	0.00175676
ENSG00000151553.15	FAM160B1	981.875	-0.280809	0.00176455
ENSG00000113580.15	NR3C1	1130.61	-0.289023	0.00177097
ENSG00000038295.8	TLL1	81.2037	-0.416229	0.00178042
ENSG00000230551.4	AC021078.1	2840.1	-0.216252	0.00179077
ENSG00000176261.15	ZBTB8OS	2028.83	-0.221933	0.00181287
ENSG00000146122.17	DAAM2	813.114	-0.260143	0.00182172
ENSG00000157212.18	PAXIP1	3252.72	-0.186083	0.00182342
ENSG00000105819.14	PMPCB	2539.1	-0.220344	0.00183166
ENSG00000185551.15	NR2F2	1200.59	-0.237794	0.00183369
ENSG00000123179.14	EBPL	667.32	-0.300342	0.00183456
ENSG00000198785.5	GRIN3A	309.943	-0.340995	0.00183456
ENSG00000103449.11	SALL1	797.796	-0.272616	0.00189141
ENSG00000178177.15	LCORL	3615.3	-0.22794	0.00189942
ENSG00000164932.13	CTHRC1	874.622	-0.270378	0.00190918
ENSG00000121879.5	PIK3CA	1835.71	-0.266117	0.00191357
ENSG00000248905.8	FMN1	3364.86	-0.17904	0.00194665
ENSG00000281398.4	SNHG4	3922.15	-0.203465	0.0019554
ENSG00000198056.14	PRIM1	2458.92	-0.210302	0.00198115
ENSG00000171055.15	FEZ2	813.488	-0.277935	0.00199323
ENSG00000180098.9	TRNAU1AP	1263.81	-0.235719	0.00201879
ENSG00000205302.7	SNX2	3207.88	-0.200401	0.00202219
ENSG00000139350.11	NEDD1	2360.45	-0.21945	0.00202573
ENSG00000171766.16	GATM	1201.25	-0.250742	0.00202573
ENSG00000123552.17	USP45	2426.71	-0.224369	0.00203003
ENSG00000117519.16	CNN3	9245.09	-0.20464	0.00203088
ENSG00000198522.13	GPN1	1560.67	-0.219496	0.00204322
ENSG00000122378.14	PRXL2A	7889.84	-0.183992	0.00204805
ENSG00000011260.14	UTP18	4775.23	-0.230291	0.0020497
ENSG00000028839.10	TBPL1	868.118	-0.25926	0.00206069
ENSG00000113319.13	RASGRF2	205.321	-0.375218	0.00206502
ENSG00000183287.14	CCBE1	61.9656	-0.410989	0.00206595
ENSG00000115091.11	ACTR3	4468.8	-0.18306	0.00207086
ENSG00000126261.13	UBA2	9464.1	-0.175567	0.00207086
ENSG00000136783.10	NIPSNAP3A	425.473	-0.316419	0.00207705
ENSG00000081721.11	DUSP12	2106.94	-0.220696	0.00209327
ENSG00000107249.23	GLIS3	464.273	-0.322325	0.00209327
ENSG00000112624.12	BICRAL	551.553	-0.293203	0.00209327
ENSG00000109654.15	TRIM2	3581.59	-0.194102	0.00209655
ENSG00000152558.15	TMEM123	2390.75	-0.234287	0.00209655
ENSG00000171617.14	ENC1	2322.14	-0.204055	0.00209655
ENSG00000196914.9	ARHGEF12	3257.74	-0.218722	0.00209655
ENSG00000089876.11	DHX32	1226.24	-0.258325	0.00210338
ENSG00000198399.14	ITSN2	1058.54	-0.23886	0.00211056
ENSG00000119684.15	MLH3	187.154	-0.385791	0.00211088
ENSG00000233184.6	AC093157.1	296.146	-0.354296	0.00211275
ENSG00000166471.11	TMEM41B	1981.13	-0.239446	0.00211816
ENSG00000139146.14	SINHCAF	9761.91	-0.185247	0.00213946
ENSG00000139915.20	MDGA2	345.935	-0.342566	0.00217274
ENSG00000189266.13	PNRC2	3673.58	-0.199874	0.00222003
ENSG00000272636.4	DOC2B	109.658	-0.402686	0.00222598
ENSG00000126778.10	SIX1	1129.59	-0.242937	0.00222889
ENSG00000113356.12	POLR3G	916.852	-0.253941	0.00223852
ENSG00000176148.16	TCP11L1	3173.81	-0.198216	0.00224965
ENSG00000111144.10	LTA4H	5945.83	-0.186419	0.00225026
ENSG00000135917.15	SLC19A3	449.11	-0.326482	0.00225079
ENSG00000146223.14	RPL7L1	9265.27	-0.161741	0.00226334
ENSG00000082397.17	EPB41L3	1467.98	-0.227234	0.0022657
ENSG00000008282.8	SYPL1	996.665	-0.25392	0.00226925
ENSG00000162852.14	CNST	2082.94	-0.207861	0.00227784
ENSG00000066629.17	EML1	711.612	-0.271649	0.00229176
ENSG00000148835.11	TAF5	1236.27	-0.240999	0.00234326
ENSG00000227063.5	RPL41P1	936.031	-0.281728	0.00234963
ENSG00000182093.15	WRB	665.945	-0.276335	0.00235026
ENSG00000100614.18	PPM1A	2944.29	-0.234305	0.00236976
ENSG00000123096.11	SSPN	99.1105	-0.402699	0.00237936
ENSG00000078304.19	PPP2R5C	3284.36	-0.202771	0.00238877
ENSG00000125977.7	EIF2S2	4965.93	-0.199338	0.00238877
ENSG00000033867.16	SLC4A7	8978.41	-0.205112	0.00240433
ENSG00000116898.12	MRPS15	4002	-0.183146	0.00242993
ENSG00000119729.12	RHOQ	2223.38	-0.214768	0.00243374
ENSG00000171497.5	PPID	3776.4	-0.207006	0.00243374
ENSG00000137968.16	SLC44A5	2428.17	-0.208089	0.00245012
ENSG00000164659.15	KIAA1324L	619.449	-0.289368	0.00249237
ENSG00000236532.5	LINC01695	198.443	-0.37799	0.00249819
ENSG00000189184.11	PCDH18	1164.08	-0.27655	0.00249889
ENSG00000213281.5	NRAS	11624	-0.192179	0.00251743
ENSG00000136045.12	PWP1	3543.52	-0.194527	0.00254189
ENSG00000168675.18	LDLRAD4	172.473	-0.376008	0.00254189
ENSG00000120685.20	PROSER1	6556.29	-0.159988	0.00255143
ENSG00000038210.13	PI4K2B	1012.64	-0.274636	0.00255167
ENSG00000131773.14	KHDRBS3	800.709	-0.262249	0.00255167
ENSG00000255248.8	MIR100HG	45.7486	-0.396974	0.00258589
ENSG00000058866.15	DGKG	169.165	-0.380488	0.00258605
ENSG00000111142.14	METAP2	6163.31	-0.171105	0.00260316
ENSG00000250546.5	AC079160.1	113.074	-0.396251	0.0026104
ENSG00000204682.6	CASC10	213.515	-0.361605	0.00264244
ENSG00000065183.16	WDR3	7365.82	-0.184068	0.00264865
ENSG00000134001.13	EIF2S1	6334.18	-0.177745	0.00266017
ENSG00000144730.18	IL17RD	1908.17	-0.203271	0.00267668
ENSG00000111229.16	ARPC3	3221.15	-0.187579	0.00270373
ENSG00000197147.13	LRRC8B	6140.97	-0.18719	0.00270742
ENSG00000086189.10	DIMT1	1541.67	-0.224216	0.00274476
ENSG00000140299.11	BNIP2	2896.81	-0.214509	0.00274561
ENSG00000120137.7	PANK3	14778.9	-0.211978	0.00275423
ENSG00000149212.11	SESN3	6849.84	-0.210203	0.0027662
ENSG00000138640.15	FAM13A	2623.67	-0.217308	0.00276775
ENSG00000197056.11	ZMYM1	2340.38	-0.240805	0.00280708
ENSG00000106341.11	PPP1R17	476.769	-0.319709	0.00281694
ENSG00000151135.10	TMEM263	1201.64	-0.26129	0.0028197
ENSG00000114416.18	FXR1	11147.9	-0.180852	0.00282565
ENSG00000163069.12	SGCB	3381.28	-0.204429	0.00283846
ENSG00000134343.13	ANO3	81.819	-0.399431	0.00284548
ENSG00000113194.13	FAF2	3314.47	-0.185692	0.0028601
ENSG00000165730.16	STOX1	196.767	-0.365523	0.0028601
ENSG00000283162.1	AL390726.6	412.392	-0.315469	0.00286848
ENSG00000065833.9	ME1	1118.44	-0.29049	0.00288167
ENSG00000131374.14	TBC1D5	3568.62	-0.1696	0.00289455
ENSG00000185480.11	PARPBP	2374.22	-0.219784	0.00290566
ENSG00000233844.1	KCNQ5-IT1	155.334	-0.385611	0.00291003
ENSG00000154917.11	RAB6B	1139.01	-0.250826	0.00294028
ENSG00000114054.14	PCCB	1595.75	-0.20587	0.00294537
ENSG00000020181.17	ADGRA2	988.338	-0.27589	0.00298034
ENSG00000175104.15	TRAF6	1378.51	-0.216039	0.00300861
ENSG00000126226.21	PCID2	2424.67	-0.189927	0.0030114
ENSG00000055813.6	CCDC85A	43.186	-0.389663	0.00301547
ENSG00000137513.10	NARS2	1637.64	-0.213887	0.0030497
ENSG00000138821.13	SLC39A8	925.085	-0.251717	0.0030614
ENSG00000139168.8	ZCRB1	1218.61	-0.224842	0.0030614
ENSG00000083937.9	CHMP2B	1048.66	-0.263092	0.00309818
ENSG00000109606.13	DHX15	13101.1	-0.182271	0.00309818
ENSG00000284431.1	AL022238.4	1985.44	-0.216832	0.00310423
ENSG00000151883.18	PARP8	1052.66	-0.24981	0.00311045
ENSG00000122870.11	BICC1	1454.44	-0.224594	0.00311215
ENSG00000175449.14	RFESD	128.987	-0.391744	0.00311998
ENSG00000137807.15	KIF23	3586.99	-0.182682	0.00312327
ENSG00000143797.12	MBOAT2	2728.48	-0.202315	0.00315107
ENSG00000109794.13	FAM149A	188.984	-0.366956	0.00317232
ENSG00000132205.11	EMILIN2	200.478	-0.361703	0.00318655
ENSG00000143153.12	ATP1B1	4194.23	-0.183118	0.00318655
ENSG00000101189.7	MRGBP	525.505	-0.297952	0.00321831
ENSG00000148187.18	MRRF	2943.43	-0.178465	0.00322369
ENSG00000119042.17	SATB2	2714.01	-0.196193	0.00324581
ENSG00000122376.11	SHLD2	2810.93	-0.209042	0.00325005
ENSG00000132155.11	RAF1	8962.4	-0.157801	0.00330077
ENSG00000133026.12	MYH10	12864.6	-0.147403	0.00332439
ENSG00000237732.9	AC010980.1	144.566	-0.377397	0.00332497
ENSG00000278099.1	RF00003	1549.72	-0.266165	0.00334395
ENSG00000154721.15	JAM2	3015.71	-0.187735	0.00334999
ENSG00000114739.14	ACVR2B	19280.7	-0.149452	0.00340531
ENSG00000132640.15	BTBD3	1932.42	-0.204508	0.00342749
ENSG00000170802.16	FOXN2	1854.43	-0.221534	0.00343478
ENSG00000155966.13	AFF2	1575.93	-0.214801	0.00343577
ENSG00000118922.17	KLF12	2721.37	-0.2009	0.00344165
ENSG00000070159.14	PTPN3	1197.02	-0.229689	0.00344994
ENSG00000198860.12	TSEN15	1950.95	-0.228613	0.00345785
ENSG00000014824.14	SLC30A9	4724.31	-0.197674	0.00345848
ENSG00000186908.14	ZDHHC17	1291.88	-0.234317	0.00354248
ENSG00000140009.18	ESR2	72.0089	-0.392112	0.00358204
ENSG00000100625.9	SIX4	2022.17	-0.238471	0.00360671
ENSG00000134363.12	FST	137.098	-0.375822	0.00362042
ENSG00000170579.17	DLGAP1	308.042	-0.322187	0.0036313
ENSG00000163510.14	CWC22	2141.92	-0.239536	0.00363832
ENSG00000122741.16	DCAF10	2005.67	-0.224714	0.00364147
ENSG00000048740.18	CELF2	1271.86	-0.214413	0.00366286
ENSG00000109572.13	CLCN3	4152.9	-0.179163	0.00367493
ENSG00000065809.13	FAM107B	3066.65	-0.187595	0.00369067
ENSG00000198919.13	DZIP3	1962.67	-0.238462	0.00369396
ENSG00000172594.13	SMPDL3A	227.617	-0.354205	0.00369486
ENSG00000178700.7	DHFR2	334.887	-0.319685	0.0037781
ENSG00000135049.15	AGTPBP1	2727.59	-0.199096	0.00377943
ENSG00000109686.18	SH3D19	1238.18	-0.218818	0.00378995
ENSG00000140284.11	SLC27A2	114.64	-0.382665	0.00378995
ENSG00000163602.10	RYBP	2402.51	-0.199939	0.00378995
ENSG00000279400.1	AC008957.3	160.23	-0.368851	0.00380506
ENSG00000170011.14	MYRIP	1006.04	-0.235796	0.00381029
ENSG00000152270.9	PDE3B	1712.55	-0.241093	0.00383291
ENSG00000013441.16	CLK1	2980.24	-0.191348	0.003963
ENSG00000128683.14	GAD1	46.4287	-0.373435	0.00398522
ENSG00000135930.14	EIF4E2	4085.48	-0.181824	0.00399789
ENSG00000163938.17	GNL3	9221.08	-0.175658	0.00404571
ENSG00000128694.12	OSGEPL1	519.831	-0.287402	0.00404994
ENSG00000136444.10	RSAD1	1998.29	-0.21837	0.00410787
ENSG00000128714.6	HOXD13	1627.91	-0.204041	0.00411223
ENSG00000152518.8	ZFP36L2	717.26	-0.266837	0.00411528
ENSG00000156261.13	CCT8	11705.9	-0.162727	0.00411592
ENSG00000188725.8	SMIM15	2074.92	-0.222479	0.00414917
ENSG00000112167.10	SAYSD1	405.827	-0.307641	0.00415175
ENSG00000156017.13	CARNMT1	1371.25	-0.232198	0.0041542
ENSG00000124406.16	ATP8A1	4395.01	-0.189629	0.00415481
ENSG00000155561.15	NUP205	14780.4	-0.158278	0.00416419
ENSG00000196139.14	AKR1C3	39.1606	-0.374726	0.00416854
ENSG00000198898.14	CAPZA2	1763.26	-0.226729	0.00417041
ENSG00000068120.15	COASY	3487.86	-0.243109	0.00417139
ENSG00000153823.18	PID1	138.469	-0.375985	0.00420162
ENSG00000134375.11	TIMM17A	3263.14	-0.214739	0.00421871
ENSG00000198087.7	CD2AP	2159.84	-0.220605	0.00423343
ENSG00000113300.12	CNOT6	5771.5	-0.174311	0.00424722
ENSG00000086061.16	DNAJA1	14286.2	-0.168892	0.00428335
ENSG00000110172.12	CHORDC1	6746.2	-0.192318	0.0042876
ENSG00000198843.13	SELENOT	1462.32	-0.225032	0.00431133
ENSG00000175782.10	SLC35E3	1703.46	-0.201377	0.00431475
ENSG00000135945.10	REV1	2804.45	-0.198659	0.00432027
ENSG00000184465.16	WDR27	4321.72	-0.168198	0.00434875
ENSG00000102024.18	PLS3	3501.14	-0.197318	0.004361
ENSG00000159202.18	UBE2Z	6390.92	-0.166019	0.004361
ENSG00000115866.11	DARS	2675.96	-0.192885	0.00437269
ENSG00000101972.18	STAG2	7397.64	-0.204348	0.0044228
ENSG00000115295.20	CLIP4	983.255	-0.242473	0.00442579
ENSG00000025156.12	HSF2	2546.13	-0.176782	0.00442679
ENSG00000075151.20	EIF4G3	7446.03	-0.174543	0.00443468
ENSG00000107951.14	MTPAP	2992.87	-0.182849	0.00443468
ENSG00000142166.13	IFNAR1	1759.17	-0.240156	0.00443468
ENSG00000184500.15	PROS1	1052.21	-0.229068	0.0044676
ENSG00000175183.10	CSRP2	932.774	-0.241772	0.0044919
ENSG00000101224.17	CDC25B	4240.94	-0.191357	0.00449712
ENSG00000177511.6	ST8SIA3	2097.41	-0.198232	0.00449797
ENSG00000070193.4	FGF10	48.6098	-0.376395	0.00450149
ENSG00000116667.14	C1orf21	2328.22	-0.18637	0.00457989
ENSG00000163002.13	NUP35	1428.77	-0.222231	0.00458118
ENSG00000169594.13	BNC1	80.1476	-0.382751	0.00458118
ENSG00000175893.11	ZDHHC21	2218.85	-0.205329	0.00458118
ENSG00000188620.10	HMX3	223.325	-0.343742	0.00458118
ENSG00000198478.8	SH3BGRL2	1500.67	-0.238229	0.00458118
ENSG00000140157.14	NIPA2	1105.83	-0.241491	0.00458224
ENSG00000135338.14	LCA5	346.882	-0.311813	0.00460597
ENSG00000148154.10	UGCG	1171.01	-0.23542	0.00462056
ENSG00000182606.15	TRAK1	3982.76	-0.155801	0.00463176
ENSG00000137575.12	SDCBP	2631.43	-0.22495	0.00464596
ENSG00000138613.14	APH1B	535.653	-0.279415	0.00464596
ENSG00000138764.15	CCNG2	851.642	-0.276179	0.00464596
ENSG00000166783.22	MARF1	3308.4	-0.172263	0.00464596
ENSG00000173726.11	TOMM20	17599.7	-0.160571	0.00464596
ENSG00000152661.8	GJA1	61.992	-0.379859	0.00465731
ENSG00000169860.7	P2RY1	127.176	-0.370598	0.00465731
ENSG00000134138.20	MEIS2	3985.29	-0.163332	0.00467888
ENSG00000117000.9	RLF	5099.58	-0.175331	0.00468808
ENSG00000138696.10	BMPR1B	417.327	-0.294579	0.00471875
ENSG00000184270.5	HIST2H2AB	1106.26	-0.269501	0.00476164
ENSG00000157657.14	ZNF618	2645.63	-0.17377	0.00486546
ENSG00000118596.12	SLC16A7	3853.16	-0.219456	0.00487042
ENSG00000104447.12	TRPS1	3060.38	-0.188697	0.00489979
ENSG00000116679.16	IVNS1ABP	15360.2	-0.171666	0.00489979
ENSG00000133704.10	IPO8	3575.45	-0.173784	0.00489979
ENSG00000163683.12	SMIM14	383.253	-0.311096	0.00489979
ENSG00000165304.8	MELK	3617.11	-0.173067	0.00492264
ENSG00000165996.14	HACD1	524.676	-0.277068	0.00499275
ENSG00000066382.16	MPPED2	742.613	-0.268599	0.00503645
ENSG00000077097.15	TOP2B	30565.2	-0.187121	0.00504318
ENSG00000185305.11	ARL15	631.21	-0.282115	0.00504998
ENSG00000091428.18	RAPGEF4	369.369	-0.303429	0.0050634
ENSG00000133028.12	SCO1	2280.19	-0.183311	0.00508612
ENSG00000285283.1	AL035078.4	1659.71	-0.209154	0.00509803
ENSG00000172878.14	METAP1D	278.15	-0.337567	0.00511904
ENSG00000196683.10	TOMM7	1713.48	-0.202696	0.00513807
ENSG00000138459.9	SLC35A5	1061.37	-0.240303	0.00518207
ENSG00000084073.9	ZMPSTE24	4576.05	-0.185902	0.00519351
ENSG00000111652.10	COPS7A	1079.84	-0.232231	0.00519951
ENSG00000137876.10	RSL24D1	3315.27	-0.201586	0.00521119
ENSG00000119844.15	AFTPH	1345.14	-0.223029	0.00521424
ENSG00000121964.14	GTDC1	1226.31	-0.218337	0.00521611
ENSG00000104412.8	EMC2	1378	-0.238327	0.00522809
ENSG00000162733.18	DDR2	9932.4	-0.142693	0.00523617
ENSG00000119862.13	LGALSL	718.982	-0.274785	0.00524322
ENSG00000109180.14	OCIAD1	4435.31	-0.170997	0.00524867
ENSG00000117280.13	RAB29	1627.5	-0.22799	0.00525339
ENSG00000128849.10	CGNL1	154.065	-0.357871	0.0052627
ENSG00000128050.8	PAICS	24141.7	-0.156686	0.00529398
ENSG00000189403.15	HMGB1	21622.6	-0.168947	0.00529991
ENSG00000123728.10	RAP2C	648.9	-0.285863	0.00534068
ENSG00000168811.7	IL12A	78.323	-0.376738	0.00534307
ENSG00000012983.11	MAP4K5	3801.97	-0.197365	0.00536216
ENSG00000146386.8	ABRACL	709.898	-0.251022	0.00536371
ENSG00000138760.10	SCARB2	8472.31	-0.172758	0.00538612
ENSG00000198042.11	MAK16	3902.82	-0.176758	0.00538711
ENSG00000117697.15	NSL1	4838.62	-0.150662	0.0054041
ENSG00000221740.1	SNORD93	62.4615	-0.376571	0.00542039
ENSG00000120699.13	EXOSC8	2591.65	-0.184014	0.00544953
ENSG00000087842.11	PIR	1169.72	-0.21173	0.00544988
ENSG00000153976.3	HS3ST3A1	190.585	-0.345491	0.00544988
ENSG00000150756.14	ATPSCKMT	932.322	-0.22963	0.00548757
ENSG00000186522.15	2010-09-01	2000.88	-0.202842	0.00550585
ENSG00000240875.5	LINC00886	56.6168	-0.373582	0.0055347
ENSG00000272983.1	AL117339.4	420.854	-0.289603	0.00553782
ENSG00000257242.7	LINC01619	180.912	-0.362446	0.00555256
ENSG00000134698.11	AGO4	2020.55	-0.193583	0.00556756
ENSG00000164076.17	CAMKV	3106.69	-0.213437	0.0055842
ENSG00000181016.9	LSMEM1	132.661	-0.370145	0.00559225
ENSG00000022355.17	GABRA1	69.2684	-0.375026	0.00559785
ENSG00000010278.14	CD9	113.776	-0.368149	0.00562852
ENSG00000124762.13	CDKN1A	3081.27	-0.190922	0.0056428
ENSG00000164841.5	TMEM74	764.805	-0.252605	0.0056428
ENSG00000259754.1	AC092078.2	103.498	-0.370025	0.0056886
ENSG00000145782.13	ATG12	2802.65	-0.220114	0.00570862
ENSG00000115232.14	ITGA4	2904.56	-0.189279	0.0057336
ENSG00000253284.2	AC092828.1	627.145	-0.265292	0.0057336
ENSG00000198176.13	TFDP1	5779.95	-0.146884	0.00574567
ENSG00000196323.14	ZBTB44	2007.01	-0.209644	0.005757
ENSG00000119801.13	YPEL5	472.508	-0.299132	0.00577367
ENSG00000170584.11	NUDCD2	781.807	-0.256742	0.00580178
ENSG00000122884.12	P4HA1	1424.82	-0.213295	0.0058283
ENSG00000138382.15	METTL5	1277.82	-0.213865	0.00583348
ENSG00000171246.6	NPTX1	117.268	-0.36769	0.00583348
ENSG00000022267.17	FHL1	2104.83	-0.207232	0.00587905
ENSG00000215717.6	TMEM167B	1166.24	-0.211904	0.00588099
ENSG00000260852.1	FBXL19-AS1	471.186	-0.280374	0.00588691
ENSG00000114423.21	CBLB	2107.61	-0.19663	0.00590889
ENSG00000101695.9	RNF125	229.904	-0.330912	0.00597134
ENSG00000147687.19	TATDN1	1573.3	-0.196183	0.00599797
ENSG00000164483.17	SAMD3	75.8294	-0.37217	0.00602001
ENSG00000198836.9	OPA1	8734.09	-0.18392	0.00602583
ENSG00000174599.5	TRAM1L1	144.706	-0.357011	0.00602874
ENSG00000113013.14	HSPA9	19090.9	-0.151877	0.00605876
ENSG00000145736.14	GTF2H2	1233.38	-0.212013	0.00608161
ENSG00000135164.18	DMTF1	4747.45	-0.177651	0.00609765
ENSG00000006468.14	ETV1	1329.25	-0.235673	0.00611323
ENSG00000175928.5	LRRN1	8451.49	-0.173367	0.00612705
ENSG00000164603.12	BMT2	734.603	-0.252828	0.00616134
ENSG00000114744.9	COMMD2	1890.65	-0.214599	0.00620895
ENSG00000105856.14	HBP1	754.456	-0.263981	0.00628084
ENSG00000112851.14	ERBIN	5654.09	-0.186998	0.00628589
ENSG00000067900.8	ROCK1	6169.79	-0.191589	0.0062974
ENSG00000139697.14	SBNO1	13473.8	-0.169483	0.0062974
ENSG00000147475.15	ERLIN2	1678.11	-0.188787	0.00636672
ENSG00000156869.13	FRRS1	459.531	-0.28105	0.00637018
ENSG00000139154.15	AEBP2	1890.87	-0.211591	0.00639833
ENSG00000180304.14	OAZ2	3182.39	-0.181158	0.0063986
ENSG00000114126.17	TFDP2	6593.35	-0.170616	0.00642934
ENSG00000165119.21	HNRNPK	30936.9	-0.14958	0.00644556
ENSG00000101079.21	NDRG3	2670.51	-0.171077	0.00645518
ENSG00000144619.15	CNTN4	400.697	-0.28482	0.00648207
ENSG00000171681.12	ATF7IP	5568.47	-0.172919	0.00648207
ENSG00000113657.13	DPYSL3	6195.24	-0.159475	0.00656323
ENSG00000185787.14	MORF4L1	10743.9	-0.173022	0.00656323
ENSG00000119285.11	HEATR1	17151	-0.164069	0.00657351
ENSG00000106588.11	PSMA2	2344.71	-0.206378	0.00658359
ENSG00000156171.14	DRAM2	1032.11	-0.226172	0.00659082
ENSG00000004399.12	PLXND1	1186.5	-0.285846	0.00678412
ENSG00000146247.14	PHIP	12560.4	-0.177172	0.0068341
ENSG00000143612.20	C1orf43	10003.2	-0.167703	0.00684445
ENSG00000138069.18	RAB1A	3426.31	-0.182103	0.00687301
ENSG00000144566.11	RAB5A	2598.29	-0.204062	0.00688304
ENSG00000144406.18	UNC80	1100.58	-0.214456	0.00689638
ENSG00000179598.6	PLD6	1509.08	-0.196792	0.00689703
ENSG00000104497.14	SNX16	348.142	-0.305615	0.0069412
ENSG00000109189.13	USP46	3551.69	-0.18225	0.0069412
ENSG00000111300.10	NAA25	6102.89	-0.179059	0.00694139
ENSG00000144136.11	SLC20A1	6944.45	-0.152374	0.00703559
ENSG00000165905.18	LARGE2	113.517	-0.365497	0.00703749
ENSG00000259623.1	AC125257.1	493.176	-0.277392	0.00706824
ENSG00000157106.16	SMG1	14465.1	-0.168717	0.00708105
ENSG00000166352.16	C11orf74	741.512	-0.243692	0.0071133
ENSG00000091527.15	CDV3	7677.18	-0.157984	0.00716679
ENSG00000133083.14	DCLK1	2441.49	-0.180963	0.0071814
ENSG00000146592.17	CREB5	296.441	-0.307972	0.00720968
ENSG00000143321.19	HDGF	36126.4	-0.156768	0.00728018
ENSG00000164258.12	NDUFS4	1240.26	-0.212543	0.00728018
ENSG00000267317.2	AC027307.2	68.086	-0.365645	0.00728018
ENSG00000185088.14	RPS27L	4160.22	-0.230708	0.00734137
ENSG00000226121.2	AC009487.2	513.854	-0.263693	0.00734137
ENSG00000077522.13	ACTN2	780.842	-0.240623	0.00734222
ENSG00000123600.19	METTL8	3133.76	-0.196156	0.00735525
ENSG00000113269.14	RNF130	2562.48	-0.172232	0.00737454
ENSG00000053254.15	FOXN3	7273.39	-0.142743	0.00738854
ENSG00000274828.1	AC068473.5	182.5	-0.344164	0.00739815
ENSG00000197969.13	VPS13A	9599.3	-0.189869	0.00743164
ENSG00000220842.6	RPL21P16	513.28	-0.271936	0.00747851
ENSG00000147852.16	VLDLR	772.063	-0.23413	0.00748992
ENSG00000104408.9	EIF3E	11746.3	-0.190124	0.00750624
ENSG00000172292.14	CERS6	6710.86	-0.170798	0.00758426
ENSG00000164742.16	ADCY1	3798.03	-0.194939	0.00760098
ENSG00000260578.1	AC110597.1	56.2144	-0.361664	0.00760098
ENSG00000143878.9	RHOB	481.366	-0.29323	0.00767516
ENSG00000147010.18	SH3KBP1	566.597	-0.254922	0.00769634
ENSG00000198791.12	CNOT7	9236.76	-0.178762	0.00771971
ENSG00000149269.9	PAK1	2115.19	-0.178925	0.00780442
ENSG00000241697.5	TMEFF1	2049.52	-0.200495	0.0078535
ENSG00000214941.8	ZSWIM7	552.661	-0.25974	0.00787337
ENSG00000103769.10	RAB11A	3229.74	-0.169329	0.0078919
ENSG00000128059.8	PPAT	5178.41	-0.166945	0.0078919
ENSG00000120158.12	RCL1	1845.74	-0.191847	0.00789974
ENSG00000163864.17	NMNAT3	405.761	-0.277807	0.00789974
ENSG00000138650.9	PCDH10	171.55	-0.338809	0.00796167
ENSG00000275052.5	PPP4R3B	2936.01	-0.18078	0.00796167
ENSG00000162616.9	DNAJB4	1078.44	-0.226769	0.00799454
ENSG00000132300.19	PTCD3	7129.95	-0.149673	0.00800368
ENSG00000243678.11	NME2	5947.03	-0.165392	0.00801054
ENSG00000140264.19	SERF2	6533.71	-0.217641	0.00801684
ENSG00000138375.12	SMARCAL1	896.016	-0.230668	0.00805128
ENSG00000157833.13	GAREM2	1438.22	-0.228202	0.00806199
ENSG00000165113.13	GKAP1	7749.77	-0.175641	0.00807243
ENSG00000256525.7	POLG2	2538.1	-0.176328	0.00807243
ENSG00000018510.15	AGPS	7450.49	-0.17058	0.00807275
ENSG00000205133.11	TRIQK	1113.74	-0.239617	0.0081734
ENSG00000135932.11	CAB39	2557.28	-0.190786	0.00819295
ENSG00000109458.8	GAB1	1589.74	-0.200076	0.00831209
ENSG00000145337.5	PYURF	892.383	-0.253193	0.00836806
ENSG00000065615.14	CYB5R4	2146.11	-0.190493	0.00837642
ENSG00000284378.1	MIR1244-1	317.079	-0.316221	0.0084965
ENSG00000113712.17	CSNK1A1	5608.29	-0.159709	0.00850608
ENSG00000175879.9	HOXD8	201.359	-0.325482	0.00856207
ENSG00000108515.17	ENO3	2046.68	-0.206727	0.00858042
ENSG00000148053.16	NTRK2	52.9304	-0.355055	0.00860532
ENSG00000184117.11	NIPSNAP1	3617.91	-0.163804	0.00868305
ENSG00000144749.13	LRIG1	428.141	-0.278762	0.00870171
ENSG00000106789.13	CORO2A	998.042	-0.219484	0.00871521
ENSG00000156162.16	DPY19L4	1535.83	-0.197276	0.00872361
ENSG00000205560.12	CPT1B	193.573	-0.336468	0.00872361
ENSG00000175193.13	PARL	752.434	-0.234698	0.00874232
ENSG00000116209.11	TMEM59	5032.17	-0.170252	0.00874598
ENSG00000205208.5	C4orf46	3095.9	-0.170735	0.0087616
ENSG00000107341.5	UBE2R2	4005.62	-0.154882	0.00880881
ENSG00000279903.1	AP006248.3	46.5134	-0.350235	0.00883637
ENSG00000197930.13	ERO1A	3443.07	-0.193843	0.00884205
ENSG00000154719.13	MRPL39	1589.21	-0.185491	0.00887079
ENSG00000102038.15	SMARCA1	5247.79	-0.175749	0.00887398
ENSG00000172766.19	NAA16	3077.23	-0.17367	0.00887398
ENSG00000116750.13	UCHL5	7414.15	-0.156743	0.00890314
ENSG00000164118.13	CEP44	11860.7	-0.175048	0.00890715
ENSG00000165487.14	MICU2	1126.81	-0.231434	0.00891474
ENSG00000143570.18	SLC39A1	2564.66	-0.189978	0.00894145
ENSG00000237765.7	FAM200B	1131.92	-0.215088	0.00897027
ENSG00000116030.16	SUMO1	4040.51	-0.173903	0.00905875
ENSG00000151694.13	ADAM17	2562.28	-0.174722	0.0090592
ENSG00000168291.13	PDHB	1969.82	-0.174412	0.00907694
ENSG00000114166.8	KAT2B	682.502	-0.246674	0.00908495
ENSG00000174721.9	FGFBP3	569.606	-0.256594	0.00908495
ENSG00000128536.16	CDHR3	322.548	-0.295028	0.00913791
ENSG00000144645.13	OSBPL10	248.618	-0.315704	0.00918253
ENSG00000162433.15	AK4	3836.31	-0.179215	0.00928804
ENSG00000100575.14	TIMM9	982.701	-0.223625	0.00943118
ENSG00000274386.5	TMEM269	222.028	-0.325931	0.00943118
ENSG00000130962.17	PRRG1	883.908	-0.237875	0.00943342
ENSG00000111817.17	DSE	1010.44	-0.224688	0.00944454
ENSG00000160352.15	ZNF714	4398.06	-0.15266	0.00944501
ENSG00000187753.13	C9orf153	138.694	-0.343427	0.00954425
ENSG00000166557.13	TMED3	2070.27	-0.176523	0.00960919
ENSG00000175390.14	EIF3F	4231.9	-0.161087	0.00960919
ENSG00000197121.15	PGAP1	3969.5	-0.205937	0.00960919
ENSG00000120742.11	SERP1	3033.89	-0.177485	0.00964977
ENSG00000122417.15	ODF2L	2922.74	-0.207379	0.00965527
ENSG00000147654.15	EBAG9	760.547	-0.233652	0.00965527
ENSG00000169131.13	ZNF354A	956.276	-0.227566	0.00965527
ENSG00000046653.15	GPM6B	578.6	-0.250294	0.00975085
ENSG00000109738.11	GLRB	303.213	-0.290807	0.00981235
ENSG00000121749.15	TBC1D15	2785.9	-0.194854	0.00985516
ENSG00000169504.15	CLIC4	5120.79	-0.152304	0.00987065
ENSG00000156463.18	SH3RF2	40.6566	-0.339339	0.0098943
ENSG00000178502.6	KLHL11	1903.25	-0.193632	0.00989815
ENSG00000143815.15	LBR	9872.59	-0.154164	0.0099118
ENSG00000163512.14	AZI2	2498.11	-0.190331	0.00993685
ENSG00000166200.15	COPS2	5467.23	-0.190421	0.00994565
ENSG00000178694.10	NSUN3	1346.34	-0.192423	0.00994565
ENSG00000143869.7	GDF7	41.0938	-0.34233	0.0100046
ENSG00000127955.17	GNAI1	1791.97	-0.196579	0.0100218
ENSG00000111716.12	LDHB	15956.4	-0.149171	0.0101312
ENSG00000189212.12	DPY19L2P1	447.724	-0.304819	0.0102315
ENSG00000135655.16	USP15	4789.16	-0.179377	0.0103049
ENSG00000110871.15	COQ5	1391.97	-0.211336	0.0103483
ENSG00000158161.16	EYA3	4348.31	-0.147391	0.0104007
ENSG00000033178.13	UBA6	4362.14	-0.190393	0.0104135
ENSG00000166012.16	TAF1D	8442.36	-0.157999	0.0104135
ENSG00000102897.10	LYRM1	602.855	-0.252022	0.0104294
ENSG00000129103.18	SUMF2	3268.66	-0.1845	0.0104294
ENSG00000145414.9	NAF1	1254.69	-0.202059	0.0104294
ENSG00000089177.18	KIF16B	1401.06	-0.188185	0.0104436
ENSG00000225210.10	DUXAP9	553.128	-0.26389	0.0104437
ENSG00000156011.17	PSD3	9865.36	-0.152654	0.0104543
ENSG00000198663.16	C6orf89	2790.57	-0.172895	0.0105028
ENSG00000137944.18	KYAT3	2293.99	-0.201406	0.0105059
ENSG00000008405.12	CRY1	1328.7	-0.231809	0.0105239
ENSG00000114784.4	EIF1B	2134.53	-0.200837	0.0105239
ENSG00000153044.10	CENPH	1300.63	-0.214821	0.0106119
ENSG00000075089.9	ACTR6	1086.1	-0.21332	0.0106153
ENSG00000131236.17	CAP1	8314.45	-0.149279	0.0106206
ENSG00000180730.4	SHISA2	206.22	-0.315805	0.0106206
ENSG00000110723.12	EXPH5	226.028	-0.317759	0.0106308
ENSG00000181610.13	MRPS23	4067.59	-0.154586	0.010663
ENSG00000013392.8	RWDD2A	240.856	-0.30926	0.0106802
ENSG00000229117.9	RPL41	10769.1	-0.15705	0.0106802
ENSG00000051382.8	PIK3CB	1081.4	-0.206761	0.0107323
ENSG00000143473.13	KCNH1	1021.27	-0.217238	0.0107409
ENSG00000157107.14	FCHO2	760.026	-0.231526	0.0107409
ENSG00000163605.14	PPP4R2	4313.5	-0.198209	0.0107409
ENSG00000145293.16	ENOPH1	982.939	-0.229686	0.0107502
ENSG00000136813.14	ECPAS	10720.7	-0.145632	0.0107645
ENSG00000038382.20	TRIO	8401.45	-0.128452	0.0107662
ENSG00000164128.7	NPY1R	254.797	-0.301115	0.0108494
ENSG00000108963.17	DPH1	1172.98	-0.207141	0.0108523
ENSG00000169062.15	UPF3A	2862.27	-0.160767	0.0108523
ENSG00000137501.17	SYTL2	176.983	-0.321447	0.0108983
ENSG00000104723.20	TUSC3	3554.94	-0.17865	0.0109273
ENSG00000047644.18	WWC3	925.162	-0.233144	0.0109356
ENSG00000108924.14	HLF	855.164	-0.220273	0.010965
ENSG00000155903.11	RASA2	1313.66	-0.193447	0.0110045
ENSG00000108666.10	C17orf75	1106.76	-0.208883	0.011035
ENSG00000034677.13	RNF19A	1060.49	-0.219487	0.0110479
ENSG00000136521.13	NDUFB5	1678.62	-0.183377	0.0110972
ENSG00000164346.10	NSA2	3155.21	-0.178086	0.0110981
ENSG00000139973.16	SYT16	1343.03	-0.201645	0.0111444
ENSG00000012174.12	MBTPS2	1685.84	-0.184023	0.0111639
ENSG00000183735.10	TBK1	2429.55	-0.193344	0.0111639
ENSG00000174953.14	DHX36	6408.13	-0.156168	0.0111829
ENSG00000250021.7	ARPIN-AP3S2	492.583	-0.256122	0.0113595
ENSG00000133104.14	SPART	4173.94	-0.167452	0.0113623
ENSG00000221818.9	EBF2	203.673	-0.31924	0.0113856
ENSG00000213160.10	KLHL23	4281.24	-0.16353	0.0114359
ENSG00000138639.18	ARHGAP24	143.332	-0.331993	0.0115732
ENSG00000157045.9	NTAN1	959.274	-0.213982	0.0116367
ENSG00000165806.19	CASP7	573.441	-0.242718	0.0116367
ENSG00000285779.1	AL358472.7	2965.29	-0.171265	0.0116485
ENSG00000145808.10	ADAMTS19	173.585	-0.323108	0.0117098
ENSG00000072803.17	FBXW11	2983.76	-0.159341	0.011735
ENSG00000188343.12	FAM92A	1071.91	-0.202795	0.011736
ENSG00000236333.3	TRHDE-AS1	996.624	-0.234452	0.0117508
ENSG00000183621.15	ZNF438	280.659	-0.293688	0.0117615
ENSG00000285625.1	AC117378.1	2401.53	-0.177375	0.0118613
ENSG00000170035.16	UBE2E3	2544.87	-0.174881	0.0118763
ENSG00000116954.8	RRAGC	960.11	-0.213057	0.0118838
ENSG00000153015.16	CWC27	2428.4	-0.165764	0.0119665
ENSG00000124802.12	EEF1E1	736.341	-0.246943	0.0119795
ENSG00000116791.14	CRYZ	1909.65	-0.198065	0.0119795
ENSG00000108588.14	CCDC47	8063.34	-0.159023	0.0119856
ENSG00000155959.11	VBP1	2881.13	-0.192229	0.0120314
ENSG00000253719.3	ATXN7L3B	5176.15	-0.158682	0.0120365
ENSG00000134014.17	ELP3	2467.9	-0.15998	0.0121371
ENSG00000111726.13	CMAS	1095.88	-0.210293	0.0121383
ENSG00000196670.13	ZFP62	1445.63	-0.185784	0.0121544
ENSG00000115419.12	GLS	5683.84	-0.180277	0.0121727
ENSG00000153130.17	SCOC	1327.07	-0.233376	0.0122039
ENSG00000157823.17	AP3S2	1345.58	-0.185439	0.0122277
ENSG00000147677.11	EIF3H	5265.56	-0.14846	0.0122403
ENSG00000204217.13	BMPR2	3075.13	-0.189965	0.0122848
ENSG00000145685.14	LHFPL2	727.61	-0.227718	0.0122908
ENSG00000181472.5	ZBTB2	1955.91	-0.191386	0.0123686
ENSG00000163536.12	SERPINI1	249.367	-0.311688	0.0123949
ENSG00000152492.15	CCDC50	4599.46	-0.159361	0.0124056
ENSG00000137177.20	KIF13A	953.268	-0.209305	0.0125524
ENSG00000168214.20	RBPJ	7733.65	-0.177864	0.0125841
ENSG00000164111.15	ANXA5	2500.63	-0.161459	0.0125885
ENSG00000148468.17	FAM171A1	3524.57	-0.169763	0.0125927
ENSG00000113328.19	CCNG1	4923.66	-0.204923	0.0125952
ENSG00000139263.11	LRIG3	2236.89	-0.177381	0.0125952
ENSG00000172164.15	SNTB1	161.452	-0.329757	0.0125952
ENSG00000138035.15	PNPT1	4593.24	-0.150008	0.0126546
ENSG00000175581.13	MRPL48	708.505	-0.236541	0.0126838
ENSG00000184900.15	SUMO3	1348.15	-0.223556	0.0126838
ENSG00000124222.22	STX16	3556.11	-0.145254	0.012729
ENSG00000122566.21	HNRNPA2B1	79247.1	-0.147216	0.0127305
ENSG00000135298.14	ADGRB3	758.31	-0.22312	0.0127479
ENSG00000048028.11	USP28	1322.2	-0.204608	0.0127697
ENSG00000064726.9	BTBD1	3168.58	-0.159719	0.0127697
ENSG00000128245.15	YWHAH	4117.07	-0.155293	0.0127697
ENSG00000066279.18	ASPM	15582.3	-0.171683	0.0128061
ENSG00000109046.15	WSB1	3827.34	-0.142506	0.0128061
ENSG00000114850.6	SSR3	9968.41	-0.157201	0.0128061
ENSG00000184014.8	DENND5A	5235.43	-0.142172	0.0128061
ENSG00000058063.16	ATP11B	2106.66	-0.191071	0.0129305
ENSG00000062194.16	GPBP1	5030.92	-0.183195	0.0129501
ENSG00000099810.20	MTAP	4430.28	-0.150833	0.012956
ENSG00000170946.15	DNAJC24	1234.5	-0.22389	0.0129689
ENSG00000168118.11	RAB4A	1858.01	-0.190376	0.0130923
ENSG00000174206.12	C12orf66	541.667	-0.26011	0.0131193
ENSG00000066027.12	PPP2R5A	570.673	-0.260521	0.013123
ENSG00000001629.10	ANKIB1	3433.63	-0.174289	0.0131693
ENSG00000006459.11	KDM7A	1613.41	-0.230999	0.0132232
ENSG00000251349.3	MSANTD3-TMEFF1	2113.78	-0.185059	0.0132812
ENSG00000111906.17	HDDC2	1882.57	-0.185329	0.0133356
ENSG00000168710.18	AHCYL1	6768.79	-0.133104	0.0133692
ENSG00000155508.13	CNOT8	1998.12	-0.186926	0.0133834
ENSG00000162623.16	TYW3	2616.23	-0.175585	0.0134389
ENSG00000279439.1	AC105114.1	43.2203	-0.330861	0.0134389
ENSG00000165138.18	ANKS6	1533.03	-0.191307	0.0134822
ENSG00000148450.13	MSRB2	458.862	-0.257769	0.0134984
ENSG00000082996.19	RNF13	1064.77	-0.219693	0.0135172
ENSG00000147509.14	RGS20	112.884	-0.335518	0.0135829
ENSG00000159921.15	GNE	2613.41	-0.176522	0.0137409
ENSG00000178074.6	C2orf69	1203.48	-0.222478	0.0137569
ENSG00000106993.12	CDC37L1	674.094	-0.23306	0.0137577
ENSG00000064933.17	PMS1	2315.45	-0.192151	0.0137638
ENSG00000148498.16	PARD3	2764.69	-0.159912	0.0138048
ENSG00000165512.5	ZNF22	2449.23	-0.175577	0.013841
ENSG00000169193.12	CCDC126	203.992	-0.307147	0.0138618
ENSG00000125846.15	ZNF133	748.159	-0.227939	0.013889
ENSG00000134330.18	IAH1	613.162	-0.243447	0.0138981
ENSG00000125703.15	ATG4C	1082.08	-0.215736	0.0139344
ENSG00000197008.9	ZNF138	1354.16	-0.233261	0.0139868
ENSG00000213123.11	TCTEX1D2	187.379	-0.318565	0.0139888
ENSG00000175582.19	RAB6A	4013.45	-0.163299	0.0140177
ENSG00000144233.9	AMMECR1L	2190.71	-0.175763	0.0140521
ENSG00000055208.19	TAB2	6037.52	-0.152922	0.0140841
ENSG00000153561.13	RMND5A	4016.06	-0.175769	0.0140841
ENSG00000155629.15	PIK3AP1	747.178	-0.22894	0.0142203
ENSG00000163811.12	WDR43	7502.26	-0.143067	0.0142719
ENSG00000109184.15	DCUN1D4	5029.9	-0.167282	0.0143698
ENSG00000152749.8	GPR180	1334.78	-0.198033	0.01437
ENSG00000104131.13	EIF3J	4595.41	-0.155341	0.014371
ENSG00000136051.14	WASHC4	4203.32	-0.195721	0.014371
ENSG00000272870.2	AC097534.2	175.984	-0.312702	0.0144013
ENSG00000155085.15	AK9	130.42	-0.326883	0.0144263
ENSG00000196531.10	NACA	11891.5	-0.138027	0.0144553
ENSG00000113742.13	CPEB4	644.191	-0.238065	0.0144612
ENSG00000153012.12	LGI2	124.45	-0.326481	0.0144864
ENSG00000078618.21	NRDC	19005.5	-0.14356	0.014516
ENSG00000272610.1	MAGI1-IT1	257.422	-0.300781	0.0145354
ENSG00000065613.14	SLK	3899.28	-0.173314	0.014547
ENSG00000120694.19	HSPH1	13322.5	-0.159243	0.014547
ENSG00000138741.11	TRPC3	337.15	-0.273419	0.014547
ENSG00000144580.13	CNOT9	6111.01	-0.137022	0.0146101
ENSG00000110321.17	EIF4G2	55277.8	-0.137914	0.0146798
ENSG00000149313.11	AASDHPPT	1784.54	-0.182497	0.0146798
ENSG00000169288.18	MRPL1	1013.81	-0.212836	0.0146798
ENSG00000267034.1	AC010980.2	74.8108	-0.336233	0.0146798
ENSG00000207005.1	RNU1-2	258.899	-0.329459	0.0146972
ENSG00000175395.16	ZNF25	477.397	-0.265745	0.0147964
ENSG00000110911.15	SLC11A2	3083.1	-0.159398	0.0148454
ENSG00000102241.12	HTATSF1	5880.16	-0.144953	0.0149278
ENSG00000101558.13	VAPA	4139.37	-0.160847	0.0149773
ENSG00000134107.4	BHLHE40	458.576	-0.279602	0.015183
ENSG00000145919.10	BOD1	1425.98	-0.203774	0.015192
ENSG00000117153.16	KLHL12	2172.56	-0.18255	0.0152176
ENSG00000180817.12	PPA1	4723.67	-0.154157	0.0152176
ENSG00000185864.16	NPIPB4	924.597	-0.216579	0.0152867
ENSG00000101247.18	NDUFAF5	1218.92	-0.187269	0.0152998
ENSG00000101670.12	LIPG	699.611	-0.228624	0.0152998
ENSG00000197927.12	C2orf27A	178.084	-0.323457	0.0152998
ENSG00000174405.13	LIG4	1371.33	-0.197711	0.0153362
ENSG00000176407.18	KCMF1	2220.59	-0.165715	0.015415
ENSG00000269891.2	ARHGAP19-SLIT1	451.081	-0.251816	0.0154197
ENSG00000124380.11	SNRNP27	1002.69	-0.208369	0.0154869
ENSG00000188906.16	LRRK2	127.651	-0.325448	0.0154869
ENSG00000172115.8	CYCS	7088.28	-0.187824	0.015497
ENSG00000170242.17	USP47	4489.83	-0.154112	0.0155008
ENSG00000272888.6	LINC01578	2177.54	-0.182286	0.015587
ENSG00000161960.15	EIF4A1	10160.8	-0.134411	0.0156125
ENSG00000138660.11	AP1AR	1355.73	-0.204865	0.0156555
ENSG00000063046.17	EIF4B	21086	-0.133866	0.0157287
ENSG00000073910.21	FRY	2173.32	-0.164359	0.0157287
ENSG00000142856.16	ITGB3BP	2585.76	-0.162158	0.0157287
ENSG00000100522.10	GNPNAT1	1877.89	-0.19402	0.0157409
ENSG00000145335.15	SNCA	503.163	-0.246018	0.0157675
ENSG00000157168.19	NRG1	1452.51	-0.187523	0.0158048
ENSG00000088205.13	DDX18	6898.59	-0.144803	0.0158444
ENSG00000274561.1	AC005332.3	190.254	-0.307936	0.0158444
ENSG00000188517.16	COL25A1	1635.39	-0.17601	0.0158806
ENSG00000215417.12	MIR17HG	2169.91	-0.203471	0.0158806
ENSG00000285646.1	AL021155.2	511.429	-0.276482	0.0159222
ENSG00000265257.5	AP005263.1	1191.63	-0.186838	0.0159637
ENSG00000075711.20	DLG1	3901.03	-0.173224	0.0160028
ENSG00000106025.8	TSPAN12	359.843	-0.269494	0.0160327
ENSG00000185250.15	PPIL6	59.5034	-0.332206	0.0160376
ENSG00000137269.15	LRRC1	520.964	-0.250523	0.01607
ENSG00000129084.17	PSMA1	3236.44	-0.173496	0.0160768
ENSG00000158092.7	NCK1	1066.82	-0.202752	0.0161662
ENSG00000107625.13	DDX50	3127.75	-0.150579	0.0161863
ENSG00000120948.17	TARDBP	8488.07	-0.13324	0.0161938
ENSG00000212978.6	AC016747.1	320.422	-0.272322	0.0162381
ENSG00000172733.11	PURG	633.221	-0.240042	0.0162533
ENSG00000170091.11	NSG2	77.6079	-0.331778	0.0162765
ENSG00000088766.11	CRLS1	733.492	-0.220811	0.0162882
ENSG00000164949.8	GEM	186.403	-0.313757	0.0163349
ENSG00000166734.20	CASC4	2058.7	-0.174805	0.0165126
ENSG00000178035.12	IMPDH2	3849.17	-0.139222	0.0166586
ENSG00000177551.5	NHLH2	1034.44	-0.204588	0.0167792
ENSG00000188211.8	NCR3LG1	4659.14	-0.149952	0.0167886
ENSG00000109332.20	UBE2D3	10742.8	-0.132158	0.0168079
ENSG00000111845.5	PAK1IP1	893.939	-0.227067	0.0168237
ENSG00000124702.18	KLHDC3	2990.53	-0.160998	0.0169135
ENSG00000092439.15	TRPM7	6367.08	-0.156649	0.0169932
ENSG00000163625.15	WDFY3	6484.18	-0.148027	0.017045
ENSG00000123612.16	ACVR1C	86.3931	-0.329257	0.0171004
ENSG00000133121.21	STARD13	240.264	-0.295597	0.0171143
ENSG00000174607.11	UGT8	1323.47	-0.199362	0.0173448
ENSG00000127334.10	DYRK2	6469.97	-0.164515	0.0174108
ENSG00000138448.12	ITGAV	3548.74	-0.177333	0.0174217
ENSG00000130638.17	ATXN10	5024.68	-0.157396	0.0174224
ENSG00000029725.17	RABEP1	5273.55	-0.164587	0.0174499
ENSG00000196305.17	IARS	21143.1	-0.1276	0.0175597
ENSG00000131023.13	LATS1	4970.76	-0.148448	0.0176263
ENSG00000155099.8	PIP4P2	309.896	-0.278658	0.0176321
ENSG00000123983.14	ACSL3	4681.62	-0.151397	0.0176952
ENSG00000229944.3	EIF4EP2	378.804	-0.270691	0.017722
ENSG00000183765.21	CHEK2	1533.09	-0.169742	0.0177941
ENSG00000081913.14	PHLPP1	874.856	-0.216273	0.0178679
ENSG00000047365.12	ARAP2	72.5451	-0.328196	0.0178979
ENSG00000241837.7	ATP5PO	2756.61	-0.161505	0.0179307
ENSG00000107758.15	PPP3CB	2527.87	-0.193502	0.0180135
ENSG00000164032.12	H2AFZ	13042.6	-0.123417	0.0180135
ENSG00000180998.12	GPR137C	464.07	-0.259492	0.0180135
ENSG00000153310.19	FAM49B	2941.92	-0.152967	0.018245
ENSG00000120727.13	PAIP2	3496.92	-0.148547	0.0182835
ENSG00000164543.7	STK17A	401.916	-0.271182	0.0183135
ENSG00000028277.21	POU2F2	569.242	-0.236363	0.0183541
ENSG00000041802.11	LSG1	3060.16	-0.147102	0.0183624
ENSG00000198673.10	FAM19A2	485.526	-0.243604	0.0183638
ENSG00000120438.12	TCP1	18280.7	-0.135341	0.0183667
ENSG00000102531.16	FNDC3A	7158.09	-0.156164	0.0185053
ENSG00000139668.9	WDFY2	2677.26	-0.153157	0.0186387
ENSG00000152818.18	UTRN	3782.36	-0.153489	0.0186646
ENSG00000138468.16	SENP7	1618.34	-0.18609	0.0187158
ENSG00000169884.14	WNT10B	41.7136	-0.318581	0.0187414
ENSG00000283765.1	AC131160.1	507.757	-0.235608	0.0188485
ENSG00000164187.7	LMBRD2	1135.35	-0.205649	0.0189402
ENSG00000006695.11	COX10	1074.12	-0.194351	0.018987
ENSG00000134508.12	CABLES1	931.019	-0.203788	0.0191764
ENSG00000171204.12	TMEM126B	1423.29	-0.203708	0.0191764
ENSG00000170088.14	TMEM192	1902.3	-0.178901	0.0192163
ENSG00000014641.18	MDH1	4559.95	-0.147718	0.0192235
ENSG00000136450.13	SRSF1	18568.8	-0.11655	0.0192411
ENSG00000164327.13	RICTOR	2647.9	-0.195495	0.0192575
ENSG00000151748.14	SAV1	825.561	-0.226869	0.0193046
ENSG00000152078.10	TMEM56	1375.95	-0.205647	0.0193627
ENSG00000116918.14	TSNAX	2486.7	-0.165998	0.0193861
ENSG00000197343.11	ZNF655	4029.06	-0.153074	0.0193861
ENSG00000160714.10	UBE2Q1	5617.24	-0.132101	0.0193921
ENSG00000134256.12	CD101	190.86	-0.301514	0.0195836
ENSG00000152700.14	SAR1B	2287.63	-0.186819	0.0195836
ENSG00000076716.9	GPC4	220.151	-0.298051	0.0196844
ENSG00000104635.14	SLC39A14	5968.2	-0.133432	0.0197318
ENSG00000163714.17	U2SURP	16482.4	-0.152594	0.0197318
ENSG00000135324.6	MRAP2	63.5349	-0.323446	0.0197939
ENSG00000151923.17	TIAL1	5194.07	-0.157565	0.0197966
ENSG00000112599.9	GUCA1B	68.7249	-0.323498	0.0198246
ENSG00000125166.13	GOT2	6575.3	-0.14306	0.0198906
ENSG00000163449.11	TMEM169	1063.19	-0.199644	0.019947
ENSG00000179152.20	TCAIM	1420.36	-0.182357	0.020111
ENSG00000114503.11	NCBP2	4641.58	-0.142967	0.0203027
ENSG00000106299.8	WASL	2782.45	-0.160803	0.020328
ENSG00000167081.17	PBX3	1404.79	-0.184296	0.0204319
ENSG00000170775.2	GPR37	53.3665	-0.320275	0.0204504
ENSG00000130348.11	QRSL1	1743.48	-0.170574	0.0205614
ENSG00000267100.1	ILF3-DT	372.727	-0.258836	0.0205895
ENSG00000140199.11	SLC12A6	463.58	-0.239102	0.0206347
ENSG00000075415.12	SLC25A3	8861.13	-0.158281	0.02065
ENSG00000123562.17	MORF4L2	8068.58	-0.152473	0.0208233
ENSG00000150510.16	FAM124A	505.667	-0.237807	0.0208233
ENSG00000047932.14	GOPC	2923.69	-0.170656	0.0208345
ENSG00000146263.11	MMS22L	5829.52	-0.152275	0.0210375
ENSG00000168772.11	CXXC4	385.862	-0.250321	0.0211225
ENSG00000163608.15	NEPRO	2119.59	-0.178348	0.0211307
ENSG00000078668.14	VDAC3	4224.04	-0.176659	0.0212044
ENSG00000133193.12	FAM104A	2206.9	-0.151485	0.0212542
ENSG00000177359.20	AC024940.2	310.809	-0.267386	0.0213227
ENSG00000136542.9	GALNT5	58.8519	-0.319448	0.0214304
ENSG00000269938.1	AC068790.2	251.041	-0.2862	0.0214722
ENSG00000146729.10	NIPSNAP2	2523.11	-0.171357	0.0215645
ENSG00000117155.16	SSX2IP	3110.29	-0.163672	0.0216181
ENSG00000137500.9	CCDC90B	1561.92	-0.181359	0.0216193
ENSG00000120800.5	UTP20	12113.2	-0.135931	0.0216217
ENSG00000248932.5	AC097103.2	185.498	-0.292296	0.0216787
ENSG00000154640.14	BTG3	1824.58	-0.174286	0.021913
ENSG00000256646.7	AC010132.3	1995.17	-0.184871	0.0219667
ENSG00000153982.11	GDPD1	809.226	-0.219596	0.0219921
ENSG00000162402.14	USP24	12388.1	-0.135394	0.0220665
ENSG00000078369.18	GNB1	16471.9	-0.110064	0.0221239
ENSG00000126016.15	AMOT	1669.64	-0.175445	0.0221239
ENSG00000079950.14	STX7	1032	-0.207163	0.0221721
ENSG00000137776.17	SLTM	6152.9	-0.15354	0.0221846
ENSG00000113532.13	ST8SIA4	190.354	-0.292002	0.022277
ENSG00000141447.18	OSBPL1A	2547.79	-0.157451	0.0222862
ENSG00000154856.13	APCDD1	302.821	-0.275572	0.0223217
ENSG00000215424.9	MCM3AP-AS1	1664.62	-0.179522	0.0223772
ENSG00000138180.15	CEP55	2542.3	-0.145434	0.0224652
ENSG00000114742.14	WDR48	4965.59	-0.145302	0.022525
ENSG00000174606.14	ANGEL2	2788.32	-0.153915	0.0225451
ENSG00000072133.11	RPS6KA6	1022.23	-0.203029	0.0225475
ENSG00000153879.9	CEBPG	1911.31	-0.162496	0.0225475
ENSG00000167904.15	TMEM68	519.304	-0.234552	0.0226805
ENSG00000115392.11	FANCL	1876.88	-0.177516	0.0226806
ENSG00000108424.10	KPNB1	49461.1	-0.131436	0.0227063
ENSG00000080819.8	CPOX	819.532	-0.203801	0.0227125
ENSG00000137871.20	ZNF280D	1944.82	-0.187304	0.022726
ENSG00000242715.7	CCDC169	783.979	-0.215157	0.0227553
ENSG00000123091.5	RNF11	2039.91	-0.183727	0.0228208
ENSG00000164056.11	SPRY1	641.896	-0.230815	0.0228235
ENSG00000117500.13	TMED5	4332.68	-0.171045	0.0228806
ENSG00000164548.11	TRA2A	4952.13	-0.142257	0.0229138
ENSG00000128881.17	TTBK2	2841.78	-0.15376	0.022929
ENSG00000119929.13	CUTC	672.845	-0.211767	0.0229339
ENSG00000261801.5	LOXL1-AS1	554.311	-0.234325	0.0230111
ENSG00000233695.2	GAS6-AS1	82.0528	-0.316515	0.0231621
ENSG00000136267.13	DGKB	582.42	-0.244031	0.0232065
ENSG00000172915.18	NBEA	6900.18	-0.126939	0.0232488
ENSG00000135299.17	ANKRD6	247.756	-0.280567	0.0232911
ENSG00000284024.2	HSPA14	2275.49	-0.160143	0.0233027
ENSG00000197451.12	HNRNPAB	11303.4	-0.115518	0.0233124
ENSG00000271122.1	AC018647.2	335.605	-0.267305	0.0233531
ENSG00000143340.6	FAM163A	657.131	-0.226663	0.0233721
ENSG00000151131.11	C12orf45	6020.26	-0.137839	0.0233925
ENSG00000162377.6	COA7	8888.64	-0.138268	0.023518
ENSG00000032219.18	ARID4A	1715.5	-0.192534	0.0235188
ENSG00000285854.1	AC010197.2	13681.7	-0.130596	0.0235188
ENSG00000174989.13	FBXW8	1913.68	-0.16546	0.0235749
ENSG00000119203.14	CPSF3	4034	-0.145399	0.0235827
ENSG00000143742.13	SRP9	11151.3	-0.171209	0.0236133
ENSG00000154174.7	TOMM70	5123.85	-0.13893	0.0237337
ENSG00000001084.12	GCLC	2451.1	-0.158675	0.0238073
ENSG00000113460.12	BRIX1	2994.47	-0.14879	0.0238246
ENSG00000128944.13	KNSTRN	1645.51	-0.18635	0.0238246
ENSG00000137288.10	UQCC2	1481.87	-0.168289	0.0238246
ENSG00000285851.1	AL359762.3	1562.92	-0.170194	0.0238246
ENSG00000123607.15	TTC21B	3931.26	-0.159582	0.0238394
ENSG00000135241.17	PNPLA8	910.923	-0.227235	0.0239588
ENSG00000135482.7	ZC3H10	956.437	-0.198371	0.0239681
ENSG00000114948.13	ADAM23	1409.77	-0.19507	0.02402
ENSG00000154079.6	SDHAF4	184.132	-0.290073	0.0240909
ENSG00000126653.18	NSRP1	3150	-0.178857	0.0241369
ENSG00000011426.11	ANLN	6173.51	-0.140139	0.0241673
ENSG00000173674.11	EIF1AX	4558.03	-0.170392	0.0242446
ENSG00000169714.16	CNBP	10222.5	-0.139647	0.024313
ENSG00000176396.10	EID2	397.828	-0.258272	0.0243744
ENSG00000136240.10	KDELR2	3875.33	-0.14149	0.0243791
ENSG00000165028.12	NIPSNAP3B	834.896	-0.211963	0.0243892
ENSG00000064692.19	SNCAIP	110.826	-0.308527	0.0245346
ENSG00000197977.4	ELOVL2	899.477	-0.211778	0.0245346
ENSG00000130558.19	OLFM1	2878.35	-0.157613	0.0245724
ENSG00000161958.11	FGF11	112.136	-0.309979	0.0245724
ENSG00000114698.15	PLSCR4	212.373	-0.287544	0.024574
ENSG00000110435.11	PDHX	1572.91	-0.178516	0.0246513
ENSG00000149311.18	ATM	4547.98	-0.147657	0.0247246
ENSG00000115840.14	SLC25A12	1260.63	-0.178872	0.0247749
ENSG00000118513.19	MYB	1004.94	-0.197883	0.0247885
ENSG00000153107.13	ANAPC1	6720.06	-0.133171	0.0247957
ENSG00000159459.12	UBR1	3625.32	-0.166866	0.0248751
ENSG00000264772.6	AC016876.2	9454.16	-0.12862	0.0248751
ENSG00000162694.14	EXTL2	2171.06	-0.187275	0.0248786
ENSG00000105793.15	GTPBP10	1377.65	-0.184918	0.0248897
ENSG00000155229.21	MMS19	4446.37	-0.133957	0.0249706
ENSG00000118496.5	FBXO30	2518.31	-0.170076	0.0250394
ENSG00000172269.19	DPAGT1	893.064	-0.199293	0.0250394
ENSG00000164651.16	SP8	180.729	-0.293483	0.0250883
ENSG00000097033.14	SH3GLB1	5429.02	-0.159022	0.0252572
ENSG00000118564.14	FBXL5	2256.81	-0.148317	0.0252836
ENSG00000111328.7	CDK2AP1	5841.51	-0.140728	0.0253098
ENSG00000000457.14	SCYL3	887.4	-0.200137	0.025406
ENSG00000163320.11	CGGBP1	4477.26	-0.162376	0.0254638
ENSG00000166477.13	LEO1	2937.03	-0.154092	0.0254661
ENSG00000184939.16	ZFP90	2780.82	-0.140355	0.0254661
ENSG00000178127.13	NDUFV2	1567.71	-0.167611	0.0255203
ENSG00000173848.19	NET1	4173.92	-0.134854	0.025542
ENSG00000246273.7	SBF2-AS1	290.223	-0.264616	0.0255828
ENSG00000151893.15	CACUL1	4206.69	-0.156163	0.0256679
ENSG00000156469.8	MTERF3	1076.41	-0.202204	0.0256947
ENSG00000173418.11	NAA20	1097.98	-0.181184	0.0256947
ENSG00000110075.14	PPP6R3	8069.6	-0.123196	0.0257832
ENSG00000187676.8	B3GLCT	436.876	-0.264121	0.0258691
ENSG00000183520.12	UTP11	4110.54	-0.15072	0.0260268
ENSG00000106615.10	RHEB	2133.97	-0.165541	0.0262158
ENSG00000107643.16	MAPK8	4612.49	-0.161619	0.026217
ENSG00000113575.10	PPP2CA	5511.48	-0.140796	0.0264537
ENSG00000124596.17	OARD1	895.023	-0.190651	0.0265126
ENSG00000083123.15	BCKDHB	1038.56	-0.18546	0.0266015
ENSG00000023228.14	NDUFS1	8451.41	-0.152972	0.02675
ENSG00000134987.11	WDR36	5315.4	-0.146495	0.0267725
ENSG00000172575.12	RASGRP1	129.038	-0.299834	0.0268569
ENSG00000139187.10	KLRG1	151.5	-0.298572	0.0269233
ENSG00000168843.14	FSTL5	108.478	-0.309519	0.0269335
ENSG00000154124.4	OTULIN	2845.4	-0.139972	0.0269767
ENSG00000276334.1	AL133243.2	189.737	-0.296478	0.0269984
ENSG00000153140.8	CETN3	668.188	-0.209924	0.0271088
ENSG00000134419.15	RPS15A	12650.8	-0.144155	0.0271338
ENSG00000135905.19	DOCK10	1658.06	-0.171136	0.0271398
ENSG00000250742.3	LINC02381	223.81	-0.280776	0.0271398
ENSG00000172765.17	TMCC1	1434.76	-0.163682	0.0276155
ENSG00000153487.12	ING1	724.098	-0.202399	0.02767
ENSG00000005469.11	CROT	482.218	-0.232774	0.0276929
ENSG00000162813.18	BPNT1	1821.71	-0.169227	0.0277966
ENSG00000273373.1	AL355488.1	1683.18	-0.171758	0.0277966
ENSG00000246889.2	AP000487.1	132.64	-0.298876	0.0280065
ENSG00000151012.13	SLC7A11	447.123	-0.238233	0.0281985
ENSG00000149100.13	EIF3M	7735.11	-0.141343	0.0282161
ENSG00000163322.14	ABRAXAS1	2007.57	-0.172458	0.0283228
ENSG00000219545.11	UMAD1	535.076	-0.222801	0.0283397
ENSG00000106546.14	AHR	130.787	-0.296052	0.028428
ENSG00000058091.17	CDK14	1012.27	-0.190514	0.0284761
ENSG00000138381.10	ASNSD1	1908.65	-0.167494	0.0285289
ENSG00000105983.21	LMBR1	2959.26	-0.149481	0.0286006
ENSG00000170681.6	CAVIN4	1257.75	-0.182052	0.0286685
ENSG00000106804.7	C5	172.821	-0.287296	0.0287244
ENSG00000120992.18	LYPLA1	2479.98	-0.15202	0.0287379
ENSG00000273217.1	AC008695.1	1282.55	-0.18094	0.0287508
ENSG00000127328.21	RAB3IP	1514.69	-0.182038	0.028771
ENSG00000050628.20	PTGER3	51.7961	-0.298731	0.0288655
ENSG00000102144.15	PGK1	10948	-0.139185	0.028871
ENSG00000085415.16	SEH1L	5342.3	-0.139226	0.0290068
ENSG00000019995.6	ZRANB1	2629.19	-0.14749	0.0292043
ENSG00000068796.16	KIF2A	6774.95	-0.139975	0.0292043
ENSG00000114251.14	WNT5A	817.569	-0.197499	0.0293304
ENSG00000151665.12	PIGF	802.773	-0.209741	0.0293347
ENSG00000269893.7	SNHG8	1150.38	-0.189282	0.0293347
ENSG00000109320.12	NFKB1	1066.65	-0.185339	0.0294688
ENSG00000172260.15	NEGR1	165.551	-0.287772	0.0295141
ENSG00000212232.1	SNORD17	1443.35	-0.189048	0.0295798
ENSG00000158966.15	CACHD1	5827.42	-0.140028	0.0297642
ENSG00000164109.14	MAD2L1	4056.76	-0.15584	0.0297642
ENSG00000111670.16	GNPTAB	1815.44	-0.16194	0.0297793
ENSG00000196428.12	TSC22D2	1974.29	-0.173552	0.029814
ENSG00000140525.17	FANCI	9146.83	-0.12363	0.0298422
ENSG00000165660.8	ABRAXAS2	1445.9	-0.193209	0.0299197
ENSG00000132952.12	USPL1	2094.64	-0.166653	0.0299466
ENSG00000101751.10	POLI	1597.22	-0.17625	0.0300972
ENSG00000229358.3	DPY19L1P1	137.19	-0.292468	0.0302441
ENSG00000114796.16	KLHL24	2011.07	-0.17167	0.0302677
ENSG00000113649.11	TCERG1	10745.4	-0.118563	0.0303362
ENSG00000253047.1	RF00561	50.9321	-0.300498	0.0303362
ENSG00000066044.15	ELAVL1	5630.95	-0.127883	0.0304558
ENSG00000173706.14	HEG1	2672.08	-0.143909	0.030469
ENSG00000241261.1	RPL17P19	175.697	-0.292779	0.0304784
ENSG00000120925.16	RNF170	542.091	-0.215781	0.030497
ENSG00000104660.18	LEPROTL1	2587.03	-0.16286	0.0305958
ENSG00000078140.14	UBE2K	7701.22	-0.136177	0.0306516
ENSG00000141052.17	MYOCD	292.602	-0.267717	0.0307551
ENSG00000162928.9	PEX13	1477.9	-0.164077	0.0307904
ENSG00000156976.17	EIF4A2	10500.3	-0.133085	0.0308009
ENSG00000118420.17	UBE3D	936.316	-0.186213	0.030807
ENSG00000075420.13	FNDC3B	3746.04	-0.143733	0.0308181
ENSG00000215784.6	FAM72D	978.806	-0.181281	0.0308181
ENSG00000259820.1	AC083843.3	590.612	-0.236492	0.0308879
ENSG00000011201.12	ANOS1	220.853	-0.278099	0.0308974
ENSG00000169371.13	SNUPN	369.335	-0.248152	0.0309156
ENSG00000205763.13	RP9P	491.544	-0.228508	0.0309917
ENSG00000164649.20	CDCA7L	1861.81	-0.162363	0.0310631
ENSG00000092140.16	G2E3	2915.57	-0.157482	0.0312097
ENSG00000171928.14	TVP23B	1066.19	-0.199462	0.0312097
ENSG00000001167.14	NFYA	5022.45	-0.137521	0.0312187
ENSG00000183853.18	KIRREL1	2592.45	-0.141042	0.0312187
ENSG00000165997.5	ARL5B	6632.69	-0.185515	0.0312333
ENSG00000013561.18	RNF14	1350.4	-0.175635	0.0312663
ENSG00000154978.13	VOPP1	1205.12	-0.179036	0.0312663
ENSG00000171793.15	CTPS1	14650.8	-0.114581	0.0312663
ENSG00000134440.12	NARS	8449.09	-0.137671	0.0313197
ENSG00000135341.18	MAP3K7	3326.84	-0.158989	0.0313197
ENSG00000011376.11	LARS2	4923.83	-0.128633	0.0313538
ENSG00000166206.15	GABRB3	3154.72	-0.14548	0.0313612
ENSG00000113407.13	TARS	10058.4	-0.135808	0.0314899
ENSG00000136897.8	MRPL50	1970.92	-0.178742	0.0315723
ENSG00000205758.12	CRYZL1	1244.91	-0.194109	0.0317774
ENSG00000127947.16	PTPN12	7779.25	-0.152681	0.0318525
ENSG00000164182.11	NDUFAF2	1250.55	-0.18313	0.0318525
ENSG00000033030.13	ZCCHC8	3314.41	-0.144195	0.0319537
ENSG00000119138.4	KLF9	353.713	-0.242328	0.0319537
ENSG00000188243.12	COMMD6	997.399	-0.20434	0.0319537
ENSG00000198839.9	ZNF277	680.372	-0.211272	0.0320123
ENSG00000145331.14	TRMT10A	252.115	-0.270695	0.0320338
ENSG00000139370.12	SLC15A4	1030.94	-0.192865	0.0320469
ENSG00000049883.15	PTCD2	2039.14	-0.149624	0.0322349
ENSG00000130227.17	XPO7	17370.4	-0.116993	0.0322349
ENSG00000206195.10	DUXAP8	2455.64	-0.19245	0.0323321
ENSG00000007168.13	PAFAH1B1	7678.86	-0.123767	0.0323742
ENSG00000170759.11	KIF5B	12567.7	-0.142269	0.0324992
ENSG00000129515.19	SNX6	2038.56	-0.14469	0.0325368
ENSG00000128654.14	MTX2	1385.91	-0.170426	0.0326281
ENSG00000173715.16	C11orf80	881.093	-0.196115	0.0327026
ENSG00000251003.8	ZFPM2-AS1	111.467	-0.297499	0.0327332
ENSG00000087206.17	UIMC1	1871.07	-0.164403	0.0327402
ENSG00000187325.5	TAF9B	1059.26	-0.184678	0.0328272
ENSG00000170903.11	MSANTD4	1188	-0.178524	0.0330246
ENSG00000172869.14	DMXL1	4068.02	-0.167243	0.0330638
ENSG00000146701.12	MDH2	3904.22	-0.167592	0.0330679
ENSG00000138134.12	STAMBPL1	504.217	-0.22682	0.0330998
ENSG00000145723.17	GIN1	249.98	-0.266547	0.0331577
ENSG00000112144.15	ICK	1611.99	-0.176571	0.0332038
ENSG00000112245.11	PTP4A1	3430.55	-0.154124	0.0332106
ENSG00000164105.4	SAP30	773.999	-0.210352	0.0333276
ENSG00000197894.11	ADH5	7546.52	-0.139317	0.0333276
ENSG00000171448.9	ZBTB26	910.445	-0.190403	0.0334495
ENSG00000177683.14	THAP5	1404.08	-0.188951	0.0334567
ENSG00000180287.16	PLD5	1408.15	-0.199471	0.0336218
ENSG00000258790.1	AL121594.1	2755.98	-0.148894	0.0336391
ENSG00000270742.1	AC096947.1	173.337	-0.284069	0.0337143
ENSG00000011677.13	GABRA3	656.025	-0.207117	0.0337633
ENSG00000163634.12	THOC7	1426.22	-0.183853	0.0337633
ENSG00000125629.15	INSIG2	493.113	-0.244474	0.0338212
ENSG00000141646.13	SMAD4	5239.18	-0.133482	0.0339183
ENSG00000170310.15	STX8	739.407	-0.200387	0.0340814
ENSG00000004897.12	CDC27	13007.6	-0.145466	0.0341065
ENSG00000165669.14	FAM204A	1805.31	-0.162606	0.0341065
ENSG00000173905.8	GOLIM4	3960.8	-0.143239	0.0341065
ENSG00000154114.12	TBCEL	815.204	-0.206298	0.0343984
ENSG00000135317.13	SNX14	2166.45	-0.145794	0.0344366
ENSG00000175606.11	TMEM70	617.843	-0.225547	0.0344559
ENSG00000112305.14	SMAP1	1671.63	-0.1557	0.0345642
ENSG00000039319.17	ZFYVE16	3771.53	-0.172494	0.0346196
ENSG00000156735.11	BAG4	1905.36	-0.164597	0.0346196
ENSG00000154639.19	CXADR	2959.56	-0.159304	0.0346703
ENSG00000187231.14	SESTD1	59.6787	-0.29596	0.0347189
ENSG00000182919.14	C11orf54	487.096	-0.222003	0.0347943
ENSG00000095787.22	WAC	8198.75	-0.139861	0.0348437
ENSG00000112306.8	RPS12	6904.15	-0.126011	0.0349457
ENSG00000249853.7	HS3ST5	152.94	-0.284124	0.0351808
ENSG00000285976.1	AL135905.2	3452.37	-0.15275	0.0352032
ENSG00000187735.14	TCEA1	3846.73	-0.145351	0.0352415
ENSG00000079134.12	THOC1	6114.37	-0.140729	0.0352437
ENSG00000102763.18	VWA8	2862.84	-0.138343	0.035485
ENSG00000136381.13	IREB2	7937.35	-0.146174	0.0354893
ENSG00000147604.14	RPL7	19302.7	-0.118791	0.0355084
ENSG00000154274.15	C4orf19	88.6498	-0.294911	0.0355171
ENSG00000162441.12	LZIC	2377.33	-0.1679	0.0355922
ENSG00000088035.17	ALG6	959.889	-0.181098	0.0356721
ENSG00000011052.21	NME1-NME2	8532.68	-0.141408	0.0356792
ENSG00000230525.5	LINC01799	92.8194	-0.294332	0.0358123
ENSG00000283761.1	AC118553.2	1738.33	-0.162263	0.0358459
ENSG00000048392.11	RRM2B	1123.99	-0.219337	0.0358499
ENSG00000144893.12	MED12L	2024.45	-0.144478	0.0359565
ENSG00000188610.12	FAM72B	588.295	-0.226132	0.0361825
ENSG00000261366.1	MANEA-DT	76.1491	-0.295937	0.0361903
ENSG00000090061.17	CCNK	3415.46	-0.127026	0.0362322
ENSG00000167720.13	SRR	383.071	-0.239799	0.0364519
ENSG00000169410.9	PTPN9	1495.63	-0.154863	0.0364519
ENSG00000157404.15	KIT	1646.62	-0.16102	0.0365745
ENSG00000138032.21	PPM1B	1130.75	-0.175278	0.0365956
ENSG00000047315.16	POLR2B	11795.7	-0.134798	0.0367264
ENSG00000252192.1	RF00411	72.7212	-0.295373	0.0367264
ENSG00000182326.15	C1S	56.89	-0.294303	0.0367401
ENSG00000196262.14	PPIA	30184.3	-0.122893	0.0367401
ENSG00000111707.12	SUDS3	3175.97	-0.142329	0.036991
ENSG00000285053.1	TBCE	2247.18	-0.153207	0.037009
ENSG00000138675.16	FGF5	171.387	-0.274195	0.0370152
ENSG00000111011.18	RSRC2	7591.3	-0.126365	0.0372594
ENSG00000188352.12	FOCAD	3286.08	-0.128042	0.0373414
ENSG00000083312.17	TNPO1	22060.8	-0.142138	0.0374069
ENSG00000154655.15	L3MBTL4	391.959	-0.239474	0.0375435
ENSG00000112419.14	PHACTR2	2067.36	-0.165514	0.037627
ENSG00000113522.14	RAD50	2375.39	-0.161263	0.037627
ENSG00000127364.3	TAS2R4	115.079	-0.291179	0.0377176
ENSG00000169372.13	CRADD	196.64	-0.265531	0.0377176
ENSG00000116641.17	DOCK7	6719.24	-0.137234	0.0377213
ENSG00000142507.10	PSMB6	4514.3	-0.120054	0.0378028
ENSG00000134909.18	ARHGAP32	1444.29	-0.166386	0.0379837
ENSG00000228065.10	LINC01515	541.028	-0.213573	0.0380562
ENSG00000163430.12	FSTL1	2400.22	-0.148317	0.0382136
ENSG00000079931.15	MOXD1	52.6438	-0.29169	0.0382871
ENSG00000116668.13	SWT1	517.83	-0.219525	0.0382871
ENSG00000162642.14	C1orf52	1130.65	-0.179347	0.0382871
ENSG00000186854.11	TRABD2A	58.1593	-0.292771	0.0383316
ENSG00000132313.15	MRPL35	2468.39	-0.150951	0.038352
ENSG00000172974.11	AC007318.1	307.478	-0.254454	0.0383627
ENSG00000163535.18	SGO2	2948.16	-0.173609	0.0383679
ENSG00000204186.9	ZDBF2	3360.09	-0.151918	0.0384941
ENSG00000158079.16	PTPDC1	1627.49	-0.170491	0.0385961
ENSG00000077147.16	TM9SF3	7787.52	-0.147599	0.038665
ENSG00000154429.11	CCSAP	1692.51	-0.178446	0.038897
ENSG00000095139.14	ARCN1	3622.83	-0.138475	0.0389873
ENSG00000100207.18	TCF20	5583.24	-0.116185	0.0392423
ENSG00000101367.9	MAPRE1	8201.12	-0.119565	0.0392423
ENSG00000151806.14	GUF1	3651.22	-0.133433	0.0392423
ENSG00000244754.8	N4BP2L2	7545.19	-0.1499	0.0392423
ENSG00000240731.1	AL139287.1	154.464	-0.277219	0.0392666
ENSG00000122643.20	NT5C3A	1568.36	-0.176353	0.0395064
ENSG00000113638.14	TTC33	1101.61	-0.192613	0.0395344
ENSG00000187323.12	DCC	135.723	-0.281856	0.0395344
ENSG00000067167.8	TRAM1	2052.03	-0.155342	0.0396314
ENSG00000174839.13	DENND6A	2277.81	-0.144535	0.0396876
ENSG00000106049.9	HIBADH	810.177	-0.182514	0.0399214
ENSG00000010818.10	HIVEP2	1051.23	-0.191578	0.0399419
ENSG00000135045.7	C9orf40	383.129	-0.230481	0.0399419
ENSG00000182463.16	TSHZ2	330.679	-0.24856	0.0400569
ENSG00000116212.15	LRRC42	1846.7	-0.155076	0.0403246
ENSG00000138600.10	SPPL2A	1451.49	-0.161809	0.0403621
ENSG00000109099.15	PMP22	299.109	-0.25278	0.0403696
ENSG00000177283.7	FZD8	86.4527	-0.290068	0.0403696
ENSG00000120658.13	ENOX1	804.028	-0.189112	0.0405529
ENSG00000213064.10	SFT2D2	12767.4	-0.120686	0.0405529
ENSG00000198682.13	PAPSS2	342.222	-0.235529	0.0405661
ENSG00000146409.12	SLC18B1	495.802	-0.227496	0.0405737
ENSG00000074416.14	MGLL	56.3002	-0.288545	0.0407772
ENSG00000128595.17	CALU	9766.12	-0.129909	0.0407857
ENSG00000122299.12	ZC3H7A	3137.79	-0.150754	0.0407937
ENSG00000153922.10	CHD1	9660.26	-0.136316	0.0409034
ENSG00000170222.11	ADPRM	235.695	-0.268686	0.0411501
ENSG00000173867.10	AC013489.1	546.189	-0.208114	0.0411501
ENSG00000168014.16	C2CD3	3695.62	-0.13141	0.0411775
ENSG00000179933.6	C14orf119	1212.26	-0.176397	0.0412758
ENSG00000168938.5	PPIC	114.901	-0.283952	0.041286
ENSG00000004534.15	RBM6	7774.56	-0.124319	0.0413284
ENSG00000278845.5	MRPL45	1817.32	-0.157804	0.0413344
ENSG00000115942.9	ORC2	2987.47	-0.155104	0.0414623
ENSG00000156795.7	WDYHV1	899.782	-0.178073	0.0414857
ENSG00000121058.5	COIL	2092.96	-0.141687	0.0417067
ENSG00000185532.17	PRKG1	157.733	-0.271973	0.0417728
ENSG00000105993.15	DNAJB6	3061.22	-0.135431	0.0418683
ENSG00000139793.18	MBNL2	587.931	-0.21176	0.0418683
ENSG00000146457.16	WTAP	6800.06	-0.139742	0.0418683
ENSG00000078053.17	AMPH	832.571	-0.187026	0.0418915
ENSG00000179021.10	C3orf38	1572.95	-0.163005	0.0419457
ENSG00000112294.12	ALDH5A1	551.174	-0.21028	0.0419715
ENSG00000260903.3	XKR7	1305.25	-0.159409	0.0419864
[truncated: 111 more rows]

## Sheet: cARID1A_KD circs down
ensembl ID	gene_name	baseMean	padj	n_circs	log2FoldChange	host_gene_baseMean
ENSG00000117713.20	ARID1A	44.4718	0.0430861	2	-1.25812	24081.9

## Sheet: cARID1A_KD circs up
	gene_name	baseMean	padj	n_circs	log2FoldChange	host_gene_baseMean
none significantly changed
