# Supplementary material for: Defining the landscape of circular RNAs in neuroblastoma unveils a global suppressive function of MYCN
Source: Nat Commun. 2023 Jul 4;14:3936. doi: 10.1038/s41467-023-38747-4 (PMC10319804; doi:10.1038/s41467-023-38747-4)
Supplement: Supplementary file 11 — Supplementary Data 9 [file 41467_2023_38747_MOESM11_ESM.xlsx]

## Sheet: qRT-PCR
Gene/transcript (www.circbase.org identifier)	Primer	Sequence (5'-3')	Reference (if not own design)	Comment
circSETD3 (hsa_circ_0000567)	Forward	TCCTTTGGTGACACAGTTGCT
	Reverse	ACTCCTTCTGGCAGCCCTAT
SETD3 mRNA	Forward	TGTTGGCATGAGGATGG
	Reverse	CCCTAACTCCTTCTGGCAGC
circARID1A (hsa_circ_0008494)	Forward	CTCCAGTAAGGGAGGGCAAG
	Reverse	TGTTGCTGCGAGTATGGGTT
ARID1A mRNA	Forward	AACCCAGACTCGGGGATGTA
	Reverse	GCCGCTTGTAATTCTGCTGT
circEYA1 (hsa_circ_0084764)	Forward	GGGTATGGTCTGTTGGAAGGG
	Reverse	ACAGATCCCACAGCAGTTAAA
EYA1 mRNA	Forward	AAAGTTGGCCTTCCGCTACA
	Reverse	CACAGTTTGTCCGGGAGTGA
circSMARCA5 (hsa_circ_0001445)	Forward	CTCCAAGATGGGCGAAAG	Conn, 2015 (PMID 25768908)
	Reverse	TGTGTTGCTCCATGTCTAATCA
SMARCA5 mRNA	Forward	GCTCCTCGACCTCCAAAAC	Conn, 2015 (PMID 25768908)
	Reverse	TTGTGCCTGTGCTGCGT
circTet2 (hsa_circ_0070562)	Forward	TGGATACACCTGTCAAGACTCAA
	Reverse	GGCAAATGGGAGGTGATGGTA
Tet2 mRNA	Forward	TGGATACACCTGTCAAGACTCAA
	Reverse	TGCCACATTAGGACCTGCTC
circHIPK3 (hsa_circ_0000284)	Forward	TATGTTGGTGGATCCTGTTCGGCA	Zheng 2016 (PMID 27050392)
	Reverse	TGGTGGGTAGACCAAGACTTGTGA
HIPK3 mRNA	Forward	AGTGCCAGAACAGGAGTAATTCA
	Reverse	CGGGGAGTCGGCAATAATGA
circMAML3 (hsa_circ_0142077, hsa_circ_0125392))	Forward	CCAGAAACGCCTGCTTCTCAT
	Reverse	CAAGCACCATTCTGCTGGTCT
MAML3 mRNA	Forward	CAGTTTCAAGGTTCTCCCCAGG
	Reverse	GGTGCTATAAGGGGCCAGTC
circZNF124	Forward	GTCGTGCTAGTACCCTTTGGAT
	Reverse	GGCAACCGAGTTCTTATTGCT
ZNF124 mRNA	Forward	TCCTTCACTCTCGGCGGTTC
	Reverse	AAGGCAACCGAGTTCATTTCC
circASAP1 (hsa_circ_0008934)	Forward	GGATACAGCATGCATCAGCTC
	Reverse	TCAGCTCCTGTTATCTCTGTGC
ASAP1 mRNA	Forward	CCAGGTCCCGGTCGTTTTC
	Reverse	TCCATTTCTGGGCCATAATCCT
circNFATC3 (hsa_circ_0000711)	Forward	TGAAACTGAAGGTAGCCGAGG
	Reverse	ATGTGGTAAGCAAAGTGGTGTG
NFATC3 mRNA	Forward	TGAAATGGTTGTGACTGGATCT
	Reverse	GGACAATGTGAGCCCCTTGA
circAKAP12 (hsa_circ_0078299)	Forward	TAAAGCGATCACACCCCAAG
	Reverse	CCCATCATCTGTGATGTCGTGA
AKAP12 mRNA	Forward	GCCACCAAGCTCCTACAGAA
	Reverse	TCTGGCCATTTAGGTCACCC
circNEIL3 (hsa_circ_0001459)	Forward	AAAACCGAAAACAGCCCAATACT
	Reverse	CTTGAGCACTGAATCTGTTAGAAT
NEIL3 mRNA	Forward	TGGTCTCCACCCAGCTGTTA
	Reverse	GTCCTGCTTTACGGCACCTG
circAKR1A1 (hsa_circ_0000067)	Forward	ATGCCTTTGAGTAAAAGCAGC
	Reverse	CCCAATCTCAGGCTCATTGC
AKR1A1 mRNA	Forward	GTGCCTATGCTTACGGTGGA
	Reverse	TGTGGTCTCAGTACGGGTCA
circECPAS (hsa_circ_0001882)	Forward	AGTTCGAGAATCCAGAGTTAAACA
	Reverse	TCTGGTGTTTTGCCAAGAGC
ECPAS mRNA	Forward	GCAGCCTTTGGAGAGATCGT
	Reverse	AAAGTCCGTATGTAGCGCCC
circNRIP (hsa_circ_0004771)	Forward	AGACAGACGGAAGTGTTTGGA
	Reverse	TGTGCATCTTCTGGCTGTGT
SDHA	Forward	TGGGAACAAGAGGGCATCTG	Vandesompele, 2002 (PMID 12184808)
	Reverse	CCACCACTGCATCAAATTCATG
MAP2	Forward	TCTCTTCTTCAGCACGGCG
	Reverse	GGGTAGTGGGTGTTGAGGTACC
TrkA	Forward	ACCATGCTGCCCATTCGCTG
	Reverse	GAGGGCAGGCCCCAGTATTC
NEFL	Forward	TCAACGTGAAGATGGCTTTG
	Reverse	TTCCTCCACTTCGATCTGCT
ERCC 42	Forward	AGAGAGCTTTTGGCAATCCT	Devonshire, 2011 (PMID 21332979)
	Reverse	TCATTTGCTAAGGCAGTTAAAGA
ERCC 51	Forward	TTATGTCCCATTGGCTATTCCTTT	Devonshire, 2011 (PMID 21332979)
	Reverse	TCTGGGTTTTGCTAATCAAAATCA
DHX9	Forward	CAGGAAGCGAAGGCTGATCT
	Reverse	CCACCTGAACCTCACACATGA
KHSRP	Forward	GGGGGCCAAAAGAGACAGTT
	Reverse	GCAGCCTGAATCCTGTTGGA
MYCN	Forward	ACCACAAGGCCCTCAGTACC
	Reverse	TGGGACGCACAGTGATGG
MTHFD2	Forward	CTGCGACTTCTCTAATGTCTGC	Ben-Sahra, 2016 (PMID 26912861)
	Reverse	CTCGCCAACCAGGATCACA
TERT	Forward	ACTGGCTGATGAGTGTGTACGTCGT	Ohba, 2016 (PMID 27758882)
	Reverse	ACCCTCTTCAAGTGCTGTCTGATTCC
RNU6B	Forward	CTCGCTTCGGCAGCACATATACTA	Memczak, 2013 (PMID 23446348)
	Reverse	ACGAATTTGCGTGTCATCCTTGCG
18s rRNA	Forward	GTAACCCGTTGAACCCCATT
	Reverse	CCATCCAATCGGTAGTAGCG
28s rRNA	Forward	GTGTTAGGACCCGAAAGATGGT
	Reverse	TAGTCTTTCGCCCCTATACCCA
ActinB	Forward	CCAACCGCGAGAAGATGA
	Reverse	CCAGAGGCGTACAGGGATAG
UBC1	Forward	ATTTGGGTCGCGGTTCTTG	Vandesompele, 2002 (PMID 12184808)
	Reverse	TGCCTTGACATTCTCGATGGT
circAKAP12 (hsa_circ_0078299)	Forward	TTGTTAATAGTTGGACAGAGAGACT		for DHX9 RIP
	Reverse	CAACCGCTGACTTAGTAGCCA
circAKR1A1 (hsa_circ_0000067)	Forward	GGGGTGGTGACAGTAGAAGG		for DHX9 RIP
	Reverse	TTGCCGTAGATAGCAGCACA
circNEIL3 (hsa_circ_0001459)	Forward	ACAGCCCAATACTCATCACCA		for DHX9 RIP
	Reverse	AGACCAAGGTTAAAAGCATCATACC
CDR1as	Forward	AGACCTTGAGATTATTGGAAGACTTGA	Aktas et al, 2017 (PMID 28355180), Memczak et al., 2013 (PMID 23446348)
	Reverse	TACCCAGTCTTCCATCAACTGGCT
circCAMSAP1	Forward	TGTGCTCCTGCTCATACTGGTCAA	Aktas et al, 2017 (PMID 28355180), Memczak et al., 2013 (PMID 23446348)
	Reverse	TCAGTGCCTCGAAAGAACTTCCGT
circSPECC1	Forward	GTTGAAAGTAGCCCGAGCAG	Aktas et al, 2017 (PMID 28355180), Memczak et al., 2013 (PMID 23446348)
	Reverse	GGGTCCTCAGGTGTTTCGTA
circHIPK2	Forward	AACTCGGCTCTATTTTCAGTTTCTT	Aktas et al, 2017 (PMID 28355180), Memczak et al., 2013 (PMID 23446348)
	Reverse	CCATCTAGACAACCATACAGAGTCA
circPVT1	Forward	CGACTCTTCCTGGTGAAGCATCTGAT	Aktas et al, 2017 (PMID 28355180), Memczak et al., 2013 (PMID 23446348)
	Reverse	TACTTGAACGAAGCTCCATGCAGC
c-MYC	Forward	CGACTCTGAGGAGGAACAAGAA	Coudé et al., 2015 (PMID 25989842)
	Reverse	GGATAGTCCTTCCGAGTGGA

## Sheet: Taqman PCR
Gene/transcript/purpose	Name	Sequence (5'-3')	Comment
HBB (Beta-Globin)	b_globin_f	TATTGGTCTCCTTAAACCTGTCTTG	Eckert, 2004 (14573937)
	b_globin_r	CTGACACAACTGTGTTCACTAGC
	b_globin_taq	6FAM-CCCACAGGGCAGTAACGGCAGA CXT ph
NRAS (SNV c.181C>A)	NRAS_SNV_f	GGACATACTGGATACAGCTGTAA	Allele-specific primer
	NRAS_r	AGCTCTATCTTCCCTAGTGTGGT	Wild type reverse primer
	NRAS_taq	FAM-CAATACATGAGGACAGGCGA-BHQ1

## Sheet: RT-PCR
Gene/transcript/purpose	Name	Sequence (5'-3')	Comment
circARID1A	circARID1A_whole1_f	CTCAGCAGTCCCAGCAAACT	Amplification of whole circRNA
	circARID1A_whole1_r	ACTGGGGCTGAGGATACGCA
	circARID1A_whole2_f	CAGCAACAGGGACCTCCGTC	Amplification of whole circRNA
	circARID1A_whole2_r	CGAGTATGGGTTAGTCCCGC
Creation of pcDNA3.1_Lacc_cARID1A	circARID1A_w_f_PacI	TTAATTAACTCAGCAGTCCCAGCAAACT	Including PacI site (bold)
	circARID1A_w_r_AgeI	ACCGGTACTGGGGCTGAGGATACGCA	Including AgeI site (bold)
Creation of pDEST_Laccase_circARID1A	Lacc_circARID1A_w_f_XhoI	CTCGAGCATTGAGAAATGACTGAGTTCC	Including XhoI site (bold)
	Lacc_circARID1A_w_f_NheI	GCTAGCCTGAGGTGCCACAGACTAATTG	Including NheI site (bold)
Creation of pDEST_Laccase_circARID1A_simut	cARID1A_oe_simut_r1	CCATTGGAgaGGATGGAGcgtAGCTGGAGGGTCTTGACTGAAG	Mutated bases in bold
	cARID1A_oe_simut_f2	CCTCCAGCTacgCTCCATCCtcTCCAATGGATCAGATGGGCAAGATG	Mutated bases in bold
	cARID1A_r3_SbfI	CCTGCAGGACCGGTACTGGGGCTGAGGATACGCA	Including SbfI site (bold)
circARID1A Northern Blot	circARID1A_N_f	CTCCAGTAAGGGAGGGCAAG
	circARID1A_N_r	GATCCTAATACGACTCACTATAGGGGCTGTGTATAAGAGAGGCCG	Including T7 promoter sequence (bold)

## Sheet: siRNA ASOs
Gene/transcript	Name	Sequence (5'-3')	Modification	Comment
circARID1A	circARID1A_si4	CTGGATGGAGGCAAGCTGGAG	3' dTdT
	circARID1A_si6	TGGACTGGATGGAGGCAAGCT	3' dTdT
Scrambled control	Scr	UAAUGUAUUGGAACGCAUA	3' dTdT	Based on sequence published by Eurofins Genomics
Scrambled circARID1A siRNA6	Scr_cARID1A_si6	TGGACTGGTACGAGGCAAGCT	3' dTdT	Based on circARID1A_si6, with only bases 9-11 mutated
DHX9	DHX9_si2	GUGUUCGGAACAUCUCUGGUG	3' dTdT
	DHX9_si3	CUACGAUGUUACACUCUGCUG	3' dTdT
KHSRP	KHSRP_si1	AGC CCG GAU CAU CAA CGA CCU	3' dTdT
	KHSRP_si3	CAG CAG GCU CAA UGA AUC GAA	3' dTdT
Control ASO	Ctrl_ASO	C*TA AAA CAC AAA AAA AA*C AAA CCA CAA CAA AAA AAA CC*A	* marks phosphorothioate (PTO) modification
circARID1A	cARID1A_ASO	G*G*AGGCTGGGATGGCTGCTGGGAGTATGGAGGC*T*G	* marks phosphorothioate (PTO) modification

## Sheet: Probes pulldown
Gene/transcript	Sequence (5'-3')	Modification	Comment
circARID1A	CTGGATGGAGGCAAGCTGGAG	5' Biotin TEG	Sequence based on circARID1A_si4
Scrambled control	TAATGTATTGGAACGCATA	5' Biotin TEG

## Sheet: Antibodies
Protein target	Lot/clone number	Supplier	Order number	Application	Dilution	Validated by manufacturer for respective application
MYCN	C1315	Santa Cruz	sc-53993	WB	1:200	https://www.scbt.com/p/n-myc-antibody-b8-4-b
GAPDH (FL-335)	A0515	Santa Cruz	sc-25778	WB	1:1000	https://www.scbt.com/p/gapdh-antibody-fl-335?requestFrom=search
RNA HelicaseA (DHX9, EPR13521)	9I10I20	Abcam	ab183731	WB	1:1000	https://www.abcam.com/rna-helicase-a-antibody-epr13521-ab183731.html
RNA HelicaseA (DHX9)	A4	Novus Biologicals	NB110-40579	IP	IP:5µg	https://www.novusbio.com/products/rna-helicase-a-antibody_nb110-40579
KHSRP	1	Bethyl Lab	A302-022A	IP	IP:5µg	https://www.bethyl.com/product/A302-022A/KSRP+Antibody
KHSRP (EPR9865)	GR103988-8	Abcam	ab140648	WB	1:1000	https://www.abcam.com/KHSRP-antibody-EPR9865-ab140648.html
HuR (3A2, ELAVL1, pan-ELAVL)	A0620	Santa Cruz	sc-5261	WB, IP	WB: 1:1000, IP:5µg	https://www.scbt.com/p/hur-antibody-3a2
Non-specific IgG control	J2015	Santa Cruz	sc-2025	IP	5µg	https://www.scbt.com/p/normal-mouse-igg?requestFrom=search
Anti-mouse	136993	Dianova	115-035-146	WB	1:5000	https://www.dianova.com/shop/115-035-146-ziege-igg-anti-maus-igg-hl-hrpo-minx-hubohorbsw/
Anti-rabbit	137093	Dianova	111-005-003	WB	1:5000	https://www.dianova.com/shop/111-005-003-ziege-igg-anti-kaninchen-igg-hl-unkonj-minx-keine/
Veriblot for IP Detection reagent (used as secondary antibody for WB after IP)	GR3364349-1	Abcam	ab131366	WB	1:1000	https://www.abcam.com/veriblot-for-ip-detection-reagent-hrp-ab131366.html
