# Supplementary material for: Defining the landscape of circular RNAs in neuroblastoma unveils a global suppressive function of MYCN
Source: Nat Commun. 2023 Jul 4;14:3936. doi: 10.1038/s41467-023-38747-4 (PMC10319804; doi:10.1038/s41467-023-38747-4)
Supplement: Supplementary file 13 — Source Data [file 41467_2023_38747_MOESM13_ESM.zip]

Archive with 5 entries (4 files):
- Source data Nat Comms/
- Source data Nat Comms/README.txt
- __MACOSX/Source data Nat Comms/._README.txt
- Source data Nat Comms/Source data.xlsx
- __MACOSX/Source data Nat Comms/._Source data.xlsx
