# Supplementary material for: Defining the landscape of circular RNAs in neuroblastoma unveils a global suppressive function of MYCN
Source: Nat Commun. 2023 Jul 4;14:3936. doi: 10.1038/s41467-023-38747-4 (PMC10319804; doi:10.1038/s41467-023-38747-4)
Supplement: Supplementary file 13 — Source Data [file 41467_2023_38747_MOESM13_ESM.zip › Source data Nat Comms/README.txt]

This directory compiles raw and source data supporting figures from Fuchs et al. "Defining the landscape of circular RNAs in neuroblastoma unveils a global suppressive function of MYCN". 

For LARGE files please see 
https://figshare.com/projects/Source_data_for_Fuchs_et_al_Defining_the_landscape_of_circular_RNAs_in_neuroblastoma_unveils_a_global_suppressive_function_of_MYCN_/164782

Due to very large files this repository has been uploaded in several parts:

PART 1 includes source data and Rdata elements used to create the following figures: 

- 1a barplot_number_of_circRNAs_per_gene_with_zero
- 1b barplot_number_of_exons_per_circRNA
- 1c histogram_cor-within_circular_vs_linear_junctions
- 1d circos_circRNA_number_per_gene
- 1e ecdf_lengths_introns
- 1f ecdf_rpmk_density_of_hits_introns
- 1g histogram_Fano_circular_vs_linear_junctions
- 2b oncoPlot_classes_tumors
- 3a plotMA_genes_MNA_HR_nMNA
- 3b ecdf_ratio_circular_vs_linear_junctions_MNA_vs_HR_nMNA
- 3c plotMA_genes_+Tet 120h_ETOH 120h
- 3d ecdf_ratio_circular_vs_linear_junctions_MYCN_Tet-inducible_+Tet_ETOH_120h
- 3e ecdf_ratio_differences_circular_vs_linear_junctions_MNA_HR_nMNA+MYCN_Tet-inducible_+Tet_ETOH_120h.svg
- 4a heatmap_strong-cor_SpliceAid_SF+MSigDB_SF_circRNAs
- 4j ecdf_ratio_circular_vs_linear_junctions_DHX9 SI_DHX9 SCR
- 4k ecdf_ratio_differences_circular_vs_linear_junctions_MNA_HR_nMNA+DHX9 SCR_SI
- 5a boxplot_circRNAs_across_tissues_NB-specific
- 6d scatterplot_counts_circARID1A_vs_KHSRP
- S1e histogram_ratio_circRNA_over_transcript_number_per_gene
- S1f boxplot_CNV_frequencies_on-off_circRNA_peaks
- S2c ecdf_ratio_circular_vs_linear_junctions_PI_high_per_risk_group
- S3a boxplot_PI_per_treatment_group
- S4a ecdf_genes_of_circRNAs_MNA_vs_HR_nMNA
- S9c boxplot_ARID1A_RBPs_across_tissues
- S9f dotplot_genes_GOBP_upDE_KHSRP SI_KHSRP SCR
- S9g dotplot_genes_GOBP_downDE_KHSRP SI_KHSRP SCR


PART 2 includes data tables and bigwig files for the following figures:

- 2a: figure_2a_zscores.csv
- 2c_NumberOfCircRNAs.csv
- 4c_DHX9.csv
- 4d_DHX9 Seqc.xlsx
- 4e_DHX9 Protein expression tumors.xlsx
- Fig 4h:
4h_BOSSE_KELLY_MYCN.trimmed.bwa_hg19.rmdup.filtered.bw
4h_Upton_NB69_MYCN.trimmed.bwa_hg19.rmdup.filtered.bw
4h_Upton_NB1643_MYCN.trimmed.bwa_hg19.rmdup.filtered.bw
4h_ZEID_BE2C_MYCN.trimmed.bwa_hg19.rmdup.filtered.bw
- 4l_Vo_SHHTumorspheres_MYCN.trimmed.bwa_mm10.rmdup.filtered.bw
- 4m.tsv
- 4n.tsv
- S1a/b: S1_NumberOfReads_PercentMapped.csv
- S1g.csv
- S2a_circRNAExpression.csv
- S2b_ProliferativeIndex.csv
- Fig S2d: 
S2d_SourceData_Tumor_Metadata.csv
S2d_SourceData_Tumor_TPM_onlyDHX9MYCMYCN.txt
S2d_SourceData_Tumor_TPM.txt
- S3d.csv
- S5g.csv
- S7a_circARID1A.csv


PART 3 includes fluorescence microscopy images for the following figures:

- 5c
Fig5c_RNA_FISH_cARID1A_DAPI_40x.tif
Fig5c_RNA_FISH_cARID1A_cARID1A_40x.tif
- S7g
FigS7g_RNA_FISH_linARID1A_DAPI_40x.tif
FigS7g_RNA_FISH_linARID1A_linARID1A_40x.tif
