# Supplementary material for: Defining the landscape of circular RNAs in neuroblastoma unveils a global suppressive function of MYCN
Source: Nat Commun. 2023 Jul 4;14:3936. doi: 10.1038/s41467-023-38747-4 (PMC10319804; doi:10.1038/s41467-023-38747-4)
Supplement: Supplementary file 13 — Source Data [file 41467_2023_38747_MOESM13_ESM.zip › Source data Nat Comms/Source data.xlsx]

## Sheet: Fig 3d
Western blot demonstrating the induction of MYCN in SK-N-AS cells after 5d

## Sheet: Fig 4b
Venn diagramm overlap of circRNAs downregulated in cluster 1 with downregulated circRNAs in MNA tumors
	All circRNAs in cluster 1
	Downregulated	296
	Not-downregulated	1161
	Downregulated circRNAs in cluster 1
	Also downregulated in MNA tumors	256
	Not down in MNA tumors	40

## Sheet: Fig 4f
Western blot after induction of MYCN expression in SK-N-AS									Western blot after induction of MYCN knockdown in IMR-5/75 cells

## Sheet: Fig 4g
Western blot after treatment of IMR-5 cells with JQ1									Western blot after treatment of LS cells with JQ1

## Sheet: Fig 4i
Expression of DHX9 together with circRNAs and cognate mRNAs determined by qRT-PCR after DHX9 knockdown with 2 different siRNAs in comparison to a scrambled control in IMR-5 cells
		Scr			Si2			Si3
	DHX9	1	1.11	1.17	0.37	0.35	0.26	0.31	0.322796	0.319602
	circAKAP12	1	1.07	1.01	2.89	2.987	3.33221	4.23596	3.99747	4.47273
	linAKAP12	1	1	1.01	0.81	0.752106	0.816076	0.87545	0.908442	1.1104
	circNEIL3	1	1.14	1.38	9.47	7.57657	5.10256	8.63489	9.77453	12.273
	linNEIL3	1	0.90567	0.954377	0.900076	0.588882	0.434707	0.734971	0.843954	1.04842
	circAKR1A1	1	1.05985	1.11338	5.89081	4.91766	3.79074	3.31623	4.70348	6.10501
	linAKR1A1	1	1.06816	0.997115	1.23549	1.0816	0.638708	0.560994	0.723742	0.879127
	circECPAS	1	0.720562	0.727735	7.34687	5.71039	3.46825	4.45777	5.73506	5.97203
	linECPAS	1	1.00795	0.948231	1.60871	1.35535	0.983885	0.645969	0.862108	0.997821

## Sheet: Fig 4j
Western blot confirming the knockdown of DHX9 in IMR-5 cells

## Sheet: Fig 5b
Sanger sequencing results to validate the back-splice junction of circARID1A after RT-PCR in IMR-5/75 cells
							Back-splice junction

## Sheet: Fig 5e
qRT-PCR after circARID1A knockdown in 4 different neuroblastoma cell lines
		Ctrl			si4			si6
	IMR-5 circ	1	1	1	0.235398	0.178212	0.38222	0.186872	0.140768	0.132538
	IMR-5 lin	1	1	1	0.914428	0.823532	0.80453	0.841207	1.20592	0.92527
	LS circ	1	1	1	0.654645	0.532313	0.569322	0.492786	0.320153	0.424673
	LS lin	1	1	1	0.866039	1.12335	0.952306	1.05214	0.980119	1.03741
	SH-EP circ	1	1	1	0.22301	0.256109	0.163111	0.220262	0.258665	0.216758
	SH-EP lin	1	1	1	1.03904	0.979934	0.882548	1.51303	0.954732	0.96055
	SH-SY5Y circ	1	1	1	0.489513	0.383344	0.458895	0.305953	0.432816	0.537054
	SH-SY5Y lin	1	1	1	0.97955	1.24338	0.957886	0.644261	1.60112	1.35665
				DAPI

## Sheet: Fig 5f
Total cell numbers after circARID1A knockdown in 4 different neuroblastoma cell lines
		Ctrl			si4			si6
	IMR-5	1	1	1	0.501656	0.476852	0.437079	0.332781	0.311574	0.393258
	LS	1	1	1	0.325911	0.415789	0.562416	0.51417	0.413158	0.606711
	SH-EP	1	1	1	0.479574	0.362694	0.281879	0.548845	0.704663	0.444295
	SH-SY5Y	1	1	1	0.54386	0.697171	0.485294	0.670175	0.8802	0.448529
				DAPI

## Sheet: Fig 5g
Cell viability after circARID1A knockdown in 4 different neuroblastoma cell lines
		Ctrl			si4			si6
	IMR-5	1	0.985052	1.02969	0.420805	0.414404	0.420238	0.314159	0.251396	0.262128
	LS	1	1.14916	1.15972	0.385665	0.388541	0.398611	0.411608	0.439488	0.494911
	SH-EP	1	0.985	1.03	0.768	0.811	0.766	0.723	0.674	0.74
	SH-SY5Y	1	1.05765	1.14119	0.734807	0.679635	0.727834	0.620574	0.775031	0.624952

[truncated: 35 more sheets: Fig 5h, Fig 5i, Fig 6a, Fig 6b, Fig 6c, Fig 6e, Fig 6f, Fig 6g, Fig 6h, Fig S1c, Fig S1d, Fig S3b, Fig S3c, Fig S4c, Fig S4d, Fig S4e, Fig S5a, Fig S5b,c, Fig S5e, Fig S5f …]
